# Supplementary material for: Monoallelic gene expression in developing cells increases genetic noise and Shannon entropy
Source: Commun Biol. 2025 Jun 4;8:857. doi: 10.1038/s42003-025-08128-2 (PMC12137721; doi:10.1038/s42003-025-08128-2)
Supplement: Supplementary file 3 — Supplementary Data 1 [file 42003_2025_8128_MOESM3_ESM.xlsx]

## Sheet: Fig1C
gene	DLK1					NDN					PEG10
differentiation day	0	1	2	3		0	1	2	3		0	1	2	3
N	101	92	101	107		135	136	115	118		135	136	115	118
genetic noise	5.95332	2.83902	2.92167	3.27431		1.13459	0.873989	1.41846	1.18492		1.02337	1.1514	1.77427	1.51923
	3.6946	6.13845	6.03977	2.69442		1.17423	1.24841	0.955002	1.39984		0.985838	1.18637	1.06751	1.69092
	4.26387	2.49007	3.16228	3.19468		1.29459	1.09679	1.2996	0.950991		1.05618	1.03002	1.50551	1.15434
	2.97118	5.98625	3.4371	1.86729		1.09905	1.16182	1.08423	1.1887		0.919927	0.897683	1.58739	0.9521
	2.83015	2.77473	3.88226	2.14939		1.11953	0.918554	1.24508	3.82458		0.896345	0.846792	1.76816	3.18412
	4.11954	6.32174	3.13954	3.20934		1.01651	1.3199	1.60503	1.30757		1.15699	0.843652	1.78369	0.974181
	3.36196	3.55831	2.41131	3.16473		1.23681	1.16664	1.26944	1.35163		1.02537	1.39879	1.76647	1.16971
	2.12132	2.64575	3.25259	4.00768		0.687346	1.35356	1.22176	1.0405		0.652344	0.963165	1.36802	1.31128
	5.30847	2.60716	1.72089	4.64577		0.875012	0.613221	1.27534	1.73582		0.700601	0.741242	1.96918	1.6123
	3.10584	6.44263	3.29708	4.45827		1.17215	0.875634	1.08567	1.72764		0.884394	0.835076	1.10025	1.1672
	3.49653	2.82351	4.25682	2.58975		0.853522	1.22495	1.10276	1.42738		1.01913	0.959446	1.38741	0.908722
	2.12445	4.54048	3.36642	3.95146		1.08438	1.11064	1.55749	1.27067		0.955524	1.28962	2.10189	1.87963
	3.05959	3.94619	2.66879	2.01773		0.923482	1.085	1.10245	1.04203		0.833989	1.50181	1.57945	1.93707
	4.93277	4.3589	4.56827	2.83171		1.52232	1.08475	1.42908	1.22378		0.892756	1.40621	2.0063	1.37837
	3.32453	4.2276	5.31157	4.24568		1.00448	1.077	1.18451	1.70931		0.823843	0.773065	1.01962	1.31989
	2.77252	4.53996	4.14934	2.5504		0.963274	1.06895	2.28351	0.901204		0.874213	1.07631	1.46837	1.21695
	4.26649	3.73929	3.87298	3.82591		1.88966	0.967122	1.83242	1.09544		1.20286	0.645082	1.03619	1.07061
	4.38082	3.61225	4.69042	2.29568		0.901145	0.967269	1.06226	1.24145		0.640243	1.11581	1.11641	1.56666
	3.33191	6.14855	3.33217	4.12281		1.74176	1.59598	2.92962	0.99512		1.6233	0.694893	1.31159	1.43112
	3.77504	3.74166	2.64807	3.71388		1.75267	1.37932	1.81253	1.08519		1.37284	0.820375	1.31227	2.68355
	5.08032	6.30049	4.59267	1.89887		1.56127	1.01431	1.2197	1.75664		1.77899	0.793202	1.48225	1.13281
	6.78233	4.50736	2.61332	3.02839		1.70075	1.65292	0.567737	1.64514		1.32513	1.04974	0.871647	2.3389
	5.26446	3.90404	3.60555	1.90334		1.17192	2.13525	1.08105	1.59641		1.36545	0.949338	2.2517	1.07359
	5.03556	4.12311	3.66094	2.23607		0.980201	1.04333	1.11383	1.17564		0.71409	0.82784	1.14106	1.49125
	4.69484	2.64575	2.8156	2.23607		1.49042	1.29247	1.88464	0.808116		2.22661	0.840451	1.50443	1.50435
	5.52268	4.45639	3.08446	7		0.969431	0.980608	1.38517	0.968288		1.19502	1.93088	1.42195	0.788103
	4.69042	3.41568	3.30027	3.80856		1.04086	0.833822	1.10598	1.20504		1.00773	0.862856	1.24273	1.20136
	4.98277	5.54503	3.01227	3.0736		1.23573	1.78638	1.13229	1.38292		1.37489	1.19906	1.68398	1.71813
	4.68199	6.40268	4.07968	2.60289		0.983867	0.978213	0.735987	1.6494		0.919875	0.933286	1.26734	0.637192
	3.7052	5.32975	5.67207	3.90716		0.968129	0.902633	1.7038	1.41342		0.927016	1.0363	1.35429	1.70768
	4.25721	9.41967	5.08309	3.77304		1.24753	1.13227	1.13785	1.69521		1.04265	0.934118	1.73308	1.73798
	6.63325	4.47214	3.4439	4.3589		0.726807	1.23248	1.18532	1.03083		1.01442	1.48949	1.38701	1.14138
	15.0279	6.88277	4.34335	6.44359		1.2273	1.80611	1.45077	1.62814		0.810852	1.4667	1.28433	1.34404
	6.63325	6.55744	3.53517	4.47214		1.18298	1.18845	1.19511	1.83655		0.760313	0.924466	1.58385	2.57685
	6.97355	3.22213	3.69357	3.3076		0.928206	1.37624	1.01593	3.04935		1.40546	1.31762	1.11982	1.5872
	2.77446	6.245	2.44949	3.23071		1.66435	1.46708	0.897713	3.1658		0.932749	1.10443	2.35152	1.45657
	6.32456	5.56776	4.18273	2.71188		1.37049	1.4162	0.970508	1.22485		1.38173	1.56109	1.17172	1.56332
	4.07593	4.24821	3.58833	3.71615		1.70137	0.883511	0.860476	2.64575		0.987445	0.785417	1.48238	1.29245
	4.70594	5.49041	2.58308	4		0.65991	1.87732	1.07314	1.9784		0.812374	1.93332	2.37006	1.67667
	4.42017	4.64905	3.4641	3.84479		1.54295	0.800602	0.874769	1.16853		0.977291	0.979569	2.14226	1.21412
	4.46516	3.4641	2.70034	5.41682		1.91837	1.32303	0.689995	2.32384		0.828789	1.50043	1.20228	2.07125
	5.55942	4.47214	1.94745	3.04249		2.05477	1.08753	1.02665	1.64712		1.7338	1.14552	0.459283	1.36131
	2.59054	3.428	1.7785	2.76727		1.29793	1.0383	0.769499	1.34895		1.70637	1.23973	1.26229	1.25546
	4.24264	3.41977	5.38516	2.14045		1.95318	1.178	0.835496	0.91616		1.83487	0.911337	1.33667	1.39567
	4.69042	4.82875	4.5693	3.22481		2.62533	0.81106	1.10537	1.13515		1.59472	1.23157	1.82795	1.14062
	3.13743	8.12986	4	5.52071		1.9049	1.41636	1.48918	1.18462		2.1719	0.87993	1.27901	1.18335
	3.61699	2.9713	5.07991	2.70541		2.43491	0.968885	0.919387	1.24306		1.53651	1.43965	2.24447	1.34507
	2.83888	3.53975	3.60555	2.75817		1.65014	1.27055	1.01289	0.839261		1.70737	0.913704	0.829568	0.95105
	3.23365	4.90411	1.89428	3.51647		2.35653	0.983967	0.737869	0.632034		2.17349	0.931792	2.15058	1.23465
	3.34068	8.84815	2.65499	2.67267		1.5315	0.941495	1.07645	0.840148		1.04023	0.956213	1.66647	1.3268
	2.50055	5.65685	4.80515	3.29698		2.24803	2.57774	1.13095	1.13268		1.70957	1.29687	0.927009	1.20007
	1.82521	3.43031	6.50585	4.91361		1.61169	2.82843	1.15332	1.15848		1.4885	2.09391	1.18125	0.922319
	4.67376	6.51573	4.65408	1.96797		1.64768	2.67171	0.996328	0.700025		0.974713	2.00141	0.823746	1.20908
	5.74456	5.36389	5.54613	2.62833		3.0944	1.60398	1.25222	0.950713		2.25629	1.63464	1.81048	1.30281
	5.11374	4.09534	7.14143	2.24407		0.844091	3.17792	1.0544	0.968236		0.697056	1.91732	1.01348	1.82265
	5.91608	5.42202	4.41877	4.78736		0.886282	3.57218	0.984496	0.778493		0.798898	1.56349	2.03435	0.962828
	7.54996	5.96362	3.85125	2.24624		0.944892	1.43986	1.08592	1.10953		0.825195	1.39122	1.24833	1.22943
	5.06456	7.15828	5.02228	3.77332		0.803598	2.88106	0.978051	1.9635		0.890863	2.50604	1.33446	1.33596
	4.08755	5.62161	4.1123	2.58734		0.863954	0.982205	2.00345	1.67351		0.659459	0.714726	2.09562	1.02024
	3.66441	5.21656	5.51516	4.26036		1.02788	1.08817	1.4548	2.35188		0.799891	1.13064	1.94082	1.80016
	2.89955	3.04602	3.61571	4.05607		0.887025	0.720024	0.920598	1.73163		0.591398	0.818686	1.5885	1.18548
	3.21157	3.84572	5.38411	3.2319		1.03116	0.707709	0.998167	1.08299		0.740545	3.05543	1.80637	1.41676
	3.18927	4.00554	4.73583	6.40874		0.990943	1.00281	1.06834	1.25961		0.780158	0.932149	2.69675	1.20118
	5.43968	7.85157	6.57798	3.13		0.80691	1.16352	0.764349	0.916783		1.16238	0.549529	1.63618	1.39528
	4.11391	4.56139	4.8002	2.41512		0.97305	1.02539	0.732296	0.885946		0.778653	0.999688	2.22338	1.27222
	6.52426	6.22527	5.15116	3		0.885688	0.918633	1.65856	1.27128		0.657189	1.85883	1.53591	1.59071
	5.29773	5.13015	4.4922	4.28451		0.83141	1.08078	1.66015	1.05347		1.12432	0.998228	1.59669	1.90915
	4.83445	4.47911	4.33827	4.70014		1.00951	0.751346	1.82882	1.14286		0.759892	1.32613	1.61168	1.42785
	5.19762	8.75001	5.07095	3.28375		0.858264	0.786589	1.60709	1.57112		0.993055	1.11479	1.45632	1.73973
	3.89101	5.77322	3.91928	3.90654		0.948435	1.1616	1.7739	1.66453		0.96218	1.18052	1.91603	1.4696
	3.13329	5.60289	5.22836	4.74405		0.872344	1.0381	1.64339	1.90118		0.838898	1.25189	1.33109	1.78202
	6.97828	5.68654	4.22256	3.98549		0.687242	0.593641	1.87365	2.04747		1.09993	0.809894	1.54104	1.19167
	2.64333	3.04547	3.2739	5.81326		0.848505	0.826323	1.36332	1.35351		0.76541	1.56403	2.03473	1.16782
	4.30804	7.4162	4.90599	3.15166		0.941935	0.764104	1.24822	1.64906		0.793937	1.09872	1.5841	1.03109
	2.93511	6.19757	4.8451	3.75898		0.779347	0.832556	1.54376	1.08891		0.994851	1.60887	1.67062	1.3545
	5.22753	4.69076	7.08202	3.5507		0.856299	0.642119	1.59351	1.06154		0.890764	1.44859	1.88296	1.10883
	5.27178	3.90703	4.83603	3.01047		0.660058	1.36682	1.42917	1.17087		0.752447	1.08508	2.2307	1.06003
	3.47605	4.88575	3.95275	4.69042		0.634281	1.10777	1.0225	1.18889		0.951695	1.13356	1.15712	1.12179
	9.50198	5.08365	4.34996	5.1213		1.09342	1.10724	1.17909	1.192		0.99326	1.18035	1.26896	1.22146
	5.42857	2.97256	3.87437	3.90662		1.3977	1.22414	1.05584	1.07848		1.08455	1.01195	1.0057	1.48297
	4.26823	3.10144	3.5051	6.10089		1.18357	0.923652	0.974093	1.01198		1.07169	1.54459	1.07248	1.39156
	9.59166	8.43908	3.55671	3.84202		1.04669	1.0872	1.31809	1.05697		0.959423	1.13663	1.4905	1.53725
	6.51416	3.82407	2.20849	5.74456		1.2101	0.740957	0.991598	0.916107		0.89036	0.962083	2.02076	1.1464
	3.92977	4.14025	7	3.23123		0.766805	0.929481	0.984014	1.23994		0.694047	1.26341	2.08342	0.904362
	6.439	8.56095	5.74456	5.55555		1.25616	1.22785	1.78439	0.904969		1.47552	1.38791	1.63497	1.31848
	3.60694	5.38197	4.78201	3.00272		1.20929	1.08849	1.48689	0.884098		0.858021	1.00922	1.55696	1.29199
	3.17417	7.37346	2.64428	2.43415		0.944212	1.16421	1.61033	0.915062		0.825972	1.00806	1.26616	1.01574
	3.8206	5.29806	4.16896	5.34228		1.19016	0.796961	1.5498	1.72418		0.672901	1.2072	1.0858	1.47449
	4.17188	4.29974	3.2472	4.67399		0.96193	0.881351	1.25059	1.82459		0.72944	1.55645	1.23751	1.22942
	3.49661	4.33492	2.31665	5.60793		0.940895	1.00393	1.3814	1.51896		0.737642	1.10504	1.45726	2.04297
	2.16775	4.03188	2.23101	6.08276		1.03663	0.87131	0.935399	1.45063		1.08143	1.21596	1.12238	1.14072
	2.97588	3.24658	4.18497	1.93094		1.28929	1.04986	1.39737	1.30676		1.29955	1.41863	1.20462	1.92378
	3.16228		3.75279	2.25234		1.35377	1.66028	1.39339	1.16333		1.06304	2.32058	1.18468	1.34235
	10.1567		6.245	1.92047		1.20604	1.16859	1.20329	1.00539		0.974243	1.35764	1.03244	1.72226
	9.25486		4.6091	2.83598		1.18046	1.34283	1.81909	1.00513		1.07029	1.47483	1.00404	1.05994
	2.78406		2.93617	2.09098		1.19309	1.464	1.04109	1.0769		1.17397	1.40561	1.50617	1.02028
	5.19363		3.42596	4.28424		1.16309	1.18933	1.04192	1.52994		1.13718	1.45341	1.5045	1.46011
	9.32193		4.57116	2.43116		0.743532	1.26869	0.95722	1.15159		0.731187	1.4785	1.29496	1.2154
	2.856		2.38627	2.77502		0.917877	1.02678	1.78363	1.07613		0.802973	1.10096	0.878879	1.61327
	4.11046		4.04207	1.98458		0.839864	0.969548	1.09869	0.891506		0.765308	0.929105	1.02839	1.47455
	3.19097		3.60865	1.31487		0.827304	0.879769	0.978117	1.09629		0.912599	1.05797	1.24082	1.36261
				3.58537		0.835715	1.25048	1.03409	1.04001		0.911435	1.54413	1.10789	2.02605
				4.74802		0.911145	1.07986	1.20543	1.14234		0.842398	1.14078	1.07456	1.60655
				1.80494		0.872257	0.867115	1.39606	0.845953		0.857321	1.35027	1.02066	1.71723
				6.6637		1.28967	1.64751	1.04824	0.862798		0.907592	1.11453	1.67448	0.923444
				2.46479		1.1302	1.3075	0.7287	0.897974		0.82405	1.42807	0.942941	0.990791
				4.24411		1.22007	1.69817	0.913015	1.06511		0.921581	1.2834	1.27172	1.37273
						1.42601	1.65192	1.13722	1.33935		0.793824	1.55147	1.10899	1.27221
						1.29569	1.28566	0.935138	1.02288		1.01423	1.55335	1.5609	0.976508
						1.62022	1.34773	0.917738	0.735505		0.922653	1.13162	1.10669	1.41256
						0.876161	1.13114	1.1494	0.85425		0.945497	1.19055	1.36633	1.99775
						2.11805	1.14476	1.03053	0.713711		1.14634	1.08437	1.00435	1.03488
						1.14683	1.25011	0.990963	0.95894		1.0979	1.1614	1.90371	1.5584
						1.9076	0.936978	0.868266	0.857424		1.55987	0.903989	1.2514	1.50531
						0.799532	1.5531	1.00103	0.778938		0.908852	0.882432	1.547	1.33471
						1.0523	1.05783		0.997648		0.791408	0.951124		1.05755
						0.96359	0.982708		1.0141		0.872665	1.50375		1.18503
						1.0174	1.34008		1.02683		0.95851	1.24639		1.10347
						1.30901	0.994134				0.959232	0.963643
						1.08013	1.03246				1.04166	0.89798
						0.877676	1.30424				0.694308	1.04479
						0.807463	0.902017				0.628631	0.761548
						0.896807	0.855508				0.956005	0.745741
						0.760497	1.03316				0.839717	1.00123
						1.20609	1.14697				0.969312	1.23991
						0.835352	1.07287				1.02408	0.968044
						0.825333	0.800852				1.70904	0.857178
						0.872785	0.886013				0.806013	0.847405
						0.98822	0.775247				0.920496	1.00558
						0.823795	1.0959				0.738211	0.864516
						0.856715	0.565077				0.74017	1.01606
						0.767771	1.17998				0.810878	0.982305
						1.00533	0.903961				0.771228	1.03159
						1.15461	1.35595				0.915334	1.60932
						0.993886	0.908692				0.871005	1.29439
							1.01647					1.35867

## Sheet: Fig1D
gene	DLK1					NDN					PEG10
differentiation day	0	1	2	3		0	1	2	3		0	1	2	3
N	101	92	101	107		135	136	115	118		135	136	115	118
genetic entropy	1.78387	3.22206	2.0733	2.55742		0.310048	0.464031	0.503905	0.543149		0.190257	0.762508	0.504745	0.373767
	3.73869	1.67982	4.50987	2.70628		0.83919	0.329745	0.778865	1.17306		0.276538	0.585487	0.651991	0.822651
	5.15762	2.79341	8.23397	4.36674		1.23006	0.434361	2.43652	0.753825		0.305999	0.188894	1.16828	0.836128
	1.80785	3.3367	3.96238	7.80192		1.07837	0.807981	0.64997	2.23601		0.480631	0.433801	0.930148	0.936268
	4.35543	5.17017	2.73497	4.78671		0.314629	0.710574	0.77108	2.39089		0.251534	1.04207	0.323095	2.71076
	2.52866	3.75162	2.69104	6.75758		0.634438	0.82137	0.974657	1.9543		0.295951	0.457108	0.784005	2.28974
	5.48551	4.52096	2.18132	4.52619		0.536681	1.04676	0.718042	1.78627		0.256345	0.90184	0.861248	1.01541
	2.71981	9.06226	4.29095	2.63482		0.66871	1.42914	1.24104	0.44722		0.61173	0.832686	0.64216	0.674241
	4.61115	4.21826	6.75784	3.7466		0.458247	0.341911	2.41821	0.915335		0.579573	1.61764	1.03171	0.891195
	2.45131	4.12216	4.07351	5.04117		0.526202	0.904751	0.888726	2.10159		0.367468	0.54787	0.829028	2.16938
	5.39618	5.23817	4.71352	4.20459		0.666669	3.00519	0.717744	1.34573		0.295395	0.898779	0.700818	2.15789
	5.25174	2.22044	3.97838	3.23382		0.421357	0.955145	1.52728	0.892017		0.175636	1.95437	1.37606	0.850802
	5.10266	3.53783	5.56355	7.68155		0.636971	0.809811	1.09601	1.40968		0.177325	1.25046	2.63788	0.585623
	4.42941	6.72744	4.9174	2.83593		1.00813	1.25121	1.72334	0.660108		0.325206	1.51008	1.39726	0.525514
	2.94265	3.93567	4.68193	3.93067		0.770846	1.13887	1.04236	1.35282		0.983245	0.822396	0.44356	2.07082
	4.26852	4.37846	3.45618	4.35505		0.766452	0.419056	1.29766	0.879749		0.24496	0.45326	1.18927	1.10593
	3.66933	3.81542	7.21538	4.56275		1.21127	1.00644	1.0548	0.914526		0.197438	0.306883	1.40255	1.39285
	3.38791	4.92493	6.39154	4.42739		0.388828	0.716914	2.43136	0.723659		0.327174	0.795516	3.92671	0.733678
	4.10083	3.26011	2.90172	4.74198		2.11839	2.20091	2.31625	4.56727		0.230191	0.452466	1.13751	5.07989
	2.98862	7.38649	6.8806	5.72689		1.10704	0.709217	3.06367	1.56924		0.189747	0.337121	5.5074	1.53593
	5.03873	4.93767	4.39736	5.04069		1.35361	0.532191	1.07404	2.96578		0.155024	0.37395	2.25402	1.28236
	4.87754	3.60571	3.48684	6.83439		1.28471	0.883216	0.33026	2.2937		0.173473	0.472506	2.25018	1.53048
	4.97812	4.67133	7.55674	7.74754		3.37965	1.18027	0.671459	2.00485		4.16809	0.223131	0.564624	1.58703
	3.24329	6.92608	4.12311	9.9127		0.468367	0.813148	1.64014	1.52893		0.21704	0.433584	1.7847	0.552988
	4.95401	9.02878	4.49013	10.0008		2.40452	0.974204	1.85485	2.32366		1.09776	0.344577	1.99201	4.73463
	4.3594	2.94149	4.7407	4.74523		3.67102	0.841381	2.41155	4.41191		3.91314	1.79928	3.79267	0.966623
	6.35368	5.09455	3.24079	2.59537		0.407527	0.319335	0.932478	0.672439		0.272713	0.598463	1.04623	1.10985
	4.58501	4.31003	3.81702	4.86248		3.35154	1.5095	1.03293	0.382366		4.40721	0.887298	0.781412	1.22532
	4.00003	3.80099	2.90777	6.94677		0.985761	2.55009	1.25783	5.56814		0.598504	1.94129	2.17081	0.52892
	2.95085	3.39046	3.84912	6.69087		0.850384	1.04951	0.930125	1.94		1.22488	1.169	1.07445	0.310798
	5.98685	2.39042	3.55141	4.6154		1.21232	1.37666	0.940219	2.71937		0.574461	1.0502	2.06772	2.13896
	4.96011	6.60832	5.02158	6.67741		0.383427	2.8148	0.82872	1.25013		0.617781	3.07858	0.840018	0.507777
	2.43526	3.2678	5.81854	4.19434		0.757998	1.08009	1.44964	1.8236		0.226388	0.987127	0.721714	0.749109
	4.95111	5.00357	3.65832	6.55545		1.04207	0.780984	0.86021	5.99644		0.498698	0.569817	0.37151	7.55694
	3.38071	2.69767	5.67626	4.73989		1.14282	1.69521	0.463335	5.70862		1.76451	1.06648	0.250257	2.26868
	2.78668	5.16063	9.41858	6.01398		2.47556	0.46026	0.840439	3.98454		0.374907	0.77315	0.688902	1.92014
	5.11218	5.61435	4.85204	3.67378		2.63806	2.90953	0.48534	1.1053		1.36932	2.22675	0.480783	0.803208
	3.33823	3.31539	3.1438	5.6917		2.1722	1.34488	0.295652	8.75769		0.819491	1.08748	2.65473	4.01513
	3.65782	3.50879	4.27302	7.11558		0.778523	2.96048	0.991037	3.986		0.24331	2.73002	2.08168	2.0894
	5.06806	4.54537	7.78323	3.50886		2.4851	0.527879	0.31909	1.29348		0.949589	0.463986	1.75242	1.21522
	6.19877	7.81362	4.2367	3.65074		2.12198	4.57897	0.659717	3.99563		0.280871	1.52236	2.538	2.1006
	5.04561	6.58425	3.3708	5.51359		2.35348	0.499331	3.41852	2.23932		1.19212	0.246256	0.213437	1.02801
	7.03036	6.75657	2.72296	5.69321		3.57851	1.66676	0.697409	0.847474		4.23231	1.55362	2.00204	0.5505
	6.81515	5.30632	5.79627	7.48699		2.18576	1.66459	0.374067	1.14901		1.83246	0.872876	1.38027	0.771129
	6.34343	4.42116	6.00718	5.02663		4.4375	0.538282	0.519741	1.68636		3.43501	1.74412	0.671998	0.702491
	3.80555	3.77167	7.06577	2.01289		2.03738	1.59508	1.1424	0.742255		2.8318	1.57107	1.89663	1.57502
	6.0885	2.94442	3.17925	2.954		3.60217	0.494361	0.799055	0.653361		1.39844	0.858618	1.83322	0.557425
	5.59948	2.46322	7.55588	5.50211		3.47622	0.575563	1.45986	0.580307		3.58657	0.40622	0.83252	1.07837
	4.88642	4.47725	5.12833	6.40921		2.70245	0.526619	0.304111	0.360918		2.18044	1.00027	2.88864	1.63056
	5.27388	2.53217	3.54609	4.93566		0.698608	0.354186	1.04671	0.347477		0.352221	0.36816	0.995039	0.863397
	3.34308	5.5516	4.56072	5.44958		3.95865	6.83679	0.727033	1.72058		1.50108	2.21282	0.424781	1.48487
	2.83536	4.97634	4.28993	3.21804		3.43625	8.74286	0.827299	0.393083		2.10853	5.8895	1.07867	2.11214
	5.08006	4.3698	5.59759	5.66944		1.11434	3.98252	1.19327	0.339323		0.538622	3.18865	0.674528	0.957196
	5.48814	3.85812	2.81131	4.18663		4.57389	0.480174	1.25253	0.4751		4.1989	0.367569	1.34739	0.828489
	3.37135	2.4043	4.66412	7.28083		0.434432	6.07199	1.65325	0.481589		0.418823	3.4426	0.845632	0.854471
	5.37095	3.38043	4.9684	2.58778		0.498775	5.71263	0.5784	0.899971		0.266605	3.59084	0.612392	1.4399
	3.65993	3.80399	2.49802	3.99621		0.656073	0.442635	2.3573	1.45774		0.375162	0.606595	1.31126	0.967208
	3.96184	3.25082	4.01296	3.61491		1.19635	4.79939	1.22468	1.73566		0.26699	4.72285	1.09784	2.63015
	3.89105	4.10123	4.65265	2.83768		0.639515	0.710565	1.23904	1.75558		0.236831	0.340902	1.48728	2.50469
	5.66671	3.10685	4.95633	3.17083		0.711079	0.482984	1.59591	1.2855		0.225634	0.380745	2.19655	0.94894
	5.04515	3.8461	3.67687	1.96504		0.486091	0.621942	0.660943	2.18679		0.248394	0.25076	0.520739	4.05024
	3.12232	4.03874	3.79867	2.88565		0.809751	0.582489	0.995299	1.04824		0.317264	0.324685	0.80427	0.818391
	5.20804	3.05833	3.72344	4.45554		0.581458	0.401238	0.610834	2.29925		0.244283	0.524674	0.812545	1.08211
	4.29201	3.55337	2.98917	5.31787		0.875696	1.42012	1.01228	0.400619		0.269803	0.349675	0.552692	1.2424
	3.81322	3.83243	3.68211	4.15146		0.401458	0.439439	0.76646	1.30211		0.341821	0.260548	1.22212	1.75809
	3.73415	3.04079	3.92245	8.41042		1.05975	0.666015	1.1865	0.97969		0.191151	0.78543	0.77833	1.18511
	2.69192	4.40098	4.06172	2.42345		0.91128	0.907141	1.68141	0.629078		0.451384	2.48769	1.0699	0.916828
	3.59292	4.16035	3.69515	4.03677		0.396825	0.903423	2.69108	0.659554		0.382942	1.2054	1.33229	0.780946
	3.92106	3.23927	3.56459	2.48986		0.434918	0.971938	2.33308	0.896652		0.170746	0.665897	1.44176	0.290614
	3.23644	3.96637	3.7167	3.88204		0.28908	1.86811	2.34089	1.70112		0.250956	2.30173	1.41041	0.340935
	3.00731	3.09407	4.45682	3.93954		0.411001	0.536106	5.88029	2.23611		0.303437	1.5408	3.36307	0.710411
	3.33868	3.00117	3.45763	3.49714		0.53807	0.436019	1.35724	4.16817		0.231915	0.306118	1.38992	0.764203
	4.03615	5.39637	5.29431	3.30191		0.572314	0.289637	0.977343	2.32319		0.533943	0.639871	1.07493	1.06207
	3.08514	4.53459	4.4773	4.40066		0.822732	0.305034	0.722509	5.27912		0.298845	0.224179	0.702343	2.65393
	4.97565	3.62482	3.8732	6.19688		0.847718	0.364577	1.41935	0.380181		0.256222	0.412756	1.20157	0.444557
	3.00367	2.7837	2.80608	2.90916		0.497984	0.510099	1.1731	0.770857		0.211718	1.29018	1.52885	0.669702
	2.77607	6.68822	3.83504	5.45297		0.809047	0.837155	1.4242	0.378728		0.276585	0.376214	1.52149	1.36268
	3.11776	1.97764	3.51287	6.37615		0.893766	0.464733	0.432162	0.528604		0.385877	0.565761	0.356351	1.09574
	3.60009	2.59822	5.51834	3.44479		0.75391	0.421873	0.545098	0.506934		0.494669	0.242794	0.308302	1.0984
	3.18168	3.98866	2.85996	2.8584		1.96943	0.56122	0.370829	0.572186		0.503739	0.180467	0.611596	0.571289
	3.31088	3.70264	1.89852	3.73027		0.612979	0.86744	0.652568	0.253533		0.395187	0.75902	0.677615	0.457599
	3.71864	3.14395	5.2048	3.373		0.987132	1.20116	0.678222	0.464712		0.444171	1.61621	0.517281	0.700714
	4.32315	5.72523	5.87088	5.50521		1.01264	0.722703	0.915974	0.815682		0.309192	1.11129	0.705872	0.638999
	4.83038	2.83225	4.74396	4.96699		0.768874	0.47918	1.13374	1.70563		0.756372	1.136	0.589738	0.81892
	4.18429	3.63837	5.50457	2.85132		0.680367	1.48163	2.26159	0.42678		0.300242	1.43316	0.501301	0.520675
	2.86386	3.72512	3.74658	7.1037		0.771409	1.31223	1.18751	0.848731		0.178446	0.32862	0.514194	0.849404
	4.57682	3.96841	4.03376	6.06234		0.514015	3.14539	1.73267	0.912295		0.271401	0.853279	0.815723	1.50812
	3.18309	2.87049	4.03629	4.51138		1.24737	0.558793	1.73068	1.74891		0.638054	0.564509	0.790386	0.955685
	3.38547	2.47058	3.82626	3.0277		0.540433	0.391236	2.15039	1.22599		0.407161	0.599441	1.47778	0.817135
	3.05737	3.455	4.60018	3.36248		0.79927	0.317916	0.926521	2.04045		0.332958	0.277592	0.399884	0.496424
	3.15935	5.30844	7.28417	5.27847		0.686244	0.406996	0.285379	1.48989		0.326245	0.355774	0.2432	0.746601
	5.17304	3.8286	3.19102	3.79979		0.933537	0.556728	1.40158	2.30366		0.770247	1.08255	1.28406	0.857969
	8.18318		5.66421	4.36821		0.857967	0.761924	2.03648	1.52366		0.62449	1.57895	1.21639	0.863567
	3.23746		5.16072	3.11147		0.497273	0.844148	2.45531	0.361221		0.443434	1.34967	1.5263	0.554337
	3.25089		3.45867	4.45629		1.00445	0.537256	1.11518	0.851222		0.461472	1.19614	0.57505	1.34884
	3.4213		4.01216	5.54904		0.891461	0.93474	0.735029	1.96003		0.961442	1.67557	1.45029	0.88178
	3.20182		3.28688	2.64726		0.712133	0.913157	0.648651	2.29947		0.614437	1.25328	0.758959	1.28803
	2.76607		3.52464	4.66863		0.300545	0.880445	0.593199	1.02375		0.396224	1.51172	0.477419	0.623095
	2.58364		2.9939	5.91288		0.290892	0.446167	0.841169	0.534163		0.282433	0.244707	0.473569	0.566807
	3.00569		3.68746	2.86426		0.369866	0.413174	0.9661	0.399738		0.265824	0.289626	0.589607	0.7169
	3.87422		3.57589	3.6864		0.366711	0.418463	0.658992	0.532998		0.291744	0.342283	0.764485	1.74872
				3.11478		0.290593	0.42905	0.564883	0.495806		0.19229	0.401239	0.676422	0.938867
				5.01655		0.621106	0.338856	1.43571	0.64744		0.388377	0.292904	0.9162	0.775529
				4.81856		0.353564	0.561951	1.93856	0.472923		0.251018	0.257405	0.583787	0.407346
				3.79608		1.4285	0.99292	0.687675	0.745466		0.240356	0.395249	0.604155	0.581872
				5.06151		0.782574	1.31823	0.65129	1.05271		0.228368	0.457116	1.08288	1.43268
				3.60992		1.06988	1.33212	0.822084	0.439545		0.273433	0.317412	0.915378	2.47263
						1.11353	1.248	0.613003	0.404652		0.22004	0.386032	0.329803	1.63737
						2.09559	1.11162	0.517774	0.613598		0.577786	0.209119	0.525424	0.501598
						1.28694	2.74234	0.453147	0.976196		0.383986	1.12148	0.711621	1.55196
						0.976786	0.409307	0.649086	0.401865		0.321531	0.63105	0.572336	0.305093
						1.28795	0.450102	0.441968	0.681428		0.818415	0.31591	0.347319	0.675163
						0.953897	0.63814	0.761239	0.409647		0.639427	0.794482	0.814041	0.308372
						2.442	1.0028	0.927071	1.02938		1.08888	1.22971	0.808937	0.695682
						0.705558	1.36487	0.803529	0.849472		0.223682	1.18987	0.456197	0.622628
						0.834158	0.738474		0.46746		0.202185	0.580986		1.49028
						0.686912	0.700863		0.670936		0.209291	1.10434		1.61578
						1.03515	0.367961		0.528028		0.340701	0.414388		1.98626
						0.411345	0.991272				0.239009	1.06497
						0.450695	0.308219				0.17594	0.213572
						0.40915	0.283357				0.35409	0.189284
						0.354795	0.612985				0.363402	0.288608
						0.964223	0.537158				0.387527	0.210558
						1.08772	0.545734				0.925069	0.223269
						0.765241	1.36043				0.186009	0.56804
						0.448934	0.526591				0.305053	0.569288
						0.423897	0.403218				0.238044	0.394444
						0.352768	0.518914				0.268134	0.456135
						0.340581	0.38345				0.247829	0.287892
						0.365149	0.50504				0.304082	0.244732
						0.406121	0.340298				0.269745	0.542282
						0.297666	0.483252				0.260316	0.328937
						0.476071	0.313842				0.242616	0.274444
						0.846416	0.74027				0.24276	0.600027
						0.603931	1.14038				0.210138	1.0355
							0.671762					0.491947

## Sheet: Fig1E1
	log(x+1)	1.19394e-09	0.510195	1.02039	1.53059	2.04078	2.55098	3.06117	3.57137	4.08156	4.59176	5.10195	5.61215	6.12234	6.63254	7.14274	7.65293	8.16313	8.67332	9.18352	9.69371
log(η+1)		0.510195	1.02039	1.53059	2.04078	2.55098	3.06117	3.57137	4.08156	4.59176	5.10195	5.61215	6.12234	6.63254	7.14274	7.65293	8.16313	8.67332	9.18352	9.69371	10.2039
6.79507e-05	0.154671	23	0	0	0	0	0	0	0	0	0	0	0	0	0	0	0	0	0	0	0
0.154671	0.309274	63	0	2	0	0	0	0	0	0	0	0	0	0	0	0	0	0	0	0	0
0.309274	0.463876	214	7	1	0	1	0	0	0	0	0	0	0	0	0	0	0	0	0	0	0
0.463876	0.618479	858	29	6	2	0	2	1	0	0	0	0	0	0	0	0	0	0	0	0	0
0.618479	0.773082	2604	119	27	17	7	2	3	2	0	0	0	0	0	0	0	0	0	0	0	0
0.773082	0.927685	5693	630	148	61	40	23	13	5	4	1	1	0	0	0	0	0	0	0	0	0
0.927685	1.08229	9916	2134	630	238	114	82	59	42	11	5	0	0	0	0	0	0	0	0	0	0
1.08229	1.23689	17204	6441	2482	1146	545	318	186	86	35	12	1	0	1	0	0	0	0	0	0	0
1.23689	1.39149	25557	15997	6626	3046	1435	752	400	207	73	45	10	4	1	0	0	0	0	0	0	0
1.39149	1.5461	35748	37264	17956	8295	4173	2015	1034	541	300	140	49	29	11	1	0	1	0	0	0	1
1.5461	1.7007	42303	72725	43534	18780	9042	4668	2254	1064	471	233	131	48	24	6	4	2	0	0	0	0
1.7007	1.8553	45336	116294	98067	45971	20535	11043	5357	2263	914	389	201	100	45	19	5	4	2	1	0	0
1.8553	2.0099	39223	141932	179557	108431	48243	22439	11321	5299	2158	842	360	162	81	44	24	6	4	0	0	0
2.0099	2.16451	24688	117337	229543	215109	122853	55319	26405	12916	5753	2217	868	381	195	108	53	26	5	2	0	1
2.16451	2.31911	19640	68879	178307	275542	255281	148374	68808	33665	17416	8337	3565	1477	627	328	153	106	43	12	4	0
2.31911	2.47371	4973	24977	71150	160177	266516	269461	177716	85199	40070	22183	12361	6303	3068	1652	897	484	230	97	44	9
2.47371	2.62832	1573	6441	16661	35858	85438	158094	208600	180433	110425	57397	27152	15323	7760	4619	2896	1335	599	303	96	8
2.62832	2.78292	649	1327	3198	4133	7631	14834	32336	56626	71713	67108	46698	28802	16489	12107	8127	2989	1308	745	192	5
2.78292	2.93752	375	441	764	557	764	1235	1503	1726	2190	3364	4726	4890	4816	5903	3970	1234	498	270	80	1
2.93752	3.09212	278	190	227	225	339	341	343	255	197	163	115	101	70	57	36	13	15	4	3	0

## Sheet: Fig1E2
	log(x+1)	0	0.510195	1.02039	1.53059	2.04078	2.55098	3.06117	3.57137	4.08156	4.59176	5.10195	5.61215	6.12234	6.63254	7.14274	7.65293	8.16313	8.67332	9.18352	9.69371
log(h+1)		0.510195	1.02039	1.53059	2.04078	2.55098	3.06117	3.57137	4.08156	4.59176	5.10195	5.61215	6.12234	6.63254	7.14274	7.65293	8.16313	8.67332	9.18352	9.69371	10.2039
8.28173e-05	0.152601	59	0	0	0	0	0	0	0	0	0	0	0	0	0	0	0	0	0	0	0
0.152601	0.305119	228	9	3	1	1	0	0	0	0	0	0	0	0	0	0	0	0	0	0	0
0.305119	0.457637	805	41	25	17	12	7	0	1	2	0	0	0	0	0	0	0	0	0	0	0
0.457637	0.610155	6831	156	123	86	43	22	10	20	11	4	0	0	0	0	0	0	0	0	0	0
0.610155	0.762673	15083	1409	903	656	414	317	266	177	98	29	5	3	0	0	0	0	0	0	0	0
0.762673	0.915191	22783	5710	3491	2000	1219	959	727	438	213	84	22	5	0	0	0	0	0	0	0	0
0.915191	1.06771	31007	14025	8566	5086	2964	1749	1126	760	351	155	47	10	2	1	0	1	0	0	0	0
1.06771	1.22023	38864	25646	15717	8852	5032	2997	1867	1157	596	193	57	17	3	9	0	4	3	0	2	1
1.22023	1.37275	44362	43851	30667	18318	10265	5887	3577	1941	881	353	110	48	23	16	4	13	4	5	7	0
1.37275	1.52526	46590	63414	50686	29105	15573	8527	5020	2844	1319	553	245	126	80	47	21	37	14	7	4	1
1.52526	1.67778	44467	84158	75230	45908	23416	12026	6705	3876	2016	891	495	277	127	87	69	37	22	21	7	2
1.67778	1.8303	32952	97741	104088	68441	35585	17326	9059	5024	2811	1418	792	500	238	184	86	44	30	20	17	2
1.8303	1.98282	18219	94636	126641	94430	52294	24999	11941	6393	3883	2058	1284	735	583	296	161	94	69	52	23	10
1.98282	2.13534	7917	74063	130469	118244	74969	36712	16909	8633	5138	3166	1912	1337	930	464	316	175	132	89	30	3
2.13534	2.28785	2763	48610	112739	130865	98990	53886	25741	12613	7104	4756	3109	2062	1455	827	508	338	175	107	65	4
2.28785	2.44037	845	27299	82240	124128	118214	76870	39520	19125	11303	7386	5020	3285	2260	1137	904	644	239	179	87	1
2.44037	2.59289	217	13729	52052	101509	125869	102120	59349	32201	18455	12251	8052	5131	3309	1942	1452	965	335	271	111	0
2.59289	2.74541	56	6743	28696	69952	118210	126485	91598	57546	31815	21146	13224	7923	5020	3488	2585	1287	521	298	56	0
2.74541	2.89793	5	3253	13412	38414	92792	138140	139694	102458	62623	39403	23462	14058	8533	7147	4284	1419	578	311	4	0
2.89793	3.05044	0	685	3747	10838	35494	69321	114768	119107	99098	65968	36721	21156	10052	8831	5534	1052	532	59	0	0

## Sheet: Fig1E3
	log(η+1)	0.0387422	0.191411	0.34408	0.496749	0.649418	0.802088	0.954757	1.10743	1.26009	1.41276	1.56543	1.7181	1.87077	2.02344	2.17611	2.32878	2.48145	2.63412	2.78679	2.93945
log(h+1)		0.191411	0.34408	0.496749	0.649418	0.802088	0.954757	1.10743	1.26009	1.41276	1.56543	1.7181	1.87077	2.02344	2.17611	2.32878	2.48145	2.63412	2.78679	2.93945	3.09212
8.28173e-05	0.152601	1	1	0	1	3	1	1	1	0	0	0	0	0	0	0	0	0	0	0	0
0.152601	0.305119	0	3	3	1	5	2	2	9	12	2	0	0	0	0	0	0	0	0	0	0
0.305119	0.457637	3	2	5	5	12	23	6	53	55	56	1	0	0	0	0	0	0	0	0	0
0.457637	0.610155	6	18	25	35	62	181	176	816	258	170	97	0	0	0	0	0	0	0	0	0
0.610155	0.762673	6	25	37	59	175	482	773	5098	2780	544	271	207	5	0	0	0	0	0	0	0
0.762673	0.915191	6	30	47	87	263	1502	3466	7206	10938	4760	837	534	254	9	2	0	0	0	0	0
0.915191	1.06771	4	29	46	141	631	6098	11261	13198	9853	9711	5387	1344	610	249	0	2	0	0	0	0
1.06771	1.22023	4	36	91	202	1751	8492	16526	18826	17078	12215	10163	6400	1453	613	272	0	0	0	0	0
1.22023	1.37275	1	51	168	487	5961	16649	27488	29303	25711	19302	13115	8571	5818	1718	522	193	2	0	0	0
1.37275	1.52526	4	78	373	1269	7911	25520	40722	44784	37351	25967	16324	9409	5483	3655	1650	343	98	3	0	0
1.52526	1.67778	8	109	608	2586	14751	41194	63052	62582	45787	29429	16878	9535	5390	2800	1842	1283	202	36	1	0
1.67778	1.8303	12	212	1231	5693	26352	65172	88735	75463	51944	29943	15503	7763	3776	1966	1014	584	412	99	13	0
1.8303	1.98282	15	353	2412	10113	42411	97401	110379	85264	49108	23548	10065	4283	1784	808	385	189	107	61	38	7
1.98282	2.13534	18	596	4279	17073	71082	130840	125630	76172	34062	13412	5102	2005	765	318	123	41	31	19	12	16
2.13534	2.28785	15	985	7571	30111	109403	162840	115853	50972	18829	6463	2344	916	277	83	40	11	4	0	0	0
2.28785	2.44037	30	1961	14421	53997	159884	170794	80538	26530	8356	2811	931	305	83	35	9	1	0	0	0	0
2.44037	2.59289	37	4199	28062	95550	211173	140421	43802	11366	3244	1023	287	108	37	7	3	0	0	0	1	0
2.59289	2.74541	81	9147	57404	177052	230726	87862	18855	3994	1019	346	116	31	12	4	0	0	0	0	0	0
2.74541	2.89793	215	23341	129332	308711	183676	37055	5949	1221	345	94	34	13	3	1	0	0	0	0	0	0
2.89793	3.05044	206	26785	243332	268126	56651	6614	950	200	76	15	5	3	0	0	0	0	0	0	0	0

## Sheet: Fig1H
gene	DLK1					NDN					PEG10
differentiation day	0	1	2	3		0	1	2	3		0	1	2	3
N	8	13	9	17		12	10	12	13		29	18	22	37
expression bias	0.358852	0.481481	0.151724	0.157025		1	0.76	0.973154	0.896806		0.913386	0.96319	0.942857	0.973404
	0	0.0169492	0.190476	0.945946		0.947368	0.870968	1	1		1	0.962264	1	0.96206
	0.147541	1	0.4	0.631579		0.989637	0.890909	0.970149	0.957082		1	1	1	1
	0.407407	0.230769	0.5	0.39726		1	0.923664	1	1		0.944134	0.967742	1	0.107383
	1	0.238095	0.396825	0.44		0.970803	0.868852	1	0.927765		1	0.978495	1	0.982262
	0.68	0.320755	0.0731707	0.16129		1	0.988764	0.977401	0.75		0.909091	0.87013	0.909091	0.972727
	0.2	0.153846	0.315789	0.714286		0.971831	0.888889	0.989744	0.971831		0.888889	0.956522	0.971014	0.991342
	0.387755	0.403974	0.428571	0.134021		0.736264	1	0.905172	0.970081		1	0.931034	1	1
		0.931034	0.206349	0.766667		0.983264	0.994012	0.990431	0.88125		0.919598	0.956522	1	0.956522
		1		1		1	0.0750647	0.931034	0.959538		0.975904	0.9375	0.955556	1
		0.407407		1		1		0.965517	1		1	1	1	0.974359
		0.863874		0.875		0.0286576		0.107309	0.961783		0.909091	0.828571	0.92	1
		0.672727		0.627119					0.107011		1	0.875	1	0.934426
				0.0933333							1	1	0.983871	0.972973
				0.32							0.948718	1	1	0.952663
				0.162791							1	0.924528	1	1
				0.361702							0.897436	1	0.968254	0.982036
											1	0.927711	0.969697	1
											1		1	0.964286
											1		1	0.92
											0.853659		1	0.932203
											0.987879		0.952381	0.94964
											0.939394			0.964758
											0.92			0.983146
											0.882353			0.966102
											0.92			0.959236
											0.972222			0.973568
											0.8			0.90625
											1			0.960265
														0.894737
														0.941368
														0.972603
														0.988304
														0.995025
														0.986441
														0.984
														1

## Sheet: Fig1I
	human iPSC, Cuomo, 2020					mouse ESC, Lentini, 2022					mouse embryo, Borensztein, 2017					mouse brain, Laukoter, 2020
imprinted	yes		no			yes		no			yes		no			yes		no
monoallelic	yes	no	yes	no		yes	no	yes	no		yes	no	yes	no		yes	no	yes	no
N	4	105	71	9977		6	98	207	10233		7	22	8	4288		6	37	5	4503
genes	NDN	ACCS	AAED1	A1BG		Gramd1b	Actn1	1700019D03Rik	0610005C13Rik		Epas1	Ago2	Dhcr24	0610007P14Rik		B230209E15Rik	Adam23	Fam120c	1110004F10Rik
	PEG10	ACOT11	ABCE1	A4GALT		Meg3	Adam23	2610300M13Rik	0610009B22Rik		Fkbp6	Bag3	Gm10865	0610037L13Rik		Meg3	Ago2	Gm4076	1110038B12Rik
	SNRPN	AGBL3	ANP32E	AAAS		Phlda2	Ago2	2900097C17Rik	0610010F05Rik		Gab1	Blcap	Ldhb	1110004F10Rik		Mest	Bcl2l1	Gnl3l	1110038F14Rik
	SNURF	AGO1	APPBP2	AACS		Rian	Arid1b	5033404E19Rik	0610030E20Rik		Impact	Chrac1	Padi6	1110008F13Rik		Nap1l5	Blcap	Otud5	1110051M20Rik
		AIFM2	BNIP3P1	AADAT		Tnfrsf26	Ascl2	Abcc3	1110012L19Rik		Jade1	Ctsh	Rlim	1110008L16Rik		Ndn	Cd81	Slc25a14	1110065P20Rik
		ALKBH3	BOK	AAGAB		Zrsr1	Axl	Actg1	1110032A03Rik		Slc38a4	Dap	Steap3	1110012L19Rik		Peg3	Dact2		1500004A13Rik
		ART5	C12orf10	AAK1			B830012L14Rik	Adat1	1110038B12Rik		Xist	Dync1h1	Trap1a	1110037F02Rik			Dhcr7		1500009C09Rik
		ARVCF	C21orf59	AAMDC			Bag3	Adgrg6	1110038F14Rik			Eef1b2	Vrk3	1110038B12Rik			Dync1h1		1500011B03Rik
		AXL	C6orf52	AAMP			Bbx	Akr1b3	1110051M20Rik			Galnt6		1110038F14Rik			Eef1b2		1700003D09Rik
		BLCAP	CDK11B	AAR2			Bcl2l1	Aoah	1110059E24Rik			Gnas		1110059E24Rik			Enc1		1700037C18Rik
		C12orf5	CRHR1-IT1	AARS			Blcap	Aoc2	1110059G10Rik			H13		1500009L16Rik			Gab1		1700037H04Rik
		CALCR	DHRS2	AARS2			Bmp7	Apoo	1190007I07Rik			Kcnq1ot1		1600002K03Rik			Gnas		1700123O20Rik
		CBR1	EEF1A1P5	AARSD1			Casd1	Atp1a2	1300002E11Rik			M6pr		1700021F05Rik			Gramd1b		1810014B01Rik
		CD83	EEF1A1P6	AASDH			Cd81	Atp5g2	1500002C15Rik			Nap1l4		1700029P11Rik			H13		1810026B05Rik
		CHD2	EIF1AXP1	AASDHPPT			Cdh15	Avpr1a	1500004A13Rik			Pcmt1		1700123O20Rik			Herc3		1810037I17Rik
		CLDN23	EIF3C	AASS			Cdkn1c	B230311B06Rik	1500009L16Rik			Ppp2r5c		1810009A15Rik			Impact		1810055G02Rik
		CST1	ENPP7P3	AATF			Chrac1	Car2	1500011B03Rik			Qk		1810013L24Rik			Inpp5f		1810058I24Rik
		CUL7	EXOSC6	ABAT			Cobl	Cask	1500015A07Rik			Tpx2		1810026J23Rik			M6pr		2210016L21Rik
		DGCR6	FAR2P2	ABCA1			Commd1	Cbx3	1600012H06Rik			Trappc9		1810032O08Rik			Mbnl2		2310011J03Rik
		DGCR6L	GCSHP5	ABCA5			Copg2	Ccl9	1600014C10Rik			Tssc4		1810037I17Rik			Nap1l4		2310022B05Rik
		DIO3	GLIPR1L1	ABCA7			Dact2	Ccnb1ip1	1600020E01Rik			Wars		1810058I24Rik			Ntm		2310061I04Rik
		DIRAS3	GSTK1	ABCB6			Dap	Cenpl	1700006J14Rik			Zfp64		2010107E04Rik			Pde10a		2410002F23Rik
		DLK1	HARBI1	ABCB8			Ddc	Cited4	1700007L15Rik					2010109I03Rik			Ppp1r9a		2410004B18Rik
		DNMT1	HDAC1	ABCB9			Dhcr7	Clec4a1	1700017B05Rik					2210016F16Rik			Ppp2r5c		2410006H16Rik
		EXD3	HIST1H2AJ	ABCC1			Dio3	Col6a5	1700019A02Rik					2210016L21Rik			Qk		2410131K14Rik
		FAM149A	HIST1H2AK	ABCC10			Dync1h1	Crtc3	1700022N22Rik					2310011J03Rik			Slc38a1		2510002D24Rik
		FAM174B	HLA-A	ABCC4			E2f3	Cyp2t4	1700025G04Rik					2310022A10Rik			Slc38a2		2510039O18Rik
		FAM50B	HLA-C	ABCC5			Eef1b2	Cyp39a1	1700029P11Rik					2410002F23Rik			Snx14		2610001J05Rik
		FDX1L	HLA-DQB1	ABCD3			Enc1	Dnajb6	1700030C10Rik					2410006H16Rik			Sox21		2610035D17Rik
		FGF12	HLA-DRB1	ABCD4			Epas1	Dppa3-ps	1700037H04Rik					2410015M20Rik			Stx6		2610203C22Rik
		GDAP1L1	HNRNPA1P48	ABCF2			Etv6	Dqx1	1700108F19Rik					2410016O06Rik			Tle3		2610301B20Rik
		GLI3	IFI27L2	ABCF3			Ftx	ENSMUSG00000097369	1700109H08Rik					2410089E03Rik			Trappc9		2810004N23Rik
		GNAS	IFITM1	ABHD10			Gab1	ENSMUSG00000097579	1700123O20Rik					2510039O18Rik			Tsix		2900079G21Rik
		GNG7	LYSMD1	ABHD12			Galnt6	Egfl6	1810009A15Rik					2610524H06Rik			Tssc4		2900097C17Rik
		GRB10	MAZ	ABHD12B			Gatm	Fan1	1810010H24Rik					2610528J11Rik			Ube3a		4632415L05Rik
		GRID2	MRPS11	ABHD13			Gpr1	Fau	1810013L24Rik					2700060E02Rik			Wars		4831440D22Rik
		ICA1L	MTRNR2L12	ABHD14A			Grb10	Ftl1	1810014B01Rik					2700062C07Rik			Xist		4833420G17Rik
		IGF2	MTRNR2L2	ABHD14A-ACY1			H13	Gapdh	1810024B03Rik					2810004N23Rik					4833422C13Rik
		INPP5F	MTRNR2L8	ABHD14B			Herc3	Gas2l3	1810026B05Rik					2810025M15Rik					4833439L19Rik
		IRF7	NAIF1	ABHD17A			Id1	Gc	1810030O07Rik					2810474O19Rik					4921501I09Rik
		JMJD1C	NANOGP1	ABHD17B			Igf2r	Gchfr	1810037I17Rik					3010026O09Rik					4930402H24Rik
		KLHDC10	NANOGP8	ABHD17C			Impact	Gga3	1810055G02Rik					3110002H16Rik					4932438A13Rik
		L3MBTL1	NDUFAF3	ABHD2			Inpp5f	Gm10457	1810058I24Rik					3110040N11Rik					4933428P19Rik
		LIN28B	NDUFV2P1	ABHD3			Jade1	Gm10499	2010001A14Rik					3110082I17Rik					5031425E22Rik
		LPAR6	PACSIN3	ABHD4			Kcnq1ot1	Gm11478	2010320M18Rik					4833420G17Rik					5031439G07Rik
		MAGI2	PHC1P1	ABHD5			Klhdc10	Gm12005	2200002D01Rik					4833439L19Rik					5430405H02Rik
		MCCC1	PLEKHA8P1	ABHD6			Lin28a	Gm12030	2210016F16Rik					4930402H24Rik					5730409E04Rik
		MFI2	PPM1D	ABHD8			M6pr	Gm12031	2210016L21Rik					4930427A07Rik					5830462I19Rik
		MOCS1	PSMC1P1	ABI1			Magi2	Gm12138	2310011J03Rik					4930453N24Rik					6030458C11Rik
		MRPL44	PTPN23	ABI2			Mbnl2	Gm13212	2310022A10Rik					4933408N05Rik					6330403K07Rik
		NAA60	RAC1P2	ABL1			Mest	Gm13228	2310022B05Rik					4933421O10Rik					9330121J05Rik
		NAPRT1	RASEF	ABL2			Mir296	Gm13339	2310030G06Rik					4933430I17Rik					9330159F19Rik
		NAV2	RPL15P3	ABLIM1			Mirg	Gm13340	2310033P09Rik					4933434E20Rik					9530068E07Rik
		NHP2L1	RPL17P50	ABR			Nap1l4	Gm13351	2310039H08Rik					5031439G07Rik					9530082P21Rik
		NLGN2	RPL7A	ABRACL			Npepl1	Gm13777	2310043M15Rik					5830417I10Rik					A330093E20Rik
		NTM	RPS26P3	ABTB1			Pcmt1	Gm14139	2310057M21Rik					6030458C11Rik					A830082K12Rik
		NUDT12	RPS26P47	ACAA1			Pde10a	Gm15545	2310058D17Rik					6720489N17Rik					AI413582
		OSBPL5	RPS2P46	ACAA2			Pde4d	Gm15596	2310061I04Rik					9030624J02Rik					AI593442
		OVCH2	SDF2	ACACA			Pdgfb	Gm15708	2410002F23Rik					9130401M01Rik					AI837181
		PAK1	SPCS2P4	ACACB			Peg10	Gm17212	2410004B18Rik					9430015G10Rik					AI849053
		PARD6G	STAM	ACAD10			Peg12	Gm19196	2410006H16Rik					9430016H08Rik					AU040320
		PCK2	SURF6	ACAD11			Peg3	Gm19427	2410021H03Rik					9930104L06Rik					AW047730
		PDE6B	TECRP1	ACAD8			Phactr2	Gm20075	2410131K14Rik					A430005L14Rik					AW549877
		PDPR	THOC3	ACAD9			Plagl1	Gm20667	2410137M14Rik					AA467197					Aacs
		PHACTR2	TNNT1	ACADM			Ppp1r9a	Gm21411	2500002B13Rik					AF067063					Aagab
		PHLDA2	TRIM8	ACADS			Ppp2r5c	Gm25636	2510002D24Rik					AI314180					Aak1
		PKIA	TUBB2A	ACADSB			Prkn	Gm26393	2510009E07Rik					AI597479					Aamdc
		PLAGL1	TXNIP	ACADVL			Qk	Gm26564	2510039O18Rik					AI846148					Aamp
		PLEKHG4B	UQCRFS1P1	ACAP1			Qpct	Gm26852	2610001J05Rik					AK010878					Aars
		PPP1R9A	VWCE	ACAP2			R74862	Gm26978	2610008E11Rik					AU018091					Aarsd1
		PRKAG2	WDR47	ACAP3			Rbms1	Gm27782	2610021A01Rik					AU022252					Aasdhppt
		PRMT2		ACAT1			Runx1	Gm28791	2610035D17Rik					Aacs					Aatk
		PROSER2		ACAT2			Sgce	Gm31805	2610037D02Rik					Aak1					Abca2
		R3HCC1		ACBD3			Sh3gl3	Gm34776	2610044O15Rik8					Aamp					Abca3
		RAB7A		ACBD4			Slc38a1	Gm37297	2610301B20Rik					Aars					Abcb8
		RAC1		ACBD5			Slc38a2	Gm37733	2610307P16Rik					Aarsd1					Abcb9
		RAPGEF5		ACBD6			Smo	Gm37788	2610318N02Rik					Aasdhppt					Abcc10
		RB1		ACBD7			Snhg14	Gm37795	2610507B11Rik					Aatf					Abcc5
		RBP5		ACD			Snrpn	Gm37899	2610528J11Rik					Abca3					Abcd2
		RHOBTB3		ACER3			Snx14	Gm38392	2700038G22Rik					Abcb10					Abcd3
		RNF141		ACHE			Sp2	Gm4076	2700049A03Rik					Abcb6					Abcf1
		SEPT4		ACIN1			Stx16	Gm42571	2700062C07Rik					Abcc5					Abcf2
		SFRP2		ACKR3			Stx6	Gm42611	2700078F05Rik					Abcd3					Abcf3
		SGCE		ACN9			Tbc1d12	Gm42727	2700081O15Rik					Abcd4					Abcg1
		SH3BP2		ACO1			Tgfb1i1	Gm43628	2700097O09Rik					Abce1					Abhd11
		SIAH1		ACO2			Tle3	Gm43946	2700099C18Rik					Abcf1					Abhd12
		SLC22A18		ACOT13			Tnfrsf22	Gm45698	2810001G20Rik					Abcf2					Abhd13
		SLC4A7		ACOT2			Tpx2	Gm48067	2810002D19Rik					Abcf3					Abhd14a
		SPA17		ACOT7			Trappc9	Gm48582	2810004N23Rik					Abhd11					Abhd14b
		ST8SIA1		ACOT8			Tsix	Gm48586	2810006K23Rik					Abhd12					Abhd16a
		TFPI2		ACOX1			Tssc4	Gm49504	2810013P06Rik					Abhd13					Abhd17a
		THAP3		ACOX3			Ube3a	Gm49933	2810025M15Rik					Abhd4					Abhd17b
		THUMPD2		ACOXL			Usp29	Gm50012	2810408A11Rik					Abhd5					Abhd2
		TP53		ACP1			Wars	Gm5452	2810408I11Rik					Abhd6					Abhd4
		TRAPPC9		ACP2			Wt1	Gm5809	2810429I04Rik					Abi1					Abhd6
		UBE3A		ACP5			Xist	Gm7284	2810455O05Rik					Abtb1					Abhd8
		USMG5		ACPL2			Zdbf2	Gm7569	2900026A02Rik					Acaa2					Abi1
		USP4		ACSBG1			Zfp64	Gm7658	2900041M22Rik					Acaca					Abi2
		ZFP90		ACSF2				Gm8909	2900076A07Rik					Acad8					Ablim1
		ZNF215		ACSF3				Gm9625	3000002C10Rik					Acad9					Abr
		ZNF331		ACSL1				Gnb1	3110001I22Rik					Acadl					Abracl
		ZNF385D		ACSL3				Gng5	3110040N11Rik					Acadm					Abtb1
		ZNF396		ACSM3				Gpx2-ps1	3110045C21Rik					Acads					Acaa2
		ZNF542		ACSS2				Grifin	3110056K07Rik					Acadvl					Acad9
		ZNF714		ACSS3				H2-T24	3110082I17Rik					Acat1					Acadl
				ACTA1				Hnrnpa1	3222401L13Rik					Acat2					Acadm
				ACTA2				Irak3	3830406C13Rik					Acat3					Acadsb
				ACTB				Itpa	3830417A13Rik					Acbd3					Acadvl
				ACTG1				Jag1	4632404H12Rik					Acbd5					Acap2
				ACTG2				Klb	4632415L05Rik					Acbd6					Acap3
				ACTL6A				Krt8-ps	4632427E13Rik					Acd					Acat1
				ACTN1				Llph	4732471J01Rik					Acer2					Acat2
				ACTN4				Llph-ps1	4831440D22Rik					Acin1					Acat3
				ACTR10				Lncenc1	4833420G17Rik					Acly					Acd
				ACTR1A				Lonrf2	4833421G17Rik					Aco1					Acin1
				ACTR1B				Lratd1	4833439L19Rik					Aco2					Acly
				ACTR2				Ly6a	4921524J17Rik					Acot11					Aco1
				ACTR3				Mfap5	4930402H24Rik					Acot13					Aco2
				ACTR3B				Mnd1	4930432K21Rik					Acot7					Acot13
				ACTR5				Mrps36	4930447C04Rik					Acot8					Acot2
				ACTR6				Mthfs	4930452B06Rik					Acot9					Acot7
				ACTR8				Mul1	4930453N24Rik					Acox1					Acox1
				ACTRT3				Myl6	4930503L19Rik					Acp2					Acp2
				ACVR1				Nckap1l	4930513N10Rik					Acp5					Acsbg1
				ACVR1B				Ndufs5	4930517L18Rik					Acsbg1					Acsl3
				ACVR2A				Notum	4930518I15Rik					Acsl3					Acsl6
				ACVR2B				Nsa2	4930519F16Rik					Acsl4					Acss1
				ACY1				Nudt21	4930522L14Rik					Actg1					Actl6a
				ACYP1				Nupr1	4930549G23Rik					Actl6a					Actn4
				ACYP2				Oas1d	4930556M19Rik					Actn2					Actr10
				ADA				Olig1	4930579G24Rik					Actn4					Actr1a
				ADAL				Pdcd5	4931406C07Rik					Actr10					Actr1b
				ADAM10				Pgam1	4931406P16Rik					Actr1a					Actr2
				ADAM15				Pla2g4e	4931414P19Rik					Actr1b					Actr3b
				ADAM17				Plag1	4932438A13Rik					Actr2					Actr8
				ADAM19				Platr10	4933404O12Rik					Actr3					Adam11
				ADAM23				Platr26	4933407K13Rik					Actr6					Adam15
				ADAM9				Platr7	4933409D19Rik					Actr8					Adam17
				ADAMTS1				Plaur	4933428G20Rik					Adam17					Adam22
				ADAMTS12				Prdm14	4933434E20Rik					Adar					Adap1
				ADAMTS19				Prkg2	4933438K21Rik					Add1					Adar
				ADAMTS7				Psma8	4933439C10Rik					Adgre5					Adck1
				ADAMTS9				Ptges3	5031425E22Rik					Adh5					Adcy2
				ADAMTSL3				Ptgr1	5031439G07Rik					Adi1					Adcy3
				ADAR				Ptpn18	5430403G16Rik					Adipor1					Adcyap1r1
				ADARB1				Pttg1	5430405H02Rik					Adipor2					Add1
				ADAT1				Pxt1	5430416N02Rik					Adk					Add2
				ADAT2				Rbfaos	5430434F05Rik					Adpgk					Adgra1
				ADAT3				Rcsd1	5530601H04Rik					Adrbk1					Adgrb1
				ADCK1				Reg2	5730409E04Rik					Adsl					Adgrb2
				ADCK2				Retsat	5730455P16Rik					Adss					Adgrb3
				ADCK3				Rinl	5730480H06Rik					Adtrp					Adgrg1
				ADCK4				Rnf165	5730507A11Rik					Aebp2					Adgrl1
				ADCY2				Rnf17	5930420M18Rik					Aen					Adh5
				ADCY3				Rpl11	6030458C11Rik					Aff4					Adi1
				ADCY5				Rpl19	6030460B20Rik					Afg3l1					Adipor1
				ADD1				Rpl21	6330403K07Rik					Afg3l2					Adipor2
				ADD3				Rpl23a-ps3	6430511E19Rik					Afmid					Adk
				ADH5				Rpl35a	6720427I07Rik					Aftph					Adora1
				ADHFE1				Rpl37a	6720489N17Rik					Agfg1					Adsl
				ADI1				Rpl38	8030462N17Rik					Aggf1					Adss
				ADIPOR1				Rpl7a	9130008F23Rik					Agpat2					Afg3l2
				ADIPOR2				Rpl9	9130023H24Rik					Agpat5					Agap1
				ADK				Rplp0	9130221H12Rik					Agpat9					Aggf1
				ADNP				Rps19	9130401M01Rik					Agps					Agpat1
				ADNP2				Rps2	9230114K14Rik					Agtrap					Agpat3
				ADORA2A				Rps2-ps9	9330159F19Rik					Ahctf1					Agpat4
				ADPGK				Rps26	9330162G02Rik					Ahcy					Agpat5
				ADPRM				Rps4x	9430015G10Rik					Ahsa2					Agrn
				ADRM1				Sarnp	9430037O13Rik					Aimp1					Ahi1
				ADSL				Satb1	9430038I01Rik					Aimp2					Ahsa2
				ADSS				Septin1	9530053A07Rik					Aip					Aifm2
				ADSSL1				Serinc3	9530056E24Rik					Ajuba					Aifm3
				AEBP1				Serpina3h	9530068E07Rik					Ak2					Aig1
				AEBP2				Slc47a2	9530078K11Rik					Ak4					Aimp1
				AEN				Slpi	9630028I04Rik					Ak6					Aimp2
				AES				Snora23	9630050E16Rik					Ak7					Ajm1
				AFAP1				Snord73a	9830144P21Rik					Akap12					Ak2
				AFAP1L1				Sntb1	9930017N22Rik					Akap8					Ak3
				AFF1				Snx31	9930021J03Rik					Akip1					Ak6
				AFF3				Socs6	9930104L06Rik					Akirin1					Akap11
				AFF4				Steap3	A130010J15Rik					Akirin2					Akap5
				AFG3L1P				Syndig1	A130012E19Rik					Akr1a1					Akap8
				AFG3L2				Tagap	A230072C01Rik					Akr1b8					Akap9
				AFMID				Tesc	A330094K24Rik					Akt1					Akirin1
				AFP				Tfcp2	A330102I10Rik					Akt1s1					Akirin2
				AFTPH				Tgtp1	A430005L14Rik					Akt2					Akr1a1
				AGA				Tmem108	A430033K04Rik					Alad					Akr7a5
				AGAP1				Tmem234	A430090L17Rik					Aldh16a1					Akt1s1
				AGAP3				Tmem37	A430103D13Rik					Aldh2					Akt2
				AGBL2				Tmppe	A4galt					Aldh4a1					Aktip
				AGBL5				Tpm3-rs7	A530064N14Rik					Aldh9a1					Alad
				AGFG1				Tpst1	A630089N07Rik					Aldoa					Alas1
				AGGF1				Trim47	A730036I17Rik					Alg1					Alcam
				AGK				Triml1	A730049H05Rik					Alg13					Aldh1l1
				AGL				Tspo2	A930001M01Rik					Alg14					Aldh2
				AGO2				Tuba3b	A930004D18Rik					Alg3					Aldh6a1
				AGO3				Ube2s	A930005H10Rik					Alg5					Aldh7a1
				AGPAT2				Uggt2	A930012O16Rik					Alkbh1					Aldh9a1
				AGPAT4				Ulk4	A930024E05Rik					Alkbh3					Aldoa
				AGPAT5				Xaf1	AA414768					Alkbh4					Aldoc
				AGPAT6				Ybx1	AA465934					Alkbh5					Alg1
				AGPS				Zbtb8os	AA474408					Alpl					Alg11
				AGTPBP1				Zfand2a	AA986860					Alppl2					Alg2
				AGTRAP				Zfp367	AF357399					Als2					Alg5
				AHCTF1				Zfp36l1	AI413582					Amdhd2					Alkbh1
				AHCY				n-R5-8s1	AI467606					Ammecr1l					Alkbh3
				AHCYL1					AI597479					Amot					Alkbh5
				AHI1					AI661453					Amz2					Alkbh6
				AHNAK					AI837181					Anapc1					Amer2
				AHSA1					AI847159					Anapc10					Amfr
				AHSA2					AI987944					Anapc11					Ammecr1l
				AHSP					AU015836					Anapc2					Ampd2
				AIDA					AU018091					Anapc4					Amph
				AIF1L					AU020206					Anapc5					Amt
				AIG1					AU022252					Anapc7					Amz2
				AIM1L					AU040320					Angel2					Anapc1
				AIMP1					AW146154					Ankle2					Anapc16
				AIMP2					AW209491					Ankmy2					Anapc2
				AIP					AW549877					Ankrd10					Anapc5
				AJUBA					AW554918					Ankrd13a					Angel2
				AK1					Aacs					Ankrd13c					Angptl6
				AK2					Aagab					Ankrd17					Ank
				AK3					Aak1					Ankrd40					Ank2
				AK4					Aamdc					Ankrd49					Ank3
				AK5					Aamp					Anks1					Ankle2
				AK7					Aar2					Ankzf1					Ankmy2
				AK9					Aard					Anln					Ankra2
				AKAP1					Aars					Anp32b					Ankrd10
				AKAP10					Aars2					Anp32e					Ankrd11
				AKAP12					Aarsd1					Anxa6					Ankrd12
				AKAP13					Aasdh					Anxa7					Ankrd13d
				AKAP2					Aasdhppt					Ap1b1					Ankrd16
				AKAP7					Aatf					Ap1g1					Ankrd40
				AKAP8					Abat					Ap1m1					Ankrd46
				AKAP8L					Abca7					Ap1m2					Ankrd49
				AKAP9					Abcb10					Ap1s1					Ankrd6
				AKIP1					Abcb1a					Ap2a1					Anks1b
				AKIRIN1					Abcb1b					Ap2a2					Ano10
				AKIRIN2					Abcb7					Ap2b1					Anp32a
				AKR1A1					Abcb8					Ap2m1					Anp32b
				AKR1B1					Abcc1					Ap2s1					Anxa6
				AKR7A2					Abcc10					Ap3b1					Aopep
				AKT1					Abcc4					Ap3d1					Ap1ar
				AKT1S1					Abcc5					Ap3m1					Ap1b1
				AKT2					Abcd1					Ap3s2					Ap1g1
				AKT3					Abcd3					Ap4b1					Ap1m1
				AKTIP					Abcd4					Ap4s1					Ap1s1
				ALAD					Abce1					Ap5z1					Ap2a1
				ALAS1					Abcf1					Apaf1					Ap2a2
				ALCAM					Abcf2					Apc					Ap2s1
				ALDH16A1					Abcf3					Api5					Ap3b2
				ALDH18A1					Abcg1					Apitd1					Ap3d1
				ALDH1A3					Abcg2					Aplp2					Ap3m1
				ALDH1B1					Abhd11					Apmap					Ap3m2
				ALDH3A2					Abhd12					Apoa1bp					Ap3s2
				ALDH4A1					Abhd13					Apoc1					Ap4m1
				ALDH5A1					Abhd14a					Apoo					Ap4s1
				ALDH6A1					Abhd16a					Appl1					Ap5s1
				ALDH7A1					Abhd17a					Aprt					Apba1
				ALDH9A1					Abhd17b					Aptx					Apba2
				ALDOA					Abhd17c					Aqp9					Apbb1
				ALDOC					Abhd2					Aqr					Apbb2
				ALG1					Abhd4					Araf					Apc
				ALG10					Abhd5					Arcn1					Apc2
				ALG11					Abhd6					Arel1					Api5
				ALG12					Abhd8					Arf1					Aplp1
				ALG14					Abi1					Arf2					Aplp2
				ALG1L					Abi2					Arf3					Apmap
				ALG1L2					Abitram					Arf4					Apoe
				ALG2					Abl2					Arfgap1					Apopt1
				ALG3					Ablim1					Arfgap2					App
				ALG5					Abr					Arfgef2					Appbp2
				ALG6					Abracl					Arfip1					Appl1
				ALG8					Abraxas1					Arfip2					Appl2
				ALKBH1					Abraxas2					Arfrp1					Aprt
				ALKBH2					Abtb1					Arglu1					Aptx
				ALKBH4					Abtb2					Arhgap1					Aqp4
				ALKBH5					Acaa1a					Arhgap11a					Araf
				ALKBH7					Acaa2					Arhgap18					Arc
				ALKBH8					Acaca					Arhgap19					Arcn1
				ALMS1					Acacb					Arhgap21					Arel1
				ALOX12P2					Acad11					Arhgap29					Arf1
				ALPL					Acad12					Arhgap35					Arf2
				ALS2					Acad8					Arhgap8					Arf3
				AMACR					Acad9					Arhgef3					Arf4
				AMBRA1					Acadl					Arhgef39					Arf5
				AMD1					Acadm					Arid2					Arf6
				AMDHD2					Acads					Arih1					Arfgap1
				AMFR					Acadsb					Arih2					Arfgap2
				AMHR2					Acap3					Arl1					Arfgef3
				AMIGO2					Acat1					Arl14epl					Arfip2
				AMIGO3					Acat2					Arl2					Arfrp1
				AMMECR1L					Acbd3					Arl6ip1					Arg2
				AMN1					Acbd4					Arl6ip4					Arglu1
				AMOTL1					Acbd5					Arl8b					Arhgap1
				AMOTL2					Acbd6					Armc1					Arhgap20
				AMPD2					Accs					Armc10					Arhgap21
				AMPH					Accsl					Arpc1a					Arhgap23
				AMT					Acd					Arpc1b					Arhgap32
				AMY2B					Acer2					Arpc2					Arhgap33
				AMZ2P1					Acer3					Arpc3					Arhgap35
				ANAPC1					Acin1					Arpc4					Arhgap44
				ANAPC10					Ackr3					Arpc5					Arhgef1
				ANAPC11					Acly					Arpp19					Arhgef10l
				ANAPC13					Aco1					Arv1					Arhgef12
				ANAPC15					Aco2					Arvcf					Arhgef17
				ANAPC16					Acot13					As3mt					Arhgef2
				ANAPC2					Acot2					Asah1					Arhgef25
				ANAPC4					Acot7					Asb13					Arhgef26
				ANAPC5					Acot8					Ascc2					Arhgef4
				ANAPC7					Acot9					Asf1b					Arhgef7
				ANG					Acox1					Ash2l					Arid2
				ANGEL1					Acox3					Asna1					Arid4a
				ANGEL2					Acp2					Asns					Arid4b
				ANGPT2					Acp5					Asnsd1					Arl1
				ANGPTL4					Acp6					Aspscr1					Arl10
				ANK2					Acrbp					Asun					Arl13b
				ANK3					Acsbg3					Atad1					Arl14ep
				ANKAR					Acsf3					Atad2					Arl16
				ANKDD1A					Acsl1					Atad2b					Arl2
				ANKEF1					Acsl3					Atad3a					Arl2bp
				ANKFY1					Acsl4					Atf1					Arl3
				ANKH					Acsl5					Atf4					Arl5a
				ANKHD1					Acss1					Atg101					Arl5b
				ANKIB1					Acta1					Atg12					Arl6
				ANKLE1					Acta2					Atg13					Arl6ip1
				ANKLE2					Actl6a					Atg14					Arl6ip5
				ANKMY1					Actn3					Atg16l1					Arl6ip6
				ANKMY2					Actn4					Atg16l2					Arl8a
				ANKRA2					Actr10					Atg2a					Arl8b
				ANKRD1					Actr1a					Atg2b					Armc1
				ANKRD10					Actr1b					Atg4b					Armcx1
				ANKRD11					Actr2					Atg4d					Armcx2
				ANKRD12					Actr3					Atg7					Arnt2
				ANKRD13A					Actr3b					Atg9a					Arntl
				ANKRD13C					Actr5					Atic					Arpc1a
				ANKRD13D					Actr6					Atm					Arpc2
				ANKRD16					Actr8					Atmin					Arpc3
				ANKRD17					Acvr1					Atox1					Arpc4
				ANKRD18A					Acvr2b					Atp13a3					Arpc5
				ANKRD18CP					Acy1					Atp1a1					Arpc5l
				ANKRD19P					Acy3					Atp1b1					Arpp19
				ANKRD26					Acyp1					Atp1b3					Arpp21
				ANKRD27					Acyp2					Atp2a2					Arrb1
				ANKRD28					Ada					Atp2c1					Arsb
				ANKRD29					Adal					Atp5a1					Arxes1
				ANKRD32					Adam10					Atp5b					Arxes2
				ANKRD36					Adam11					Atp5c1					As3mt
				ANKRD36B					Adam15					Atp5d					Asah1
				ANKRD36C					Adam17					Atp5e					Asap1
				ANKRD37					Adam19					Atp5f1					Asap2
				ANKRD40					Adam22					Atp5g1					Asb13
				ANKRD42					Adam8					Atp5g2					Asb8
				ANKRD45					Adam9					Atp5g3					Ash1l
				ANKRD46					Adamts1					Atp5h					Ash2l
				ANKRD49					Adamts10					Atp5j					Asic1
				ANKRD50					Adamts7					Atp5j2					Asic2
				ANKRD52					Adamts9					Atp5o					Asna1
				ANKRD54					Adamtsl1					Atp5sl					Asns
				ANKRD6					Adamtsl4					Atp6ap2					Asph
				ANKRD9					Adap1					Atp6v0a1					Asphd2
				ANKS1A					Adap2os					Atp6v0b					Aspscr1
				ANKS1B					Adar					Atp6v0d1					Asrgl1
				ANKS3					Adarb1					Atp6v0e					Aste1
				ANKS6					Adat2					Atp6v1a					Astn1
				ANKZF1					Adck1					Atp6v1b2					Atad1
				ANLN					Adck2					Atp6v1c1					Atad3a
				ANO10					Adck5					Atp6v1d					Atcay
				ANO6					Adcy1					Atp6v1e1					Ate1
				ANO7					Adcy9					Atp6v1f					Atf4
				ANP32A					Add1					Atp6v1g1					Atf6b
				ANP32B					Adgra3					Atp6v1h					Atf7ip
				ANTXR1					Adgre5					Atpaf2					Atg101
				ANTXR2					Adgrg2					Atpif1					Atg12
				ANXA1					Adgrl1					Atxn10					Atg13
				ANXA11					Adgrl2					Atxn3					Atg16l2
				ANXA2					Adgrv1					Atxn7l3b					Atg4b
				ANXA3					Adh5					Aup1					Atg4d
				ANXA4					Adhfe1					Aurka					Atg7
				ANXA5					Adi1					Aurkaip1					Atg9a
				ANXA6					Adipor1					Aurkb					Atic
				ANXA7					Adipor2					Aurkc					Atl1
				AP1AR					Adk					Avl9					Atmin
				AP1B1					Adm2					Avpi1					Atox1
				AP1G1					Adnp2					Axin1					Atp11a
				AP1G2					Ado					Azi2					Atp11b
				AP1M1					Adpgk					Azin1					Atp13a2
				AP1M2					Adprh					B2m					Atp1a1
				AP1S1					Adprhl2					B3galnt2					Atp1a2
				AP1S3					Adprm					B3gat3					Atp1a3
				AP2A1					Adrb2					B4galt1					Atp1b1
				AP2A2					Adrb3					BC003965					Atp1b2
				AP2B1					Adsl					BC004004					Atp1b3
				AP2M1					Adss					BC005624					Atp2a2
				AP2S1					Adssl1					BC030867					Atp2b1
				AP3B1					Aebp1					BC031181					Atp2b2
				AP3B2					Aebp2					BC048679					Atp2c1
				AP3D1					Aen					BC052040					Atp5b
				AP3M1					Afap1					BC052688					Atp5c1
				AP3M2					Afap1l1					BC055324					Atp5d
				AP3S1					Afdn					Babam1					Atp5e
				AP3S2					Aff1					Bace1					Atp5g3
				AP4B1					Aff4					Bach1					Atp5h
				AP4M1					Afg1l					Bad					Atp5j
				AP4S1					Afg3l1					Bag4					Atp5j2
				AP5M1					Afg3l2					Bag5					Atp5md
				AP5S1					Aftph					Bag6					Atp5mpl
				AP5Z1					Aga					Banf1					Atp5o
				APAF1					Agap1					Bap1					Atp5pb
				APBA2					Agap3					Baz1a					Atp6ap2
				APBA3					Agbl5					Baz1b					Atp6v0a1
				APBB1					Agfg1					Baz2a					Atp6v0a2
				APBB2					Agfg2					Bbip1					Atp6v0b
				APBB3					Aggf1					Bcap29					Atp6v0c-ps2
				APC					Agl					Bcap31					Atp6v0d1
				APCDD1					Ago1					Bcas2					Atp6v0e
				APEH					Ago3					Bcas3					Atp6v0e2
				APEX1					Agpat1					Bcat1					Atp6v1a
				APH1B					Agpat2					Bcat2					Atp6v1b2
				API5					Agpat3					Bccip					Atp6v1d
				APIP					Agpat4					Bckdha					Atp6v1e1
				APITD1					Agpat5					Bckdk					Atp6v1f
				APITD1-CORT					Agps					Bcl10					Atp6v1g1
				APLF					Agrn					Bcl2l13					Atp6v1g2
				APLNR					Agtpbp1					Bcl2l14					Atp8a1
				APLP1					Agtrap					Bcl7b					Atp9a
				APLP2					Ahctf1					Bclaf1					Atp9b
				APMAP					Ahcy					Bcs1l					Atpif1
				APOA1					Ahcyl2					Bdp1					Atraid
				APOA1BP					Ahdc1					Becn2					Atrn
				APOBEC3B					Ahnak					Bet1					Atrx
				APOBEC3C					Ahnak2					Bet1l					Atxn10
				APOBEC3D					Ahr					Bfar					Atxn2l
				APOBEC3F					Ahsa1					Bhmt					Atxn7l3b
				APOBEC3G					Ahsa2					Bhmt2					Auh
				APOC1					Aida					Bid					Aup1
				APOC1P1					Aifm2					Bin2					Aurkaip1
				APOE					Aifm3					Birc5					Avpi1
				APOL2					Aig1					Blm					Azi2
				APOLD1					Aim2					Blmh					Azin1
				APOPT1					Aimp1					Bloc1s2					B130046B21Rik
				APP					Aimp2					Bloc1s6					B230322F03Rik
				APPL1					Aip					Bms1					B3galnt1
				APPL2					Aire					Bnip1					B3galnt2
				APRT					Ajuba					Bnip3					B3galt1
				APTX					Ak2					Bnip3l					B3gat2
				AQP11					Ak3					Bod1					B3gat3
				AQR					Ak4					Bok					B3glct
				ARAP1					Ak6					Bola2					B3gnt8
				ARC					Ak7					Bora					B4galnt1
				AREL1					Akap10					Bpnt1					B4galt2
				ARF1					Akap11					Bptf					B4galt6
				ARF3					Akap12					Brap					B4galt7
				ARF4					Akap13					Brca1					B930094E09Rik
				ARF5					Akap5					Brca2					B9d1
				ARF6					Akap7					Brd2					BC003965
				ARFGAP1					Akap8					Brd3					BC004004
				ARFGAP2					Akap9					Brd4					BC005537
				ARFGAP3					Akip1					Brd8					BC017158
				ARFGEF1					Akirin1					Brd9					BC029722
				ARFGEF2					Akirin2					Bre					BC031181
				ARFIP1					Akna					Bri3bp					BC037032
				ARFIP2					Akr1a1					Brip1os					Babam1
				ARFRP1					Akr1b10					Brix1					Babam2
				ARG2					Akr1b8					Brk1					Bace1
				ARGLU1					Akr1e1					Brox					Bad
				ARHGAP1					Akr7a5					Brpf1					Bag4
				ARHGAP10					Akt1					Brpf3					Bag5
				ARHGAP11A					Akt1s1					Brwd1					Baiap2
				ARHGAP11B					Akt2					Bsdc1					Baiap3
				ARHGAP12					Aktip					Bsg					Bak1
				ARHGAP17					Alad					Btaf1					Bap1
				ARHGAP19					Alas1					Btbd1					Basp1
				ARHGAP19-SLIT1					Alcam					Btbd10					Bax
				ARHGAP21					Aldh16a1					Btbd18					Bbip1
				ARHGAP22					Aldh18a1					Btf3					Bbs4
				ARHGAP24					Aldh1a2					Btf3l4					Bbs7
				ARHGAP26					Aldh1a3					Btg1					Bcan
				ARHGAP28					Aldh1b1					Btrc					Bcap29
				ARHGAP29					Aldh1l1					Bub1					Bcap31
				ARHGAP35					Aldh2					Bub1b					Bcar1
				ARHGAP40					Aldh3a2					Bub3					Bcas2
				ARHGAP42					Aldh4a1					Bud31					Bccip
				ARHGAP5					Aldh5a1					Bysl					Bckdha
				ARHGAP8					Aldh6a1					Bzw1					Bckdk
				ARHGAP9					Aldh7a1					Bzw2					Bcl2l13
				ARHGEF10					Aldh9a1					C130074G19Rik					Bcl6
				ARHGEF12					Aldoa					C1qbp					Bcl7a
				ARHGEF16					Aldoc					C2					Bcl7b
				ARHGEF18					Alg1					C2cd2l					Bclaf1
				ARHGEF19					Alg10b					C330027C09Rik					Bcr
				ARHGEF2					Alg11					C77080					Bcs1l
				ARHGEF26					Alg13					Cab39					Bdh1
				ARHGEF3					Alg14					Cab39l					Bend6
				ARHGEF35					Alg2					Cabin1					Bet1l
				ARHGEF38					Alg3					Cables2					Bex1
				ARHGEF39					Alg5					Cactin					Bfar
				ARHGEF40					Alg6					Cacul1					Bhlhb9
				ARHGEF5					Alg8					Cacybp					Bhlhe22
				ARHGEF7					Alg9					Cad					Bhlhe40
				ARID1A					Alkbh1					Calcoco2					Bin1
				ARID1B					Alkbh2					Calm1					Bloc1s4
				ARID2					Alkbh3					Calm3					Bloc1s6
				ARID3A					Alkbh4					Calr					Bmerb1
				ARID3B					Alkbh5					Calu					Bmp1
				ARID4A					Alkbh6					Caml					Bmpr2
				ARID4B					Alkbh8					Camsap1					Bnip3l
				ARIH1					Alms1					Canx					Boc
				ARIH2					Alpk3					Capns1					Bod1
				ARIH2OS					Alpl					Caprin1					Bod1l
				ARL1					Als2					Capza1					Bola2
				ARL13B					Als2cl					Capza2					Borcs7
				ARL14EP					Alx1					Carhsp1					Bpgm
				ARL15					Alyref					Carkd					Bphl
				ARL16					Amacr					Carm1					Bpnt1
				ARL2					Ambra1					Carnmt1					Bptf
				ARL2BP					Amdhd2					Cars					Brap
				ARL3					Amer1					Cars2					Brcc3
				ARL4A					Amfr					Casc3					Brd2
				ARL4C					Amhr2					Casc4					Brd3
				ARL4D					Ammecr1					Caskin1					Brd3os
				ARL5A					Ammecr1l					Casp3					Brd7
				ARL5B					Amn1					Casp6					Brd8
				ARL6					Amot					Casp9					Brd9
				ARL6IP1					Amotl1					Cat					Brf1
				ARL6IP4					Ampd2					Cbfa2t2					Bri3bp
				ARL6IP5					Amph					Cbfb					Brinp1
				ARL6IP6					Amt					Cbll1					Brinp2
				ARL8A					Amz1					Cbr1					Brix1
				ARL8B					Amz2					Cbr2					Brk1
				ARMC1					Anapc1					Cbx5					Brms1l
				ARMC10					Anapc10					Cbx7					Brwd1
				ARMC2					Anapc11					Cc2d1b					Bscl2
				ARMC4					Anapc15					Ccar1					Bsg
				ARMC5					Anapc16					Ccdc115					Bsn
				ARMC6					Anapc2					Ccdc117					Btbd1
				ARMC7					Anapc4					Ccdc12					Btbd10
				ARMC8					Anapc5					Ccdc124					Btbd2
				ARMC9					Anapc7					Ccdc126					Btbd8
				ARNT					Angel1					Ccdc127					Btbd9
				ARNTL					Angel2					Ccdc137					Btd
				ARNTL2					Angpt2					Ccdc174					Btf3l4
				ARPC1A					Angptl4					Ccdc25					Btg1
				ARPC1B					Angptl6					Ccdc28a					Btg2
				ARPC2					Ank					Ccdc32					Btrc
				ARPC3					Ank2					Ccdc43					Bub3
				ARPC4					Ank3					Ccdc47					Bud23
				ARPC4-TTLL3					Ankhd1					Ccdc53					Bud31
				ARPC5					Ankib1					Ccdc59					Bysl
				ARPC5L					Ankle1					Ccdc6					Bzw1
				ARPP19					Ankle2					Ccdc77					Bzw2
				ARRB1					Ankmy2					Ccdc84					C130023A14Rik
				ARRB2					Ankra2					Ccdc86					C130071C03Rik
				ARRDC1					Ankrd10					Ccdc90b					C1qbp
				ARRDC3					Ankrd11					Ccdc93					C2cd2l
				ARSA					Ankrd12					Ccdc94					C9orf72
				ARSB					Ankrd13a					Ccm2					CT010467.1
				ARSG					Ankrd13c					Ccna2					CT010467.2
				ARSK					Ankrd16					Ccnb1					Cab39
				ARV1					Ankrd17					Ccnb1ip1					Cabin1
				AS3MT					Ankrd23					Ccnb2					Cabp1
				ASAH1					Ankrd24					Ccnc					Cabp7
				ASAH2B					Ankrd26					Ccnd3					Cacfd1
				ASAP1					Ankrd27					Ccndbp1					Cacna2d1
				ASAP3					Ankrd28					Ccne1					Cacnb3
				ASB1					Ankrd31					Ccng1					Cacnb4
				ASB13					Ankrd33b					Ccnh					Cacng5
				ASB16					Ankrd35					Ccnl1					Cadm1
				ASB6					Ankrd37					Ccnl2					Cadm2
				ASB7					Ankrd39					Ccp110					Cadm3
				ASB8					Ankrd40					Ccpg1					Cadm4
				ASCC1					Ankrd42					Ccs					Calcoco1
				ASCC2					Ankrd46					Cct2					Calm1
				ASCC3					Ankrd49					Cct4					Calm3
				ASF1A					Ankrd50					Cct5					Caln1
				ASF1B					Ankrd54					Cct6a					Calr
				ASGR1					Ankrd6					Cct8					Calu
				ASH1L					Ankrd9					Ccz1					Caly
				ASH2L					Anks1					Cd151					Camk1g
				ASL					Anks3					Cd164					Camk2a
				ASNS					Ankzf1					Cd2ap					Camk2b
				ASNSD1					Anln					Cd2bp2					Camk2d
				ASPH					Ano10					Cd320					Camk2g
				ASPHD1					Ano6					Cd3eap					Camk2n2
				ASPHD2					Ano9					Cd84					Camk4
				ASPM					Anp32a					Cd9					Camkk2
				ASPSCR1					Anp32b					Cdan1					Camkv
				ASRGL1					Anp32e					Cdc123					Caml
				ASS1					Anxa1					Cdc14b					Camta1
				ASTE1					Anxa11					Cdc16					Camta2
				ASTN2					Anxa2					Cdc20					Cant1
				ASUN					Anxa3					Cdc23					Canx
				ASXL1					Anxa4					Cdc25a					Cap1
				ASXL2					Anxa5					Cdc25c					Cap2
				ATAD1					Anxa6					Cdc26					Capn10
				ATAD2					Anxa7					Cdc27					Capn2
				ATAD2B					Anxa8					Cdc34					Capn5
				ATAD3A					Aopep					Cdc37					Capns1
				ATAD3B					Ap1ar					Cdc40					Caprin1
				ATAD5					Ap1b1					Cdc42					Capza2
				ATCAY					Ap1g1					Cdc42se2					Car10
				ATE1					Ap1g2					Cdc45					Car11
				ATF1					Ap1m1					Cdc5l					Car2
				ATF2					Ap1m2					Cdc6					Carhsp1
				ATF3					Ap1s1					Cdc7					Carmil2
				ATF4					Ap1s2					Cdc73					Cars
				ATF5					Ap1s3					Cdca2					Casc3
				ATF6					Ap2a1					Cdca3					Cask
				ATF7					Ap2a2					Cdca4					Caskin1
				ATF7IP					Ap2b1					Cdca5					Caskin2
				ATF7IP2					Ap2m1					Cdca7					Castor2
				ATG10					Ap2s1					Cdca8					Cat
				ATG12					Ap3b1					Cdh1					Cavin3
				ATG13					Ap3b2					Cdip1					Cbarp
				ATG14					Ap3d1					Cdipt					Cbfa2t3
				ATG16L1					Ap3m1					Cdk1					Cbfb
				ATG16L2					Ap3m2					Cdk10					Cbr1
				ATG3					Ap3s1					Cdk11b					Cbs
				ATG4B					Ap3s2					Cdk16					Cbx4
				ATG4C					Ap4b1					Cdk18					Cbx5
				ATG4D					Ap4e1					Cdk2					Cby1
				ATG5					Ap4m1					Cdk2ap2					Cc2d1a
				ATG7					Ap4s1					Cdk4					Ccar1
				ATG9A					Ap5b1					Cdk5					Ccar2
				ATHL1					Ap5m1					Cdk5rap1					Ccdc107
				ATIC					Ap5s1					Cdk5rap3					Ccdc12
				ATL1					Ap5z1					Cdk7					Ccdc124
				ATL2					Apaf1					Cdk8					Ccdc127
				ATL3					Apba3					Cdk9					Ccdc136
				ATM					Apbb1					Cdkn1a					Ccdc137
				ATMIN					Apbb2					Cdkn2aipnl					Ccdc24
				ATOX1					Apbb3					Cdkn2d					Ccdc25
				ATP11A					Apc					Cdpf1					Ccdc28b
				ATP11B					Apcdd1					Cds2					Ccdc32
				ATP13A1					Apeh					Cdt1					Ccdc47
				ATP13A2					Apela					Cdv3					Ccdc50
				ATP13A3					Apex2					Cdyl2					Ccdc59
				ATP1A1					Api5					Ceacam10					Ccdc71
				ATP1A2					Apip					Cebpz					Ccdc84
				ATP1B1					Aplf					Cebpzos					Ccdc85c
				ATP1B2					Apln					Cecr2					Ccdc88a
				ATP1B3					Aplp1					Celf1					Ccdc90b
				ATP2A1					Aplp2					Cenpa					Ccdc91
				ATP2A2					Apmap					Cenpe					Ccdc92
				ATP2B1					Apobec1					Cenpf					Cck
				ATP2B4					Apobec2					Cenph					Ccm2
				ATP2C1					Apobec3					Cenpm					Ccna2
				ATP5A1					Apobr					Cenpn					Ccnc
				ATP5B					Apoc1					Cenpt					Ccnd1
				ATP5C1					Apod					Cenpu					Ccnd2
				ATP5D					Apoe					Cenpw					Ccndbp1
				ATP5E					Apol8					Cep120					Ccng1
				ATP5F1					Apom					Cep164					Ccng2
				ATP5G1					Apopt1					Cep192					Ccnh
				ATP5G2					App					Cep57l1					Ccni
				ATP5G3					Appbp2					Cep76					Ccnk
				ATP5H					Appl1					Cers2					Ccnl1
				ATP5I					Appl2					Cers5					Ccnl2
				ATP5J					Aprt					Cetn3					Ccnt1
				ATP5J2					Aptx					Cfdp1					Ccnt2
				ATP5J2-PTCD1					Aqp11					Cfl1					Ccs
				ATP5O					Aqr					Cfl2					Ccsap
				ATP5S					Araf					Cggbp1					Ccser2
				ATP6V0A1					Arap1					Cgn					Cct2
				ATP6V0A2					Arc					Chaf1a					Cct4
				ATP6V0B					Arcn1					Chaf1b					Cct5
				ATP6V0C					Arel1					Champ1					Cct6a
				ATP6V0D1					Arf2					Chchd1					Cct8
				ATP6V0E1					Arf3					Chchd3					Ccz1
				ATP6V0E2					Arf4					Chchd4					Cd151
				ATP6V1A					Arf5					Chchd5					Cd164
				ATP6V1B2					Arf6					Chd1					Cd24a
				ATP6V1C1					Arfgap1					Chd4					Cd2bp2
				ATP6V1C2					Arfgap2					Chek2					Cd320
				ATP6V1D					Arfgef1					Cherp					Cd47
				ATP6V1E1					Arfgef2					Chfr					Cd9
				ATP6V1F					Arfgef3					Chid1					Cdc123
				ATP6V1G1					Arfip1					Chmp1a					Cdc16
				ATP6V1H					Arfip2					Chmp3					Cdc23
				ATP8B1					Arfrp1					Chmp5					Cdc26
				ATP8B2					Arg1					Chmp6					Cdc37
				ATP9B					Arglu1					Chmp7					Cdc37l1
				ATPAF1					Arhgap1					Chordc1					Cdc42
				ATPAF2					Arhgap10					Chp1					Cdc42ep4
				ATPIF1					Arhgap11a					Chpt1					Cdc42se1
				ATR					Arhgap12					Chtf18					Cdc42se2
				ATRAID					Arhgap17					Chtop					Cdc5l
				ATRIP					Arhgap18					Churc1					Cdca4
				ATRN					Arhgap19					Ciao1					Cdh10
				ATXN10					Arhgap21					Cib1					Cdh11
				ATXN1L					Arhgap23					Cinp					Cdh13
				ATXN2					Arhgap26					Cir1					Cdh2
				ATXN2L					Arhgap27					Cirh1a					Cdh4
				ATXN3					Arhgap28					Cish					Cdip1
				ATXN7					Arhgap29					Cited1					Cdipt
				ATXN7L1					Arhgap32					Ckap2					Cdk11b
				ATXN7L3					Arhgap35					Ckap2l					Cdk16
				ATXN7L3B					Arhgap39					Ckap5					Cdk17
				AUH					Arhgap42					Ckb					Cdk4
				AUNIP					Arhgap44					Ckmt1					Cdk5
				AUP1					Arhgap45					Cks1b					Cdk5rap3
				AURKA					Arhgap5					Cks2					Cdkal1
				AURKAIP1					Arhgap8					Clcc1					Cdkn1a
				AURKB					Arhgdia					Clcn7					Cdkn2aipnl
				AURKC					Arhgdib					Cldn4					Cdkn2d
				AUTS2					Arhgdig					Cldn6					Cdo1
				AVEN					Arhgef1					Cldn7					Cdr2l
				AVL9					Arhgef10l					Clic4					Cds2
				AVPI1					Arhgef12					Clint1					Cebpz
				AXIN1					Arhgef15					Clk1					Cebpzos
				AXIN2					Arhgef16					Clk2					Celf2
				AZI1					Arhgef17					Clk3					Celf4
				AZI2					Arhgef18					Cln3					Celf5
				AZIN1					Arhgef19					Cln5					Celsr1
				B2M					Arhgef2					Cln8					Celsr2
				B3GALNT1					Arhgef25					Clns1a					Cend1
				B3GALNT2					Arhgef28					Clp1					Cenpo
				B3GALT1					Arhgef3					Clpb					Cep19
				B3GALT6					Arhgef39					Clpp					Cep68
				B3GALTL					Arhgef4					Clptm1					Cep78
				B3GAT3					Arhgef40					Clptm1l					Cep85l
				B3GNT1					Arhgef5					Clpx					Cerox1
				B3GNT2					Arhgef7					Clspn					Cers1
				B3GNT4					Arid1a					Clstn1					Cers2
				B3GNT5					Arid2					Clta					Cers4
				B3GNT7					Arid3a					Cltc					Cers5
				B3GNT8					Arid3b					Cluap1					Cfap36
				B3GNTL1					Arid4a					Cmah					Cfap410
				B4GALNT4					Arid4b					Cmas					Cfdp1
				B4GALT1					Arid5b					Cmbl					Cfl2
				B4GALT2					Arih1					Cmc2					Cggbp1
				B4GALT3					Arih2					Cmip					Chadl
				B4GALT4					Arl1					Cmpk1					Chaf1a
				B4GALT6					Arl10					Cmss1					Chchd10
				B4GALT7					Arl13b					Cmtm4					Chchd3
				B9D1					Arl14ep					Cmtm6					Chchd4
				B9D2					Arl14epl					Cmtm7					Chchd6
				BABAM1					Arl15					Cnbd2					Chchd7
				BACE1					Arl16					Cnbp					Chd4
				BACE2					Arl2					Cndp2					Chd5
				BACH1					Arl2bp					Cnn2					Chd7
				BAD					Arl3					Cnn3					Chga
				BAG1					Arl4a					Cnnm4					Chgb
				BAG2					Arl4c					Cnot1					Chic2
				BAG3					Arl4d					Cnot10					Chka
				BAG4					Arl5a					Cnot2					Chmp1a
				BAG5					Arl5b					Cnot4					Chmp2b
				BAIAP2					Arl5c					Cnot6					Chmp3
				BAIAP2L1					Arl6					Cnot7					Chmp5
				BAK1					Arl6ip1					Cnot9					Chmp6
				BAMBI					Arl6ip4					Cnppd1					Chmp7
				BANF1					Arl6ip5					Cnpy2					Chn1
				BANP					Arl6ip6					Cnpy3					Chn1os1
				BAP1					Arl8a					Cnst					Chn1os3
				BARD1					Arl8b					Coa3					Chn2
				BASP1					Armc1					Coa4					Chpf
				BAX					Armc10					Coa5					Chpf2
				BAZ1A					Armc5					Coa7					Chrm1
				BAZ2A					Armc6					Coasy					Chrnb2
				BAZ2B					Armc8					Cog2					Chst1
				BBC3					Armc9					Cog4					Chst10
				BBIP1					Armcx1					Cog7					Chst12
				BBS1					Armcx2					Col4a2					Chst2
				BBS10					Armcx4					Colgalt1					Chtop
				BBS12					Armcx5					Commd10					Chuk
				BBS2					Armh3					Commd2					Churc1
				BBS4					Armt1					Commd3					Ciao1
				BBS7					Arnt					Commd4					Ciao2a
				BBS9					Arnt2					Commd5					Ciao2b
				BBX					Arntl					Commd6					Ciao3
				BCAM					Arpc1a					Commd7					Cinp
				BCAP29					Arpc1b					Commd8					Cipc
				BCAR1					Arpc2					Commd9					Cirbp
				BCAR3					Arpc3					Comt					Cisd1
				BCAS2					Arpc4					Copa					Cisd2
				BCAS3					Arpc5					Copb2					Cited2
				BCAS4					Arpc5l					Cope					Ckap4
				BCAT1					Arpin					Copg1					Ckap5
				BCAT2					Arpp19					Cops2					Ckb
				BCCIP					Arrb1					Cops3					Ckmt1
				BCDIN3D					Arrb2					Cops4					Cks1b
				BCHE					Arrdc1					Cops5					Clasp1
				BCKDHA					Arrdc2					Cops6					Clasp2
				BCKDHB					Arrdc3					Cops7a					Clcc1
				BCKDK					Arrdc4					Cops8					Clcn2
				BCL10					Arv1					Copz1					Clcn3
				BCL11A					Arvcf					Coq3					Clcn4
				BCL2L1					Arxes1					Coq5					Clcn6
				BCL2L11					Arxes2					Coq6					Clcn7
				BCL2L12					As3mt					Coq7					Cldn12
				BCL2L13					Asah1					Coro1b					Cldnd1
				BCL2L2-PABPN1					Asap1					Coro1c					Clic4
				BCL7A					Asap2					Cox10					Clip1
				BCL7C					Asap3					Cox14					Clip3
				BCL9					Asb1					Cox18					Clk1
				BCLAF1					Asb13					Cox19					Clk3
				BCR					Asb16					Cox5a					Clk4
				BCS1L					Asb3					Cox5b					Clmn
				BDH1					Asb6					Cox6a1					Cln8
				BDH2					Asb7					Cox6c					Clns1a
				BECN1					Asb8					Cox7a2					Clpb
				BEND5					Ascc1					Cox7a2l					Clpp
				BEST4					Ascc2					Cox7c					Clptm1
				BET1					Ascc3					Cox8a					Clptm1l
				BET1L					Asf1a					Cpn1					Clpx
				BFAR					Asf1b					Cpsf2					Clstn1
				BHLHE40					Ash1l					Cpsf3					Clstn3
				BICD1					Ash2l					Cpsf3l					Clta
				BICD2					Asic1					Cpsf4					Cltb
				BID					Asl					Cpsf6					Cltc
				BIN1					Asna1					Cpsf7					Clu
				BIN3					Asns					Cptp					Clvs1
				BIRC2					Asnsd1					Cramp1l					Cmas
				BIRC5					Aspg					Crb3					Cmip
				BIRC6					Asph					Crbn					Cmpk1
				BIVM					Aspm					Crcp					Cmtm3
				BLM					Aspscr1					Creb3					Cmtm5
				BLMH					Asrgl1					Creg1					Cnbp
				BLOC1S1					Aste1					Cript					Cnep1r1
				BLOC1S2					Asxl1					Crk					Cnih2
				BLOC1S3					Asxl2					Crkl					Cnksr2
				BLOC1S4					Atad1					Crlf3					Cnn3
				BLOC1S5					Atad2					Crnkl1					Cnnm1
				BLOC1S5-TXNDC5					Atad2b					Crot					Cnot10
				BLOC1S6					Atad3a					Crtap					Cnot4
				BLVRA					Atad5					Crxos					Cnot7
				BLVRB					Atat1					Cry1					Cnot9
				BLZF1					Ate1					Crybg3					Cnp
				BMF					Atf1					Cryzl1					Cnpy2
				BMP1					Atf2					Cs					Cnpy3
				BMP2					Atf3					Csde1					Cnrip1
				BMP2K					Atf4					Cse1l					Cntn1
				BMP4					Atf5					Csf3r					Cntn2
				BMP7					Atf6					Csk					Coa3
				BMPR1A					Atf6b					Csnk1a1					Coa4
				BMPR2					Atf7					Csnk1d					Coa5
				BMS1					Atf7ip					Csnk1e					Cog1
				BMS1P4					Atf7ip2					Csnk1g2					Cog4
				BNIP1					Atg10					Csnk1g3					Cog6
				BNIP2					Atg101					Csnk2a2					Cog7
				BNIP3					Atg12					Csrnp1					Cog8
				BNIP3L					Atg13					Csrp1					Colgalt1
				BOD1					Atg14					Csrp2bp					Commd3
				BOD1L1					Atg16l1					Cst3					Commd4
				BOLA3					Atg16l2					Cstb					Commd6
				BORA					Atg2a					Cstf1					Commd7
				BPGM					Atg2b					Ctc1					Commd8
				BPHL					Atg4b					Ctdnep1					Commd9
				BPNT1					Atg4c					Ctdp1					Comt
				BPTF					Atg4d					Ctdsp2					Comtd1
				BRAF					Atg7					Cth					Copa
				BRAP					Atg9a					Ctnna1					Copb1
				BRAT1					Atg9b					Ctnnal1					Cope
				BRCA1					Atic					Ctnnb1					Copg1
				BRCA2					Atl2					Ctnnbl1					Coprs
				BRD1					Atl3					Ctps					Cops3
				BRD2					Atm					Ctr9					Cops4
				BRD3					Atmin					Ctsa					Cops5
				BRD4					Atox1					Ctsb					Cops6
				BRD7					Atp10a					Ctsc					Cops7a
				BRD8					Atp10d					Ctsd					Cops7b
				BRD9					Atp11a					Ctsl					Cops8
				BRE					Atp11b					Ctsz					Copz1
				BRF1					Atp13a1					Cttn					Coq10b
				BRF2					Atp13a2					Ctu2					Coq2
				BRI3					Atp13a3					Cul1					Coq5
				BRI3BP					Atp1a1					Cul3					Coq7
				BRINP1					Atp1b1					Cul4a					Coro1a
				BRIP1					Atp1b3					Cul4b					Coro1b
				BRIX1					Atp23					Cul5					Coro1c
				BRK1					Atp2a2					Cuta					Coro2b
				BRMS1					Atp2b1					Cwc15					Coro7
				BRMS1L					Atp2b4					Cwc22					Cotl1
				BROX					Atp2c1					Cwc25					Cox10
				BRPF1					Atp5a1					Cwc27					Cox11
				BRPF3					Atp5b					Cwf19l1					Cox14
				BRWD1					Atp5c1					Cxadr					Cox19
				BSCL2					Atp5d					Cxxc1					Cox4i1
				BSDC1					Atp5e					Cyb561a3					Cox5a
				BSG					Atp5g1					Cyb5a					Cox6a1
				BST2					Atp5g3					Cyb5b					Cox7a2l
				BTAF1					Atp5h					Cyb5r1					Cox7c
				BTBD1					Atp5j					Cyb5r4					Cox8a
				BTBD10					Atp5j2					Cycs					Cpe
				BTBD17					Atp5k					Cyfip1					Cplx1
				BTBD2					Atp5l					Cyp20a1					Cplx2
				BTBD3					Atp5md					Cyp2s1					Cpox
				BTBD6					Atp5mpl					Cystm1					Cpsf2
				BTBD7					Atp5o					Cyth2					Cpsf3
				BTD					Atp5pb					D10Wsu102e					Cpsf4
				BTF3					Atp6ap2					D17Ertd648e					Cpsf6
				BTF3L4					Atp6v0a1					D17Wsu92e					Cpsf7
				BTG1					Atp6v0a2					D230025D16Rik					Cpt1c
				BTG2					Atp6v0b					D2Wsu81e					Cptp
				BTG3					Atp6v0c					D5Ertd577e					Crat
				BTN2A1					Atp6v0d1					D630045M09Rik					Crbn
				BTN2A2					Atp6v0e					Dab2					Creb3
				BTRC					Atp6v0e2					Dad1					Crebbp
				BUB1					Atp6v1a					Dag1					Creg1
				BUB1B					Atp6v1b2					Dalrd3					Creld1
				BUB3					Atp6v1c1					Dap3					Cript
				BUD13					Atp6v1d					Dazap2					Crk
				BUD31					Atp6v1e1					Dbf4					Crkl
				BYSL					Atp6v1f					Dbhos					Crmp1
				BZW1					Atp6v1h					Dbi					Crot
				BZW2					Atp7a					Dbnl					Crtac1
				C10orf118					Atp7b					Dbt					Crtc1
				C10orf131					Atp8a1					Dcaf11					Cry2
				C10orf2					Atp8b2					Dcaf13					Cryab
				C10orf32					Atp9a					Dcaf15					Cryzl1
				C10orf35					Atp9b					Dcaf4					Cs
				C10orf76					Atpaf1					Dcaf7					Csad
				C10orf88					Atpaf2					Dcaf8					Csdc2
				C10orf95					Atpif1					Dcakd					Csde1
				C11orf24					Atpsckmt					Dcbld1					Cse1l
				C11orf30					Atr					Dck					Csmd2
				C11orf31					Atrip					Dclre1b					Csnk1a1
				C11orf48					Atrn					Dcp1a					Csnk1d
				C11orf49					Atrnl1					Dcp2					Csnk1e
				C11orf54					Atrx					Dctd					Cspg5
				C11orf57					Atxn1					Dctn1					Csrnp3
				C11orf58					Atxn10					Dctn2					Csrp1
				C11orf68					Atxn1l					Dctn3					Cst3
				C11orf71					Atxn2					Dctn5					Cstb
				C11orf73					Atxn2l					Dctn6					Cstf1
				C11orf74					Atxn3					Dctpp1					Ctc1
				C11orf80					Atxn7					Dda1					Ctdsp2
				C11orf82					Atxn7l1					Ddah1					Ctnna1
				C11orf83					Atxn7l2					Ddb1					Ctnna2
				C12orf23					Atxn7l3					Ddb2					Ctnnb1
				C12orf29					Atxn7l3b					Ddhd2					Ctnnbip1
				C12orf4					Auh					Ddi2					Ctnnbl1
				C12orf43					Aunip					Ddias					Ctnnd2
				C12orf44					Aup1					Ddrgk1					Ctps
				C12orf45					Aurka					Ddt					Ctsa
				C12orf49					Aurkaip1					Ddx1					Ctsb
				C12orf60					Aurkb					Ddx10					Ctsd
				C12orf65					Auts2					Ddx17					Ctsf
				C12orf66					Aven					Ddx18					Ctsl
				C12orf73					Avl9					Ddx19b					Ctso
				C12orf75					Avpi1					Ddx20					Ctsz
				C12orf76					Axin1					Ddx21					Cttn
				C14orf1					Axin2					Ddx24					Cttnbp2
				C14orf119					Azi2					Ddx27					Ctu2
				C14orf132					Azin1					Ddx28					Ctxn1
				C14orf142					Azin2					Ddx31					Cuedc2
				C14orf159					B130021K23Rik					Ddx39					Cul1
				C14orf166					B230118H07Rik					Ddx39b					Cul4a
				C14orf2					B230217C12Rik					Ddx3x					Cul5
				C14orf37					B230219D22Rik					Ddx41					Cuta
				C14orf79					B230307C23Rik					Ddx42					Cux1
				C14orf93					B230354K17Rik					Ddx46					Cux2
				C15orf38					B230369F24Rik					Ddx47					Cwc15
				C15orf38-AP3S2					B2m					Ddx49					Cwc25
				C15orf39					B3galnt1					Ddx5					Cwf19l2
				C15orf40					B3galnt2					Ddx51					Cx3cl1
				C15orf41					B3galt4					Ddx52					Cxcl14
				C15orf57					B3galt6					Ddx54					Cxxc1
				C15orf65					B3gat3					Ddx56					Cxxc5
				C16orf13					B3glct					Ddx6					Cyb561
				C16orf45					B3gnt5					Dedd					Cyb5a
				C16orf46					B3gnt7					Def8					Cyb5b
				C16orf58					B3gntl1					Dek					Cyb5r4
				C16orf59					B430010I23Rik					Depdc7					Cybc1
				C16orf62					B430212C06Rik					Deptor					Cyfip1
				C16orf70					B4galnt3					Dera					Cyfip2
				C16orf72					B4galnt4					Derl1					Cyp20a1
				C16orf74					B4galt1					Derl2					Cyp2j6
				C16orf80					B4galt5					Desi1					Cyp2u1
				C16orf87					B4galt6					Dffa					Cyp46a1
				C16orf89					B4galt7					Dffb					Cyp51
				C16orf93					B930086L07Rik					Dgat2					Cystm1
				C16orf95					B930095G15Rik					Dgcr14					Cyth1
				C17orf100					B9d1					Dgcr2					Cyth2
				C17orf49					B9d2					Dgcr8					Czib
				C17orf53					BC003965					Dgka					D10Wsu102e
				C17orf59					BC004004					Dhfr					D1Ertd622e
				C17orf62					BC005537					Dhodh					D430001F17Rik
				C17orf70					BC005624					Dhps					D430041D05Rik
				C17orf75					BC017158					Dhrs7b					D630045J12Rik
				C17orf80					BC024978					Dhx15					Daam1
				C17orf85					BC029722					Dhx16					Dab1
				C17orf89					BC031181					Dhx29					Dad1
				C18orf21					BC048403					Dhx30					Dag1
				C18orf25					BC051226					Dhx32					Dagla
				C18orf32					BC052040					Dhx33					Daglb
				C18orf54					BC055324					Dhx38					Dalrd3
				C18orf56					BC060293					Dhx40					Dand5
				C18orf8					BC065397					Dhx8					Dap3
				C19orf10					BC067074					Diablo					Dapk1
				C19orf12					Babam1					Diaph1					Dapk3
				C19orf24					Babam2					Dicer1					Dazap2
				C19orf25					Bace1					Dido1					Dbi
				C19orf33					Bach1					Diexf					Dbn1
				C19orf40					Bach2					Dimt1					Dbnl
				C19orf44					Bad					Dip2b					Dbp
				C19orf47					Bag2					Dirc2					Dbt
				C19orf48					Bag4					Dis3					Dcaf11
				C19orf52					Bag5					Dkc1					Dcaf17
				C19orf53					Bag6					Dkkl1					Dcaf4
				C19orf54					Bahcc1					Dlat					Dcaf7
				C19orf55					Bahd1					Dld					Dcaf8
				C19orf60					Baiap2					Dlgap5					Dcakd
				C19orf66					Bak1					Dlst					Dchs1
				C19orf68					Bambi					Dmgdh					Dck
				C19orf70					Banf1					Dmtf1					Dclk1
				C19orf73					Banp					Dmwd					Dclk2
				C19orf77					Bap1					Dnaaf2					Dctn1
				C19orf82					Bard1					Dnaaf5					Dctn2
				C19orf84					Basp1					Dnaja1					Dctn3
				C1D					Bax					Dnaja2					Dctn4
				C1GALT1					Baz1a					Dnaja3					Dctn5
				C1QBP					Baz1b					Dnajb1					Dctn6
				C1QTNF4					Baz2a					Dnajb11					Dctpp1
				C1QTNF6					Baz2b					Dnajb2					Dcun1d2
				C1RL					Bbc3					Dnajb6					Dcun1d4
				C1orf106					Bbip1					Dnajb9					Dcun1d5
				C1orf109					Bbs2					Dnajc11					Dda1
				C1orf112					Bbs4					Dnajc13					Ddah1
				C1orf123					Bbs5					Dnajc14					Ddah2
				C1orf131					Bbs7					Dnajc17					Ddb1
				C1orf134					Bbs9					Dnajc19					Ddhd2
				C1orf159					Bcam					Dnajc2					Ddit4
				C1orf172					Bcap29					Dnajc21					Ddost
				C1orf174					Bcap31					Dnajc24					Ddr1
				C1orf198					Bcar1					Dnajc3					Ddrgk1
				C1orf21					Bcar3					Dnajc5					Ddx1
				C1orf210					Bcas1					Dnajc7					Ddx17
				C1orf213					Bcas2					Dnajc8					Ddx24
				C1orf216					Bcat1					Dnm1l					Ddx27
				C1orf27					Bcat2					Dnm2					Ddx39
				C1orf35					Bccip					Dnmt1					Ddx39b
				C1orf43					Bcdin3d					Dnmt3a					Ddx41
				C1orf50					Bckdhb					Dnmt3b					Ddx47
				C1orf52					Bckdk					Dnmt3l					Ddx49
				C1orf53					Bcl10					Dnpep					Ddx5
				C1orf56					Bcl2					Dnph1					Ddx54
				C1orf61					Bcl2l11					Dnttip2					Ddx56
				C1orf63					Bcl2l12					Doc2a					Decr2
				C1orf74					Bcl2l13					Dock9					Dedd
				C1orf85					Bcl6b					Dolpp1					Degs1
				C1orf86					Bcl7a					Donson					Dek
				C1orf94					Bcl7b					Dopey1					Dele1
				C20orf112					Bcl7c					Dpagt1					Dennd6b
				C20orf196					Bcl9					Dpcd					Derl1
				C20orf24					Bcl9l					Dpf2					Desi1
				C20orf27					Bclaf1					Dph1					Dexi
				C20orf96					Bclaf3					Dph2					Dgat2
				C21orf119					Bcor					Dph5					Dgcr2
				C21orf2					Bcr					Dph6					Dgkq
				C21orf33					Bcs1l					Dpp3					Dguok
				C21orf58					Bdh1					Dpp7					Dhcr24
				C21orf88					Bdh2					Dppa2					Dhps
				C21orf91					Bdkrb2					Dppa3					Dhrs1
				C22orf15					Bdp1					Dppa4					Dhrs3
				C22orf29					Becn1					Dppa5a					Dhrs7
				C22orf39					Bend3					Dpy30					Dhrs7b
				C22orf42					Bend4					Dr1					Dhx30
				C22orf46					Bet1					Drap1					Dhx32
				C2CD3					Bet1l					Drg1					Dhx8
				C2CD5					Bex1					Drg2					Dip2b
				C2orf15					Bex2					Drosha					Dipk1a
				C2orf27A					Bex3					Dscc1					Dipk1b
				C2orf40					Bfar					Dscr3					Disp2
				C2orf42					Bglap3					Dsn1					Disp3
				C2orf43					Bhlhb9					Dstn					Dkk3
				C2orf44					Bhlhe40					Dtl					Dlat
				C2orf47					Bhlhe41					Dtymk					Dld
				C2orf49					Bicc1					Dus1l					Dleu2
				C2orf61					Bicd1					Dus3l					Dlg2
				C2orf68					Bicd2					Dusp11					Dlg4
				C2orf69					Bicdl1					Dusp12					Dlgap1
				C2orf74					Bicra					Dusp14					Dlgap3
				C2orf76					Bicral					Dut					Dlst
				C2orf88					Bid					Dym					Dlx1
				C3					Bin1					Dync1i2					Dmac2
				C3orf14					Bin2					Dync1li1					Dmtf1
				C3orf17					Bin3					Dync1li2					Dmtn
				C3orf18					Birc2					Dynll2					Dnaja1
				C3orf33					Birc3					Dynlrb1					Dnaja2
				C3orf38					Birc5					Dyrk1a					Dnaja3
				C3orf52					Birc6					Dyrk3					Dnajb1
				C3orf58					Birc7					E130309D02Rik					Dnajb11
				C3orf67					Bivm					E2f1					Dnajb4
				C4orf21					Blm					E2f4					Dnajc1
				C4orf27					Blmh					E430025E21Rik					Dnajc11
				C4orf29					Blnk					E4f1					Dnajc14
				C4orf3					Bloc1s2					Eaf1					Dnajc18
				C4orf32					Bloc1s3					Eapp					Dnajc19
				C4orf33					Bloc1s4					Ebna1bp2					Dnajc2
				C4orf36					Bloc1s6					Ebp					Dnajc27
				C4orf46					Blvra					Ecd					Dnajc3
				C4orf47					Blvrb					Ece2					Dnajc5
				C5orf15					Blzf1					Ech1					Dnajc7
				C5orf17					Bmerb1					Echdc2					Dnajc8
				C5orf22					Bmf					Echs1					Dnal4
				C5orf24					Bmp1					Eci1					Dnase2a
				C5orf28					Bmp2k					Eci2					Dner
				C5orf34					Bmp4					Ecsit					Dnlz
				C5orf42					Bmp8a					Edf1					Dnm1l
				C5orf45					Bmpr1a					Eed					Dnm2
				C5orf51					Bmpr2					Eef1a1					Dnm3
				C5orf54					Bms1					Eef1akmt1					Dnmt1
				C5orf55					Bmt2					Eef1d					Dnmt3a
				C5orf63					Bnc2					Eef1e1					Dnpep
				C6orf1					Bnip1					Eef1g					Dnttip1
				C6orf106					Bnip2					Eef2					Dnttip2
				C6orf120					Bnip3l					Eef2kmt					Dock3
				C6orf132					Bnipl					Efhd2					Dock7
				C6orf141					Bod1					Efl1					Dok5
				C6orf211					Bod1l					Eftud2					Dolk
				C6orf226					Bok					Egln1					Dolpp1
				C6orf57					Bola2					Egln2					Dop1a
				C6orf62					Bola3					Ehd1					Dot1l
				C6orf89					Bop1					Ehd4					Dpagt1
				C7orf13					Bora					Ehmt1					Dpf1
				C7orf25					Borcs6					Ehmt2					Dpf2
				C7orf26					Borcs7					Ei24					Dph3
				C7orf43					Borcs8					Eif1a					Dpp3
				C7orf49					Bpgm					Eif1ad					Dpp7
				C7orf50					Bphl					Eif1ax					Dpp9
				C7orf55					Bpnt1					Eif1b					Dpy19l1
				C7orf55-LUC7L2					Bptf					Eif2a					Dpy19l3
				C7orf60					Braf					Eif2ak1					Dpysl2
				C7orf63					Brap					Eif2b1					Dpysl3
				C7orf73					Brat1					Eif2b2					Dpysl5
				C8orf31					Brca1					Eif2b3					Dram2
				C8orf33					Brca2					Eif2b4					Drap1
				C8orf44					Brcc3					Eif2b5					Drg1
				C8orf58					Brd2					Eif2d					Drg2
				C8orf59					Brd3					Eif2s2					Drosha
				C8orf76					Brd3os					Eif2s3x					Dst
				C8orf82					Brd4					Eif3a					Dstn
				C9orf114					Brd7					Eif3b					Dtd1
				C9orf116					Brd8					Eif3c					Dtna
				C9orf135					Brd9					Eif3d					Dtnbp1
				C9orf142					Brf1					Eif3e					Dtx1
				C9orf147					Brf2					Eif3f					Dtx3
				C9orf156					Bri3bp					Eif3g					Dtymk
				C9orf16					Brip1					Eif3h					Dus1l
				C9orf24					Brip1os					Eif3i					Dus3l
				C9orf3					Brix1					Eif3k					Dusp1
				C9orf37					Brk1					Eif3l					Dusp11
				C9orf40					Brms1l					Eif3m					Dusp26
				C9orf41					Brox					Eif4a1					Dusp3
				C9orf64					Brpf1					Eif4a2					Dusp6
				C9orf69					Brpf3					Eif4a3					Dusp8
				C9orf72					Brwd1					Eif4b					Dut
				C9orf78					Brwd3					Eif4e					Dvl2
				C9orf85					Bscl2					Eif4e2					Dym
				C9orf89					Bsdc1					Eif4ebp1					Dync1i1
				C9orf9					Bsg					Eif4enif1					Dync1i2
				CA13					Bst2					Eif4g1					Dync1li1
				CA2					Btaf1					Eif4g2					Dync1li2
				CA8					Btbd1					Eif4g3					Dync2h1
				CAAP1					Btbd10					Eif4h					Dynll2
				CAB39					Btbd11					Eif5					Dynlrb1
				CAB39L					Btbd19					Eif5a					Dynlt1a
				CABIN1					Btbd2					Eif6					E130114P18Rik
				CABLES1					Btbd3					Elac2					E130218I03Rik
				CABYR					Btbd6					Elavl1					E130308A19Rik
				CACHD1					Btbd7					Elf3					E2f5
				CACNA2D1					Btbd9					Ell					Eapp
				CACNB2					Btd					Elovl5					Ebna1bp2
				CACNB3					Btf3					Elovl6					Ecd
				CACTIN					Btf3l4					Elovl7					Ece1
				CACUL1					Btg1					Elp2					Ech1
				CACYBP					Btg2					Elp3					Echdc1
				CAD					Btrc					Elp5					Echs1
				CADM1					Bub1					Elp6					Ecsit
				CADM2					Bub1b					Emc1					Edc3
				CALB1					Bub3					Emc10					Edf1
				CALCB					Bud13					Emc2					Eef1akmt1
				CALCOCO1					Bud23					Emc3					Eef1d
				CALCOCO2					Bud31					Emc7					Eef2
				CALD1					Bvht					Emc8					Eef2kmt
				CALM1					Bysl					Eme1					Eefsec
				CALM2					Bzw1					Emg1					Efcab14
				CALM3					Bzw2					Eml5					Efhd2
				CALML4					C130036L24Rik					Enah					Efna2
				CALN1					C130074G19Rik					Eno1					Efnb1
				CALR					C130089K02Rik					Enoph1					Efr3b
				CALU					C1d					Entpd6					Efs
				CAMK1					C1galt1					Eomes					Eftud2
				CAMK1D					C1qbp					Ep400					Egln2
				CAMK2D					C1ql1					Epb41					Egr1
				CAMK2G					C1qtnf12					Epb41l2					Ehd3
				CAMK4					C1qtnf6					Epb41l4b					Ehmt1
				CAMKK2					C1qtnf9					Epcam					Ei24
				CAMKMT					C230062I16Rik					Ephb3					Eif1a
				CAMKV					C230071H17Rik					Eprs					Eif1ad
				CAMLG					C2cd2					Eps15					Eif1ax
				CAMSAP1					C2cd3					Ept1					Eif1b
				CAMSAP2					C330002G04Rik					Eral1					Eif2ak1
				CAMTA1					C330018D20Rik					Ercc1					Eif2b1
				CAND1					C530043K16Rik					Ercc3					Eif2b2
				CANT1					C77080					Ercc8					Eif2b4
				CANX					C87436					Ergic2					Eif2d
				CAP1					C8g					Ergic3					Eif2s3x
				CAP2					C920006O11Rik					Eri1					Eif3a
				CAPG					C9orf72					Eri2					Eif3b
				CAPN1					Caap1					Eri3					Eif3c
				CAPN10					Cab39					Erich1					Eif3d
				CAPN12					Cab39l					Erlin2					Eif3f
				CAPN15					Cabin1					Ermp1					Eif3g
				CAPN2					Cables1					Erp29					Eif3h
				CAPN7					Cables2					Erp44					Eif3i
				CAPNS1					Cabp1					Esco2					Eif3k
				CAPRIN1					Cacfd1					Esd					Eif3l
				CAPRIN2					Cachd1					Esf1					Eif3m
				CAPS					Cacna1a					Espl1					Eif4a1
				CAPS2					Cacna1b					Esrp1					Eif4a3
				CAPZA1					Cacna2d1					Esrra					Eif4b
				CAPZA2					Cacnb3					Esrrb					Eif4e2
				CAPZB					Cacng6					Esyt1					Eif4ebp2
				CARD10					Cacng8					Etaa1					Eif4g1
				CARD8					Cactin					Etf1					Eif4g2
				CARHSP1					Cacul1					Etfa					Eif4g3
				CARKD					Cacybp					Etfb					Eif4h
				CARS					Cad					Ethe1					Eif5
				CARS2					Cadm1					Etnk1					Eif5al3-ps
				CASC10					Calca					Eva1a					Eif6
				CASC3					Calcoco1					Evi5					Eipr1
				CASC4					Calcoco2					Ewsr1					Elavl1
				CASC5					Cald1					Exo1					Elavl3
				CASD1					Calhm2					Exoc1					Elavl4
				CASP10					Calhm6					Exoc3					Elmo1
				CASP2					Calm1					Exoc8					Elmo2
				CASP3					Calm3					Exosc1					Eloc
				CASP6					Calr					Exosc10					Elovl2
				CASP7					Calu					Exosc4					Elovl4
				CASP9					Camk1d					Exosc5					Elovl5
				CAST					Camk2b					Exosc7					Elovl6
				CAT					Camk2d					Exosc8					Elp1
				CATSPER2P1					Camk2g					Exosc9					Elp2
				CAV1					Camkk2					Eya3					Elp5
				CAV2					Camkmt					Ezh2					Elp6
				CBFA2T2					Camkv					Ezr					Emc1
				CBFB					Caml					F11r					Emc10
				CBL					Camsap1					Faap24					Emc2
				CBLB					Camsap2					Fabp5					Emc3
				CBLC					Camsap3					Faf1					Emc4
				CBLL1					Camta1					Faf2					Emc7
				CBR3					Cand1					Fam101b					Emc8
				CBR4					Cand2					Fam103a1					Eme1
				CBS					Cant1					Fam104a					Eme2
				CBWD1					Canx					Fam114a2					Emg1
				CBWD2					Cap1					Fam117b					Emid1
				CBX1					Cap2					Fam118a					Eml1
				CBX3					Capg					Fam118b					Eml5
				CBX5					Capn1					Fam129a					Enah
				CBX6					Capn10					Fam133b					Eno1
				CBY1					Capn2					Fam134a					Eno1b
				CC2D1A					Capn5					Fam136a					Eno2
				CC2D1B					Capn7					Fam151a					Enoph1
				CC2D2A					Capns1					Fam160b2					Enpp2
				CCAR1					Caprin1					Fam168a					Enpp4
				CCAR2					Caprin2					Fam168b					Enpp5
				CCBL1					Capza1					Fam169b					Entpd6
				CCBL2					Capza2					Fam173b					Entr1
				CCDC101					Car11					Fam175a					Ep400
				CCDC104					Car13					Fam175b					Epb41l3
				CCDC106					Car7					Fam178a					Epdr1
				CCDC107					Car8					Fam192a					Epha4
				CCDC109B					Card10					Fam206a					Epha5
				CCDC112					Card19					Fam207a					Ephb1
				CCDC113					Carf					Fam208a					Ephb6
				CCDC115					Carhsp1					Fam20b					Epn2
				CCDC117					Carm1					Fam21					Epop
				CCDC12					Carmil1					Fam213a					Eprs
				CCDC122					Carnmt1					Fam214b					Eps15
				CCDC124					Cars					Fam220a					Eps8
				CCDC126					Cars2					Fam234a					Erc2
				CCDC127					Casc3					Fam32a					Ercc1
				CCDC13					Casc4					Fam3c					Ercc5
				CCDC130					Caskin2					Fam45a					Erg28
				CCDC132					Casp2					Fam50a					Ergic1
				CCDC134					Casp3					Fam58b					Ergic2
				CCDC136					Casp6					Fam63a					Ergic3
				CCDC137					Casp7					Fam65a					Eri3
				CCDC138					Casp8					Fam69a					Erlec1
				CCDC14					Casp8ap2					Fam76a					Erlin2
				CCDC142					Casp9					Fam91a1					Erp29
				CCDC150					Casq1					Fam96a					Esd
				CCDC152					Cass4					Fam96b					Etf1
				CCDC153					Cast					Fam98b					Etfa
				CCDC157					Castor1					Fanci					Etfrf1
				CCDC159					Castor2					Fancl					Etnk1
				CCDC163P					Casz1					Fancm					Etv5
				CCDC167					Cat					Farsa					Evi5l
				CCDC169					Catip					Farsb					Evl
				CCDC171					Catsperd					Fasn					Ewsr1
				CCDC174					Cavin1					Fastk					Exd2
				CCDC18					Cbarp					Fastkd2					Exoc1
				CCDC180					Cbfa2t2					Fastkd3					Exoc3
				CCDC181					Cbfb					Fau					Exoc4
				CCDC23					Cbl					Fbl					Exoc7
				CCDC24					Cblb					Fblim1					Exosc1
				CCDC25					Cbll1					Fbp2					Exosc10
				CCDC28A					Cbr1					Fbrsl1					Exosc4
				CCDC28B					Cbr3					Fbxl20					Exosc5
				CCDC30					Cbr4					Fbxo11					Exosc7
				CCDC34					Cbs					Fbxo15					Exosc8
				CCDC40					Cbwd1					Fbxo18					Exosc9
				CCDC41					Cbx1					Fbxo21					Ext2
				CCDC43					Cbx2					Fbxo22					Extl2
				CCDC47					Cbx5					Fbxo3					Extl3
				CCDC50					Cbx6					Fbxo31					Ezr
				CCDC51					Cbx7					Fbxo38					F2r
				CCDC53					Cbx8					Fbxo5					F3
				CCDC57					Cby1					Fbxo6					Faah
				CCDC58					Cc2d1a					Fbxo9					Faap100
				CCDC59					Cc2d1b					Fbxw11					Faap20
				CCDC6					Cc2d2a					Fbxw8					Fabp7
				CCDC64					Ccar1					Fbxw9					Fads1
				CCDC64B					Ccar2					Fcf1					Fads2
				CCDC66					Ccdc102a					Fcgr3					Faf1
				CCDC69					Ccdc107					Fdft1					Faf2
				CCDC74A					Ccdc112					Fdps					Faim2
				CCDC74B					Ccdc114					Fem1b					Fam104a
				CCDC77					Ccdc115					Fen1					Fam107b
				CCDC8					Ccdc117					Fez2					Fam120b
				CCDC81					Ccdc12					Fgfr1					Fam124a
				CCDC82					Ccdc120					Fgfr1op					Fam126b
				CCDC85B					Ccdc124					Fgfr1op2					Fam131a
				CCDC86					Ccdc125					Fgfr2					Fam133b
				CCDC88A					Ccdc126					Fh1					Fam136a
				CCDC88B					Ccdc127					Fibp					Fam13c
				CCDC88C					Ccdc130					Ficd					Fam162a
				CCDC9					Ccdc134					Fig4					Fam163b
				CCDC90B					Ccdc136					Fignl1					Fam168a
				CCDC91					Ccdc137					Fip1l1					Fam168b
				CCDC92					Ccdc138					Fiz1					Fam171a1
				CCDC93					Ccdc14					Fkbp11					Fam171a2
				CCDC94					Ccdc141					Fkbp1a					Fam171b
				CCDC97					Ccdc15					Fkbp3					Fam172a
				CCHCR1					Ccdc157					Fkbp4					Fam174a
				CCKBR					Ccdc163					Fkbp5					Fam174b
				CCL2					Ccdc166					Fkbp8					Fam181b
				CCM2					Ccdc174					Fkbp9					Fam192a
				CCNA2					Ccdc18					Flad1					Fam204a
				CCNB1					Ccdc181					Flcn					Fam20c
				CCNB1IP1					Ccdc186					Flii					Fam210b
				CCNB2					Ccdc191					Flnb					Fam214b
				CCNC					Ccdc25					Flot2					Fam216a
				CCND1					Ccdc28a					Fmr1nb					Fam219b
				CCND2					Ccdc28b					Fnta					Fam234a
				CCND3					Ccdc30					Fntb					Fam234b
				CCNE1					Ccdc32					Folr1					Fam32a
				CCNE2					Ccdc34					Fopnl					Fam3c
				CCNF					Ccdc36					Foxm1					Fam45a
				CCNG1					Ccdc43					Foxn2					Fam49a
				CCNG2					Ccdc47					Foxo1					Fam49b
				CCNH					Ccdc50					Foxr1					Fam53b
				CCNI					Ccdc51					Frg1					Fam57b
				CCNJ					Ccdc57					Frmd4b					Fam76a
				CCNJL					Ccdc59					Frmd8					Fam81a
				CCNK					Ccdc6					Frmpd1					Fam92a
				CCNL1					Ccdc61					Frrs1					Fance
				CCNL2					Ccdc66					Ftl1					Farp1
				CCNT1					Ccdc68					Ftsj1					Farp2
				CCNT2					Ccdc71					Ftsj3					Fars2
				CCNY					Ccdc73					Fubp1					Farsa
				CCNYL1					Ccdc77					Fuca1					Farsb
				CCP110					Ccdc8					Fxr1					Fasn
				CCPG1					Ccdc84					Fxr2					Fastk
				CCRN4L					Ccdc85c					Fyttd1					Fbf1
				CCS					Ccdc86					Fzr1					Fbh1
				CCSER2					Ccdc88a					G3bp1					Fbrsl1
				CCT2					Ccdc88c					G3bp2					Fbxl16
				CCT3					Ccdc9					G6pdx					Fbxl2
				CCT4					Ccdc90b					Gaa					Fbxl5
				CCT5					Ccdc91					Gabarap					Fbxo10
				CCT6A					Ccdc92					Gabarapl2					Fbxo21
				CCT6P3					Ccdc93					Gabpa					Fbxo22
				CCT7					Ccdc97					Gabpb1					Fbxo28
				CCT8					Cchcr1					Gak					Fbxo3
				CCZ1					Ccl25					Gale					Fbxo31
				CCZ1B					Ccm2					Galk1					Fbxo38
				CD101					Ccn1					Galk2					Fbxo44
				CD151					Ccn2					Galnt1					Fbxo46
				CD164					Ccn4					Galnt11					Fbxo6
				CD177					Ccna2					Galnt2					Fbxo7
				CD1D					Ccnb1					Ganab					Fbxo9
				CD200					Ccnb2					Gapdh					Fbxw11
				CD276					Ccnb2-ps					Gapvd1					Fbxw5
				CD2AP					Ccnc					Gar1					Fbxw7
				CD2BP2					Ccnd1					Gars					Fcho1
				CD320					Ccnd2					Gart					Fchsd1
				CD3EAP					Ccnd3					Gas5					Fdft1
				CD40					Ccndbp1					Gata1					Fdx1
				CD44					Ccne1					Gata3					Fech
				CD46					Ccne2					Gatad2a					Fem1a
				CD47					Ccnf					Gatsl3					Fermt2
				CD48					Ccng1					Gba					Fez1
				CD52					Ccng2					Gbf1					Fez2
				CD55					Ccnh					Gca					Fgf13
				CD58					Ccni					Gcat					Fgfr1
				CD59					Ccnj					Gcdh					Fgfr1op2
				CD63					Ccnk					Gch1					Fgfr3
				CD70					Ccnl1					Gclm					Fh1
				CD72					Ccnl2					Gcn1l1					Fhl1
				CD74					Ccno					Gcnt1					Fhl2
				CD81					Ccnq					Gcsh					Fibp
				CD82					Ccnt1					Gdap2					Ficd
				CD9					Ccnt2					Gde1					Fip1l1
				CDA					Ccny					Gdf3					Fis1
				CDADC1					Ccnyl1					Gdi2					Fitm2
				CDC123					Ccp110					Gemin2					Fjx1
				CDC14A					Ccpg1					Gemin4					Fkbp1a
				CDC14B					Ccr4					Gemin6					Fkbp3
				CDC16					Ccs					Get4					Fkbp4
				CDC20					Ccsap					Gfer					Fkbp8
				CDC23					Ccser2					Gfm1					Fkbp9
				CDC25A					Cct2					Gfm2					Flad1
				CDC25B					Cct3					Gfpt1					Flcn
				CDC25C					Cct4					Gga1					Flii
				CDC26					Cct5					Ggt1					Flot2
				CDC27					Cct6a					Ghitm					Flrt2
				CDC34					Cct8					Gid8					Flywch1
				CDC37					Ccz1					Gigyf2					Fmc1
				CDC37L1					Cd109					Gins1					Fnbp1
				CDC40					Cd151					Gins2					Fndc4
				CDC42					Cd164					Gins4					Fndc5
				CDC42BPA					Cd1d1					Gipc1					Fnta
				CDC42BPB					Cd24a					Gja1					Fntb
				CDC42EP1					Cd276					Gjb3					Fopnl
				CDC42EP2					Cd2ap					Gjb5					Fos
				CDC42EP3					Cd2bp2					Gla					Foxg1
				CDC42EP4					Cd320					Glb1					Foxn3
				CDC42SE1					Cd38					Gldc					Foxo1
				CDC42SE2					Cd3eap					Gle1					Foxo3
				CDC45					Cd40					Glipr1					Foxp1
				CDC5L					Cd44					Glipr2					Fra10ac1
				CDC6					Cd47					Glmp					Frg1
				CDC7					Cd55					Glo1					Frmd4a
				CDC73					Cd59a					Glod4					Frmd8
				CDCA2					Cd63					Glrx3					Frrs1l
				CDCA4					Cd82					Gls					Fry
				CDCA5					Cdadc1					Gls2					Fscn1
				CDCA7					Cdan1					Glt8d1					Fsd1
				CDCA7L					Cdc123					Gltp					Fstl1
				CDCA8					Cdc14a					Gltscr2					Ftl1
				CDCP1					Cdc14b					Glud1					Fto
				CDH1					Cdc16					Glul					Ftsj1
				CDH11					Cdc20					Glyr1					Fubp1
				CDH13					Cdc23					Gm11517					Fuca1
				CDH2					Cdc25a					Gm12504					Fuca2
				CDH3					Cdc25b					Gm15800					Fus
				CDH6					Cdc25c					Gm1943					Fut8
				CDH8					Cdc26					Gm20362					Fut9
				CDHR3					Cdc27					Gm20594					Fuz
				CDIP1					Cdc34					Gm20939					Fxn
				CDIPT					Cdc37					Gm2a					Fxyd1
				CDK1					Cdc37l1					Gm6083					Fxyd6
				CDK10					Cdc40					Gm6313					Fxyd7
				CDK11A					Cdc42					Gm6548					Fyn
				CDK12					Cdc42bpa					Gm6756					Fyttd1
				CDK13					Cdc42bpb					Gm8580					Fzd1
				CDK14					Cdc42bpg					Gm8615					Fzd3
				CDK17					Cdc42ep1					Gm9199					Fzd9
				CDK18					Cdc42ep3					Gm9376					Fzr1
				CDK2					Cdc42ep4					Gmeb1					G3bp1
				CDK20					Cdc42ep5					Gmfb					G3bp2
				CDK2AP1					Cdc42se1					Gmnn					G6pdx
				CDK2AP2					Cdc42se2					Gmppa					Gaa
				CDK4					Cdc45					Gna13					Gabarap
				CDK5					Cdc5l					Gnai2					Gabarapl1
				CDK5R1					Cdc6					Gnai3					Gabarapl2
				CDK5RAP1					Cdc7					Gnal					Gabbr1
				CDK5RAP2					Cdc73					Gnb1l					Gabbr2
				CDK5RAP3					Cdca2					Gnb2					Gabpa
				CDK6					Cdca3					Gng5					Gabra1
				CDK7					Cdca4					Gnl1					Gabra2
				CDK8					Cdca5					Gnl2					Gabra4
				CDK9					Cdca7					Gnl3					Gabrb1
				CDKAL1					Cdca7l					Gnl3l					Gabrb3
				CDKL1					Cdca8					Gnpat					Gabrg2
				CDKL3					Cdcp1					Gnpda1					Gadd45g
				CDKN1A					Cdh1					Gnpnat1					Gadd45gip1
				CDKN1B					Cdh2					Gnptab					Gak
				CDKN2AIP					Cdh24					Gnptg					Galnt1
				CDKN2AIPNL					Cdh3					Golga4					Galnt11
				CDKN2D					Cdh4					Golga5					Galnt16
				CDKN3					Cdip1					Golga7					Galnt9
				CDO1					Cdipt					Golm1					Ganab
				CDPF1					Cdk1					Golph3					Gap43
				CDR2					Cdk10					Golt1b					Gapvd1
				CDR2L					Cdk11b					Gon4l					Gars
				CDRT4					Cdk12					Gorasp1					Gart
				CDS2					Cdk13					Gorasp2					Gas1
				CDT1					Cdk14					Gosr1					Gas5
				CDV3					Cdk16					Gosr2					Gas6
				CDYL					Cdk17					Got1					Gatad1
				CEBPB					Cdk18					Got1l1					Gatad2b
				CEBPG					Cdk19					Got2					Gatc
				CEBPZ					Cdk2					Gpalpp1					Gatd1
				CEBPZ-AS1					Cdk20					Gpank1					Gatd3a
				CECR1					Cdk2ap2					Gpat4					Gba
				CECR2					Cdk4					Gpatch2					Gba2
				CECR5					Cdk5					Gpbp1					Gbf1
				CELF1					Cdk5rap1					Gpcpd1					Gclm
				CELF2					Cdk5rap2					Gpd1l					Gcn1
				CELF4					Cdk5rap3					Gpd2					Gcsh
				CENPA					Cdk6					Gpi1					Gdap1
				CENPBD1					Cdk7					Gpn1					Gde1
				CENPBD1P1					Cdk8					Gpn3					Gdi1
				CENPC					Cdk9					Gpr107					Gdi2
				CENPE					Cdkal1					Gpr108					Gdpd1
				CENPF					Cdkl1					Gpr137b					Get1
				CENPH					Cdkl2					Gpr137b-ps					Get4
				CENPJ					Cdkn1a					Gpr161					Gfer
				CENPK					Cdkn1b					Gpr89					Gfm2
				CENPL					Cdkn2a					Gprc5a					Gga1
				CENPM					Cdkn2aip					Gprc5c					Ggh
				CENPN					Cdkn2aipnl					Gps1					Ggnbp2
				CENPO					Cdkn2b					Gps2					Ggps1
				CENPP					Cdkn2d					Gpsm2					Ggt7
				CENPQ					Cdkn3					Grhl2					Ghitm
				CENPT					Cdo1					Grhpr					Gigyf1
				CENPU					Cdon					Grk5					Ginm1
				CENPV					Cdpf1					Grk6					Gins4
				CENPW					Cdr2					Grn					Gipc1
				CEP104					Cdr2l					Grpel1					Gja1
				CEP112					Cds1					Grpel2					Glb1
				CEP128					Cds2					Grsf1					Gle1
				CEP135					Cdt1					Grtp1					Gli3
				CEP152					Cdv3					Grwd1					Glmp
				CEP164					Cdyl					Gse1					Glo1
				CEP164P1					Cdyl2					Gspt1					Glrb
				CEP170					Cebpg					Gsr					Glrx2
				CEP19					Cebpz					Gss					Glrx5
				CEP192					Cebpzos					Gsta4					Gls
				CEP250					Cecr2					Gsto1					Glt8d1
				CEP290					Celf1					Gstp1					Gltp
				CEP350					Celf2					Gstp2					Glud1
				CEP44					Celf4					Gstz1					Glul
				CEP55					Celf5					Gtf2a1					Glyr1
				CEP57					Celsr1					Gtf2a2					Gm10308
				CEP57L1					Cemip					Gtf2b					Gm10419
				CEP63					Cemip2					Gtf2e1					Gm10874
				CEP68					Cenpa					Gtf2e2					Gm11100
				CEP70					Cenpb					Gtf2f1					Gm11149
				CEP72					Cenpc1					Gtf2f2					Gm11410
				CEP76					Cenpe					Gtf2h1					Gm11537
				CEP78					Cenpf					Gtf2h2					Gm11574
				CEP85					Cenph					Gtf2h3					Gm11646
				CEP85L					Cenpi					Gtf2h5					Gm12224
				CEP89					Cenpj					Gtf2i					Gm12352
				CEP97					Cenpk					Gtf2ird1					Gm12744
				CEPT1					Cenpm					Gtf3a					Gm12992
				CER1					Cenpn					Gtf3c1					Gm12999
				CERCAM					Cenpo					Gtf3c2					Gm13563
				CERK					Cenpp					Gtf3c3					Gm14719
				CERKL					Cenpq					Gtf3c4					Gm15612
				CERS1					Cenps					Gtf3c5					Gm15756
				CERS2					Cenpt					Gtf3c6					Gm15884
				CERS4					Cenpu					Gtpbp4					Gm15966
				CERS5					Cenpw					Gtsf1l					Gm16023
				CERS6					Cep104					Guca1a					Gm16062
				CES2					Cep112					Gucd1					Gm16272
				CETN3					Cep120					Guk1					Gm16279
				CFDP1					Cep128					Gulo					Gm16286
				CFL1					Cep131					Gxylt1					Gm1673
				CFL1P1					Cep135					Gzf1					Gm16754
				CFL2					Cep152					H2-K1					Gm17018
				CFLAR					Cep162					H2afv					Gm17122
				CFTR					Cep164					H2afx					Gm17300
				CGGBP1					Cep170					H2afy					Gm17638
				CGN					Cep170b					H3f3b					Gm17750
				CGNL1					Cep19					Hacd3					Gm19412
				CGREF1					Cep192					Hadh					Gm20463
				CGRRF1					Cep250					Hadha					Gm20512
				CHAC1					Cep290					Hadhb					Gm20604
				CHAC2					Cep295					Hars					Gm2065
				CHAF1A					Cep350					Hars2					Gm20721
				CHAF1B					Cep41					Hat1					Gm21839
				CHAMP1					Cep44					Haus1					Gm2367
				CHCHD10					Cep55					Haus2					Gm24157
				CHCHD2					Cep57					Haus3					Gm26596
				CHCHD3					Cep57l1					Haus4					Gm26602
				CHCHD4					Cep68					Haus5					Gm26653
				CHCHD5					Cep70					Haus8					Gm26658
				CHCHD6					Cep72					Havcr1					Gm28536
				CHCHD7					Cep76					Hbp1					Gm29054
				CHD1					Cep78					Hccs					Gm2999
				CHD1L					Cep83					Hcfc1					Gm2a
				CHD3					Cep85					Hcfc1r1					Gm36423
				CHD4					Cep89					Hdac1					Gm37305
				CHD6					Cep95					Hdac2					Gm37376
				CHD7					Cep97					Hdac6					Gm37422
				CHD8					Cept1					Hdgf					Gm3764
				CHD9					Cercam					Hdgfrp2					Gm37885
				CHDH					Cerk					Hdlbp					Gm37939
				CHEK1					Cers2					Heatr1					Gm38287
				CHEK2					Cers4					Heatr3					Gm38336
				CHERP					Cers5					Heatr5a					Gm39214
				CHFR					Cers6					Heatr6					Gm41609
				CHGA					Cetn2					Hectd1					Gm41664
				CHIC2					Cetn3					Hexa					Gm42457
				CHID1					Cetn4					Hexb					Gm42477
				CHKA					Cfap20					Hgh1					Gm42928
				CHKB					Cfap298					Hgs					Gm43118
				CHL1					Cfap36					Hibch					Gm43372
				CHML					Cfap410					Hic2					Gm43435
				CHMP1A					Cfap77					Higd1a					Gm43579
				CHMP1B					Cfap97					Higd2a					Gm43766
				CHMP2A					Cfdp1					Hilpda					Gm44089
				CHMP2B					Cfl2					Hinfp					Gm44103
				CHMP3					Cflar					Hip1					Gm44170
				CHMP4A					Cfp					Hipk1					Gm44364
				CHMP4C					Cgas					Hipk3					Gm44560
				CHMP5					Cggbp1					Hirip3					Gm45053
				CHMP6					Cgn					Hkdc1					Gm45552
				CHMP7					Cgnl1					Hmbs					Gm45875
				CHN1					Cgref1					Hmga2					Gm4675
				CHN2					Cgrrf1					Hmgb1					Gm47021
				CHORDC1					Chac1					Hmgb2					Gm47484
				CHP1					Chaf1a					Hmgcl					Gm48283
				CHPF					Chaf1b					Hmgcs1					Gm48342
				CHPF2					Champ1					Hmgn1					Gm48952
				CHPT1					Chchd1					Hmgn5					Gm49227
				CHRAC1					Chchd10					Hmgxb3					Gm49338
				CHRNA3					Chchd2					Hmgxb4					Gm49521
				CHRNA5					Chchd3					Hmmr					Gm50037
				CHRNB1					Chchd4					Hn1l					Gm5577
				CHRNB4					Chchd5					Hnrnpa0					Gm6145
				CHST10					Chchd6					Hnrnpa1					Gm6969
				CHST11					Chchd7					Hnrnpa2b1					Gm7832
				CHST12					Chd1					Hnrnpa3					Gm9934
				CHST13					Chd1l					Hnrnpab					Gmfb
				CHST14					Chd2					Hnrnpc					Gmppa
				CHST15					Chd3					Hnrnpd					Gna11
				CHST4					Chd4					Hnrnpdl					Gna13
				CHST6					Chd6					Hnrnph1					Gnai1
				CHST8					Chd7					Hnrnpk					Gnai2
				CHST9					Chd8					Hnrnpll					Gnai3
				CHSY1					Chd9					Hnrnpm					Gnal
				CHTF18					Chek1					Hnrnpu					Gnao1
				CHTF8					Chek2					Hnrnpul2					Gnaq
				CHTOP					Cherp					Homer3					Gnb2
				CHUK					Chfr					Hormad1					Gnb5
				CHURC1					Chga					Hpdl					Gne
				CHURC1-FNTB					Chic1					Hpf1					Gng12
				CIAO1					Chic2					Hprt					Gng2
				CIAPIN1					Chid1					Hras					Gng3
				CIB1					Chka					Hs1bp3					Gnl1
				CIB2					Chkb					Hs2st1					Gnl2
				CIDECP					Chm					Hs6st1					Gnl3
				CINP					Chml					Hsbp1					Gnpat
				CIPC					Chmp1a					Hsd17b10					Gnptg
				CIR1					Chmp1b					Hsd17b12					Gns
				CIRBP					Chmp2b					Hsd17b14					Golga4
				CIRH1A					Chmp3					Hsd17b4					Golga7b
				CISD1					Chmp4b					Hsf2bp					Golm1
				CISD2					Chmp4c					Hsp90aa1					Golph3
				CISD3					Chmp5					Hsp90ab1					Golt1b
				CIT					Chmp6					Hsp90b1					Gorasp1
				CITED2					Chmp7					Hspa14					Gorasp2
				CITED4					Chn1					Hspa4					Gosr1
				CIZ1					Chordc1					Hspa5					Gosr2
				CKAP2					Chp1					Hspa8					Got1
				CKAP2L					Chpf					Hspa9					Got2
				CKAP4					Chpf2					Hspbp1					Gpam
				CKAP5					Chpt1					Hspd1					Gpat4
				CKB					Chst10					Hspe1					Gpc1
				CKM					Chst11					Hsph1					Gpcpd1
				CKMT1A					Chst12					Htatip2					Gpd1
				CKMT1B					Chst15					Htra2					Gpd1l
				CKMT2					Chst2					Huwe1					Gpd2
				CKS1B					Chst7					Hyou1					Gphn
				CKS2					Chsy1					Hypk					Gpi1
				CLASP1					Chtf18					Iars					Gpkow
				CLASP2					Chtop					Ibtk					Gpm6a
				CLASRP					Chuk					Ice1					Gpm6b
				CLCC1					Churc1					Ict1					Gpn1
				CLCN2					Ciao1					Ide					Gpn3
				CLCN3					Ciao2a					Idh1					Gpr108
				CLCN6					Ciao2b					Idh2					Gpr12
				CLCN7					Ciao3					Idh3a					Gpr162
				CLDN1					Ciapin1					Idh3b					Gpr180
				CLDN10					Ciart					Idh3g					Gpr19
				CLDN11					Cib1					Ier3ip1					Gpr26
				CLDN12					Cic					Ifrd1					Gpr37l1
				CLDN5					Cilk1					Ift46					Gprasp1
				CLDN6					Cinp					Igbp1					Gprc5b
				CLDN7					Cip2a					Igf2bp1					Gps2
				CLDND1					Cipc					Igf2bp2					Gpsm1
				CLDND2					Cirbp					Igf2bp3					Gpsm2
				CLEC11A					Cisd1					Ik					Gpt2
				CLEC16A					Cisd2					Ikbkap					Gramd1a
				CLEC2D					Cisd3					Ikbkg					Gramd4
				CLGN					Cit					Ilf2					Gria2
				CLHC1					Cited1					Ilf3					Grik5
				CLIC4					Ckap2					Ilk					Grin1
				CLINT1					Ckap2l					Immt					Grin1os
				CLIP1					Ckap4					Imp3					Grin2b
				CLIP3					Ckap5					Imp4					Grina
				CLK1					Ckb					Impa2					Gripap1
				CLK3					Cklf					Impdh1					Grm3
				CLK4					Ckmt1					Impdh2					Grn
				CLMP					Cks1b					Incenp					Grsf1
				CLN3					Cks2					Ing1					Grtp1
				CLN5					Clasp1					Ing2					Gsdme
				CLN6					Clasp2					Ing4					Gskip
				CLN8					Clasrp					Ing5					Gsn
				CLNS1A					Clba1					Inip					Gsr
				CLOCK					Clcc1					Ino80					Gstm5
				CLP1					Clcn2					Ino80c					Gsto1
				CLPB					Clcn3					Ino80d					Gstp1
				CLPP					Clcn4					Ino80e					Gstz1
				CLPTM1					Clcn5					Insig1					Gtf2a2
				CLPTM1L					Clcn6					Ints1					Gtf2f1
				CLPX					Clcn7					Ints10					Gtf2h5
				CLSPN					Cldn12					Ints3					Gtf2i
				CLSTN1					Cldn3					Ints4					Gtf3a
				CLSTN3					Cldn4					Ints7					Gtf3c5
				CLTA					Cldn6					Ints8					Gtf3c6
				CLTB					Cldn7					Ints9					Gtpbp4
				CLTC					Cldnd1					Invs					Gtpbp6
				CLU					Clec16a					Ipo11					Gucy1a1
				CLUAP1					Clic1					Ipo4					Gucy1b1
				CLUH					Clic4					Ipo5					Guf1
				CLUHP3					Clint1					Ipo8					Guk1
				CLYBL					Clip1					Ipo9					Gyg
				CMAS					Clip2					Iqgap1					H1f0
				CMBL					Clip3					Iqgap3					H2-DMa
				CMC1					Clip4					Irak2					H2aj
				CMC2					Clk1					Ireb2					H2ax
				CMPK1					Clk2					Irf3					H2az2
				CMSS1					Clk3					Irgq					H2bc4
				CMTM3					Clk4					Isca1					H3f3b
				CMTM4					Clmn					Isca2					Hacd3
				CMTM6					Clmp					Iscu					Hadha
				CMTM7					Cln3					Isg20l2					Hagh
				CMTM8					Cln5					Ist1					Haghl
				CMTR1					Cln6					Isy1					Hars
				CMTR2					Cln8					Isyna1					Hars2
				CNBP					Clns1a					Itch					Hat1
				CNDP2					Clock					Itfg2					Haus2
				CNEP1R1					Clp1					Itga3					Hbegf
				CNIH1					Clpb					Itga6					Hccs
				CNIH3					Clpp					Itgb1					Hcfc1
				CNIH4					Clptm1					Itgb1bp1					Hcfc1r1
				CNKSR1					Clptm1l					Itgb5					Hcfc2
				CNKSR3					Clpx					Itpa					Hdac11
				CNN1					Clspn					Itsn1					Hdac2
				CNN2					Clstn1					Ivns1abp					Hdac3
				CNN3					Clstn3					Iws1					Hdac7
				CNNM3					Clta					Jagn1					Hddc2
				CNOT1					Cltb					Jarid2					Hddc3
				CNOT10					Cltc					Jkamp					Hdgf
				CNOT11					Clu					Jmjd6					Hdgfl2
				CNOT2					Cluap1					Jmy					Hdgfl3
				CNOT4					Cluh					Josd2					Hdhd5
				CNOT6					Clybl					Jtb					Heatr3
				CNOT6L					Cmas					Jup					Hectd3
				CNOT7					Cmc1					Kansl2					Hectd4
				CNOT8					Cmc2					Kansl3					Hecw1
				CNPPD1					Cmip					Kars					Hepacam
				CNPY2					Cmklr1					Kat2a					Herpud1
				CNPY3					Cmpk1					Kat5					Herpud2
				CNPY4					Cmss1					Kat6b					Hes5
				CNST					Cmtm3					Kat7					Hes6
				CNTFR					Cmtm4					Katna1					Hexa
				CNTLN					Cmtm6					Kcmf1					Hexb
				CNTNAP2					Cmtm7					Kcnk5					Hexim2
				CNTNAP3					Cnbp					Kcnk6					Hgh1
				CNTRL					Cndp2					Kctd10					Hgs
				CNTROB					Cnep1r1					Kctd20					Hgsnat
				COA1					Cnih1					Kctd3					Hibadh
				COA4					Cnih4					Kctd5					Hid1
				COA5					Cnksr3					Kdm1b					Higd1a
				COA6					Cnn1					Kdm2b					Higd2a
				COA7					Cnn2					Kdm3b					Hikeshi
				COASY					Cnn3					Kdm4c					Hint1
				COBLL1					Cnnm2					Kdm5a					Hint2
				COCH					Cnnm3					Kdm5b					Hip1
				COG1					Cnnm4					Kdm5c					Hip1r
				COG2					Cnot1					Keap1					Hipk2
				COG3					Cnot10					Khdc1a					Hivep2
				COG4					Cnot11					Khdc3					Hivep3
				COG5					Cnot2					Khdrbs1					Hk1
				COG6					Cnot3					Khnyn					Hlf
				COG7					Cnot4					Kidins220					Hmbs
				COG8					Cnot6					Kif11					Hmces
				COIL					Cnot7					Kif16b					Hmg20a
				COL11A1					Cnot9					Kif1b					Hmgb2
				COL13A1					Cnp					Kif1bp					Hmgb3
				COL18A1					Cnppd1					Kif20a					Hmgcl
				COL1A1					Cnpy1					Kif22					Hmgcr
				COL1A2					Cnpy2					Kif23					Hmgcs1
				COL23A1					Cnpy3					Kif2a					Hmgn3
				COL26A1					Cnpy4					Kif2c					Hnrnpa2b1
				COL27A1					Cnst					Kif4					Hnrnpab
				COL2A1					Cntn2					Kif5b					Hnrnpdl
				COL4A1					Cntnap2					Kifc1					Hnrnph1
				COL4A2					Cntrl					Kin					Hnrnph3
				COL4A3BP					Cntrob					Klb					Hnrnpk
				COL5A1					Coa3					Klf13					Hnrnpl
				COL5A2					Coa4					Klf4					Hnrnpm
				COL6A1					Coa5					Klf5					Hnrnpr
				COL6A2					Coa6					Klhdc2					Hnrnpul1
				COL6A4P2					Coa7					Klhdc3					Hnrnpul2
				COL9A1					Coasy					Klhdc4					Hook3
				COL9A2					Cog1					Klhl12					Hopx
				COL9A3					Cog2					Klhl21					Hopxos
				COLEC12					Cog3					Klhl22					Hp1bp3
				COLGALT1					Cog4					Kmt2c					Hpca
				COMMD1					Cog5					Kmt5a					Hpcal4
				COMMD10					Cog6					Kng1					Hpf1
				COMMD2					Cog7					Knop1					Hprt
				COMMD3					Cog8					Knstrn					Hps1
				COMMD4					Coil					Kntc1					Hras
				COMMD5					Col13a1					Kpna1					Hs2st1
				COMMD6					Col18a1					Kpna2					Hsbp1
				COMMD7					Col1a1					Kpna3					Hsd17b10
				COMMD9					Col27a1					Kpna6					Hsd17b12
				COMT					Col2a1					Kpnb1					Hsd17b4
				COPA					Col4a1					Kri1					Hsd17b7
				COPB1					Col4a2					Krr1					Hsdl1
				COPB2					Col4a3bp					Krt18					Hsf2
				COPE					Col5a1					Krt8					Hsp90aa1
				COPG1					Col5a2					Krtcap2					Hsp90ab1
				COPRS					Col7a1					Ktn1					Hsp90b1
				COPS2					Colec12					Kyat3					Hspa13
				COPS3					Colgalt1					L1td1					Hspa14
				COPS4					Commd10					L2hgdh					Hspa4
				COPS5					Commd2					L3mbtl2					Hspa5
				COPS6					Commd3					Lactb					Hspa8
				COPS7A					Commd4					Lactb2					Hspa9
				COPS7B					Commd6					Lage3					Hspbp1
				COPS8					Commd7					Lama5					Hspd1
				COPZ1					Commd8					Lamb1					Hspe1
				COQ10A					Commd9					Lamc1					Hsph1
				COQ10B					Comt					Lamp1					Htatsf1
				COQ2					Comtd1					Lamp2					Htra1
				COQ3					Cop1					Lamtor1					Htra2
				COQ4					Copa					Lamtor3					Huwe1
				COQ5					Copb1					Lamtor5					Iars
				COQ6					Copb2					Lancl1					Iars2
				COQ7					Cope					Lap3					Ica1
				COQ9					Copg1					Laptm4b					Id4
				CORO1A					Coprs					Larp1b					Ide
				CORO1B					Cops2					Larp4					Idh1
				CORO1C					Cops3					Larp4b					Idh2
				CORO2A					Cops4					Larp7					Idh3a
				CORO7					Cops5					Lars					Idh3b
				COTL1					Cops6					Las1l					Idh3g
				COX10					Cops7a					Lasp1					Idnk
				COX11					Cops7b					Lbr					Ids
				COX14					Cops8					Lclat1					Ier3ip1
				COX15					Copz1					Lcmt1					Ier5
				COX16					Coq10b					Lcorl					Iffo1
				COX17					Coq2					Lctl					Ifitm7
				COX18					Coq3					Ldah					Ifngr2
				COX19					Coq4					Ldha					Ifrd1
				COX20					Coq5					Ldlrap1					Ift22
				COX4I1					Coq6					Leo1					Ift27
				COX5A					Coq7					Leprot					Ift46
				COX6A1					Coq8a					Letm1					Ift57
				COX6B1					Coq8b					Lgals3					Ift74
				COX6C					Coro1a					Lgals8					Igf1r
				COX7A2					Coro1b					Lgals9					Igfbp2
				COX7A2L					Coro1c					Lgmn					Igsf21
				COX7C					Coro2b					Lias					Igsf8
				COX8A					Coro7					Lig1					Ik
				CPAMD8					Cotl1					Lig3					Il18
				CPD					Cox10					Limd1					Il33
				CPE					Cox11					Limk2					Ildr2
				CPEB4					Cox14					Lin37					Ilf2
				CPM					Cox15					Lin7c					Ilf3
				CPNE1					Cox18					Litaf					Ilk
				CPNE2					Cox19					Llgl1					Ilkap
				CPNE3					Cox4i1					Llph					Ilrun
				CPNE8					Cox5a					Lman2					Ilvbl
				CPOX					Cox5b					Lmbrd1					Immt
				CPPED1					Cox6a1					Lmna					Imp3
				CPQ					Cox6b2					Lmnb2					Impa1
				CPS1					Cox6c					Lmo7					Impad1
				CPSF1P1					Cox7a2					Lonp1					Impdh1
				CPSF2					Cox7a2l					Lonp2					Ina
				CPSF3					Cox7b					Lpar1					Inafm1
				CPSF3L					Cox7c					Lpgat1					Inf2
				CPSF4					Cox8a					Lrba					Ing1
				CPSF6					Cpa2					Lrpap1					Ing3
				CPSF7					Cpd					Lrpprc					Inka2
				CPT1A					Cpe					Lrr1					Ino80c
				CPT1B					Cpeb4					Lrrc39					Ino80e
				CPT1C					Cplane1					Lrrc40					Inpp1
				CPT2					Cplane2					Lrrc42					Inpp4a
				CPVL					Cplx2					Lrrc47					Inpp5k
				CPXM1					Cpn1					Lrrc59					Insig1
				CPZ					Cpne1					Lrrfip1					Insig2
				CR1L					Cpne2					Lrrfip2					Ints10
				CRABP1					Cpne3					Lrwd1					Ints11
				CRADD					Cpne5					Lsg1					Ints3
				CRAT					Cpne8					Lsm10					Ints4
				CRB3					Cpne9					Lsm14a					Ints7
				CRBN					Cpox					Lsm3					Ip6k1
				CRCP					Cpped1					Lsm5					Ipo13
				CREB1					Cpsf1					Lsm6					Ipo5
				CREB3					Cpsf2					Lsm7					Ipo8
				CREB3L1					Cpsf3					Lsm8					Ipo9
				CREB3L2					Cpsf4					Lsr					Irak1
				CREB3L4					Cpsf4l					Lss					Irak1bp1
				CREBBP					Cpsf6					Lta4h					Irf2bpl
				CREBL2					Cpsf7					Ltn1					Isca1
				CREBZF					Cpt1c					Ltv1					Isca2
				CREG1					Cpt2					Luc7l					Iscu
				CRELD1					Cptp					Luc7l2					Isoc1
				CRELD2					Cpxm1					Luzp1					Ist1
				CREM					Cpz					Ly6a					Itfg1
				CRHBP					Cr1l					Lyar					Itfg2
				CRIM1					Crabp1					Lypla1					Itgb1
				CRIP3					Crabp2					Lyrm5					Itgb1bp1
				CRIPT					Cradd					Lzic					Itm2b
				CRISPLD1					Cramp1l					Mad1l1					Itm2c
				CRK					Crat					Mad2l1					Itpk1
				CRKL					Crb3					Mad2l1bp					Itpr1
				CRLF1					Crbn					Mad2l2					Ivd
				CRLF3					Crcp					Maea					Ivns1abp
				CRLS1					Creb1					Magoh					Jagn1
				CRMP1					Creb3					Magt1					Jak1
				CRNKL1					Creb3l2					Mak16					Jkamp
				CROCC					Crebbp					Malat1					Jmjd6
				CROT					Crebl2					Man1a2					Jmjd8
				CRTAP					Crebzf					Man2b1					Josd2
				CRTC1					Creg1					Manbal					Jph3
				CRTC2					Creld1					Manf					Jph4
				CRTC3					Crim1					Map1lc3a					Jtb
				CRY1					Crip1					Map1lc3b					Jun
				CRY2					Cript					Map2k1					Junb
				CRYBA4					Crk					Map2k2					Jup
				CRYBB1					Crkl					Map2k3					Kalrn
				CRYBB2P1					Crlf2					Map2k4					Kank1
				CRYGD					Crlf3					Map2k7					Kansl2
				CRYGEP					Crls1					Map3k15					Kansl3
				CRYL1					Crmp1					Map3k7					Kars
				CRYM					Crnde					Map4					Kat2a
				CRYZ					Crnkl1					Map4k3					Kat5
				CRYZL1					Crocc					Map4k4					Kat6b
				CS					Crot					Map4k5					Kat7
				CSAD					Crtap					Map7d2					Katnal1
				CSDE1					Crtc1					Mapk1					Kbtbd2
				CSE1L					Crtc2					Mapk14					Kcnab2
				CSK					Cry1					Mapk1ip1l					Kcnb1
				CSMD2					Cry2					Mapk6					Kcnc3
				CSNK1A1					Cryab					Mapre1					Kcnd2
				CSNK1D					Crybg1					Marc2					Kcnh3
				CSNK1E					Crybg2					March6					Kcnh7
				CSNK1G1					Crybg3					Marcksl1					Kcnip2
				CSNK1G2					Cryl1					Marf1					Kcnip3
				CSNK1G3					Crym					Mark3					Kcnj9
				CSNK2A1					Cryzl1					Mars					Kcnk1
				CSNK2A2					Cryzl2					Mast3					Kcnma1
				CSPP1					Cs					Mat2a					Kcnn2
				CSRNP1					Csad					Mat2b					Kcnn3
				CSRNP2					Csde1					Mau2					Kcnq2
				CSRNP3					Cse1l					Max					Kctd13
				CSRP1					Csf2ra					Mbd3					Kctd17
				CSRP2					Csk					Mboat2					Kctd3
				CSRP2BP					Csnk1a1					Mboat7					Kctd5
				CST3					Csnk1d					Mbtd1					Kctd6
				CST6					Csnk1e					Mbtps1					Kdelr1
				CSTB					Csnk1g1					Mccc1					Kdelr2
				CSTF1					Csnk1g2					Mccc2					Kdm4b
				CSTF2T					Csnk1g3					Mcee					Kdm5a
				CSTF3					Csnk2a1					Mcfd2					Kdm5b
				CTAGE5					Csnk2a2					Mcl1					Kdsr
				CTBP1					Cspg5					Mcm10					Keap1
				CTBP2					Cspp1					Mcm2					Khdrbs1
				CTBS					Csrnp1					Mcm3					Khnyn
				CTC1					Csrnp2					Mcm3ap					Khsrp
				CTCF					Csrnp3					Mcm4					Kidins220
				CTDNEP1					Csrp1					Mcm5					Kif1a
				CTDP1					Csrp2					Mcm7					Kif1b
				CTDSP1					Cst3					Mcm8					Kif21a
				CTDSP2					Cstb					Mcmbp					Kif3a
				CTDSPL					Cstf1					Mcph1					Kif3c
				CTDSPL2					Cstf2					Mcrs1					Kif5a
				CTGF					Cstf2t					Mcur1					Kif5b
				CTH					Cstf3					Mdh1					Kif5c
				CTNNA1					Ctbp2					Mdh2					Kifap3
				CTNNAL1					Ctc1					Mdm2					Kifbp
				CTNNB1					Ctcf					Mdm4					Kifc2
				CTNNBIP1					Ctdnep1					Mdn1					Kifc3
				CTNNBL1					Ctdp1					Mdp1					Klc1
				CTNND1					Ctdsp1					Me1					Klc4
				CTNS					Ctdsp2					Mea1					Klf13
				CTPS1					Ctdspl					Meaf6					Klf7
				CTR9					Ctdspl2					Mecr					Klf9
				CTSA					Ctf1					Med1					Klhdc2
				CTSB					Cth					Med10					Klhdc3
				CTSC					Cthrc1					Med11					Klhdc9
[truncated: 8,237 more rows]

## Sheet: Fig2B
gene	ξ	p	increasing	decreasing
			31	6	N
ACCS	1.06069	0.305187	0	0
ACOT11	1.0494	0.224824	0	0
AGBL3	1.04013	0.233462	0	0
AGO1	1.20098	0.0379045	1	0
AIFM2	1.08813	0.0685708	0	0
ALKBH3	1.22657	9.67356e-06	1	0
ART5	1.12693	0.012848	1	0
ARVCF	1.07439	0.108203	0	0
AXL	0.944488	0.336691	0	0
BLCAP	1.01435	0.403795	0	0
C12orf5	0.924236	0.0465419	0	1
CALCR	1.18363	0.0408318	1	0
CBR1	1.12379	0.00346272	1	0
CD83	1.04642	0.181172	0	0
CHD2	1.00585	0.445269	0	0
CLDN23	1.02334	0.337707	0	0
CST1	1.12288	0.219303	0	0
CUL7	1.05304	0.274154	0	0
DGCR6	0.947381	0.209862	0	0
DGCR6L	1.02337	0.316057	0	0
DIO3	1.22656	0.122401	0	0
DIRAS3	0.719038	0.00161255	0	1
DLK1	1.01703	0.459542	0	0
DNMT1	1.0435	0.264831	0	0
EXD3	1.21989	0.00112281	1	0
FAM149A	0.959021	0.330804	0	0
FAM174B	1.15332	0.00108822	1	0
FAM50B	1.49732	0.00556993	1	0
FDX1L	1.0173	0.371854	0	0
FGF12	1.03651	0.312874	0	0
GLI3	0.941828	0.231613	0	0
GNAS	0.899044	0.003241	0	1
GNG7	0.93481	0.122468	0	0
GRB10	1.05373	0.230339	0	0
GRID2	1.00741	0.476712	0	0
ICA1L	0.987897	0.463441	0	0
IGF2	0.744343	0.0176321	0	1
INPP5F	1.28172	2.18102e-08	1	0
IRF7	1.15951	0.0136654	1	0
JMJD1C	1.08091	0.0496859	1	0
KLHDC10	1.14081	0.0248287	1	0
L3MBTL1	0.871319	0.0501222	0	0
LIN28B	1.0255	0.249786	0	0
LPAR6	0.987527	0.47221	0	0
MAGI2	1.34368	0.000254019	1	0
MCCC1	1.03163	0.207494	0	0
MFI2	1.17372	0.109655	0	0
MOCS1	1.16371	0.0129125	1	0
MRPL44	1.2013	0.0534432	0	0
NAA60	1.03219	0.260905	0	0
NAPRT1	1.25533	1.59424e-06	1	0
NAV2	1.12362	0.0774592	0	0
NDN	1.37833	0.00694144	1	0
NHP2L1	1.02317	0.352774	0	0
NLGN2	1.11956	0.0352247	1	0
NTM	1.01072	0.451354	0	0
NUDT12	1.1049	0.020084	1	0
OSBPL5	1.10734	0.0860664	0	0
OVCH2	1.03793	0.326688	0	0
PAK1	0.938658	0.0419419	0	1
PARD6G	1.03254	0.308841	0	0
PCK2	0.986324	0.416149	0	0
PDE6B	1.03512	0.31199	0	0
PDPR	1.06158	0.203099	0	0
PEG10	1.41531	0.256121	0	0
PHACTR2	1.08203	0.0879999	0	0
PHLDA2	1.14271	0.0484263	1	0
PKIA	1.09404	0.285588	0	0
PLAGL1	1.16021	0.104204	0	0
PLEKHG4B	0.994592	0.45716	0	0
PPP1R9A	1.05991	0.184632	0	0
PRKAG2	1.0079	0.446305	0	0
PRMT2	0.98851	0.377562	0	0
PROSER2	1.14821	0.022272	1	0
R3HCC1	1.10224	0.0495465	1	0
RAB7A	1.14299	0.000456964	1	0
RAC1	1.04399	0.2616	0	0
RAPGEF5	1.34273	0.0164385	1	0
RB1	0.863587	0.0496147	0	1
RBP5	0.873108	0.0756009	0	0
RHOBTB3	1.00249	0.487317	0	0
RNF141	1.04711	0.227928	0	0
SEPT4	1.21276	0.00442095	1	0
SFRP2	1.03701	0.350838	0	0
SGCE	1.13427	0.231015	0	0
SH3BP2	0.991406	0.453883	0	0
SIAH1	1.00556	0.453484	0	0
SLC22A18	1.28388	0.000463237	1	0
SLC4A7	1.06418	0.126602	0	0
SNRPN	1.12552	0.0545789	0	0
SNURF	1.1768	0.0187758	1	0
SPA17	1.01074	0.466644	0	0
ST8SIA1	0.996143	0.477645	0	0
TFPI2	1.30031	0.00652249	1	0
THAP3	0.993779	0.459874	0	0
THUMPD2	1.04856	0.158562	0	0
TP53	1.00719	0.447669	0	0
TRAPPC9	1.13274	0.0238214	1	0
UBE3A	0.99413	0.446823	0	0
USMG5	1.03525	0.231775	0	0
USP4	1.08892	0.0302972	1	0
ZFP90	1.03117	0.228514	0	0
ZNF215	0.961055	0.178451	0	0
ZNF331	1.03488	0.188813	0	0
ZNF385D	1.22092	0.0319109	1	0
ZNF396	0.989519	0.477397	0	0
ZNF542	1.06084	0.0942747	0	0
ZNF714	1.07268	0.0448897	1	0

## Sheet: Fig2C
gene	ξ	p	increasing	decreasing
			42	11	N
ACCS	1.10601	0.188081	0	0
ACOT11	0.726949	0.00567913	0	1
AGBL3	1.00049	0.497456	0	0
AGO1	2.78885	0.0687207	0	0
AIFM2	1.0184	0.409751	0	0
ALKBH3	1.51165	3.97535e-05	1	0
ART5	1.07893	0.161279	0	0
ARVCF	1.04479	0.263578	0	0
AXL	1.51624	0.0677933	0	0
BLCAP	0.998338	0.497733	0	0
C12orf5	1.97901	0.000595523	1	0
CALCR	0.988319	0.456419	0	0
CBR1	1.35798	0.0815806	0	0
CD83	1.10853	0.0756218	0	0
CHD2	7.80686	0.0861344	0	0
CLDN23	0.988627	0.432711	0	0
CST1	1.04132	0.332599	0	0
CUL7	1.15986	0.169533	0	0
DGCR6	0.79629	0.000486944	0	1
DGCR6L	1.93188	0.0698978	0	0
DIO3	0.767074	0.0158095	0	1
DIRAS3	1.25259	0.0445879	1	0
DLK1	1.11582	0.180479	0	0
DNMT1	1.52309	0.11609	0	0
EXD3	1.18407	0.0102332	1	0
FAM149A	1.18581	0.0358628	1	0
FAM174B	1.686	0.00266431	1	0
FAM50B	1.99805	0.00175758	1	0
FDX1L	1.53151	0.00261524	1	0
FGF12	1.54343	0.000327104	1	0
GLI3	1.03449	0.333587	0	0
GNAS	0.825653	0.169137	0	0
GNG7	1.12661	0.11566	0	0
GRB10	1.30736	0.0101586	1	0
GRID2	0.752701	0.011832	0	1
ICA1L	1.34367	0.22234	0	0
IGF2	1.29495	0.0931773	0	0
INPP5F	1.74895	0.00195589	1	0
IRF7	1.38824	0.000514524	1	0
JMJD1C	1.79715	0.0211888	1	0
KLHDC10	0.969378	0.354039	0	0
L3MBTL1	0.844367	0.0252858	0	1
LIN28B	1.61852	0.0758988	0	0
LPAR6	0.959418	0.422554	0	0
MAGI2	1.34006	0.00743623	1	0
MCCC1	1.13447	0.174362	0	0
MFI2	1.29384	0.0479098	1	0
MOCS1	1.54068	4.83539e-05	1	0
MRPL44	4.4872	0.00446665	1	0
NAA60	1.74061	0.0112395	1	0
NAPRT1	2.08841	0.000493612	1	0
NAV2	1.36661	0.00429713	1	0
NDN	3.23242	0.207126	0	0
NHP2L1	0.57016	0.0414059	0	1
NLGN2	1.14601	0.0251638	1	0
NTM	0.978122	0.410052	0	0
NUDT12	1.38268	0.00118605	1	0
OSBPL5	0.968138	0.339138	0	0
OVCH2	1.29587	0.00919079	1	0
PAK1	1.05778	0.387086	0	0
PARD6G	0.988099	0.441603	0	0
PCK2	1.91867	0.0148118	1	0
PDE6B	1.30438	0.0035946	1	0
PDPR	1.28278	0.0163513	1	0
PEG10	0.492843	0.000401149	0	1
PHACTR2	1.95887	0.00581702	1	0
PHLDA2	1.08232	0.189727	0	0
PKIA	1.02796	0.45583	0	0
PLAGL1	1.02554	0.404906	0	0
PLEKHG4B	0.95233	0.335767	0	0
PPP1R9A	1.60922	0.000542238	1	0
PRKAG2	1.13622	0.104975	0	0
PRMT2	1.22228	0.282724	0	0
PROSER2	1.06046	0.217872	0	0
R3HCC1	2.17866	0.00227942	1	0
RAB7A	1.77968	0.0435679	1	0
RAC1	2.00268	0.0361011	1	0
RAPGEF5	1.29987	0.00615119	1	0
RB1	1.35099	0.164734	0	0
RBP5	1.04379	0.318169	0	0
RHOBTB3	1.53748	9.32698e-05	1	0
RNF141	3.1962	0.00027305	1	0
SEPT4	1.06645	0.223504	0	0
SFRP2	1.186	0.103316	0	0
SGCE	0.965151	0.466752	0	0
SH3BP2	0.819461	0.033325	0	1
SIAH1	1.14288	0.233197	0	0
SLC22A18	0.963079	0.301093	0	0
SLC4A7	2.19182	0.000996	1	0
SNRPN	0.572095	0.0104576	0	1
SNURF	0.609892	0.0359534	0	1
SPA17	1.04477	0.474813	0	0
ST8SIA1	0.796144	0.028821	0	1
TFPI2	1.50143	0.00157242	1	0
THAP3	2.21101	0.00390774	1	0
THUMPD2	1.25158	0.0556982	0	0
TP53	1.09177	0.400501	0	0
TRAPPC9	1.38298	0.000495755	1	0
UBE3A	0.738491	0.15411	0	0
USMG5	1.2062	0.228273	0	0
USP4	1.33314	0.0276408	1	0
ZFP90	1.20701	0.0208275	1	0
ZNF215	1.12767	0.111765	0	0
ZNF331	1.34526	0.0172222	1	0
ZNF385D	0.984522	0.447325	0	0
ZNF396	2.95609	0.0730056	0	0
ZNF542	1.70813	0.000120158	1	0
ZNF714	1.644	0.0732029	0	0

## Sheet: Fig2E
gene	co-expressed	ξ	p	increasing	decreasing
				2334	330	N
AGO1	ABHD17B	1.24056	0.00256561	1	0
AGO1	ACACA	1.03775	0.306718	0	0
AGO1	ACAD8	1.14361	0.0526385	0	0
AGO1	ACSL4	1.25122	0.0178788	1	0
AGO1	ACTR3B	1.28088	0.00301381	1	0
AGO1	ADD2	1.13816	0.145783	0	0
AGO1	AGA	1.12851	0.111507	0	0
AGO1	AGO3	1.07659	0.169401	0	0
AGO1	AGPAT5	1.1903	0.0124038	1	0
AGO1	ALDH4A1	1.36615	0.00608311	1	0
AGO1	ALPL	1.05462	0.303998	0	0
AGO1	ANAPC1	1.01296	0.435925	0	0
AGO1	ANKRD27	1.26221	0.0148803	1	0
AGO1	AP1M2	1.43487	0.00811845	1	0
AGO1	APBB2	1.22246	0.00312322	1	0
AGO1	ARHGAP12	1.12627	0.0754385	0	0
AGO1	ARHGAP8	1.40704	0.000293861	1	0
AGO1	ARL17A	0.94459	0.238476	0	0
AGO1	ATE1	1.16279	0.0163653	1	0
AGO1	ATM	0.973007	0.337371	0	0
AGO1	ATP11C	1.13009	0.0873925	0	0
AGO1	ATP1B1	1.12199	0.0829531	0	0
AGO1	B3GNT7	1.412	0.00324436	1	0
AGO1	BCL2L11	1.22985	0.017097	1	0
AGO1	BMPR1A	1.1333	0.114843	0	0
AGO1	C12orf4	1.1711	0.0231856	1	0
AGO1	C1orf172	1.42437	0.00516337	1	0
AGO1	C22orf29	1.25419	0.00263111	1	0
AGO1	C2orf44	1.45199	3.81345e-05	1	0
AGO1	C3orf52	1.24043	0.0323535	1	0
AGO1	C3orf58	1.21323	0.00525401	1	0
AGO1	C6orf203	1.14608	0.0364353	1	0
AGO1	C9orf41	1.16592	0.0612459	0	0
AGO1	C9orf85	1.25191	0.0037139	1	0
AGO1	CAD	1.17438	0.0526851	0	0
AGO1	CCDC41	1.13489	0.0601744	0	0
AGO1	CCND1	1.33564	0.0216622	1	0
AGO1	CD9	1.05448	0.294132	0	0
AGO1	CD99P1	1.25347	0.0108922	1	0
AGO1	CDH1	0.998484	0.496034	0	0
AGO1	CDH3	1.42959	0.0106586	1	0
AGO1	CKMT1A	1.11741	0.233879	0	0
AGO1	CKMT1B	1.07763	0.340352	0	0
AGO1	CLDN7	1.26373	0.0854948	0	0
AGO1	CLOCK	1.01935	0.389057	0	0
AGO1	CNOT4	1.1367	0.0269121	1	0
AGO1	CRABP1	1.1927	0.106674	0	0
AGO1	CTBP2	1.26853	0.0089948	1	0
AGO1	CYFIP2	1.26847	0.0101303	1	0
AGO1	CYYR1	1.30608	0.00157534	1	0
AGO1	DCAF16	1.23394	0.00739173	1	0
AGO1	DLGAP1	1.10709	0.0770359	0	0
AGO1	DOK5	1.1465	0.146015	0	0
AGO1	DSG2	1.02372	0.364648	0	0
AGO1	DTNB	1.25667	0.00575171	1	0
AGO1	EDEM2	1.32359	0.000830522	1	0
AGO1	EFEMP1	1.15931	0.228929	0	0
AGO1	EFR3A	1.06987	0.216296	0	0
AGO1	EHMT2	1.15731	0.0376544	1	0
AGO1	ELP2	1.2672	0.00298703	1	0
AGO1	EMB	1.01626	0.414168	0	0
AGO1	ENOSF1	1.36265	0.000870235	1	0
AGO1	EPCAM	1.00282	0.489595	0	0
AGO1	EPHA1	1.22936	0.00934578	1	0
AGO1	EPHX3	1.3021	0.0189763	1	0
AGO1	ERBB3	1.36567	0.00428923	1	0
AGO1	ESRP1	1.14891	0.139028	0	0
AGO1	ETAA1	1.14626	0.0362802	1	0
AGO1	EZH1	1.1827	0.0185691	1	0
AGO1	F2RL1	1.25669	0.0723343	0	0
AGO1	FAM135A	1.15558	0.0309097	1	0
AGO1	FAM162A	1.15595	0.0794346	0	0
AGO1	FAM169A	1.04411	0.292098	0	0
AGO1	FAM210A	1.16974	0.0066417	1	0
AGO1	FASTKD1	1.2217	0.00243776	1	0
AGO1	FAT1	1.09009	0.237788	0	0
AGO1	FBXO25	1.2431	0.0114369	1	0
AGO1	FDXR	1.3125	0.000252	1	0
AGO1	FEM1B	1.17505	0.0361686	1	0
AGO1	FGF19	1.69853	0.0141656	1	0
AGO1	FIG4	1.19141	0.0178877	1	0
AGO1	FOXH1	1.14617	0.0742578	0	0
AGO1	FRAS1	1.15035	0.0957596	0	0
AGO1	FUBP1	1.16863	0.0206663	1	0
AGO1	FUCA1	1.26682	0.00694455	1	0
AGO1	FUT8	1.00445	0.478468	0	0
AGO1	FZD3	1.54345	1.32143e-05	1	0
AGO1	GCA	1.09548	0.12622	0	0
AGO1	GLS	0.886553	0.0712432	0	0
AGO1	GM2A	1.12645	0.0576757	0	0
AGO1	GNB5	1.23563	0.0103566	1	0
AGO1	GPR125	0.99662	0.482057	0	0
AGO1	GPRC5B	1.10551	0.130345	0	0
AGO1	GSE1	1.45904	0.000359897	1	0
AGO1	GSTCD	1.13381	0.0746082	0	0
AGO1	HEATR1	0.968202	0.358255	0	0
AGO1	HIBCH	1.24336	0.00480636	1	0
AGO1	HMGN5	1.34578	0.0049364	1	0
AGO1	HOOK2	1.17092	0.0202249	1	0
AGO1	HPCAL1	1.56463	2.42029e-05	1	0
AGO1	HSPBAP1	1.11046	0.066531	0	0
AGO1	INADL	1.09306	0.189123	0	0
AGO1	INIP	1.33196	0.00055135	1	0
AGO1	INPP5B	1.09137	0.104346	0	0
AGO1	KDM2A	1.09565	0.134064	0	0
AGO1	KIAA0922	1.12247	0.0747888	0	0
AGO1	KIAA1551	1.05721	0.240509	0	0
AGO1	KPNA4	0.827277	0.00940374	0	1
AGO1	L2HGDH	1.14009	0.0699913	0	0
AGO1	LAMC1	1.10023	0.141883	0	0
AGO1	LGALSL	0.949056	0.313695	0	0
AGO1	LIMA1	1.01788	0.443164	0	0
AGO1	LIN7C	0.993726	0.459526	0	0
AGO1	LLGL2	1.02944	0.3841	0	0
AGO1	LRPPRC	1.16135	0.0333888	1	0
AGO1	LRRC49	1.07558	0.199406	0	0
AGO1	LRRC8D	1.22713	0.0129466	1	0
AGO1	LYRM7	1.06901	0.211134	0	0
AGO1	MAN2A1	1.22169	0.0106937	1	0
AGO1	MANBA	1.02675	0.395503	0	0
AGO1	MAP7	1.0492	0.304677	0	0
AGO1	MARC1	1.15185	0.0953136	0	0
AGO1	MARS2	1.29131	0.00363606	1	0
AGO1	MARVELD2	1.07179	0.221632	0	0
AGO1	MBTD1	1.17917	0.0222376	1	0
AGO1	MDN1	1.14064	0.0813156	0	0
AGO1	MED14	1.07646	0.200049	0	0
AGO1	MED15	1.05363	0.216213	0	0
AGO1	MFSD3	1.33024	0.00136056	1	0
AGO1	MIER1	1.11322	0.0938704	0	0
AGO1	MMD	1.42448	0.000271293	1	0
AGO1	MPDZ	0.980131	0.412058	0	0
AGO1	MREG	1.43613	0.000154601	1	0
AGO1	MRS2	1.31439	0.00026657	1	0
AGO1	MUC3A	1.60297	6.48855e-05	1	0
AGO1	MYO1E	1.44583	0.000682253	1	0
AGO1	MYSM1	1.10657	0.0950705	0	0
AGO1	NANOG	1.47518	0.0364528	1	0
AGO1	NAT9	1.30855	0.00099173	1	0
AGO1	NCKAP1	1.11934	0.107664	0	0
AGO1	NEFM	1.44289	0.016232	1	0
AGO1	NELL2	1.25788	0.0112316	1	0
AGO1	NFATC3	0.981913	0.383193	0	0
AGO1	NFS1	1.1897	0.046388	1	0
AGO1	NLN	1.01756	0.3987	0	0
AGO1	NMU	1.30092	0.048591	1	0
AGO1	NPDC1	1.31371	0.00874845	1	0
AGO1	NPIPA1	1.0592	0.205253	0	0
AGO1	NPIPB4	1.048	0.25436	0	0
AGO1	NSUN6	1.17084	0.0298621	1	0
AGO1	NUDT7	1.06468	0.254243	0	0
AGO1	NUP205	1.17688	0.0560941	0	0
AGO1	OCLN	0.946789	0.288255	0	0
AGO1	OGT	1.05199	0.265058	0	0
AGO1	OMA1	1.09425	0.128545	0	0
AGO1	OR7E12P	1.04225	0.365914	0	0
AGO1	OXR1	1.14424	0.0330109	1	0
AGO1	P4HTM	0.966734	0.36057	0	0
AGO1	PABPC1L	0.992315	0.45803	0	0
AGO1	PABPC4	1.05356	0.280719	0	0
AGO1	PALB2	1.25967	0.00623782	1	0
AGO1	PAXBP1	1.14191	0.0848826	0	0
AGO1	PDDC1	1.36385	0.00131603	1	0
AGO1	PDE5A	1.16357	0.0607368	0	0
AGO1	PHC3	1.25922	0.00993336	1	0
AGO1	PHF3	1.01652	0.420652	0	0
AGO1	PHLDB1	1.00057	0.497203	0	0
AGO1	PIAS2	1.25248	0.00143636	1	0
AGO1	PLA2G12A	1.2589	0.0126162	1	0
AGO1	PLBD1	1.21841	0.0563659	0	0
AGO1	PLS1	1.06589	0.285197	0	0
AGO1	PLXDC2	1.34471	0.000952976	1	0
AGO1	PLXNB1	1.13014	0.113113	0	0
AGO1	PMAIP1	1.25506	0.00424879	1	0
AGO1	PNPLA6	1.1185	0.116277	0	0
AGO1	POLR1B	1.45044	0.000273194	1	0
AGO1	POLR3E	1.30512	0.000229617	1	0
AGO1	POU5F1	1.67395	0.0143832	1	0
AGO1	PPIP5K2	0.90488	0.066405	0	0
AGO1	PRDM5	0.990614	0.449698	0	0
AGO1	PRIM2	1.09197	0.14143	0	0
AGO1	PROM1	1.81306	4.80733e-05	1	0
AGO1	PRPS2	1.28523	0.00610374	1	0
AGO1	PRR5-ARHGAP8	1.27866	0.0126593	1	0
AGO1	PTCD1	1.28123	0.00252549	1	0
AGO1	PTPN4	1.03955	0.290413	0	0
AGO1	PTPRF	1.01642	0.427146	0	0
AGO1	PTPRK	1.26832	0.00121436	1	0
AGO1	RAB11FIP4	1.60393	1.28587e-05	1	0
AGO1	RAB25	1.09521	0.224809	0	0
AGO1	RAB38	1.04212	0.353204	0	0
AGO1	RAB4A	1.24251	0.00238687	1	0
AGO1	RABGAP1	1.07724	0.178873	0	0
AGO1	RAD50	1.06663	0.179275	0	0
AGO1	RASEF	1.1048	0.0928241	0	0
AGO1	RBM19	1.45258	1.18718e-05	1	0
AGO1	RBM47	1.0038	0.483198	0	0
AGO1	RGL3	1.06546	0.271823	0	0
AGO1	RGS16	0.99267	0.470165	0	0
AGO1	RHBDF2	1.07499	0.178999	0	0
AGO1	RNF149	1.21778	0.00492623	1	0
AGO1	SAT1	1.36667	0.024045	1	0
AGO1	SCNN1A	1.19555	0.106045	0	0
AGO1	SEL1L3	1.18656	0.112212	0	0
AGO1	SEMA6A	1.35626	0.00839466	1	0
AGO1	SERINC2	1.13178	0.0692293	0	0
AGO1	SESN1	1.17563	0.0214343	1	0
AGO1	SFR1	1.27816	0.00428675	1	0
AGO1	SFRP2	1.17073	0.196266	0	0
AGO1	SH2D3A	1.32544	0.00619667	1	0
AGO1	SH3BGRL2	1.0523	0.257596	0	0
AGO1	SLC18B1	1.1745	0.0227951	1	0
AGO1	SLC25A4	1.26263	0.00122531	1	0
AGO1	SLC25A51	1.18177	0.0168362	1	0
AGO1	SLC4A7	1.09263	0.114294	0	0
AGO1	SLC6A15	1.25621	0.0271742	1	0
AGO1	SLC7A8	1.44842	0.00183962	1	0
AGO1	SMG1	1.14516	0.041729	1	0
AGO1	SNX10	1.0734	0.201891	0	0
AGO1	SNX13	1.18216	0.0344676	1	0
AGO1	SORT1	1.00832	0.459731	0	0
AGO1	SPECC1	1.26337	0.00103801	1	0
AGO1	SPINT1	1.25724	0.0103381	1	0
AGO1	SPINT2	1.09357	0.168885	0	0
AGO1	SRD5A1	1.27366	0.00498353	1	0
AGO1	SSBP2	1.20005	0.0352785	1	0
AGO1	ST3GAL6	1.13698	0.0616619	0	0
AGO1	ST6GALNAC2	1.3684	0.00211306	1	0
AGO1	STAT3	1.25018	0.00622635	1	0
AGO1	STK33	1.07432	0.177475	0	0
AGO1	STRBP	1.10166	0.11613	0	0
AGO1	STYX	1.20011	0.00807536	1	0
AGO1	SUDS3	1.27192	0.00170843	1	0
AGO1	SUMF1	1.10172	0.10988	0	0
AGO1	SYNE2	1.10005	0.0771256	0	0
AGO1	TAF1D	1.04436	0.316119	0	0
AGO1	TBC1D8	1.09395	0.120595	0	0
AGO1	TBL1X	1.29841	0.0250093	1	0
AGO1	TCEA1	1.163	0.0134615	1	0
AGO1	TET1	1.04164	0.297474	0	0
AGO1	THADA	1.28836	0.0179553	1	0
AGO1	TM7SF3	1.23777	0.00869659	1	0
AGO1	TM9SF3	0.925685	0.116499	0	0
AGO1	TMEM180	1.15479	0.0560835	0	0
AGO1	TPD52	1.18524	0.036814	1	0
AGO1	TPP2	1.23441	0.00520226	1	0
AGO1	TRAF3IP2	1.14105	0.0756708	0	0
AGO1	TRAK1	1.22314	0.0158909	1	0
AGO1	TRAPPC2	1.18878	0.0256391	1	0
AGO1	TRIB2	1.32747	0.000412919	1	0
AGO1	TRIM16	1.12435	0.0634609	0	0
AGO1	TRIM37	1.09468	0.125439	0	0
AGO1	TSPAN15	1.35072	0.00382753	1	0
AGO1	TTC21B	1.26996	0.000677747	1	0
AGO1	TUBE1	1.12534	0.0852477	0	0
AGO1	TYK2	1.12823	0.0993234	0	0
AGO1	UBE4B	1.42265	0.00016983	1	0
AGO1	UBXN2B	1.21214	0.0055847	1	0
AGO1	UGT8	1.26234	0.0210424	1	0
AGO1	ULK4	1.08403	0.150953	0	0
AGO1	URI1	0.993311	0.470209	0	0
AGO1	USP7	1.11447	0.178963	0	0
AGO1	VMA21	1.00016	0.499268	0	0
AGO1	WDFY1	1.13459	0.0715437	0	0
AGO1	WDSUB1	1.25983	0.00408786	1	0
AGO1	WRN	1.19408	0.0499402	1	0
AGO1	XPO6	1.33905	0.00330732	1	0
AGO1	XPO7	1.13894	0.0704767	0	0
AGO1	ZFP36L2	1.23941	0.00476055	1	0
AGO1	ZFP62	1.172	0.0246048	1	0
AGO1	ZFP64	1.27127	0.000827963	1	0
AGO1	ZFYVE21	1.30169	0.000868086	1	0
AGO1	ZIK1	1.18254	0.0233112	1	0
AGO1	ZNF107	1.19022	0.0221753	1	0
AGO1	ZNF141	1.30433	0.00176048	1	0
AGO1	ZNF18	1.23513	0.00979953	1	0
AGO1	ZNF273	1.2069	0.0159849	1	0
AGO1	ZNF334	1.29394	0.00135111	1	0
AGO1	ZNF345	1.07046	0.210749	0	0
AGO1	ZNF420	1.14137	0.0528747	0	0
AGO1	ZNF429	1.19405	0.00881046	1	0
AGO1	ZNF431	1.21838	0.00505696	1	0
AGO1	ZNF512	1.20131	0.018518	1	0
AGO1	ZNF567	1.16894	0.0793718	0	0
AGO1	ZNF613	1.35353	0.000839039	1	0
AGO1	ZNF616	1.19797	0.0134527	1	0
AGO1	ZNF649	1.17933	0.0138977	1	0
AGO1	ZNF677	1.05447	0.275902	0	0
AGO1	ZNF680	1.11399	0.159081	0	0
AGO1	ZNF721	1.24167	0.00910571	1	0
AGO1	ZNF738	1.3015	0.000572915	1	0
AGO1	ZNF74	1.25836	0.0027826	1	0
AGO1	ZSCAN10	1.32457	0.0110695	1	0
ALKBH3	AAR2	1.10899	0.00620197	1	0
ALKBH3	ABCC5	1.04355	0.171552	0	0
ALKBH3	ABCE1	1.00959	0.405638	0	0
ALKBH3	ABCF2	1.12525	0.00138584	1	0
ALKBH3	ABCF3	1.11214	0.00733352	1	0
ALKBH3	ABHD5	1.12705	0.00448611	1	0
ALKBH3	ACAD9	1.03078	0.211156	0	0
ALKBH3	ACTR5	1.01799	0.330706	0	0
ALKBH3	ACTR8	1.0959	0.0156816	1	0
ALKBH3	ALG2	1.09799	0.0130401	1	0
ALKBH3	ALKBH1	1.03455	0.212472	0	0
ALKBH3	AMD1	1.01906	0.31423	0	0
ALKBH3	ANAPC4	1.01661	0.333331	0	0
ALKBH3	AP4B1	1.16202	0.000595616	1	0
ALKBH3	ARMC6	1.05411	0.104987	0	0
ALKBH3	ARMC8	1.1081	0.00378708	1	0
ALKBH3	B3GNTL1	1.08467	0.0250323	1	0
ALKBH3	B4GALT7	1.07586	0.041713	1	0
ALKBH3	BANP	1.01234	0.369393	0	0
ALKBH3	BLCAP	1.11086	0.00478718	1	0
ALKBH3	BRF2	1.22423	3.18623e-06	1	0
ALKBH3	BRMS1	1.1426	0.00299626	1	0
ALKBH3	BSCL2	1.05637	0.0800271	0	0
ALKBH3	C12orf29	1.05275	0.110793	0	0
ALKBH3	C12orf43	1.0898	0.0115939	1	0
ALKBH3	C16orf70	1.0337	0.21046	0	0
ALKBH3	C1orf109	1.0772	0.0207447	1	0
ALKBH3	C1orf131	1.13649	0.00135024	1	0
ALKBH3	C1orf52	1.10682	0.00482171	1	0
ALKBH3	C9orf3	0.967033	0.230571	0	0
ALKBH3	CA5BP1	0.972638	0.246308	0	0
ALKBH3	CCAR1	1.0462	0.101069	0	0
ALKBH3	CCDC138	1.08885	0.0141457	1	0
ALKBH3	CCDC86	1.06616	0.08315	0	0
ALKBH3	CCT3	1.01296	0.383675	0	0
ALKBH3	CHN1	1.06463	0.065434	0	0
ALKBH3	CHORDC1	1.02258	0.279218	0	0
ALKBH3	CIDECP	1.11513	0.0061595	1	0
ALKBH3	CIRH1A	1.04609	0.151491	0	0
ALKBH3	CLP1	1.07816	0.0311805	1	0
ALKBH3	COMMD5	1.09956	0.0102101	1	0
ALKBH3	COQ9	1.10754	0.00522486	1	0
ALKBH3	COX10	1.07033	0.0444197	1	0
ALKBH3	CRELD2	1.19702	4.14638e-05	1	0
ALKBH3	CREM	1.05462	0.0874676	0	0
ALKBH3	CSTF2	1.05379	0.109376	0	0
ALKBH3	CUL1	1.03914	0.166415	0	0
ALKBH3	CWF19L1	1.0358	0.169376	0	0
ALKBH3	CXXC1	1.09824	0.0198185	1	0
ALKBH3	DDX52	1.08644	0.0129629	1	0
ALKBH3	DDX56	1.08543	0.0262917	1	0
ALKBH3	DEDD	1.05804	0.0574723	0	0
ALKBH3	DERL2	1.05675	0.0831812	0	0
ALKBH3	DGCR14	1.08675	0.028375	1	0
ALKBH3	DNAAF2	1.10891	0.00227998	1	0
ALKBH3	DNAJA1	1.04199	0.169649	0	0
ALKBH3	DNAJA2	1.01494	0.348247	0	0
ALKBH3	DNAJB1	1.11725	0.00339316	1	0
ALKBH3	DNAJB4	1.00038	0.496359	0	0
ALKBH3	DNTTIP2	1.0431	0.145128	0	0
ALKBH3	DOLK	1.1684	0.000322427	1	0
ALKBH3	DPH7	1.05923	0.0884036	0	0
ALKBH3	DUSP12	1.10452	0.00932455	1	0
ALKBH3	E4F1	1.07128	0.0653871	0	0
ALKBH3	EARS2	1.0309	0.226057	0	0
ALKBH3	EEFSEC	1.05421	0.110992	0	0
ALKBH3	EGLN3	0.980527	0.358937	0	0
ALKBH3	EIF1AD	1.04986	0.0978399	0	0
ALKBH3	EIF2B4	1.08805	0.0186497	1	0
ALKBH3	ELAC2	1.05366	0.0858376	0	0
ALKBH3	FAM126A	1.01103	0.380598	0	0
ALKBH3	FAM173B	1.09308	0.0194649	1	0
ALKBH3	FARS2	1.15191	0.000865823	1	0
ALKBH3	FASTK	1.05208	0.0926646	0	0
ALKBH3	FASTKD2	1.05165	0.100284	0	0
ALKBH3	FASTKD3	1.02654	0.262689	0	0
ALKBH3	FBXW2	1.0408	0.144951	0	0
ALKBH3	FGFR1OP	1.02044	0.313247	0	0
ALKBH3	FIP1L1	1.06969	0.0394348	1	0
ALKBH3	FNTB	1.1386	0.0019383	1	0
ALKBH3	FTSJ3	1.02561	0.258411	0	0
ALKBH3	G3BP1	0.991201	0.411553	0	0
ALKBH3	GCFC2	0.967308	0.181285	0	0
ALKBH3	GLMN	1.03025	0.20874	0	0
ALKBH3	GLOD4	1.08125	0.0285595	1	0
ALKBH3	GRWD1	1.14187	0.00184755	1	0
ALKBH3	GTF2H1	1.11657	0.00402387	1	0
ALKBH3	GTF2H2D	0.995704	0.455167	0	0
ALKBH3	GTPBP4	1.09529	0.015239	1	0
ALKBH3	GTPBP8	1.07608	0.0279431	1	0
ALKBH3	HARS	1.10475	0.0114635	1	0
ALKBH3	HERPUD1	1.11096	0.00775687	1	0
ALKBH3	HN1L	1.03986	0.202717	0	0
ALKBH3	HSPA8	0.957014	0.128685	0	0
ALKBH3	HSPA9	1.01243	0.373112	0	0
ALKBH3	HSPH1	1.05682	0.10933	0	0
ALKBH3	HUS1	1.0326	0.216085	0	0
ALKBH3	IFRD1	1.08811	0.0214658	1	0
ALKBH3	IFT46	1.03288	0.229263	0	0
ALKBH3	ING1	1.0911	0.0127199	1	0
ALKBH3	INTS9	1.13187	0.000937786	1	0
ALKBH3	IPO4	1.11906	0.01098	1	0
ALKBH3	IQCG	1.05958	0.059958	0	0
ALKBH3	ISG20L2	1.07243	0.0434409	1	0
ALKBH3	JMJD4	1.1408	0.00126494	1	0
ALKBH3	KANSL2	1.08729	0.0149014	1	0
ALKBH3	KEAP1	1.14613	0.00223089	1	0
ALKBH3	L3HYPDH	1.10912	0.0116384	1	0
ALKBH3	L3MBTL2	1.10351	0.00740887	1	0
ALKBH3	LAP3	1.04071	0.138155	0	0
ALKBH3	LDLRAP1	1.09336	0.0128045	1	0
ALKBH3	LEO1	1.02201	0.286177	0	0
ALKBH3	LIAS	1.02435	0.261164	0	0
ALKBH3	LMAN2L	1.17353	0.000131765	1	0
ALKBH3	LPCAT3	1.02364	0.291417	0	0
ALKBH3	LSG1	1.04288	0.14027	0	0
ALKBH3	M6PR	1.00539	0.443901	0	0
ALKBH3	MAEA	1.09563	0.010422	1	0
ALKBH3	MAK16	1.04853	0.14924	0	0
ALKBH3	MED10	1.11982	0.00323106	1	0
ALKBH3	MEMO1	1.08977	0.0154264	1	0
ALKBH3	METTL13	1.13408	0.00258726	1	0
ALKBH3	METTL2B	1.00083	0.491706	0	0
ALKBH3	METTL6	1.10493	0.00454401	1	0
ALKBH3	MFSD9	1.03228	0.211214	0	0
ALKBH3	MGAT2	1.07419	0.0296582	1	0
ALKBH3	MINA	1.10155	0.034371	1	0
ALKBH3	MIPEP	1.06647	0.0649223	0	0
ALKBH3	MOCS2	1.11	0.00746574	1	0
ALKBH3	MOCS3	1.17126	0.000126853	1	0
ALKBH3	MPC1	1.15657	0.00065977	1	0
ALKBH3	MPHOSPH10	1.09352	0.0112895	1	0
ALKBH3	MRPL1	1.07656	0.030625	1	0
ALKBH3	MSTO1	1.12328	0.00361698	1	0
ALKBH3	MTAP	1.07313	0.0285349	1	0
ALKBH3	MTERFD1	0.986513	0.354673	0	0
ALKBH3	MTRF1L	1.09209	0.012131	1	0
ALKBH3	MUL1	1.07555	0.0409955	1	0
ALKBH3	NAA15	0.943553	0.0533388	0	0
ALKBH3	NAA16	1.00322	0.461793	0	0
ALKBH3	NAA25	1.05622	0.0908875	0	0
ALKBH3	NAGPA	1.05375	0.129383	0	0
ALKBH3	NAT10	1.05889	0.0966055	0	0
ALKBH3	NFYC	1.08337	0.0215671	1	0
ALKBH3	NGLY1	1.03725	0.169228	0	0
ALKBH3	NIPA2	1.09227	0.0115597	1	0
ALKBH3	NME7	1.04118	0.14497	0	0
ALKBH3	NOL10	1.0224	0.282894	0	0
ALKBH3	NOL11	1.07851	0.0325139	1	0
ALKBH3	NOL6	1.10023	0.0408045	1	0
ALKBH3	NOL8	1.05136	0.123427	0	0
ALKBH3	NOP2	1.03748	0.199786	0	0
ALKBH3	NUDT11	1.04199	0.131632	0	0
ALKBH3	NUP88	1.10212	0.014351	1	0
ALKBH3	NUPL2	1.0665	0.0561846	0	0
ALKBH3	OGFOD1	1.04459	0.125023	0	0
ALKBH3	OTUD6B	1.01239	0.392313	0	0
ALKBH3	OVCA2	1.18109	5.82459e-05	1	0
ALKBH3	PDRG1	1.07778	0.0408897	1	0
ALKBH3	PDSS1	1.11405	0.0157345	1	0
ALKBH3	PES1	1.09488	0.0165035	1	0
ALKBH3	PEX3	1.0436	0.148081	0	0
ALKBH3	PIGW	1.10885	0.0101325	1	0
ALKBH3	PITHD1	1.02013	0.295659	0	0
ALKBH3	PMS2	1.10117	0.00245179	1	0
ALKBH3	PNRC2	1.04503	0.167064	0	0
ALKBH3	POGLUT1	1.04975	0.119424	0	0
ALKBH3	POLE3	1.12055	0.00297452	1	0
ALKBH3	POLR1E	1.09289	0.019706	1	0
ALKBH3	POLR3C	1.14014	0.00110431	1	0
ALKBH3	POLR3H	1.10227	0.0145415	1	0
ALKBH3	PPP2CA	0.997707	0.47828	0	0
ALKBH3	PPWD1	1.05914	0.0550449	0	0
ALKBH3	PRMT7	1.04248	0.166003	0	0
ALKBH3	PRPF3	1.11073	0.00677239	1	0
ALKBH3	PRPF38A	1.05524	0.0851245	0	0
ALKBH3	PRPF4	1.04003	0.137694	0	0
ALKBH3	PSEN2	1.05918	0.0876013	0	0
ALKBH3	PSPC1	1.12676	0.00125579	1	0
ALKBH3	PTDSS1	1.04509	0.112728	0	0
ALKBH3	RABGGTB	0.992885	0.431148	0	0
ALKBH3	RAI14	0.996004	0.459922	0	0
ALKBH3	RBM45	1.11452	0.00413867	1	0
ALKBH3	RIOK1	1.08938	0.0368319	1	0
ALKBH3	RIOK2	1.02357	0.28357	0	0
ALKBH3	RNF121	1.03156	0.240436	0	0
ALKBH3	RNF25	1.18295	7.29883e-05	1	0
ALKBH3	RNF34	1.07812	0.0374222	1	0
ALKBH3	RPA2	1.04699	0.130654	0	0
ALKBH3	RPE	1.05848	0.0797112	0	0
ALKBH3	RPUSD1	1.06927	0.0743067	0	0
ALKBH3	RPUSD4	0.985632	0.351972	0	0
ALKBH3	RRP8	1.07719	0.0421598	1	0
ALKBH3	SART3	1.07113	0.0492096	1	0
ALKBH3	SBDSP1	1.2149	4.14805e-05	1	0
ALKBH3	SCCPDH	1.13307	0.00248199	1	0
ALKBH3	SEH1L	1.03882	0.147192	0	0
ALKBH3	SF3B4	1.03686	0.205326	0	0
ALKBH3	SFXN2	1.15196	0.00120702	1	0
ALKBH3	SLC19A1	1.10383	0.00941076	1	0
ALKBH3	SLC25A38	1.04479	0.133995	0	0
ALKBH3	SLC2A8	1.12757	0.00255052	1	0
ALKBH3	SLC35B4	1.06437	0.0414778	1	0
ALKBH3	SLC38A5	1.05651	0.166182	0	0
ALKBH3	SLC5A6	1.09773	0.0138777	1	0
ALKBH3	SMAD1	1.05702	0.083743	0	0
ALKBH3	SMAGP	1.01627	0.340881	0	0
ALKBH3	SMIM15	1.05956	0.0485057	1	0
ALKBH3	SMYD5	0.997066	0.470983	0	0
ALKBH3	SNX11	1.04048	0.1417	0	0
ALKBH3	SOCS2	1.18527	9.26902e-05	1	0
ALKBH3	SPTLC2	1.04731	0.100546	0	0
ALKBH3	SREK1	1.05922	0.0674196	0	0
ALKBH3	SRSF2	1.02943	0.261466	0	0
ALKBH3	STIP1	1.00596	0.44385	0	0
ALKBH3	STX18	1.0875	0.0305226	1	0
ALKBH3	SULT1A3	1.06931	0.0688237	0	0
ALKBH3	SULT1A4	1.07653	0.0541134	0	0
ALKBH3	SUV39H2	1.0932	0.0128372	1	0
ALKBH3	SYNCRIP	1.09131	0.0149016	1	0
ALKBH3	SYNGR2	1.08554	0.0175309	1	0
ALKBH3	TAF1A	1.04504	0.163663	0	0
ALKBH3	TBCCD1	0.976779	0.265615	0	0
ALKBH3	TCEB3	1.10711	0.00352212	1	0
ALKBH3	TEX10	1.04052	0.155402	0	0
ALKBH3	TFB2M	1.08644	0.0235747	1	0
ALKBH3	TFCP2	1.003	0.469207	0	0
ALKBH3	THG1L	1.08675	0.0225364	1	0
ALKBH3	TIMM10B	1.15111	0.000338367	1	0
ALKBH3	TM2D2	1.09346	0.00916837	1	0
ALKBH3	TMEM109	1.10961	0.00684706	1	0
ALKBH3	TMEM116	1.08767	0.0170794	1	0
ALKBH3	TMEM97	1.04534	0.122739	0	0
ALKBH3	TMEM9B	1.11139	0.00568771	1	0
ALKBH3	TMX2	1.07389	0.0498024	1	0
ALKBH3	TRMT1	1.0565	0.105262	0	0
ALKBH3	TRMT6	1.20815	3.09317e-05	1	0
ALKBH3	TRMT61B	1.03168	0.202699	0	0
ALKBH3	TRMU	1.142	0.0014351	1	0
ALKBH3	TSR1	1.07675	0.0434523	1	0
ALKBH3	TSSC1	1.16685	3.22684e-05	1	0
ALKBH3	TSSC4	1.09834	0.0133084	1	0
ALKBH3	TTC27	1.06665	0.0524872	0	0
ALKBH3	TTC4	1.05516	0.0745209	0	0
ALKBH3	TXNL4B	1.05703	0.105359	0	0
ALKBH3	UBE2G2	1.05686	0.0945715	0	0
ALKBH3	UBQLN1	1.12976	0.000469255	1	0
ALKBH3	USP15	1.01168	0.37879	0	0
ALKBH3	UTP14A	1.14216	0.00501184	1	0
ALKBH3	UTP15	0.954439	0.134938	0	0
ALKBH3	UTP20	0.978247	0.326402	0	0
ALKBH3	UTP6	1.02512	0.257442	0	0
ALKBH3	UXS1	1.02631	0.243957	0	0
ALKBH3	VCPKMT	1.04835	0.1133	0	0
ALKBH3	VWA9	1.09121	0.00768651	1	0
ALKBH3	WDR36	0.942155	0.0652584	0	0
ALKBH3	WDR5	1.11086	0.00431332	1	0
ALKBH3	WDR89	1.0069	0.425047	0	0
ALKBH3	YTHDF2	1.06832	0.0461343	1	0
ALKBH3	ZCCHC8	1.05661	0.0801629	0	0
ALKBH3	ZDHHC6	1.09152	0.0186016	1	0
ALKBH3	ZNF134	1.04658	0.117412	0	0
ALKBH3	ZNF195	1.0695	0.0278971	1	0
ALKBH3	ZNF259	1.0678	0.0531684	0	0
ALKBH3	ZNF267	1.01551	0.365607	0	0
ALKBH3	ZNF35	1.1287	0.00223504	1	0
ALKBH3	ZNF426	1.02772	0.233393	0	0
ALKBH3	ZNF561	1.0447	0.128061	0	0
ALKBH3	ZNF574	1.05412	0.104403	0	0
ALKBH3	ZNF586	1.14298	0.00044434	1	0
ALKBH3	ZNF622	1.09942	0.0103894	1	0
ALKBH3	ZNF669	0.988913	0.400846	0	0
ALKBH3	ZNF670	1.03014	0.20624	0	0
ALKBH3	ZSCAN32	1.04983	0.107387	0	0
ART5	ABCB7	1.07453	0.0319333	1	0
ART5	ABRACL	1.01799	0.327737	0	0
ART5	ACAT1	1.06449	0.0368975	1	0
ART5	ACN9	1.03916	0.139377	0	0
ART5	ADAL	1.00012	0.498862	0	0
ART5	AGTRAP	1.09915	0.00779872	1	0
ART5	AHCY	1.09488	0.0193492	1	0
ART5	AKR1A1	1.08172	0.0265141	1	0
ART5	ALDH7A1	1.05651	0.0811431	0	0
ART5	ALDH9A1	1.01408	0.335276	0	0
ART5	ALDOC	1.11274	0.0159124	1	0
ART5	APEX1	1.02909	0.241278	0	0
ART5	ASPH	1.01929	0.29958	0	0
ART5	ASUN	1.05195	0.085192	0	0
ART5	ATG3	1.05498	0.0839978	0	0
ART5	ATIC	1.06161	0.0743011	0	0
ART5	ATP5S	1.01606	0.353322	0	0
ART5	ATXN3	1.02216	0.251459	0	0
ART5	B2M	1.01673	0.338568	0	0
ART5	BAIAP2L1	1.10096	0.00275145	1	0
ART5	BCAS2	0.974063	0.233817	0	0
ART5	BCAT1	1.03776	0.204073	0	0
ART5	BCKDHB	0.998805	0.485949	0	0
ART5	BDH2	1.02075	0.291354	0	0
ART5	BEX5	1.00907	0.425475	0	0
ART5	BRCC3	0.963608	0.146803	0	0
ART5	BRK1	1.0606	0.0749487	0	0
ART5	BTF3	1.10903	0.0238492	1	0
ART5	C14orf142	0.922632	0.00823769	0	1
ART5	C1orf123	1.01202	0.371748	0	0
ART5	C20orf27	1.08785	0.0286705	1	0
ART5	C7orf73	1.08993	0.0144516	1	0
ART5	CBWD2	0.980084	0.271155	0	0
ART5	CCDC115	0.968909	0.184319	0	0
ART5	CCDC74A	1.0158	0.36484	0	0
ART5	CCNB1IP1	1.06225	0.0671098	0	0
ART5	CD40	1.15107	0.00801265	1	0
ART5	CD55	1.01082	0.384557	0	0
ART5	CEP57	1.02577	0.247538	0	0
ART5	CHD9	1.0297	0.214491	0	0
ART5	CHMP2B	1.04635	0.0786728	0	0
ART5	CISD2	1.03035	0.198015	0	0
ART5	CLNS1A	1.03785	0.171904	0	0
ART5	CMC4	1.10045	0.0105461	1	0
ART5	CMTM7	1.06941	0.0711811	0	0
ART5	CNIH1	1.04319	0.125393	0	0
ART5	COA1	1.05777	0.0900775	0	0
ART5	COMMD10	1.06245	0.0705353	0	0
ART5	COPS5	1.0371	0.179704	0	0
ART5	COQ2	1.00487	0.45225	0	0
ART5	COTL1	1.09272	0.0346678	1	0
ART5	COX7A2L	1.08297	0.0258029	1	0
ART5	CPVL	1.0235	0.288763	0	0
ART5	CRABP2	1.22075	0.00191769	1	0
ART5	CRYZ	1.14824	0.0245015	1	0
ART5	CSRP2	1.06016	0.104158	0	0
ART5	CTSC	1.06849	0.0671036	0	0
ART5	DCPS	1.06752	0.0412056	1	0
ART5	DLEU1	1.02288	0.262111	0	0
ART5	DNAJC18	1.09441	0.0126422	1	0
ART5	DTD1	1.04511	0.10784	0	0
ART5	ECSIT	1.01534	0.349899	0	0
ART5	EEF1B2	1.07545	0.0773928	0	0
ART5	EIF3E	1.04663	0.156902	0	0
ART5	ELOVL4	1.01884	0.314075	0	0
ART5	EMC2	1.03617	0.165057	0	0
ART5	ETFDH	1.00002	0.499834	0	0
ART5	ETHE1	1.07929	0.0543119	0	0
ART5	EXOSC7	1.06202	0.0644207	0	0
ART5	EXTL2	1.02878	0.210321	0	0
ART5	FAHD2B	1.04945	0.119125	0	0
ART5	FAM13A	0.975365	0.26896	0	0
ART5	FAM96A	1.04768	0.115134	0	0
ART5	FIBP	1.00799	0.41601	0	0
ART5	FKBP1A	1.02921	0.246411	0	0
ART5	FXYD6	1.15762	0.00212669	1	0
ART5	GAPDH	1.06858	0.125604	0	0
ART5	GCAT	1.08187	0.0373833	1	0
ART5	GCC2	1.01931	0.285518	0	0
ART5	GCDH	1.01883	0.302508	0	0
ART5	GMDS	1.02937	0.229939	0	0
ART5	GPN3	1.08823	0.0111589	1	0
ART5	GPR19	1.09565	0.0361906	1	0
ART5	GSTM1	0.973667	0.352864	0	0
ART5	GUSBP3	0.984484	0.347279	0	0
ART5	HACL1	1.03242	0.196207	0	0
ART5	HADH	1.04858	0.0935376	0	0
ART5	HAUS4	1.07189	0.0332567	1	0
ART5	HKR1	1.01883	0.275435	0	0
ART5	HNRNPA1P48	1.01794	0.298979	0	0
ART5	HPRT1	1.16061	0.00184213	1	0
ART5	HPS1	1.09573	0.00692629	1	0
ART5	HRSP12	1.04583	0.117125	0	0
ART5	HSP90AB1	1.11183	0.018003	1	0
ART5	HSPD1	1.0913	0.0347991	1	0
ART5	IFI30	1.18434	0.00271664	1	0
ART5	IMPACT	1.10767	0.00545261	1	0
ART5	IMPDH2	1.08368	0.0401169	1	0
ART5	ISCA1	1.02735	0.226178	0	0
ART5	ISCU	1.04286	0.126575	0	0
ART5	KIAA1586	0.966715	0.163553	0	0
ART5	LACTB2	1.05515	0.0852204	0	0
ART5	LCMT1	1.02301	0.269083	0	0
ART5	LDHB	1.12856	0.0108465	1	0
ART5	LGALS3	1.01312	0.397871	0	0
ART5	LINC00998	1.10444	0.00702569	1	0
ART5	LYRM1	1.0215	0.272165	0	0
ART5	LYRM2	0.956024	0.0747465	0	0
ART5	MAP9	1.0146	0.354746	0	0
ART5	MAPRE2	1.05174	0.103232	0	0
ART5	MAT2B	0.99855	0.483438	0	0
ART5	MCEE	1.09497	0.0241045	1	0
ART5	MED11	0.997021	0.468127	0	0
ART5	METTL22	1.10222	0.0074858	1	0
ART5	MGST1	1.07878	0.0442629	1	0
ART5	MPV17	1.04874	0.133847	0	0
ART5	MRPL10	1.1115	0.00365558	1	0
ART5	MRPL37	1.05076	0.122481	0	0
ART5	MRPL45	0.967634	0.182394	0	0
ART5	MTF2	1.0012	0.485809	0	0
ART5	MTRF1	1.09488	0.00577795	1	0
ART5	MYCBP	1.03395	0.192373	0	0
ART5	N4BP2L2	1.0751	0.0255989	1	0
ART5	NDUFA10	1.05833	0.0648637	0	0
ART5	NOB1	1.07651	0.0276751	1	0
ART5	NPM1	1.07567	0.0640916	0	0
ART5	NTPCR	1.05141	0.108646	0	0
ART5	NTS	1.15857	0.011895	1	0
ART5	NUBP1	0.98929	0.396114	0	0
ART5	NUDT21	1.09756	0.00885812	1	0
ART5	NUDT5	0.989428	0.393949	0	0
ART5	OLFM1	0.996692	0.474626	0	0
ART5	OXA1L	0.992022	0.420806	0	0
ART5	PAICS	1.07134	0.0535454	0	0
ART5	PCCB	1.08545	0.0194448	1	0
ART5	PEX13	1.01141	0.37895	0	0
ART5	PFKP	1.13256	0.00266651	1	0
ART5	PGRMC1	0.998849	0.488332	0	0
ART5	PHGDH	1.08776	0.0231062	1	0
ART5	PIGF	1.0467	0.126817	0	0
ART5	PIGL	1.05636	0.0803735	0	0
ART5	PKIB	1.19176	0.0332251	1	0
ART5	PLTP	1.02117	0.307881	0	0
ART5	PNP	1.02095	0.318182	0	0
ART5	POLR1D	1.08847	0.0291828	1	0
ART5	POLR2H	1.10236	0.0109935	1	0
ART5	PPIG	1.00962	0.394984	0	0
ART5	PPM1J	1.11258	0.0328567	1	0
ART5	PPP1R7	1.01929	0.292867	0	0
ART5	PRDX1	1.07713	0.0705559	0	0
ART5	PTPN2	1.00925	0.395587	0	0
ART5	RAB31	1.04186	0.127281	0	0
ART5	RASGEF1A	1.16579	0.00492415	1	0
ART5	RBM18	1.00881	0.407014	0	0
ART5	RCN3	1.20669	0.000158438	1	0
ART5	RFC1	1.07656	0.018824	1	0
ART5	RNF7	1.06357	0.0789751	0	0
ART5	RPA3-AS1	0.987882	0.362174	0	0
ART5	RPL21	1.09936	0.0268485	1	0
ART5	RPL7	1.09457	0.0514163	0	0
ART5	RPP40	0.987926	0.37669	0	0
ART5	RPS9	1.0961	0.0965404	0	0
ART5	RPUSD3	1.11307	0.00508497	1	0
ART5	SAAL1	0.996859	0.46554	0	0
ART5	SCPEP1	1.09547	0.00839462	1	0
ART5	SDR39U1	1.03003	0.188237	0	0
ART5	SERBP1	1.0797	0.040548	1	0
ART5	SH3BGRL	1.04148	0.147038	0	0
ART5	SLC25A26	1.04084	0.161203	0	0
ART5	SLC25A3	1.11055	0.0216164	1	0
ART5	SLC25A5	1.05517	0.129757	0	0
ART5	SMIM11	1.07897	0.0145875	1	0
ART5	SMIM20	1.08587	0.0111245	1	0
ART5	SNCA	1.16262	0.00480482	1	0
ART5	SNW1	1.04954	0.094188	0	0
ART5	SORD	1.03845	0.171646	0	0
ART5	SPATA24	1.00057	0.494109	0	0
ART5	SPATC1L	1.00415	0.458238	0	0
ART5	SS18L2	1.05344	0.0881161	0	0
ART5	STK4	1.00024	0.497119	0	0
ART5	SUMO1	1.02229	0.300509	0	0
ART5	TAF11	0.989712	0.374732	0	0
ART5	TATDN1	1.10028	0.00533169	1	0
ART5	TBC1D15	1.07392	0.0164989	1	0
ART5	TBC1D7	1.09973	0.0101002	1	0
ART5	TCEAL7	1.13425	0.0155543	1	0
ART5	TEFM	0.933793	0.0245203	0	1
ART5	THOC2	1.00663	0.417748	0	0
ART5	TIMM9	1.05827	0.0653263	0	0
ART5	TMEM216	0.98991	0.398507	0	0
ART5	TMEM39B	0.982197	0.345168	0	0
ART5	TMEM69	1.06305	0.0352982	1	0
ART5	TOR2A	1.00813	0.42219	0	0
ART5	TRMT5	1.03077	0.199604	0	0
ART5	TRNT1	1.00204	0.477045	0	0
ART5	TSPAN6	1.00684	0.426273	0	0
ART5	UBE2E3	1.0388	0.170606	0	0
ART5	UBL7	1.02536	0.248154	0	0
ART5	UNC119	1.05551	0.0836519	0	0
ART5	UROS	1.02355	0.258699	0	0
ART5	USP45	1.07809	0.0152692	1	0
ART5	WDR53	1.04142	0.156645	0	0
ART5	WDR61	1.01672	0.317287	0	0
ART5	WDR92	1.0016	0.482692	0	0
ART5	XRN2	1.04015	0.144472	0	0
ART5	YAE1D1	0.980523	0.320895	0	0
ART5	ZCCHC9	1.03488	0.181635	0	0
ART5	ZNF581	1.1132	0.00484564	1	0
ART5	ZNF880	0.983129	0.38297	0	0
ART5	ZRANB2	1.04428	0.0651964	0	0
AXL	ADAR	1.0648	0.264312	0	0
AXL	AMMECR1	0.881362	0.113639	0	0
AXL	ANGEL2	0.875014	0.0320596	0	1
AXL	ANKS3	0.952058	0.266685	0	0
AXL	ARRDC1	1.0366	0.328999	0	0
AXL	ATL3	0.940329	0.284727	0	0
AXL	BCR	0.960055	0.341237	0	0
AXL	BIN1	0.907093	0.122053	0	0
AXL	BST2	0.952755	0.358619	0	0
AXL	C11orf54	1.09944	0.132417	0	0
AXL	C11orf80	1.00684	0.467023	0	0
AXL	C5orf30	1.04839	0.287837	0	0
AXL	CA14	1.05945	0.282431	0	0
AXL	CADM2	1.09244	0.232962	0	0
AXL	CAMK2G	1.01478	0.430415	0	0
AXL	CAPN1	0.950855	0.234672	0	0
AXL	CBX2	0.848447	0.035955	0	1
AXL	CCDC106	0.839716	0.0127239	0	1
AXL	CD2AP	0.911323	0.209249	0	0
AXL	CDC16	0.937581	0.252523	0	0
AXL	CECR1	0.838721	0.0287189	0	1
AXL	CERS4	1.17614	0.0459417	1	0
AXL	CTSH	1.00471	0.484626	0	0
AXL	CXADR	0.966163	0.337923	0	0
AXL	DAG1	1.10767	0.126088	0	0
AXL	DBNDD2	1.09388	0.258196	0	0
AXL	DDIT4	0.887296	0.253598	0	0
AXL	DHRS12	1.01523	0.423914	0	0
AXL	DNASE2	0.928872	0.262139	0	0
AXL	DPYSL3	0.932799	0.321236	0	0
AXL	DUSP14	0.968864	0.369879	0	0
AXL	EFTUD1	0.889213	0.130143	0	0
AXL	EIF2AK2	1.18123	0.0587261	0	0
AXL	EML1	1.03591	0.382919	0	0
AXL	EPB41	0.954428	0.243423	0	0
AXL	ERRFI1	0.983716	0.429291	0	0
AXL	FAM221A	1.19203	0.0760143	0	0
AXL	FCGRT	1.0317	0.346111	0	0
AXL	FECH	0.881217	0.0943293	0	0
AXL	FGD4	0.940011	0.277174	0	0
AXL	FGFR1	0.845557	0.0369147	0	1
AXL	GAS6	1.11308	0.193479	0	0
AXL	GCLC	0.977389	0.403993	0	0
AXL	GCNT2	1.06331	0.297592	0	0
AXL	GGT1	1.01794	0.431201	0	0
AXL	GJA1	0.988963	0.44533	0	0
AXL	GLCE	1.02815	0.400246	0	0
AXL	GPR176	0.763406	0.0120932	0	1
AXL	GRB10	1.01397	0.457422	0	0
AXL	GRIPAP1	0.79525	0.0123142	0	1
AXL	HEXIM2	0.886781	0.105587	0	0
AXL	HMGA2	1.0215	0.417159	0	0
AXL	IFNAR2	1.05899	0.211688	0	0
AXL	IGFBP6	0.905916	0.165268	0	0
AXL	ISG15	1.33226	0.0724557	0	0
AXL	ITSN1	1.0219	0.395025	0	0
AXL	JARID2	0.988196	0.451599	0	0
AXL	KANK1	0.883025	0.129354	0	0
AXL	KIAA1430	0.985002	0.431347	0	0
AXL	LARGE	0.779641	0.0116052	0	1
AXL	LGALS3BP	0.943091	0.28262	0	0
AXL	LIN28A	1.04581	0.293363	0	0
AXL	LRRC8B	0.87356	0.0708477	0	0
AXL	LRRFIP1	0.943064	0.258977	0	0
AXL	LRRN1	1.11093	0.193727	0	0
AXL	MKNK2	0.821353	0.0172546	0	1
AXL	MORN4	0.763225	0.000476944	0	1
AXL	MYCL	0.982365	0.419923	0	0
AXL	NAB1	0.97355	0.417742	0	0
AXL	NAV1	0.881404	0.068353	0	0
AXL	NSUN7	1.09247	0.200316	0	0
AXL	PERP	1.17349	0.0589638	0	0
AXL	PHF21A	0.888778	0.103473	0	0
AXL	PIR	1.02809	0.39279	0	0
AXL	PKN1	0.943672	0.30887	0	0
AXL	PKP2	1.15405	0.166233	0	0
AXL	PODXL	1.14322	0.24059	0	0
AXL	PON2	0.995165	0.477115	0	0
AXL	PPAP2A	0.983569	0.423981	0	0
AXL	PPP2R2B	0.876704	0.190134	0	0
AXL	PRPF40B	0.822733	0.00476512	0	1
AXL	PTPN13	0.977206	0.392128	0	0
AXL	PYCR1	0.973212	0.372763	0	0
AXL	RAB11FIP1	1.08662	0.196937	0	0
AXL	RAB17	1.42556	0.0802246	0	0
AXL	RBBP7	1.09146	0.168488	0	0
AXL	REEP2	1.01963	0.430022	0	0
AXL	RHPN2	0.84857	0.0262668	0	1
AXL	RNF8	0.905328	0.0759978	0	0
AXL	ROR1	0.769055	0.00877871	0	1
AXL	S100A16	1.07483	0.344402	0	0
AXL	S100PBP	0.919998	0.141795	0	0
AXL	SBF2	0.858801	0.056429	0	0
AXL	SEMA3A	1.11596	0.238263	0	0
AXL	SFRP1	0.775782	0.0773149	0	0
AXL	SGCE	1.13826	0.0923209	0	0
AXL	SIPA1L1	0.86585	0.0622024	0	0
AXL	SLC12A8	0.960793	0.352107	0	0
AXL	SLC39A14	1.13515	0.141438	0	0
AXL	SNX24	1.08108	0.174225	0	0
AXL	STK32C	1.22833	0.0404703	1	0
AXL	SUOX	0.900076	0.0743951	0	0
AXL	TCF7L1	0.963643	0.402986	0	0
AXL	TCF7L2	1.14976	0.12828	0	0
AXL	TCN2	1.01829	0.4384	0	0
AXL	TFE3	1.03386	0.368623	0	0
AXL	TLDC1	1.04242	0.290254	0	0
AXL	TLE1	0.849444	0.0454025	0	1
AXL	TMEM14A	1.08755	0.195016	0	0
AXL	TMEM63A	0.869382	0.133444	0	0
AXL	TRIM2	0.953015	0.323148	0	0
AXL	TRIM24	0.931167	0.258666	0	0
AXL	TSPAN4	0.907309	0.191988	0	0
AXL	TYRO3	1.09906	0.215233	0	0
AXL	UBE2D4	0.967956	0.351587	0	0
AXL	USP46	0.955661	0.273317	0	0
AXL	USP9X	0.991472	0.462638	0	0
AXL	UTRN	1.16568	0.0725809	0	0
AXL	WNK3	0.988922	0.43939	0	0
AXL	XYLT2	1.04742	0.340409	0	0
AXL	ZMYND8	0.983192	0.435478	0	0
AXL	ZNF219	0.894764	0.233913	0	0
AXL	ZNF354A	0.956947	0.280773	0	0
AXL	ZNF532	1.04027	0.323213	0	0
AXL	ZNF69	0.97018	0.356194	0	0
AXL	ZNF90	0.963832	0.31897	0	0
BLCAP	AAR2	1.03639	0.282433	0	0
BLCAP	ABCC5	1.04887	0.225489	0	0
BLCAP	ABCE1	1.02714	0.332556	0	0
BLCAP	ABCF2	1.00289	0.481019	0	0
BLCAP	ABCF3	1.08232	0.0847579	0	0
BLCAP	ABHD5	1.09231	0.0771364	0	0
BLCAP	ACAD9	1.04158	0.235487	0	0
BLCAP	ACTR5	1.00257	0.485232	0	0
BLCAP	ACTR8	0.938984	0.164183	0	0
BLCAP	ALG2	1.09128	0.0827789	0	0
BLCAP	ALKBH1	1.08413	0.110482	0	0
BLCAP	ALKBH3	0.987237	0.428259	0	0
BLCAP	AMD1	0.990743	0.438971	0	0
BLCAP	ANAPC4	1.09876	0.0586513	0	0
BLCAP	AP4B1	1.01212	0.421311	0	0
BLCAP	ARMC6	1.1298	0.0290998	1	0
BLCAP	ARMC8	1.00716	0.449403	0	0
BLCAP	B3GNTL1	1.03916	0.264748	0	0
BLCAP	B4GALT7	1.1028	0.0528245	0	0
BLCAP	BANP	1.03654	0.228906	0	0
BLCAP	BRF2	0.993981	0.454641	0	0
BLCAP	BRMS1	0.939122	0.167475	0	0
BLCAP	BSCL2	1.01566	0.393447	0	0
BLCAP	C12orf29	0.998054	0.487955	0	0
BLCAP	C12orf43	1.13196	0.0158936	1	0
BLCAP	C16orf70	1.09205	0.0792115	0	0
BLCAP	C1orf109	1.05735	0.132344	0	0
BLCAP	C1orf131	1.00764	0.448499	0	0
BLCAP	C1orf52	1.08782	0.0734466	0	0
BLCAP	C9orf3	1.30774	0.00021463	1	0
BLCAP	CA5BP1	1.15067	0.0251553	1	0
BLCAP	CCAR1	1.00168	0.488209	0	0
BLCAP	CCDC138	0.980187	0.3644	0	0
BLCAP	CCDC86	1.06624	0.165449	0	0
BLCAP	CCT3	0.938201	0.178749	0	0
BLCAP	CHN1	1.11872	0.0496463	1	0
BLCAP	CHORDC1	1.00749	0.453098	0	0
BLCAP	CIDECP	1.1207	0.0435023	1	0
BLCAP	CIRH1A	1.04988	0.226553	0	0
BLCAP	CLP1	0.999196	0.494901	0	0
BLCAP	COMMD5	1.06254	0.16338	0	0
BLCAP	COQ9	1.11141	0.0296569	1	0
BLCAP	COX10	1.06193	0.149738	0	0
BLCAP	CRELD2	1.0823	0.130902	0	0
BLCAP	CREM	1.06372	0.159301	0	0
BLCAP	CSTF2	1.03133	0.310779	0	0
BLCAP	CUL1	1.08451	0.0824196	0	0
BLCAP	CWF19L1	1.06328	0.123694	0	0
BLCAP	CXXC1	1.1316	0.0322111	1	0
BLCAP	DDX52	1.00303	0.477186	0	0
BLCAP	DDX56	1.03114	0.311973	0	0
BLCAP	DEDD	1.03396	0.251138	0	0
BLCAP	DERL2	0.963746	0.263759	0	0
BLCAP	DGCR14	1.06713	0.126194	0	0
BLCAP	DNAAF2	0.995663	0.46678	0	0
BLCAP	DNAJA1	0.93053	0.137169	0	0
BLCAP	DNAJA2	1.04913	0.220612	0	0
BLCAP	DNAJB1	0.900041	0.0253056	0	1
BLCAP	DNAJB4	1.0434	0.260173	0	0
BLCAP	DNTTIP2	1.03853	0.285534	0	0
BLCAP	DOLK	1.04687	0.231409	0	0
BLCAP	DPH7	1.0831	0.101865	0	0
BLCAP	DUSP12	1.0076	0.448768	0	0
BLCAP	E4F1	1.11438	0.0468762	1	0
BLCAP	EARS2	1.12869	0.0255468	1	0
BLCAP	EEFSEC	1.12646	0.0471478	1	0
BLCAP	EGLN3	1.19697	0.0262331	1	0
BLCAP	EIF1AD	1.05229	0.176909	0	0
BLCAP	EIF2B4	0.983639	0.38422	0	0
BLCAP	ELAC2	1.14083	0.00903298	1	0
BLCAP	FAM126A	1.06835	0.099866	0	0
BLCAP	FAM173B	0.986162	0.409849	0	0
BLCAP	FARS2	1.09458	0.0708252	0	0
BLCAP	FASTK	1.00989	0.429445	0	0
BLCAP	FASTKD2	1.08236	0.0991852	0	0
BLCAP	FASTKD3	1.07665	0.138407	0	0
BLCAP	FBXW2	1.07287	0.103373	0	0
BLCAP	FGFR1OP	0.976894	0.346592	0	0
BLCAP	FIP1L1	1.06612	0.156148	0	0
BLCAP	FNTB	1.04239	0.249549	0	0
BLCAP	FTSJ3	1.04033	0.254775	0	0
BLCAP	G3BP1	0.976752	0.351841	0	0
BLCAP	GCFC2	1.16474	0.00826929	1	0
BLCAP	GLMN	1.04478	0.230941	0	0
BLCAP	GLOD4	1.01985	0.369608	0	0
BLCAP	GRWD1	1.12132	0.0350109	1	0
BLCAP	GTF2H1	1.08085	0.092293	0	0
BLCAP	GTF2H2D	1.0927	0.0879536	0	0
BLCAP	GTPBP4	1.00596	0.463825	0	0
BLCAP	GTPBP8	1.05241	0.177536	0	0
BLCAP	HARS	1.01502	0.403914	0	0
BLCAP	HERPUD1	0.953542	0.244741	0	0
BLCAP	HN1L	0.973588	0.340477	0	0
BLCAP	HSPA8	0.95563	0.222825	0	0
BLCAP	HSPA9	0.995227	0.467611	0	0
BLCAP	HSPH1	1.04139	0.280306	0	0
BLCAP	HUS1	1.04549	0.218085	0	0
BLCAP	IFRD1	1.01651	0.399723	0	0
BLCAP	IFT46	0.971815	0.339588	0	0
BLCAP	ING1	1.07423	0.104431	0	0
BLCAP	INTS9	1.10185	0.0417936	1	0
BLCAP	IPO4	1.11174	0.0764673	0	0
BLCAP	IQCG	1.08979	0.0623401	0	0
BLCAP	ISG20L2	1.12622	0.0216608	1	0
BLCAP	JMJD4	1.06572	0.137493	0	0
BLCAP	KANSL2	1.09598	0.0651623	0	0
BLCAP	KEAP1	1.09821	0.0795675	0	0
BLCAP	L3HYPDH	1.02592	0.355547	0	0
BLCAP	L3MBTL2	1.12989	0.0270646	1	0
BLCAP	LAP3	1.00989	0.429754	0	0
BLCAP	LDLRAP1	1.05865	0.160099	0	0
BLCAP	LEO1	0.989081	0.421868	0	0
BLCAP	LIAS	1.1133	0.036561	1	0
BLCAP	LMAN2L	0.989829	0.428544	0	0
BLCAP	LPCAT3	1.13284	0.0296115	1	0
BLCAP	LSG1	1.0769	0.107667	0	0
BLCAP	M6PR	1.03783	0.269834	0	0
BLCAP	MAEA	1.03649	0.265409	0	0
BLCAP	MAK16	1.07583	0.157301	0	0
BLCAP	MED10	1.05385	0.212221	0	0
BLCAP	MEMO1	1.10685	0.0533234	0	0
BLCAP	METTL13	1.17985	0.00719822	1	0
BLCAP	METTL2B	1.15991	0.0105003	1	0
BLCAP	METTL6	1.0376	0.252668	0	0
BLCAP	MFSD9	1.17221	0.00642885	1	0
BLCAP	MGAT2	1.15358	0.00730514	1	0
BLCAP	MINA	1.12342	0.0710088	0	0
BLCAP	MIPEP	1.14128	0.0231831	1	0
BLCAP	MOCS2	0.970624	0.314558	0	0
BLCAP	MOCS3	1.13163	0.0180343	1	0
BLCAP	MPC1	1.10136	0.0942907	0	0
BLCAP	MPHOSPH10	0.971212	0.31186	0	0
BLCAP	MRPL1	1.05575	0.176861	0	0
BLCAP	MSTO1	1.07456	0.121812	0	0
BLCAP	MTAP	0.981783	0.369467	0	0
BLCAP	MTERFD1	1.03165	0.309039	0	0
BLCAP	MTRF1L	0.953743	0.190396	0	0
BLCAP	MUL1	1.03708	0.274594	0	0
BLCAP	NAA15	1.06247	0.1764	0	0
BLCAP	NAA16	1.02413	0.303587	0	0
BLCAP	NAA25	1.05936	0.165366	0	0
BLCAP	NAGPA	0.997307	0.483961	0	0
BLCAP	NAT10	1.08152	0.107283	0	0
BLCAP	NFYC	1.01245	0.415051	0	0
BLCAP	NGLY1	1.08263	0.0822503	0	0
BLCAP	NIPA2	1.04442	0.232898	0	0
BLCAP	NME7	1.0291	0.307208	0	0
BLCAP	NOL10	1.0039	0.475785	0	0
BLCAP	NOL11	0.998586	0.490387	0	0
BLCAP	NOL6	1.26866	0.000626291	1	0
BLCAP	NOL8	1.02983	0.309648	0	0
BLCAP	NOP2	1.12367	0.0339523	1	0
BLCAP	NUDT11	1.05316	0.188539	0	0
BLCAP	NUP88	1.02053	0.386482	0	0
BLCAP	NUPL2	1.03034	0.329214	0	0
BLCAP	OGFOD1	1.04103	0.254049	0	0
BLCAP	OTUD6B	1.11144	0.0825718	0	0
BLCAP	OVCA2	1.03827	0.279418	0	0
BLCAP	PDRG1	1.05146	0.204686	0	0
BLCAP	PDSS1	1.09042	0.105818	0	0
BLCAP	PES1	1.18322	0.00550068	1	0
BLCAP	PEX3	1.18717	0.00484605	1	0
BLCAP	PIGW	0.99742	0.482815	0	0
BLCAP	PITHD1	0.973137	0.321181	0	0
BLCAP	PMS2	1.04214	0.196277	0	0
BLCAP	PNRC2	0.979468	0.379127	0	0
BLCAP	POGLUT1	0.981418	0.381645	0	0
BLCAP	POLE3	1.02597	0.32807	0	0
BLCAP	POLR1E	1.09906	0.0655288	0	0
BLCAP	POLR3C	1.03104	0.315555	0	0
BLCAP	POLR3H	1.02076	0.38187	0	0
BLCAP	PPP2CA	0.97826	0.37958	0	0
BLCAP	PPWD1	1.05679	0.166695	0	0
BLCAP	PRMT7	1.13161	0.0189981	1	0
BLCAP	PRPF3	1.0192	0.367867	0	0
BLCAP	PRPF38A	0.998095	0.485055	0	0
BLCAP	PRPF4	1.09007	0.0546519	0	0
BLCAP	PSEN2	1.09116	0.0978409	0	0
BLCAP	PSPC1	0.992393	0.446324	0	0
BLCAP	PTDSS1	1.03491	0.262381	0	0
BLCAP	RABGGTB	1.03824	0.278833	0	0
BLCAP	RAI14	1.05593	0.186814	0	0
BLCAP	RBM45	0.989635	0.425767	0	0
BLCAP	RIOK1	1.06749	0.152985	0	0
BLCAP	RIOK2	0.95822	0.22967	0	0
BLCAP	RNF121	1.07896	0.0973344	0	0
BLCAP	RNF25	1.00416	0.47122	0	0
BLCAP	RNF34	1.03558	0.286528	0	0
BLCAP	RPA2	1.00155	0.489934	0	0
BLCAP	RPE	0.982297	0.383735	0	0
BLCAP	RPUSD1	1.06959	0.164666	0	0
BLCAP	RPUSD4	1.1104	0.0516007	0	0
BLCAP	RRP8	1.04457	0.238311	0	0
BLCAP	SART3	1.03294	0.288084	0	0
BLCAP	SBDSP1	0.929761	0.155194	0	0
BLCAP	SCCPDH	1.04523	0.222677	0	0
BLCAP	SEH1L	1.00544	0.462207	0	0
BLCAP	SF3B4	1.03497	0.313847	0	0
BLCAP	SFXN2	1.0173	0.396031	0	0
BLCAP	SLC19A1	1.10498	0.0479465	1	0
BLCAP	SLC25A38	1.06718	0.130182	0	0
BLCAP	SLC2A8	1.03063	0.317548	0	0
BLCAP	SLC35B4	1.08005	0.0865697	0	0
BLCAP	SLC38A5	1.14671	0.0641763	0	0
BLCAP	SLC5A6	1.04467	0.235683	0	0
BLCAP	SMAD1	1.15953	0.00633882	1	0
BLCAP	SMAGP	1.20938	0.00147716	1	0
BLCAP	SMIM15	1.04808	0.215488	0	0
BLCAP	SMYD5	1.08616	0.102834	0	0
BLCAP	SNX11	1.17046	0.00381302	1	0
BLCAP	SOCS2	1.14335	0.0370005	1	0
BLCAP	SPTLC2	0.984167	0.378155	0	0
BLCAP	SREK1	0.980633	0.369829	0	0
BLCAP	SRSF2	0.961712	0.299173	0	0
BLCAP	STIP1	0.993683	0.461519	0	0
BLCAP	STX18	1.05349	0.214524	0	0
BLCAP	SULT1A3	1.01064	0.435449	0	0
BLCAP	SULT1A4	0.936606	0.147709	0	0
BLCAP	SUV39H2	0.999104	0.493871	0	0
BLCAP	SYNCRIP	0.971526	0.31525	0	0
BLCAP	SYNGR2	1.03126	0.284616	0	0
BLCAP	TAF1A	1.07763	0.115835	0	0
BLCAP	TBCCD1	1.09866	0.0639673	0	0
BLCAP	TCEB3	0.985107	0.391475	0	0
BLCAP	TEX10	1.05595	0.164231	0	0
BLCAP	TFB2M	1.04641	0.231009	0	0
BLCAP	TFCP2	1.08475	0.11268	0	0
BLCAP	THG1L	1.03841	0.246184	0	0
BLCAP	TIMM10B	0.979065	0.336853	0	0
BLCAP	TM2D2	1.01231	0.416372	0	0
BLCAP	TMEM109	1.08377	0.0878753	0	0
BLCAP	TMEM116	1.05299	0.208756	0	0
BLCAP	TMEM97	0.9979	0.487482	0	0
BLCAP	TMEM9B	1.03827	0.264308	0	0
BLCAP	TMX2	1.00362	0.479149	0	0
BLCAP	TRMT1	1.10866	0.0676175	0	0
BLCAP	TRMT6	1.09049	0.0725712	0	0
BLCAP	TRMT61B	1.05601	0.169345	0	0
BLCAP	TRMU	0.988031	0.42546	0	0
BLCAP	TSR1	1.07771	0.118903	0	0
BLCAP	TSSC1	1.01641	0.381939	0	0
BLCAP	TSSC4	1.00733	0.450142	0	0
BLCAP	TTC27	1.05956	0.176177	0	0
BLCAP	TTC4	1.0241	0.335377	0	0
BLCAP	TXNL4B	1.1168	0.0470284	1	0
BLCAP	UBE2G2	1.02139	0.363136	0	0
BLCAP	UBQLN1	0.969059	0.267494	0	0
BLCAP	USP15	1.16511	0.00872344	1	0
BLCAP	UTP14A	1.06259	0.197254	0	0
BLCAP	UTP15	1.0622	0.203099	0	0
BLCAP	UTP20	1.03761	0.322679	0	0
BLCAP	UTP6	1.08218	0.0992632	0	0
BLCAP	UXS1	1.06149	0.122058	0	0
BLCAP	VCPKMT	0.985893	0.390605	0	0
BLCAP	VWA9	1.10215	0.0422845	1	0
BLCAP	WDR36	1.17706	0.00577211	1	0
BLCAP	WDR5	1.14006	0.0222487	1	0
BLCAP	WDR89	1.02277	0.358176	0	0
BLCAP	YTHDF2	0.996103	0.475329	0	0
BLCAP	ZCCHC8	1.02883	0.304141	0	0
BLCAP	ZDHHC6	1.02244	0.359662	0	0
BLCAP	ZNF134	1.1913	0.00319305	1	0
BLCAP	ZNF195	1.0141	0.395976	0	0
BLCAP	ZNF259	1.03749	0.267338	0	0
BLCAP	ZNF267	1.12368	0.0468212	1	0
BLCAP	ZNF35	1.06607	0.159746	0	0
BLCAP	ZNF426	1.07105	0.123115	0	0
BLCAP	ZNF561	1.12125	0.0413338	1	0
BLCAP	ZNF574	1.14852	0.0185029	1	0
BLCAP	ZNF586	1.06392	0.123714	0	0
BLCAP	ZNF622	1.02454	0.34309	0	0
BLCAP	ZNF669	1.14615	0.0362178	1	0
BLCAP	ZNF670	1.02507	0.328209	0	0
BLCAP	ZSCAN32	1.17466	0.00743648	1	0
C12orf5	ACOT9	1.00176	0.486805	0	0
C12orf5	ACTL6A	0.944387	0.13081	0	0
C12orf5	AKIRIN1	0.94822	0.131692	0	0
C12orf5	ALG5	0.931172	0.0769901	0	0
C12orf5	ALG8	0.969568	0.276627	0	0
C12orf5	AP3S1	0.986029	0.382621	0	0
C12orf5	APTX	0.990617	0.418433	0	0
C12orf5	ARL1	0.986474	0.388618	0	0
C12orf5	ARPP19	1.04258	0.188498	0	0
C12orf5	ATF1	0.923595	0.0519232	0	0
C12orf5	ATG4C	1.0757	0.097207	0	0
C12orf5	ATG5	0.979507	0.327444	0	0
C12orf5	ATP6AP2	1.08502	0.0669816	0	0
C12orf5	ATP6V1C1	0.994249	0.452929	0	0
C12orf5	ATP6V1G2-DDX39B	1.17921	0.0926693	0	0
C12orf5	AZI2	0.938034	0.0938849	0	0
C12orf5	BAG2	0.91868	0.0596148	0	0
C12orf5	BLOC1S2	1.01285	0.389516	0	0
C12orf5	BLOC1S5-TXNDC5	0.963326	0.24878	0	0
C12orf5	BPGM	0.968151	0.24188	0	0
C12orf5	BTF3L4	1.03878	0.218029	0	0
C12orf5	BZW2	1.02618	0.305169	0	0
C12orf5	C17orf58	1.00727	0.436274	0	0
C12orf5	C1GALT1C1	1.04046	0.210545	0	0
C12orf5	C1orf27	0.94781	0.128041	0	0
C12orf5	C2orf15	0.984627	0.378793	0	0
C12orf5	C3orf38	0.958425	0.18674	0	0
C12orf5	C8orf88	0.957531	0.223053	0	0
C12orf5	CARS	1.00236	0.481707	0	0
C12orf5	CCBL2	1.01755	0.354168	0	0
C12orf5	CCDC43	1.04951	0.152351	0	0
C12orf5	CCT4	0.982227	0.372699	0	0
C12orf5	CDC37L1	1.00591	0.449997	0	0
C12orf5	CDK5RAP1	0.940181	0.0976878	0	0
C12orf5	CDK7	1.06144	0.11045	0	0
C12orf5	CENPH	1.02883	0.294157	0	0
C12orf5	CHRAC1	0.980543	0.340466	0	0
C12orf5	CNBP	1.04967	0.204619	0	0
C12orf5	COPS2	0.953945	0.158401	0	0
C12orf5	COPS3	0.943284	0.126635	0	0
C12orf5	COPS8	0.959342	0.19825	0	0
C12orf5	CSTF3	1.037	0.215763	0	0
C12orf5	CTNNBL1	1.0038	0.468657	0	0
C12orf5	CUL4A	0.938415	0.094177	0	0
C12orf5	CWC22	1.07008	0.0810312	0	0
C12orf5	DAP3	0.99215	0.429975	0	0
C12orf5	DARS	1.03981	0.213404	0	0
C12orf5	DDX47	0.976629	0.313948	0	0
C12orf5	DDX50	1.00024	0.497684	0	0
C12orf5	DDX6	1.10685	0.0195797	1	0
C12orf5	DPM1	0.99668	0.475274	0	0
C12orf5	DSCR3	0.989076	0.407669	0	0
C12orf5	DTWD1	1.10039	0.0251885	1	0
C12orf5	DUS2	0.970726	0.271902	0	0
C12orf5	DUS4L	1.09659	0.0324635	1	0
C12orf5	DYNC1LI1	1.01077	0.404314	0	0
C12orf5	DYNLT3	1.08716	0.0769484	0	0
C12orf5	ECHDC1	1.03287	0.256978	0	0
C12orf5	EED	1.02447	0.314009	0	0
C12orf5	EIF1B	1.11441	0.0292637	1	0
C12orf5	EIF2A	0.99058	0.419537	0	0
C12orf5	EIF2B2	1.01149	0.414355	0	0
C12orf5	EIF2B3	0.977252	0.321899	0	0
C12orf5	EIF3D	1.01536	0.386545	0	0
C12orf5	EIF4A2	1.05875	0.132758	0	0
C12orf5	EIF4E	0.992752	0.445843	0	0
C12orf5	ELP4	1.03002	0.28049	0	0
C12orf5	EMC7	0.979398	0.33523	0	0
C12orf5	ENOPH1	0.978122	0.329475	0	0
C12orf5	ERAL1	0.982249	0.363564	0	0
C12orf5	ERCC8	0.996682	0.472625	0	0
C12orf5	FAM118B	0.991547	0.428265	0	0
C12orf5	FBXO22	1.00015	0.498714	0	0
C12orf5	FGFR1OP2	0.964891	0.202908	0	0
C12orf5	FH	1.01117	0.410714	0	0
C12orf5	FKBP4	0.93596	0.0891453	0	0
C12orf5	GALK2	0.988116	0.395644	0	0
C12orf5	GARS	1.01196	0.403875	0	0
C12orf5	GDE1	1.04294	0.202553	0	0
C12orf5	GLRX3	1.02699	0.318371	0	0
C12orf5	GMPR2	1.01879	0.341661	0	0
C12orf5	GMPS	1.02945	0.278245	0	0
C12orf5	GNB4	0.925256	0.0561887	0	0
C12orf5	GNL2	0.962623	0.212347	0	0
C12orf5	GNPNAT1	1.00094	0.492132	0	0
C12orf5	GOT2	0.962603	0.225118	0	0
C12orf5	GPALPP1	0.99509	0.457243	0	0
C12orf5	GPBP1	1.00757	0.429511	0	0
C12orf5	GPN1	1.02415	0.320487	0	0
C12orf5	GPR89A	0.977505	0.330877	0	0
C12orf5	GPR89B	1.03585	0.233226	0	0
C12orf5	GPX8	0.968842	0.288385	0	0
C12orf5	GTPBP10	0.96304	0.221581	0	0
C12orf5	HAT1	0.952266	0.168976	0	0
C12orf5	HDHD1	1.0036	0.474496	0	0
C12orf5	HERC3	1.07958	0.0383768	1	0
C12orf5	HEXB	1.02408	0.302981	0	0
C12orf5	HIBADH	1.02845	0.278623	0	0
C12orf5	HMGB1P5	0.948335	0.269721	0	0
C12orf5	HMGN4	1.03063	0.283108	0	0
C12orf5	HNRNPDL	0.941943	0.126672	0	0
C12orf5	HSDL2	0.966002	0.236322	0	0
C12orf5	HSPA14	0.945709	0.10928	0	0
C12orf5	IER3IP1	1.02155	0.319768	0	0
C12orf5	IFT52	1.01671	0.366748	0	0
C12orf5	INTS10	1.04428	0.194767	0	0
C12orf5	IQCB1	1.06336	0.0957222	0	0
C12orf5	KARS	0.980298	0.347672	0	0
C12orf5	KCTD6	1.01533	0.379051	0	0
C12orf5	KDELC1	0.937275	0.0949064	0	0
C12orf5	KIAA0391	1.00441	0.464322	0	0
C12orf5	KPNA3	1.03513	0.234203	0	0
C12orf5	LAMTOR3	1.00456	0.462228	0	0
C12orf5	LTN1	1.08917	0.0393672	1	0
C12orf5	LZIC	0.939236	0.0728485	0	0
C12orf5	MBIP	1.00565	0.454547	0	0
C12orf5	MCRS1	0.993629	0.449122	0	0
C12orf5	MEST	1.02126	0.341589	0	0
C12orf5	METTL3	0.971425	0.265899	0	0
C12orf5	METTL9	0.966081	0.213927	0	0
C12orf5	MFAP1	1.02687	0.291944	0	0
C12orf5	MFF	0.996853	0.475265	0	0
C12orf5	MMADHC	1.00448	0.465675	0	0
C12orf5	MRFAP1	1.01883	0.368906	0	0
C12orf5	MRFAP1L1	1.00699	0.442918	0	0
C12orf5	MRPL44	1.06657	0.0900512	0	0
C12orf5	MRPS10	0.978928	0.319832	0	0
C12orf5	MRPS35	1.00307	0.475706	0	0
C12orf5	MTERF	0.996155	0.470981	0	0
C12orf5	MTHFD2	0.944091	0.107755	0	0
C12orf5	MTO1	0.993568	0.442658	0	0
C12orf5	MTX2	1.01598	0.364938	0	0
C12orf5	MYNN	0.997097	0.474278	0	0
C12orf5	NAA20	0.993999	0.454042	0	0
C12orf5	NAA35	0.966507	0.236732	0	0
C12orf5	NARS	0.990407	0.419712	0	0
C12orf5	NCBP2	1.01668	0.365153	0	0
C12orf5	NCK1	0.998501	0.487382	0	0
C12orf5	NDUFA5	1.03557	0.218608	0	0
C12orf5	NDUFAF1	0.998267	0.486129	0	0
C12orf5	NRBF2	1.01234	0.390189	0	0
C12orf5	NSL1	1.02699	0.285711	0	0
C12orf5	NUB1	1.02056	0.330623	0	0
C12orf5	NUDCD1	0.98338	0.359671	0	0
C12orf5	NUDT15	1.00279	0.477986	0	0
C12orf5	NUP37	1.02248	0.323541	0	0
C12orf5	NXT2	0.963004	0.251201	0	0
C12orf5	OARD1	1.03867	0.211892	0	0
C12orf5	OLA1	1.0132	0.401316	0	0
C12orf5	ORC3	1.00414	0.465824	0	0
C12orf5	ORC4	1.02397	0.314132	0	0
C12orf5	OXNAD1	1.08376	0.0521868	0	0
C12orf5	PAPOLA	1.01452	0.397849	0	0
C12orf5	PAPSS1	1.03397	0.234727	0	0
C12orf5	PARP2	1.03356	0.253338	0	0
C12orf5	PCID2	1.00706	0.439918	0	0
C12orf5	PDCD10	1.02512	0.302882	0	0
C12orf5	PET117	0.998602	0.48859	0	0
C12orf5	PEX2	1.09631	0.0257141	1	0
C12orf5	PEX7	1.0569	0.138154	0	0
C12orf5	PGM2	1.00329	0.473742	0	0
C12orf5	PGS1	1.00226	0.481256	0	0
C12orf5	PIGK	1.07475	0.0632778	0	0
C12orf5	PJA1	1.05247	0.156429	0	0
C12orf5	PMS1	0.998746	0.489527	0	0
C12orf5	POC1B	1.08493	0.0396949	1	0
C12orf5	PPHLN1	1.01801	0.355766	0	0
C12orf5	PPID	1.00867	0.422827	0	0
C12orf5	PPIL1	1.02461	0.317633	0	0
C12orf5	PPIL4	1.02601	0.294982	0	0
C12orf5	PPP1CC	0.925549	0.0546468	0	0
C12orf5	PPP6C	1.0394	0.214417	0	0
C12orf5	PPT1	0.983305	0.367213	0	0
C12orf5	PRDX3	1.01059	0.433028	0	0
C12orf5	PRKRA	1.03189	0.254467	0	0
C12orf5	PRMT5	0.994851	0.459151	0	0
C12orf5	PRPS1	0.94063	0.128612	0	0
C12orf5	PSAT1	0.931352	0.0937382	0	0
C12orf5	PSMC6	0.966855	0.248572	0	0
C12orf5	PSMD12	0.988647	0.405632	0	0
C12orf5	PSMD6	1.00985	0.422939	0	0
C12orf5	PSMG2	1.00491	0.456704	0	0
C12orf5	PTCD2	0.989463	0.415919	0	0
C12orf5	PTGES3	0.983763	0.389215	0	0
C12orf5	RAB28	1.01184	0.397156	0	0
C12orf5	RAB9A	1.09254	0.0522612	0	0
C12orf5	RAE1	0.987857	0.3979	0	0
C12orf5	RARS	1.01124	0.41575	0	0
C12orf5	RASA2	1.0364	0.253723	0	0
C12orf5	RBM41	1.03395	0.257672	0	0
C12orf5	RBM7	0.975044	0.289674	0	0
C12orf5	RCN2	0.998754	0.490337	0	0
C12orf5	RNF113A	1.06055	0.114522	0	0
C12orf5	RNF114	1.1222	0.014655	1	0
C12orf5	RNF141	1.04665	0.158316	0	0
C12orf5	RNPS1	0.985058	0.401939	0	0
C12orf5	RSL24D1	1.02446	0.316091	0	0
C12orf5	RTN3	1.06187	0.130941	0	0
C12orf5	RUVBL1	1.03075	0.278145	0	0
C12orf5	RWDD4	1.00925	0.415082	0	0
C12orf5	SAMM50	1.02745	0.288512	0	0
C12orf5	SCAMP1	0.970503	0.257086	0	0
C12orf5	SDHA	1.03986	0.208706	0	0
C12orf5	SEC11A	1.00277	0.480056	0	0
C12orf5	SHMT2	1.02504	0.306855	0	0
C12orf5	SLC35A1	0.991379	0.430562	0	0
C12orf5	SLC35B3	0.970435	0.239158	0	0
C12orf5	SLC37A4	1.02969	0.264521	0	0
C12orf5	SMC6	1.00096	0.491798	0	0
C12orf5	SMS	1.02077	0.345771	0	0
C12orf5	SNX2	1.05044	0.159555	0	0
C12orf5	SNX6	0.926321	0.0514783	0	0
C12orf5	SNX7	0.941852	0.125194	0	0
C12orf5	SPCS2P4	0.986067	0.387114	0	0
C12orf5	SPTSSA	1.05871	0.128376	0	0
C12orf5	SRP9	1.01834	0.380894	0	0
C12orf5	ST7L	1.00004	0.499634	0	0
C12orf5	STRADB	1.02392	0.30946	0	0
C12orf5	STRAP	0.952005	0.182124	0	0
C12orf5	SUCLG2	1.09732	0.0324431	1	0
C12orf5	SUPT3H	1.02587	0.309692	0	0
C12orf5	SYNJ2BP	1.01367	0.383264	0	0
C12orf5	SYPL1	1.01943	0.343945	0	0
C12orf5	TADA1	1.05191	0.164707	0	0
C12orf5	TALDO1	1.00051	0.49644	0	0
C12orf5	TAMM41	1.00001	0.499955	0	0
C12orf5	TARS	0.987507	0.404336	0	0
C12orf5	TBCE	1.01099	0.411234	0	0
C12orf5	TCP1	0.999933	0.499519	0	0
C12orf5	TGDS	1.04929	0.168251	0	0
C12orf5	THAP1	1.03235	0.245684	0	0
C12orf5	THOC1	0.937497	0.0779819	0	0
C12orf5	TMEM230	0.980336	0.341044	0	0
C12orf5	TMEM254	1.0026	0.478559	0	0
C12orf5	TNFAIP8	1.04839	0.153227	0	0
C12orf5	TPMT	1.01699	0.352217	0	0
C12orf5	TRAPPC13	0.996847	0.472437	0	0
C12orf5	TRIT1	1.04931	0.149685	0	0
C12orf5	TRMT11	1.03567	0.234955	0	0
C12orf5	TSEN15	0.99586	0.466981	0	0
C12orf5	TSPAN13	1.06776	0.0897864	0	0
C12orf5	TTC8	1.02907	0.279043	0	0
C12orf5	TVP23B	0.997329	0.480897	0	0
C12orf5	TXNDC5	0.930246	0.0867011	0	0
C12orf5	TXNL1	1.03414	0.26377	0	0
C12orf5	UBA5	1.04354	0.194236	0	0
C12orf5	UBAC2	0.982395	0.33335	0	0
C12orf5	UBE2D1	0.974999	0.297992	0	0
C12orf5	UBE2I	1.01394	0.403138	0	0
C12orf5	UBE2J2	1.01147	0.40347	0	0
C12orf5	UBE2V2	1.00839	0.439311	0	0
C12orf5	UBLCP1	0.998681	0.488868	0	0
C12orf5	USP8	0.997577	0.477254	0	0
C12orf5	UTP18	0.965021	0.237376	0	0
C12orf5	VAPA	1.01484	0.389553	0	0
C12orf5	VDAC1	0.981882	0.362094	0	0
C12orf5	VEZF1	0.991294	0.422834	0	0
C12orf5	VRK2	0.993756	0.445616	0	0
C12orf5	WBP11	0.996247	0.472302	0	0
C12orf5	WDR75	0.946296	0.111576	0	0
C12orf5	YARS2	1.03893	0.202385	0	0
C12orf5	ZBED5	1.00696	0.437278	0	0
C12orf5	ZC4H2	1.01944	0.336488	0	0
C12orf5	ZNF143	1.01735	0.352379	0	0
C12orf5	ZNF256	0.981968	0.360754	0	0
C12orf5	ZNF330	1.0029	0.476976	0	0
C12orf5	ZNF397	1.06904	0.0976033	0	0
C12orf5	ZNF544	1.00653	0.442034	0	0
C12orf5	ZNF644	1.05118	0.13662	0	0
C12orf5	ZNF766	1.02371	0.297699	0	0
C12orf5	ZNF826P	0.972287	0.290356	0	0
C12orf5	ZNF830	1.08335	0.0398137	1	0
C12orf5	ZSCAN21	0.991724	0.425136	0	0
C12orf5	ZWILCH	1.01058	0.413541	0	0
CBR1	ALDOA	1.06579	0.0911996	0	0
CBR1	ALKBH7	1.08816	0.0218514	1	0
CBR1	ANAPC11	1.0895	0.0414186	1	0
CBR1	APOA1BP	1.04162	0.152314	0	0
CBR1	APRT	1.06354	0.0839512	0	0
CBR1	ARL2	1.11668	0.00812652	1	0
CBR1	ASL	1.09472	0.00616052	1	0
CBR1	ATOX1	1.0998	0.0119626	1	0
CBR1	ATP5D	1.10178	0.0316764	1	0
CBR1	ATP5E	1.03376	0.263467	0	0
CBR1	ATP5H	1.08016	0.049396	1	0
CBR1	ATP5J2	1.10406	0.0268349	1	0
CBR1	ATP6V1F	1.06825	0.0611046	0	0
CBR1	BLOC1S1	1.07702	0.0339529	1	0
CBR1	BLVRB	1.14583	0.00100023	1	0
CBR1	BTF3L4P2	1.0629	0.146158	0	0
CBR1	C16orf13	1.07149	0.0426868	1	0
CBR1	C19orf53	1.07436	0.0509455	0	0
CBR1	C19orf60	1.06351	0.0866863	0	0
CBR1	C19orf70	1.07729	0.0198858	1	0
CBR1	C1orf35	1.01023	0.386489	0	0
CBR1	C22orf39	1.08632	0.00327405	1	0
CBR1	C4orf3	1.02667	0.25593	0	0
CBR1	C6orf48	1.0968	0.0096623	1	0
CBR1	C9orf16	1.10133	0.0189288	1	0
CBR1	CALM1	1.05695	0.11762	0	0
CBR1	CARHSP1	1.05549	0.114872	0	0
CBR1	CBX1	1.05698	0.0761112	0	0
CBR1	CHCHD5	1.07958	0.025009	1	0
CBR1	COX4I1	1.11315	0.0214897	1	0
CBR1	COX6B1	1.12175	0.0162432	1	0
CBR1	COX7A2	1.09739	0.0501858	0	0
CBR1	COX8A	1.04891	0.200012	0	0
CBR1	CYHR1	1.12476	0.000573199	1	0
CBR1	DNPH1	1.0789	0.035685	1	0
CBR1	DPM3	1.10916	0.0021009	1	0
CBR1	DRAP1	1.05223	0.10228	0	0
CBR1	EDF1	1.09972	0.0281382	1	0
CBR1	EEF1D	1.04916	0.161131	0	0
CBR1	EID1	1.06535	0.0830886	0	0
CBR1	ELF2	1.1331	0.000250774	1	0
CBR1	EPN2	1.06886	0.0219624	1	0
CBR1	ERICH1	1.11225	0.00293092	1	0
CBR1	F11R	1.06636	0.0383617	1	0
CBR1	FABP5P7	1.02348	0.415129	0	0
CBR1	FAU	1.09123	0.0674228	0	0
CBR1	FIS1	1.09519	0.0127553	1	0
CBR1	FKBP2	1.0757	0.0486803	1	0
CBR1	FRG1B	1.00514	0.456751	0	0
CBR1	GADD45GIP1	1.05303	0.137682	0	0
CBR1	GPX4	1.06973	0.0844451	0	0
CBR1	GSTP1	1.11013	0.0282075	1	0
CBR1	GTF2H5	1.12664	0.000447866	1	0
CBR1	H3F3AP4	1.00361	0.466952	0	0
CBR1	H3F3B	1.03537	0.226647	0	0
CBR1	HHLA3	1.09865	0.0202972	1	0
CBR1	HIGD2A	1.12032	0.00693631	1	0
CBR1	HIST1H2BH	0.981636	0.307935	0	0
CBR1	HSPE1-MOB4	1.08313	0.00799344	1	0
CBR1	IFI27L1	1.09676	0.0116972	1	0
CBR1	KRTCAP2	1.07212	0.0640741	0	0
CBR1	LAMTOR2	1.07092	0.0453821	1	0
CBR1	LAMTOR4	1.08551	0.0349724	1	0
CBR1	LSM4	1.05073	0.140555	0	0
CBR1	LSM7	1.07048	0.0869789	0	0
CBR1	LSMD1	1.02016	0.288463	0	0
CBR1	MDH2	1.07998	0.0608865	0	0
CBR1	MIF	1.11853	0.0398288	1	0
CBR1	MIR3654	0.91554	0.0824097	0	0
CBR1	MRPL41	1.0347	0.231718	0	0
CBR1	MRPL52	1.09551	0.0164653	1	0
CBR1	MRPL53	1.0581	0.0565628	0	0
CBR1	MRPS21	1.05458	0.120893	0	0
CBR1	MTPN	1.06312	0.0414442	1	0
CBR1	NDUFA11	1.02103	0.337033	0	0
CBR1	NDUFA13	1.05153	0.167719	0	0
CBR1	NDUFA3	1.12152	0.129784	0	0
CBR1	NDUFA7	1.14377	0.00148294	1	0
CBR1	NDUFAF3	1.08463	0.0116929	1	0
CBR1	NDUFB11	1.03429	0.225418	0	0
CBR1	NDUFB2	1.05312	0.15427	0	0
CBR1	NDUFB7	1.09323	0.0419679	1	0
CBR1	NDUFS7	1.09735	0.0166818	1	0
CBR1	NDUFS8	1.11025	0.0158679	1	0
CBR1	NKAP	1.08594	0.0111166	1	0
CBR1	NME2	1.06195	0.0829808	0	0
CBR1	NUDT1	1.06963	0.0460168	1	0
CBR1	NUTF2	1.03084	0.259478	0	0
CBR1	OST4	1.07881	0.0679621	0	0
CBR1	PABPC1	1.04432	0.201074	0	0
CBR1	PAM16	1.0775	0.0424475	1	0
CBR1	PET100	1.04414	0.181016	0	0
CBR1	PFDN2	1.09543	0.0154044	1	0
CBR1	PFN1	1.11648	0.0254464	1	0
CBR1	PHPT1	1.09828	0.0159174	1	0
CBR1	PIN4	1.11349	0.00772079	1	0
CBR1	PNPLA4	1.19788	3.86769e-05	1	0
CBR1	PTRH1	1.05412	0.0768826	0	0
CBR1	QPRT	1.12632	0.00735017	1	0
CBR1	RABAC1	1.14376	0.00112871	1	0
CBR1	RNASEK	1.13136	0.00320992	1	0
CBR1	ROMO1	1.05522	0.159596	0	0
CBR1	RPL10	1.24578	0.00619675	1	0
CBR1	RPL12	1.1211	0.0332017	1	0
CBR1	RPL13	1.14417	0.0271498	1	0
CBR1	RPL18	1.1533	0.0192849	1	0
CBR1	RPL18A	1.15776	0.017291	1	0
CBR1	RPL27	1.13336	0.0210701	1	0
CBR1	RPL28	1.12278	0.0242007	1	0
CBR1	RPL35	1.08967	0.0752914	0	0
CBR1	RPL36	1.11057	0.0523465	0	0
CBR1	RPLP1	1.09888	0.0734508	0	0
CBR1	RPLP2	1.13155	0.038187	1	0
CBR1	RPS10	1.10751	0.0454968	1	0
CBR1	RPS11	1.16462	0.0098494	1	0
CBR1	RPS14	1.13545	0.0233092	1	0
CBR1	RPS15	1.15973	0.0167299	1	0
CBR1	RPS16	1.12784	0.0354655	1	0
CBR1	RPS19	1.10545	0.0638966	0	0
CBR1	RPS26P6	1.09046	0.225925	0	0
CBR1	RPS27	1.12417	0.0394564	1	0
CBR1	RPS28	1.35303	7.03658e-05	1	0
CBR1	RTF1	1.06775	0.0572555	0	0
CBR1	SCAND1	1.10099	0.0277336	1	0
CBR1	SEC61B	1.07856	0.051638	0	0
CBR1	SERF2	1.0938	0.075675	0	0
CBR1	SERP1	1.09393	0.0203737	1	0
CBR1	SHFM1	1.10679	0.0317652	1	0
CBR1	SLX1A	1.00383	0.4735	0	0
CBR1	SMDT1	0.973376	0.273493	0	0
CBR1	SNRPD2	1.11437	0.0382239	1	0
CBR1	SYAP1	1.07985	0.022257	1	0
CBR1	TBCB	1.04052	0.180902	0	0
CBR1	TCEB2	1.05688	0.165901	0	0
CBR1	TCF25	1.04688	0.122005	0	0
CBR1	TDG	1.02773	0.246607	0	0
CBR1	TIMM23B	0.994578	0.446556	0	0
CBR1	TMEM160	1.12418	0.0105827	1	0
CBR1	TMEM53	1.05428	0.102418	0	0
CBR1	TPR	1.03425	0.177003	0	0
CBR1	TRAPPC5	1.0814	0.0555538	0	0
CBR1	TRAPPC6A	1.07386	0.0242927	1	0
CBR1	TXN	1.07714	0.0622724	0	0
CBR1	UBL5	1.10108	0.036412	1	0
CBR1	UBXN1	1.10331	0.00597642	1	0
CBR1	UQCC2	1.0882	0.0192952	1	0
CBR1	UQCR11	1.0828	0.0464793	1	0
CBR1	USE1	1.05069	0.0916304	0	0
CBR1	WDR60	1.08927	0.0103463	1	0
CBR1	WDR83OS	1.06026	0.0811483	0	0
CBR1	YTHDC1	1.08827	0.0104872	1	0
CHD2	AMN1	1.01172	0.411688	0	0
CHD2	ARL3	1.01533	0.389301	0	0
CHD2	ARPC3	1.03483	0.297425	0	0
CHD2	BAZ2B	0.936944	0.0937755	0	0
CHD2	C10orf35	1.10022	0.055706	0	0
CHD2	C11orf74	1.10065	0.0783045	0	0
CHD2	C2orf74	1.07886	0.141969	0	0
CHD2	C4orf27	1.03661	0.252051	0	0
CHD2	CAST	1.10891	0.0291224	1	0
CHD2	CCDC174	1.01319	0.393712	0	0
CHD2	CCDC23	1.01238	0.403959	0	0
CHD2	CCDC28A	1.12799	0.0176233	1	0
CHD2	CCDC53	1.08773	0.0696774	0	0
CHD2	CFDP1	0.929219	0.0715124	0	0
CHD2	CHMP2A	0.94693	0.157909	0	0
CHD2	COA5	1.04486	0.186817	0	0
CHD2	COX16	1.03455	0.266164	0	0
CHD2	CPNE3	1.01925	0.346527	0	0
CHD2	CUEDC2	1.08121	0.0745262	0	0
CHD2	DNAJC25	1.01707	0.369621	0	0
CHD2	DNAJC25-GNG10	0.992393	0.438377	0	0
CHD2	EFCAB11	1.07826	0.0647685	0	0
CHD2	FAM213A	1.04077	0.214698	0	0
CHD2	FANCL	0.969604	0.260218	0	0
CHD2	FRA10AC1	1.08798	0.054739	0	0
CHD2	FUNDC1	1.05176	0.189571	0	0
CHD2	GGPS1	1.07364	0.0831357	0	0
CHD2	GSTA4	1.15387	0.00576437	1	0
CHD2	HMGN1	1.06613	0.159929	0	0
CHD2	KATNBL1	1.04639	0.17665	0	0
CHD2	LCORL	1.04714	0.192223	0	0
CHD2	MED30	1.09055	0.0524549	0	0
CHD2	METAP2	1.03783	0.231815	0	0
CHD2	MLF1	1.18854	0.00407259	1	0
CHD2	MOB4	1.0149	0.39322	0	0
CHD2	MPC2	0.975303	0.307385	0	0
CHD2	NDUFB5	0.988431	0.413066	0	0
CHD2	NDUFS4	0.972282	0.304289	0	0
CHD2	NIPSNAP3A	1.1516	0.0032556	1	0
CHD2	NSMCE2	1.08001	0.0547759	0	0
CHD2	OCIAD1	0.956915	0.215626	0	0
CHD2	PCNP	1.06521	0.110707	0	0
CHD2	PDE6D	1.0394	0.244267	0	0
CHD2	PHF20	1.05327	0.154769	0	0
CHD2	PLGRKT	1.02431	0.307091	0	0
CHD2	PMF1-BGLAP	1.00088	0.494615	0	0
CHD2	PPA2	1.03994	0.24203	0	0
CHD2	PTPLAD1	1.0607	0.165638	0	0
CHD2	RNF130	0.99063	0.425509	0	0
CHD2	RWDD3	0.985258	0.385344	0	0
CHD2	SAT2	1.03414	0.261314	0	0
CHD2	SEPP1	0.948206	0.206371	0	0
CHD2	SLX1B	1.02854	0.332932	0	0
CHD2	SMIM19	1.06752	0.0988046	0	0
CHD2	SMIM8	1.09569	0.0434848	1	0
CHD2	SNAPC5	1.05628	0.201545	0	0
CHD2	SPA17	1.04358	0.210712	0	0
CHD2	SPAG7	0.954786	0.211614	0	0
CHD2	STAU2	1.10856	0.0224231	1	0
CHD2	STMN1	0.994325	0.464248	0	0
CHD2	TCEAL8	1.01636	0.388271	0	0
CHD2	THOC7	0.973721	0.308045	0	0
CHD2	TM2D1	1.04333	0.19379	0	0
CHD2	TMBIM4	1.01791	0.365689	0	0
CHD2	TMEM161B	1.05786	0.131777	0	0
CHD2	TMEM59	1.02417	0.320922	0	0
CHD2	TMSB15A	1.15228	0.0133498	1	0
CHD2	TRAPPC2P1	1.05097	0.174078	0	0
CHD2	TTC32	0.984225	0.392793	0	0
CHD2	VAMP2	1.01751	0.366768	0	0
CHD2	YIPF6	1.03274	0.276756	0	0
CHD2	ZNF260	1.03535	0.245189	0	0
CHD2	ZNF302	0.962385	0.219743	0	0
DGCR6L	AAMDC	1.09504	0.0245452	1	0
DGCR6L	ABHD11	1.04872	0.140726	0	0
DGCR6L	ABHD14A-ACY1	1.03131	0.268982	0	0
DGCR6L	ADI1	1.06559	0.111626	0	0
DGCR6L	AKR1B1	1.04172	0.231185	0	0
DGCR6L	ALKBH6	1.01815	0.345414	0	0
DGCR6L	ANXA5	0.974136	0.310646	0	0
DGCR6L	AP2M1	1.10982	0.0408669	1	0
DGCR6L	ARF3	1.08997	0.0347639	1	0
DGCR6L	ARF4	1.05866	0.161378	0	0
DGCR6L	ARF5	1.0962	0.057808	0	0
DGCR6L	ARFRP1	1.0751	0.0596151	0	0
DGCR6L	ARL16	1.03299	0.268425	0	0
DGCR6L	ARL6IP4	1.1157	0.0165691	1	0
DGCR6L	ARPC1B	1.1205	0.0134394	1	0
DGCR6L	ARPC2	1.09657	0.0705951	0	0
DGCR6L	ASF1A	1.02445	0.315808	0	0
DGCR6L	ASNA1	1.05831	0.136858	0	0
DGCR6L	ATP6V0B	1.09926	0.0551195	0	0
DGCR6L	ATP6V0D1	1.07268	0.0849796	0	0
DGCR6L	BCAP31	1.13987	0.016949	1	0
DGCR6L	BUD31	1.03243	0.273834	0	0
DGCR6L	C14orf119	1.13769	0.00874975	1	0
DGCR6L	C16orf80	1.0291	0.269357	0	0
DGCR6L	C1orf85	1.10016	0.0197589	1	0
DGCR6L	C7orf49	1.0069	0.445126	0	0
DGCR6L	C7orf50	1.17399	0.00100307	1	0
DGCR6L	CAPZB	1.12829	0.026325	1	0
DGCR6L	CBY1	1.00992	0.408285	0	0
DGCR6L	CCDC107	1.05071	0.123471	0	0
DGCR6L	CCDC124	1.20241	0.00119407	1	0
DGCR6L	CCNDBP1	1.03454	0.224221	0	0
DGCR6L	CD2BP2	1.12311	0.016128	1	0
DGCR6L	CD59	1.03344	0.246066	0	0
DGCR6L	CDC42SE1	0.976274	0.301678	0	0
DGCR6L	CDK2AP2	1.10378	0.0223609	1	0
DGCR6L	CDK5	1.01132	0.410632	0	0
DGCR6L	CDKN2AIPNL	1.03529	0.216023	0	0
DGCR6L	CEP89	1.0677	0.0762079	0	0
DGCR6L	CFL1	1.15725	0.0215509	1	0
DGCR6L	CHMP6	1.01418	0.380675	0	0
DGCR6L	CIB1	1.04955	0.16705	0	0
DGCR6L	CLPP	1.1265	0.0116631	1	0
DGCR6L	CLTA	1.12587	0.023667	1	0
DGCR6L	COMMD2	1.01723	0.350354	0	0
DGCR6L	COMT	1.01004	0.441797	0	0
DGCR6L	COPE	1.18915	0.00398797	1	0
DGCR6L	COPZ1	1.04725	0.186951	0	0
DGCR6L	CORO1B	1.10601	0.0232786	1	0
DGCR6L	COX11	0.994779	0.451807	0	0
DGCR6L	CTSL	1.14554	0.00428542	1	0
DGCR6L	DBI	1.15226	0.0129096	1	0
DGCR6L	DBNL	1.01693	0.36445	0	0
DGCR6L	DEF8	1.05269	0.154399	0	0
DGCR6L	DGUOK	1.11688	0.0298962	1	0
DGCR6L	DNAJC4	0.967501	0.230436	0	0
DGCR6L	DPCD	0.983954	0.365349	0	0
DGCR6L	DSTN	1.03358	0.270577	0	0
DGCR6L	DUSP6	1.14894	0.00890358	1	0
DGCR6L	DYNLL1	1.02592	0.327429	0	0
DGCR6L	ECHS1	1.14353	0.00726955	1	0
DGCR6L	EIF1	1.19739	0.00427	1	0
DGCR6L	EIF4A1	1.12109	0.0423811	1	0
DGCR6L	EIF4E2	1.10067	0.0359218	1	0
DGCR6L	ELOVL1	1.06217	0.115342	0	0
DGCR6L	ENO1	1.09024	0.0949429	0	0
DGCR6L	ERCC1	1.07231	0.0707597	0	0
DGCR6L	ERGIC3	1.16931	0.00261134	1	0
DGCR6L	FAM103A1	1.00853	0.428266	0	0
DGCR6L	FAM127A	1.10577	0.0346708	1	0
DGCR6L	FAM127B	1.15979	0.00296643	1	0
DGCR6L	FAM195B	1.11558	0.0257548	1	0
DGCR6L	FDPS	1.02949	0.300008	0	0
DGCR6L	FLYWCH2	1.09101	0.0440801	1	0
DGCR6L	FRG1	0.995432	0.45959	0	0
DGCR6L	FTH1	1.12962	0.0356061	1	0
DGCR6L	FTSJ1	1.02352	0.309818	0	0
DGCR6L	GEMIN7	1.04421	0.182291	0	0
DGCR6L	GNG5	1.14576	0.0176307	1	0
DGCR6L	GPATCH2	1.0424	0.20995	0	0
DGCR6L	GRHPR	1.08083	0.0576309	0	0
DGCR6L	GTF2A2	1.04787	0.180455	0	0
DGCR6L	GUK1	1.10289	0.0378545	1	0
DGCR6L	HAX1	1.05981	0.127671	0	0
DGCR6L	HINT2	1.11656	0.0115739	1	0
DGCR6L	HM13	1.01983	0.361149	0	0
DGCR6L	HSD17B10	1.06781	0.113116	0	0
DGCR6L	IDH3G	1.09327	0.0436441	1	0
DGCR6L	IFT20	1.00342	0.468832	0	0
DGCR6L	IFT27	1.10766	0.0168262	1	0
DGCR6L	IP6K2	1.04213	0.209665	0	0
DGCR6L	ITGB1BP1	1.06938	0.0839415	0	0
DGCR6L	KDELR1	1.17875	0.00171655	1	0
DGCR6L	KXD1	1.04952	0.173482	0	0
DGCR6L	LAMTOR1	1.08616	0.0643176	0	0
DGCR6L	LAMTOR5	1.09245	0.0487303	1	0
DGCR6L	LEPROTL1	1.01686	0.367128	0	0
DGCR6L	LMAN2	1.11207	0.0342797	1	0
DGCR6L	LRPAP1	1.05846	0.123325	0	0
DGCR6L	MAF1	1.09949	0.0411287	1	0
DGCR6L	MANBAL	1.09607	0.0254447	1	0
DGCR6L	MDP1	1.04479	0.183468	0	0
DGCR6L	MFSD10	1.10052	0.0197939	1	0
DGCR6L	MLF2	1.209	0.0017797	1	0
DGCR6L	MORN2	1.03099	0.260943	0	0
DGCR6L	MOSPD3	1.0521	0.132798	0	0
DGCR6L	MPDU1	1.08926	0.0438804	1	0
DGCR6L	MPG	1.10863	0.0196122	1	0
DGCR6L	MPST	1.07598	0.081537	0	0
DGCR6L	MRPL28	1.08731	0.0564425	0	0
DGCR6L	MRPL40	0.993555	0.445797	0	0
DGCR6L	MYL12B	1.07885	0.106631	0	0
DGCR6L	N6AMT2	0.957389	0.169741	0	0
DGCR6L	NAGK	1.08375	0.0518928	0	0
DGCR6L	NAPA	1.07475	0.0713054	0	0
DGCR6L	NELFE	1.03034	0.286749	0	0
DGCR6L	NIT2	1.10289	0.0258528	1	0
DGCR6L	NKIRAS2	1.11412	0.0150108	1	0
DGCR6L	NME4	1.11163	0.0375055	1	0
DGCR6L	NME6	1.06559	0.104996	0	0
DGCR6L	NPHP1	0.955289	0.138184	0	0
DGCR6L	NT5C3B	1.05005	0.157103	0	0
DGCR6L	NUBP2	1.14453	0.00828892	1	0
DGCR6L	NUDT22	1.06138	0.0927742	0	0
DGCR6L	OAZ1	1.26439	0.000362559	1	0
DGCR6L	ORMDL2	1.0734	0.0810561	0	0
DGCR6L	OSTC	1.09624	0.0524887	0	0
DGCR6L	PAIP2	1.10113	0.0609521	0	0
DGCR6L	PDCL3	1.01454	0.388538	0	0
DGCR6L	PDHA1	1.1134	0.0154752	1	0
DGCR6L	PEF1	1.08767	0.0508846	0	0
DGCR6L	PFDN1	1.04714	0.183724	0	0
DGCR6L	PIH1D1	1.09322	0.0415374	1	0
DGCR6L	PIN1	1.11195	0.0408442	1	0
DGCR6L	PLD3	1.14955	0.00576007	1	0
DGCR6L	PLEKHJ1	1.10969	0.0290032	1	0
DGCR6L	PMF1	1.08127	0.0869602	0	0
DGCR6L	POLR2E	1.15002	0.0122761	1	0
DGCR6L	PPIB	1.11599	0.0345763	1	0
DGCR6L	PPOX	1.0844	0.0314928	1	0
DGCR6L	PPP1CA	1.13309	0.0210002	1	0
DGCR6L	PQLC2	1.10024	0.0118067	1	0
DGCR6L	PRAF2	1.14457	0.00726878	1	0
DGCR6L	PRMT1	1.14726	0.0196147	1	0
DGCR6L	PRPF40A	1.07189	0.107469	0	0
DGCR6L	PSENEN	1.12932	0.00922578	1	0
DGCR6L	PSMB5	1.16445	0.0124595	1	0
DGCR6L	PSMB7	1.14039	0.0209528	1	0
DGCR6L	PSMC3	1.1145	0.0324313	1	0
DGCR6L	PSMD10	1.12553	0.0229901	1	0
DGCR6L	PSMD4	1.13001	0.0190945	1	0
DGCR6L	PSMD8	1.20971	0.00105281	1	0
DGCR6L	PTS	1.03898	0.211379	0	0
DGCR6L	RAB1B	1.06726	0.123548	0	0
DGCR6L	RAB27A	1.02017	0.332974	0	0
DGCR6L	RABIF	0.972711	0.27556	0	0
DGCR6L	RABL5	1.0218	0.333257	0	0
DGCR6L	RALY	1.12262	0.013968	1	0
DGCR6L	RANGRF	1.1162	0.0156036	1	0
DGCR6L	RBM42	1.11539	0.0230306	1	0
DGCR6L	RBM8A	1.11716	0.0323841	1	0
DGCR6L	RCE1	1.04191	0.212089	0	0
DGCR6L	RER1	1.06252	0.116185	0	0
DGCR6L	RGS19	1.06281	0.0917495	0	0
DGCR6L	RNF216P1	0.975878	0.280866	0	0
DGCR6L	ROGDI	1.04277	0.204364	0	0
DGCR6L	RPS6KB2	1.02224	0.319722	0	0
DGCR6L	RRP9	1.02723	0.308347	0	0
DGCR6L	RSU1	1.04153	0.192054	0	0
DGCR6L	RUSC1	1.04073	0.205536	0	0
DGCR6L	SAP30BP	1.05908	0.114894	0	0
DGCR6L	SCAMP3	1.0502	0.161585	0	0
DGCR6L	SCNM1	1.04832	0.171592	0	0
DGCR6L	SCO2	1.08783	0.0439189	1	0
DGCR6L	SDF2	1.07251	0.0768498	0	0
DGCR6L	SEPT7	1.13908	0.0174962	1	0
DGCR6L	SEPW1	1.15295	0.0101579	1	0
DGCR6L	SERPINH1	1.15521	0.00473144	1	0
DGCR6L	SFT2D1	1.03379	0.246618	0	0
DGCR6L	SKP1	1.17091	0.00923638	1	0
DGCR6L	SLC25A11	1.08127	0.0613115	0	0
DGCR6L	SMARCB1	1.07702	0.0876154	0	0
DGCR6L	SMARCE1	1.11844	0.0219604	1	0
DGCR6L	SMIM12	1.06292	0.0996148	0	0
DGCR6L	SRA1	1.04935	0.165745	0	0
DGCR6L	SRP14	1.15103	0.0230418	1	0
DGCR6L	SSR2	1.10205	0.0455077	1	0
DGCR6L	SSR3	1.06865	0.111821	0	0
DGCR6L	STAG3L4	1.064	0.0903253	0	0
DGCR6L	STYXL1	1.03941	0.224483	0	0
DGCR6L	SUMO3	1.05855	0.125251	0	0
DGCR6L	SWI5	1.21254	0.000199157	1	0
DGCR6L	SYS1	0.96125	0.207372	0	0
DGCR6L	TAX1BP3	1.04639	0.185927	0	0
DGCR6L	TCTEX1D2	1.10303	0.0203045	1	0
DGCR6L	TECR	1.06781	0.140637	0	0
DGCR6L	TEN1	1.01315	0.384461	0	0
DGCR6L	THOC6	1.07948	0.067104	0	0
DGCR6L	TM7SF2	1.14091	0.00717036	1	0
DGCR6L	TMBIM6	1.09771	0.0584231	0	0
DGCR6L	TMED1	1.02963	0.264526	0	0
DGCR6L	TMED10	1.07991	0.0851144	0	0
DGCR6L	TMEM179B	1.01817	0.349531	0	0
DGCR6L	TMEM199	0.995868	0.464128	0	0
DGCR6L	TMEM50A	1.05217	0.164447	0	0
DGCR6L	TMEM9	1.10524	0.0320722	1	0
DGCR6L	TMEM98	1.00294	0.474972	0	0
DGCR6L	TOLLIP	1.09493	0.0348571	1	0
DGCR6L	TOX4	1.04777	0.160352	0	0
DGCR6L	TPGS2	1.09364	0.0513188	0	0
DGCR6L	TPM3	1.14177	0.0205824	1	0
DGCR6L	TRNAU1AP	1.09467	0.0233886	1	0
DGCR6L	TRPT1	1.09084	0.0458654	1	0
DGCR6L	TWF2	1.15931	0.00152157	1	0
DGCR6L	TXN2	1.00872	0.430864	0	0
DGCR6L	UBB	1.11449	0.0638607	0	0
DGCR6L	UBE2A	1.00525	0.455415	0	0
DGCR6L	UBE2L3	1.06856	0.134576	0	0
DGCR6L	UCP2	1.01182	0.412856	0	0
DGCR6L	UQCRC1	1.1644	0.00756201	1	0
DGCR6L	UROD	1.01638	0.369513	0	0
DGCR6L	UXT	1.06835	0.102304	0	0
DGCR6L	VPS29	1.09458	0.0506793	0	0
DGCR6L	VPS72	1.05173	0.153264	0	0
DGCR6L	VTI1B	1.08449	0.0596476	0	0
DGCR6L	WDR18	1.11294	0.0238478	1	0
DGCR6L	WDR25	1.04544	0.183322	0	0
DGCR6L	WDR34	1.06134	0.107234	0	0
DGCR6L	WDR45	1.02162	0.329994	0	0
DGCR6L	WIBG	1.03402	0.242277	0	0
DGCR6L	YIF1A	1.09688	0.0412242	1	0
DGCR6L	YIF1B	1.09021	0.0491365	1	0
DGCR6L	YIPF3	1.12297	0.0138447	1	0
DGCR6L	ZDHHC12	1.08855	0.0506593	0	0
DGCR6L	ZFAND2A	0.989833	0.424074	0	0
DGCR6L	ZFPL1	1.11044	0.0122447	1	0
DGCR6L	ZNF511	1.08562	0.0670778	0	0
DGCR6L	ZNF583	1.2244	8.60272e-05	1	0
DGCR6L	ZNHIT1	1.117	0.0206065	1	0
DGCR6L	ZNHIT3	1.13723	0.00441971	1	0
DNMT1	ACD	1.12527	0.0299295	1	0
DNMT1	AFG3L1P	0.954188	0.231285	0	0
DNMT1	ANKRD32	1.05808	0.189162	0	0
DNMT1	APEX2	1.04425	0.244369	0	0
DNMT1	ASF1B	0.990191	0.44195	0	0
DNMT1	ASRGL1	1.07626	0.11822	0	0
DNMT1	ATAD5	1.02079	0.368776	0	0
DNMT1	BARD1	1.01437	0.390804	0	0
DNMT1	BCL2L12	1.10169	0.076744	0	0
DNMT1	BLM	0.925329	0.14541	0	0
DNMT1	BRCA1	0.974336	0.348872	0	0
DNMT1	BRCA2	1.01945	0.397768	0	0
DNMT1	CDC45	0.93047	0.146849	0	0
DNMT1	CDCA5	0.970328	0.341128	0	0
DNMT1	CDK2	1.03428	0.280983	0	0
DNMT1	CENPK	1.02367	0.366621	0	0
DNMT1	CENPM	0.94489	0.179035	0	0
DNMT1	CENPN	1.05108	0.256145	0	0
DNMT1	CENPO	0.927501	0.139232	0	0
DNMT1	CENPQ	0.938179	0.138539	0	0
DNMT1	CENPU	1.1124	0.0654345	0	0
DNMT1	CENPW	1.01639	0.411032	0	0
DNMT1	CHEK1	1.04859	0.230002	0	0
DNMT1	CLN6	1.04921	0.23284	0	0
DNMT1	CLSPN	0.966852	0.313908	0	0
DNMT1	CXXC5	0.961292	0.284927	0	0
DNMT1	DAXX	1.02041	0.387885	0	0
DNMT1	DEK	1.05868	0.233914	0	0
DNMT1	DHFR	0.953116	0.233859	0	0
DNMT1	DHFRP1	1.01567	0.413974	0	0
DNMT1	DNA2	1.01182	0.433697	0	0
DNMT1	DNAJC9	0.839998	0.00745697	0	1
DNMT1	DSCC1	0.968549	0.326166	0	0
DNMT1	DSN1	1.05036	0.212558	0	0
DNMT1	DTYMK	1.01873	0.392507	0	0
DNMT1	DUT	1.00988	0.433821	0	0
DNMT1	ESCO2	1.06229	0.188933	0	0
DNMT1	EXO1	1.00461	0.473442	0	0
DNMT1	EXOSC2	0.939983	0.172387	0	0
DNMT1	EXOSC9	1.01468	0.410319	0	0
DNMT1	EZH2	1.02414	0.349719	0	0
DNMT1	FAM76B	0.920769	0.0977154	0	0
DNMT1	FANCA	1.01286	0.420861	0	0
DNMT1	FANCG	1.0574	0.184036	0	0
DNMT1	FANCI	1.01357	0.426305	0	0
DNMT1	FEN1	0.964264	0.297969	0	0
DNMT1	GINS3	0.912107	0.0561169	0	0
DNMT1	GINS4	0.999233	0.494952	0	0
DNMT1	GLA	0.971892	0.328581	0	0
DNMT1	GMNN	0.993767	0.463702	0	0
DNMT1	GPS2	1.1591	0.0166759	1	0
DNMT1	GUSB	1.0639	0.160845	0	0
DNMT1	H2AFX	1.09224	0.136702	0	0
DNMT1	HAUS2	0.982566	0.380016	0	0
DNMT1	HAUS5	1.05829	0.172975	0	0
DNMT1	HIRIP3	0.988931	0.438158	0	0
DNMT1	INPP5F	1.04824	0.273991	0	0
DNMT1	KIAA0101	1.14646	0.0547972	0	0
DNMT1	KIAA1524	1.01732	0.399871	0	0
DNMT1	KNTC1	0.919693	0.105547	0	0
DNMT1	LIG1	1.07959	0.127298	0	0
DNMT1	LRR1	0.969639	0.316118	0	0
DNMT1	MAD2L1	0.999511	0.497398	0	0
DNMT1	MASTL	1.01022	0.437266	0	0
DNMT1	MGME1	1.04027	0.271079	0	0
DNMT1	MMS22L	1.00007	0.499504	0	0
DNMT1	MND1	1.01024	0.444844	0	0
DNMT1	MYBL2	0.985443	0.423841	0	0
DNMT1	MYO19	1.04171	0.290233	0	0
DNMT1	NCAPD3	0.957661	0.269193	0	0
DNMT1	NCAPH2	0.990316	0.443567	0	0
DNMT1	NT5C3A	0.970145	0.30611	0	0
DNMT1	NUP155	1.02528	0.337752	0	0
DNMT1	NUP62	1.11713	0.0448254	1	0
DNMT1	NUP85	1.01108	0.429561	0	0
DNMT1	NXT1	1.02019	0.376229	0	0
DNMT1	ORC1	1.0035	0.479124	0	0
DNMT1	ORC6	0.968652	0.314761	0	0
DNMT1	PIGS	0.991899	0.448492	0	0
DNMT1	PKMYT1	1.1226	0.0528863	0	0
DNMT1	POLA2	1.01747	0.396266	0	0
DNMT1	POLD1	1.12883	0.0381078	1	0
DNMT1	POLE	0.8675	0.0387147	0	1
[truncated: 8,696 more rows]

[truncated: 6 more sheets: Fig2F, Fig3C, Fig3D, Fig3E, Fig3F, Fig3G]
