# Supplementary material for: Monoallelic gene expression in developing cells increases genetic noise and Shannon entropy
Source: Commun Biol. 2025 Jun 4;8:857. doi: 10.1038/s42003-025-08128-2 (PMC12137721; doi:10.1038/s42003-025-08128-2)
Supplement: Supplementary file 4 — Supplementary Data 2 [file 42003_2025_8128_MOESM4_ESM.xlsx]

## Sheet: Supplemental Data 2
ensembl_id	gene	n	beta_0	beta_1	beta_2	sd_beta_0	sd_beta_1	sd_beta_2	corr_beta_00	corr_beta_10	corr_beta_20	corr_beta_01	corr_beta_11	corr_beta_21	corr_beta_02	corr_beta_12	corr_beta_22	res_var	p_beta_0	p_beta_1	expressed_allele
	imprinted gene	number of cell populations	genetic noise change from bi- to monoallelic expression (ξηb)	genetic noise change from day 0 to day 3 of differentiation (ξηd)	genetic noise at biallelic expression and day 0 of differentiation (η0)	estimated standard deviations on the regression parameters			correlation coeﬃcients of the regression parameters									residual variance	approximated p-values of the regression parameters testing the null-hypothesis of 1		expressed allele, which is ‘paternal’ for maternally imprinted genes and ‘maternal’ for paternally imprinted genes
ENSG00000110455	ACCS	75	1.06069	1.17306	2.67675	0.118596	0.10433	0.18037	1	0.0249076	-0.678443	0.0249076	1	-0.600158	-0.678443	-0.600158	1	15.4268	0.305187	0.0507604	paternal
ENSG00000162390	ACOT11	125	1.0494	0.857405	1.66739	0.0651282	0.0582572	0.0681817	1	-0.0275216	-0.704707	-0.0275216	1	-0.490099	-0.704707	-0.490099	1	9.31434	0.224824	0.00790066
ENSG00000146856	AGBL3	259	1.04013	1.35126	2.16402	0.0550844	0.0465046	0.0733896	1	-0.0152378	-0.775516	-0.0152378	1	-0.49233	-0.775516	-0.49233	1	7.01911	0.233462	3.75586e-13	paternal
ENSG00000092847	AGO1	83	1.20098	1.08317	0.6846	0.111725	0.0833317	0.0306479	1	-0.177142	-0.416684	-0.177142	1	-0.617435	-0.416684	-0.617435	1	10.4475	0.0379045	0.160624	paternal
ENSG00000042286	AIFM2	196	1.08813	1.38484	1.58504	0.0590411	0.061532	0.0609758	1	0.045375	-0.666253	0.045375	1	-0.618211	-0.666253	-0.618211	1	9.40296	0.0685708	1.25795e-09	paternal
ENSG00000166199	ALKBH3	258	1.22657	1.23598	1.155	0.0520341	0.0415717	0.0287015	1	0.0432563	-0.556156	0.0432563	1	-0.667414	-0.556156	-0.667414	1	5.84422	9.67356e-06	1.86624e-08	maternal
ENSG00000167311	ART5	190	1.12693	1.44972	1.38944	0.0564466	0.0633482	0.0484195	1	-0.0311329	-0.623247	-0.0311329	1	-0.595383	-0.623247	-0.595383	1	8.40542	0.012848	1.26684e-11
ENSG00000099889	ARVCF	240	1.07439	1.18045	1.96395	0.0600192	0.047388	0.0629109	1	0.0629378	-0.665219	0.0629378	1	-0.623558	-0.665219	-0.623558	1	8.83975	0.108203	8.92475e-05
ENSG00000167601	AXL	70	0.944488	1.7998	0.969894	0.131119	0.141037	0.0572636	1	-0.22311	-0.440308	-0.22311	1	-0.574975	-0.440308	-0.574975	1	11.6206	0.336691	1.64054e-07	maternal
ENSG00000166619	BLCAP	78	1.01435	1.57479	0.684131	0.0586996	0.0767331	0.0279387	1	0.0751283	-0.73501	0.0751283	1	-0.554397	-0.73501	-0.554397	1	5.24746	0.403795	5.52446e-11
ENSG00000078237	C12orf5	290	0.924236	1.09987	0.950077	0.0449648	0.0334463	0.0182666	1	-0.104381	-0.363696	-0.104381	1	-0.684999	-0.363696	-0.684999	1	5.04087	0.0465419	0.00153459	paternal
ENSG00000004948	CALCR	210	1.18363	0.555454	2.47974	0.104956	0.0314743	0.127398	1	-0.0916474	-0.6846	-0.0916474	1	-0.578405	-0.6846	-0.578405	1	9.5165	0.0408318	1.82441e-32	maternal
ENSG00000159228	CBR1	281	1.12379	1.76294	0.632595	0.0454988	0.0548631	0.0144735	1	-0.0838426	-0.459158	-0.0838426	1	-0.669543	-0.459158	-0.669543	1	5.99139	0.00346272	4.92841e-34	paternal
ENSG00000112149	CD83	225	1.04642	1.94945	1.45341	0.0508563	0.0758405	0.0433426	1	-0.105323	-0.594659	-0.105323	1	-0.550992	-0.594659	-0.550992	1	8.65599	0.181172	7.36405e-28
ENSG00000173575	CHD2	384	1.00585	0.998218	0.888531	0.0424498	0.021731	0.0165025	1	-0.0555633	-0.722572	-0.0555633	1	-0.491288	-0.722572	-0.491288	1	3.49266	0.445269	0.467341	paternal
ENSG00000253958	CLDN23	185	1.02334	1.20151	2.41088	0.0556481	0.0531331	0.0804531	1	-0.234958	-0.604467	-0.234958	1	-0.467635	-0.604467	-0.467635	1	8.70876	0.337707	0.000101343	paternal
ENSG00000170373	CST1	85	1.12288	1.17364	3.09626	0.15787	0.098354	0.322797	1	-0.179365	-0.816217	-0.179365	1	-0.290309	-0.816217	-0.290309	1	23.9654	0.219303	0.0406013
ENSG00000044090	CUL7	79	1.05304	0.925709	1.67612	0.0879586	0.0692726	0.0841113	1	-0.348694	-0.336586	-0.348694	1	-0.597617	-0.336586	-0.597617	1	10.5632	0.274154	0.143458	paternal
ENSG00000183628	DGCR6	241	0.947381	1.10031	2.01231	0.0650984	0.049097	0.106185	1	-0.217364	-0.858242	-0.217364	1	-0.187881	-0.858242	-0.187881	1	12.7804	0.209862	0.0210695
ENSG00000128185	DGCR6L	201	1.02337	1.25711	0.562544	0.0487456	0.0503722	0.0154268	1	0.104511	-0.44073	0.104511	1	-0.761436	-0.44073	-0.761436	1	5.45513	0.316057	3.88447e-07
ENSG00000197406	DIO3	30	1.22656	0.337912	3.8308	0.190553	0.0698329	0.751426	1	0.242351	-0.603705	0.242351	1	-0.861173	-0.603705	-0.861173	1	10.9621	0.122401	2.19917e-10	paternal
ENSG00000162595	DIRAS3	23	0.719038	0.509861	4.87227	0.0839947	0.0557422	0.43936	1	-0.159007	-0.210662	-0.159007	1	-0.854091	-0.210662	-0.854091	1	5.62587	0.00161255	1.31338e-08	paternal
ENSG00000185559	DLK1	47	1.01703	0.755093	3.90629	0.166676	0.0932769	0.387308	1	-0.081106	-0.618964	-0.081106	1	-0.56462	-0.618964	-0.56462	1	21.9187	0.459542	0.00592655	paternal
ENSG00000130816	DNMT1	339	1.0435	1.52029	0.535682	0.0691401	0.0487472	0.0120744	1	0.0303809	-0.515091	0.0303809	1	-0.703467	-0.515091	-0.703467	1	6.23953	0.264831	2.13959e-23	paternal
ENSG00000187609	EXD3	277	1.21989	0.91569	1.91906	0.0712837	0.0379916	0.0658822	1	0.104012	-0.702034	0.104012	1	-0.603952	-0.702034	-0.603952	1	10.8492	0.00112281	0.0136472	paternal
ENSG00000109794	FAM149A	130	0.959021	1.38667	2.69015	0.0934062	0.0746616	0.145681	1	-0.0504301	-0.806966	-0.0504301	1	-0.363869	-0.806966	-0.363869	1	13.9825	0.330804	4.25316e-07	paternal
ENSG00000185442	FAM174B	364	1.15332	1.00005	1.06806	0.0496639	0.025451	0.0254136	1	-0.0139986	-0.776856	-0.0139986	1	-0.474999	-0.776856	-0.474999	1	4.67007	0.00108822	0.499199	paternal
ENSG00000145945	FAM50B	23	1.49732	1.34064	1.8193	0.17783	0.130269	0.112898	1	-0.237119	-0.502773	-0.237119	1	-0.554392	-0.502773	-0.554392	1	6.99463	0.00556993	0.00829213	paternal
ENSG00000267673	FDX1L	284	1.0173	1.48287	0.890602	0.0528591	0.050568	0.0204249	1	-0.101482	-0.413055	-0.101482	1	-0.670037	-0.413055	-0.670037	1	6.50518	0.371854	3.38328e-19	maternal
ENSG00000114279	FGF12	327	1.03651	1.07217	1.50848	0.0747892	0.0416071	0.0508061	1	-0.104168	-0.697593	-0.104168	1	-0.446711	-0.697593	-0.446711	1	12.3824	0.312874	0.0418759	paternal
ENSG00000106571	GLI3	222	0.941828	1.367	2.24874	0.0791634	0.0646619	0.0954828	1	0.00686203	-0.722226	0.00686203	1	-0.499531	-0.722226	-0.499531	1	14.7867	0.231613	2.17656e-08	paternal
ENSG00000087460	GNAS	400	0.899044	0.994659	0.579035	0.0368877	0.0307392	0.014336	1	0.1409	-0.688126	0.1409	1	-0.651903	-0.688126	-0.651903	1	6.67181	0.003241	0.431078
ENSG00000176533	GNG7	256	0.93481	1.13436	1.54652	0.0559354	0.0413366	0.04438	1	-0.052919	-0.638233	-0.052919	1	-0.558559	-0.638233	-0.558559	1	8.23326	0.122468	0.000654237	maternal
ENSG00000106070	GRB10	291	1.05373	1.08881	1.39836	0.0727391	0.0440487	0.0507756	1	-0.164421	-0.715885	-0.164421	1	-0.398863	-0.715885	-0.398863	1	11.6445	0.230339	0.0223559
ENSG00000152208	GRID2	303	1.00741	1.78592	1.50833	0.126684	0.105321	0.109149	1	-0.381003	-0.897744	-0.381003	1	0.0423552	-0.897744	0.0423552	1	18.2157	0.476712	4.63214e-13	paternal
ENSG00000163596	ICA1L	22	0.987897	1.04648	2.45378	0.13015	0.0722472	0.15143	1	-0.0165297	-0.791765	-0.0165297	1	-0.400713	-0.791765	-0.400713	1	4.52898	0.463441	0.263835	paternal
ENSG00000167244	IGF2	28	0.744343	0.919317	3.81734	0.114852	0.139219	0.531443	1	0.224049	-0.580181	0.224049	1	-0.845216	-0.580181	-0.845216	1	12.2945	0.0176321	0.283706	paternal
ENSG00000198825	INPP5F	324	1.28172	1.19585	0.866383	0.0502141	0.0392382	0.026989	1	0.0939058	-0.774638	0.0939058	1	-0.564696	-0.774638	-0.564696	1	6.68562	2.18102e-08	4.9252e-07	paternal
ENSG00000185507	IRF7	190	1.15951	1.06354	1.4828	0.0717153	0.0511505	0.0478907	1	0.0159215	-0.489906	0.0159215	1	-0.706946	-0.489906	-0.706946	1	8.30472	0.0136654	0.107846	paternal
ENSG00000171988	JMJD1C	381	1.08091	1.61583	0.717989	0.0489754	0.0434801	0.0176904	1	-0.037895	-0.706216	-0.037895	1	-0.52214	-0.706216	-0.52214	1	6.20145	0.0496859	3.93753e-37	paternal
ENSG00000128607	KLHDC10	216	1.14081	1.04511	2.18739	0.0713291	0.0491878	0.0826635	1	-0.0773767	-0.705951	-0.0773767	1	-0.489908	-0.705951	-0.489908	1	9.8576	0.0248287	0.18005	maternal
ENSG00000185513	L3MBTL1	156	0.871319	0.955519	2.69685	0.0778153	0.0484418	0.181512	1	0.0944359	-0.883027	0.0944359	1	-0.448119	-0.883027	-0.448119	1	11.0905	0.0501222	0.179969	paternal
ENSG00000187772	LIN28B	311	1.0255	1.32354	0.720537	0.0377252	0.0357725	0.015178	1	0.0332804	-0.621511	0.0332804	1	-0.642739	-0.621511	-0.642739	1	4.73727	0.249786	8.65166e-18	paternal
ENSG00000139679	LPAR6	43	0.987527	1.15285	1.86052	0.177794	0.243106	0.227236	1	0.138847	-0.622395	0.138847	1	-0.756498	-0.622395	-0.756498	1	22.0363	0.47221	0.266552
ENSG00000187391	MAGI2	366	1.34368	1.15519	1.58412	0.0979684	0.0356745	0.0638136	1	-0.130572	-0.890032	-0.130572	1	-0.232219	-0.890032	-0.232219	1	6.92145	0.000254019	8.85307e-06	maternal
ENSG00000078070	MCCC1	280	1.03163	0.843999	1.10119	0.0387476	0.0256628	0.0256634	1	-0.0286765	-0.611277	-0.0286765	1	-0.607544	-0.611277	-0.607544	1	5.3097	0.207494	1.99844e-09	paternal
ENSG00000163975	MFI2	47	1.17372	0.898874	2.97214	0.139409	0.0722386	0.222691	1	-0.193269	-0.674726	-0.193269	1	-0.488228	-0.674726	-0.488228	1	9.46664	0.109655	0.0842796
ENSG00000124615	MOCS1	164	1.16371	1.83419	1.11819	0.0727702	0.0870337	0.0386029	1	-0.0294245	-0.52971	-0.0294245	1	-0.663682	-0.52971	-0.663682	1	7.71104	0.0129125	8.49102e-18	paternal
ENSG00000135900	MRPL44	254	1.2013	1.22061	0.625985	0.124404	0.0413613	0.0155456	1	0.0937511	-0.541995	0.0937511	1	-0.715345	-0.541995	-0.715345	1	5.27652	0.0534432	1.07416e-07	maternal
ENSG00000122390	NAA60	275	1.03219	1.08872	0.897058	0.0501881	0.0333727	0.0187288	1	0.0405917	-0.459369	0.0405917	1	-0.707605	-0.459369	-0.707605	1	5.16808	0.260905	0.00415566	maternal
ENSG00000147813	NAPRT1	232	1.25533	1.16347	0.879034	0.053458	0.0467658	0.0286024	1	-0.00837844	-0.66099	-0.00837844	1	-0.561616	-0.66099	-0.561616	1	7.88161	1.59424e-06	0.000284008	maternal
ENSG00000166833	NAV2	316	1.12362	1.81924	1.2701	0.0867031	0.072298	0.0561726	1	-0.015712	-0.836949	-0.015712	1	-0.424742	-0.836949	-0.424742	1	9.70176	0.0774592	1.79468e-25	paternal
ENSG00000182636	NDN	47	1.37833	1.19484	0.790332	0.147629	0.107414	0.076899	1	-0.192689	-0.82518	-0.192689	1	-0.284966	-0.82518	-0.284966	1	6.61343	0.00694144	0.0382602	paternal
ENSG00000100138	NHP2L1	315	1.02317	1.27942	0.457586	0.0612779	0.0473618	0.0132708	1	0.0770574	-0.673657	0.0770574	1	-0.622365	-0.673657	-0.622365	1	7.63994	0.352774	4.73596e-09	maternal
ENSG00000169992	NLGN2	222	1.11956	0.937041	1.90892	0.0657675	0.0430932	0.0642289	1	-0.125112	-0.57656	-0.125112	1	-0.54238	-0.57656	-0.54238	1	11.1753	0.0352247	0.072726	paternal
ENSG00000182667	NTM	181	1.01072	3.57674	1.43439	0.0875881	0.160393	0.0570834	1	-0.22991	-0.749703	-0.22991	1	-0.27535	-0.749703	-0.27535	1	11.0958	0.451354	8.96491e-37	maternal
ENSG00000112874	NUDT12	304	1.1049	1.16798	1.26482	0.0508984	0.0357421	0.0277858	1	-0.07906	-0.544279	-0.07906	1	-0.607442	-0.544279	-0.607442	1	6.0015	0.020084	1.98319e-06	paternal
ENSG00000021762	OSBPL5	127	1.10734	1.38616	2.65762	0.078162	0.0775864	0.123424	1	0.0791473	-0.694688	0.0791473	1	-0.618707	-0.694688	-0.618707	1	11.3909	0.0860664	1.05308e-06	maternal
ENSG00000183378	OVCH2	117	1.03793	0.247296	4.85355	0.0842503	0.0146826	0.272823	1	-0.0598625	-0.60833	-0.0598625	1	-0.658241	-0.60833	-0.658241	1	9.01336	0.326688	7.13321e-81	maternal
ENSG00000149269	PAK1	280	0.938658	1.62926	0.724376	0.0353589	0.0501702	0.0180193	1	-0.0187395	-0.605457	-0.0187395	1	-0.608821	-0.605457	-0.608821	1	6.37503	0.0419419	3.50579e-29	paternal
ENSG00000178184	PARD6G	264	1.03254	1.215	2.0188	0.0651166	0.0479812	0.0678376	1	-0.136839	-0.722007	-0.136839	1	-0.437703	-0.722007	-0.437703	1	8.99465	0.308841	5.56554e-06	maternal
ENSG00000100889	PCK2	122	0.986324	1.28767	0.919715	0.0644426	0.0651944	0.0338989	1	0.0925903	-0.595271	0.0925903	1	-0.655213	-0.595271	-0.655213	1	6.35658	0.416149	1.12927e-05	paternal
ENSG00000133256	PDE6B	120	1.03512	0.921395	2.06981	0.0714604	0.0449297	0.0848296	1	0.0934983	-0.695747	0.0934983	1	-0.578081	-0.695747	-0.578081	1	9.04818	0.31199	0.0414129	paternal
ENSG00000090857	PDPR	303	1.06158	1.61745	1.21346	0.0740345	0.0647279	0.0458413	1	-0.027254	-0.776006	-0.027254	1	-0.479707	-0.776006	-0.479707	1	9.47452	0.203099	2.60661e-19	maternal
ENSG00000242265	PEG10	106	1.41531	1.4749	0.69594	0.631517	0.0739442	0.300213	1	-0.0916957	-0.996872	-0.0916957	1	0.028524	-0.996872	0.028524	1	7.33068	0.256121	2.10186e-09	paternal
ENSG00000112419	PHACTR2	375	1.08203	1.12872	0.885894	0.0605075	0.0316172	0.021191	1	-0.0650037	-0.700655	-0.0650037	1	-0.495285	-0.700655	-0.495285	1	6.21146	0.0879999	2.85984e-05	maternal
ENSG00000181649	PHLDA2	148	1.14271	1.68799	1.48971	0.085399	0.0873733	0.0836145	1	-0.107764	-0.833944	-0.107764	1	-0.335117	-0.833944	-0.335117	1	9.33392	0.0484263	3.67839e-13	maternal
ENSG00000171033	PKIA	39	1.09404	2.39203	1.18823	0.164531	0.290508	0.105377	1	-0.0709944	-0.792787	-0.0709944	1	-0.356188	-0.792787	-0.356188	1	10.6406	0.285588	1.41729e-05	paternal
ENSG00000118495	PLAGL1	84	1.16021	0.754167	2.34979	0.12634	0.0697568	0.249301	1	0.0218847	-0.783136	0.0218847	1	-0.568392	-0.783136	-0.568392	1	13.2606	0.104204	0.000350888	paternal
ENSG00000153404	PLEKHG4B	211	0.994592	2.0769	1.07929	0.0501989	0.0805713	0.0319085	1	-0.0067603	-0.644235	-0.0067603	1	-0.566729	-0.644235	-0.566729	1	7.6759	0.45716	4.0239e-30	paternal
ENSG00000158528	PPP1R9A	346	1.05991	1.3888	1.27262	0.0666396	0.0465816	0.0428199	1	-0.015387	-0.784325	-0.015387	1	-0.469934	-0.784325	-0.469934	1	8.41046	0.184632	8.73345e-16	maternal
ENSG00000106617	PRKAG2	220	1.0079	0.930558	1.70558	0.0584467	0.0340827	0.0486217	1	-0.226626	-0.617049	-0.226626	1	-0.45232	-0.617049	-0.45232	1	7.24901	0.446305	0.0214088	paternal
ENSG00000160310	PRMT2	340	0.98851	0.967084	0.736762	0.036809	0.0258627	0.0131913	1	-0.0971911	-0.481009	-0.0971911	1	-0.624146	-0.481009	-0.624146	1	4.78077	0.377562	0.101994	paternal
ENSG00000148426	PROSER2	176	1.14821	0.703454	2.81081	0.0732374	0.0328338	0.120087	1	0.0841606	-0.719622	0.0841606	1	-0.609053	-0.719622	-0.609053	1	10.4494	0.022272	1.62802e-16	maternal
ENSG00000104679	R3HCC1	339	1.10224	1.20392	0.86151	0.0618217	0.0373381	0.017445	1	-0.0136312	-0.414759	-0.0136312	1	-0.715298	-0.414759	-0.715298	1	5.7043	0.0495465	4.60261e-08	paternal
ENSG00000075785	RAB7A	351	1.14299	1.06209	0.509969	0.042752	0.0284152	0.0104771	1	0.00465926	-0.639281	0.00465926	1	-0.59657	-0.639281	-0.59657	1	4.98551	0.000456964	0.0147739
ENSG00000136238	RAC1	374	1.04399	1.09805	0.483827	0.068846	0.036171	0.0137155	1	-0.0283112	-0.718726	-0.0283112	1	-0.521581	-0.718726	-0.521581	1	7.53888	0.2616	0.00351303
ENSG00000136237	RAPGEF5	149	1.34273	1.13579	2.15822	0.159108	0.0698407	0.152943	1	0.014889	-0.827512	0.014889	1	-0.399044	-0.827512	-0.399044	1	22.1549	0.0164385	0.0268918	paternal
ENSG00000139687	RB1	54	0.863587	1.09617	1.22635	0.0812364	0.11101	0.0789967	1	0.0818003	-0.61697	0.0818003	1	-0.705627	-0.61697	-0.705627	1	9.78472	0.0496147	0.195186	maternal
ENSG00000139194	RBP5	74	0.873108	0.933089	3.4	0.087455	0.0795253	0.216826	1	0.0884111	-0.655718	0.0884111	1	-0.641061	-0.655718	-0.641061	1	16.0611	0.0756009	0.201481	maternal
ENSG00000164292	RHOBTB3	375	1.00249	0.349401	1.8129	0.0782	0.0152048	0.0470489	1	-0.0368289	-0.523147	-0.0368289	1	-0.596038	-0.523147	-0.596038	1	11.1325	0.487317	4.77963e-146	paternal
ENSG00000110315	RNF141	302	1.04711	1.21921	0.865092	0.0630888	0.0389351	0.0184769	1	-0.0308356	-0.459892	-0.0308356	1	-0.686015	-0.459892	-0.686015	1	5.38798	0.227928	2.07427e-08	paternal
ENSG00000108387	SEPT4	130	1.21276	1.67552	1.8436	0.0800082	0.0816982	0.0668323	1	-0.252151	-0.582938	-0.252151	1	-0.41393	-0.582938	-0.41393	1	10.3482	0.00442095	7.80506e-14	paternal
ENSG00000145423	SFRP2	266	1.03701	2.47431	0.454491	0.0965024	0.191866	0.0206872	1	-0.131389	-0.425359	-0.131389	1	-0.685278	-0.425359	-0.685278	1	19.1633	0.350838	1.53138e-13	paternal
ENSG00000127990	SGCE	37	1.13427	1.05134	1.20059	0.180484	0.0795866	0.119811	1	-0.154651	-0.875427	-0.154651	1	-0.220127	-0.875427	-0.220127	1	9.1213	0.231015	0.261597	paternal
ENSG00000087266	SH3BP2	156	0.991406	1.25446	1.91188	0.0740561	0.0602176	0.0834124	1	-0.128131	-0.73242	-0.128131	1	-0.416309	-0.73242	-0.416309	1	11.5057	0.453883	2.03991e-05	paternal
ENSG00000196470	SIAH1	370	1.00556	1.22542	1.08489	0.0475321	0.0329603	0.0371969	1	0.0993136	-0.883707	0.0993136	1	-0.453739	-0.883707	-0.453739	1	5.08646	0.453484	1.67275e-11
ENSG00000110628	SLC22A18	218	1.28388	0.733436	2.01711	0.0845235	0.0335833	0.0900049	1	0.0578723	-0.793567	0.0578723	1	-0.519808	-0.793567	-0.519808	1	9.73193	0.000463237	5.64787e-14	maternal
ENSG00000033867	SLC4A7	338	1.06418	1.15275	1.01456	0.0560698	0.031161	0.0216059	1	-0.0375932	-0.652184	-0.0375932	1	-0.564853	-0.652184	-0.564853	1	4.97983	0.126602	7.40809e-07	paternal
ENSG00000128739	SNRPN	231	1.12552	1.32449	0.395427	0.0780469	0.0394562	0.0247583	1	0.0157313	-0.954918	0.0157313	1	-0.24704	-0.954918	-0.24704	1	5.43787	0.0545789	7.4879e-15	paternal
ENSG00000214265	SNURF	263	1.1768	1.38648	0.513578	0.0845782	0.0396397	0.0354307	1	0.027962	-0.969732	0.027962	1	-0.21372	-0.969732	-0.21372	1	4.80528	0.0187758	1.20884e-19	paternal
ENSG00000064199	SPA17	17	1.01074	0.778181	1.45914	0.125974	0.0987921	0.112252	1	-0.0287371	-0.535634	-0.0287371	1	-0.6332	-0.535634	-0.6332	1	7.02949	0.466644	0.0207092	paternal
ENSG00000111728	ST8SIA1	184	0.996143	0.799301	2.39442	0.0687028	0.0366787	0.0779067	1	-0.327674	-0.339079	-0.327674	1	-0.645661	-0.339079	-0.645661	1	6.81516	0.477645	7.33663e-08	paternal
ENSG00000105825	TFPI2	101	1.30031	1.52385	1.4922	0.118762	0.0950459	0.0663997	1	-0.154842	-0.498278	-0.154842	1	-0.603727	-0.498278	-0.603727	1	9.73314	0.00652249	1.43947e-07	maternal
ENSG00000041988	THAP3	334	0.993779	1.17599	1.0265	0.0617036	0.0327243	0.0189952	1	-0.0175768	-0.401839	-0.0175768	1	-0.707937	-0.401839	-0.707937	1	5.02368	0.459874	7.13134e-08	paternal
ENSG00000138050	THUMPD2	257	1.04856	1.51157	1.03626	0.0484479	0.0532797	0.0285865	1	-0.0441763	-0.629193	-0.0441763	1	-0.581204	-0.629193	-0.581204	1	7.10971	0.158562	3.99406e-19	maternal
ENSG00000141510	TP53	188	1.00719	1.45455	0.588897	0.0545965	0.0578585	0.0175128	1	0.191619	-0.664136	0.191619	1	-0.681741	-0.664136	-0.681741	1	5.95271	0.447669	1.56822e-13
ENSG00000167632	TRAPPC9	310	1.13274	1.09255	1.69416	0.0667539	0.0380191	0.051575	1	-0.0544568	-0.741779	-0.0544568	1	-0.478566	-0.741779	-0.478566	1	7.73708	0.0238214	0.00774701
ENSG00000114062	UBE3A	209	0.99413	1.13209	0.792124	0.043849	0.0357862	0.0230005	1	0.0221864	-0.757131	0.0221864	1	-0.522325	-0.757131	-0.522325	1	5.2312	0.446823	0.000142902	maternal
ENSG00000173915	USMG5	256	1.03525	1.20536	0.406535	0.0480123	0.0537979	0.0129836	1	-0.0123378	-0.55853	-0.0123378	1	-0.645713	-0.55853	-0.645713	1	9.7547	0.231775	8.485e-05	paternal
ENSG00000114316	USP4	212	1.08892	1.14736	0.948709	0.0471307	0.0386832	0.0222104	1	-0.156087	-0.455962	-0.156087	1	-0.625026	-0.455962	-0.625026	1	5.32321	0.0302972	9.15315e-05	paternal
ENSG00000184939	ZFP90	288	1.03117	0.954786	1.72596	0.0418525	0.0321607	0.0413964	1	-0.076867	-0.57978	-0.076867	1	-0.581085	-0.57978	-0.581085	1	6.67946	0.228514	0.0804241	paternal
ENSG00000149054	ZNF215	308	0.961055	1.67991	1.23923	0.0422084	0.059908	0.0330944	1	0.0213952	-0.605536	0.0213952	1	-0.650476	-0.605536	-0.650476	1	7.19458	0.178451	1.93663e-25	maternal
ENSG00000130844	ZNF331	372	1.03488	1.46269	0.9266	0.0394909	0.0393277	0.0222866	1	0.0891567	-0.735674	0.0891567	1	-0.603048	-0.735674	-0.603048	1	4.91333	0.188813	1.18257e-27	paternal
ENSG00000151789	ZNF385D	96	1.22092	1.84294	1.97144	0.117775	0.11528	0.112651	1	-0.201036	-0.781839	-0.201036	1	-0.226669	-0.781839	-0.226669	1	14.3445	0.0319109	4.51149e-11	paternal
ENSG00000186496	ZNF396	17	0.989519	0.648668	3.0563	0.18161	0.123127	0.532071	1	-0.0752917	-0.376327	-0.0752917	1	-0.866078	-0.376327	-0.866078	1	6.87473	0.477397	0.00638192	paternal
ENSG00000240225	ZNF542	213	1.06084	1.39146	1.06002	0.0461189	0.0500563	0.0275152	1	0.0295986	-0.532195	0.0295986	1	-0.683526	-0.532195	-0.683526	1	5.89313	0.0942747	1.26054e-13	maternal
ENSG00000160352	ZNF714	252	1.07268	1.30329	0.806202	0.0426699	0.0430629	0.0242791	1	0.0390816	-0.758019	0.0390816	1	-0.540412	-0.758019	-0.540412	1	5.8304	0.0448897	9.14737e-12	paternal
