# Supplementary material for: Monoallelic gene expression in developing cells increases genetic noise and Shannon entropy
Source: Commun Biol. 2025 Jun 4;8:857. doi: 10.1038/s42003-025-08128-2 (PMC12137721; doi:10.1038/s42003-025-08128-2)
Supplement: Supplementary file 5 — Supplementary Data 3 [file 42003_2025_8128_MOESM5_ESM.xlsx]

## Sheet: Supplemental Data 3
ensembl_id	gene	n	beta_0	beta_1	beta_2	sd_beta_0	sd_beta_1	sd_beta_2	corr_beta_00	corr_beta_10	corr_beta_20	corr_beta_01	corr_beta_11	corr_beta_21	corr_beta_02	corr_beta_12	corr_beta_22	res_var	p_beta_0	p_beta_1
	imprinted gene	number of cell populations	genetic entropy change from bi- to monoallelic expression (ξhb)	genetic entropy change from day 0 to day 3 of differentiation (ξhd)	genetic entropy at biallelic expression and day 0 of differentiation (h0)	estimated standard deviations on the regression parameters			correlation coeﬃcients of the regression parameters									residual variance	approximated p-values of the regression parameters testing the null-hypothesis of 1
ENSG00000064199	SPA17	17	1.04477	0.581234	1.73193	0.695992	0.355885	0.761386	1	0.0607505	-0.810315	0.0607505	1	-0.438405	-0.810315	-0.438405	1	13171	0.474813	0.12947
ENSG00000186496	ZNF396	17	2.95609	0.676327	1.21705	1.27072	0.220682	0.459832	1	-0.266541	-0.71129	-0.266541	1	-0.466529	-0.71129	-0.466529	1	2412.94	0.0730056	0.0822801
ENSG00000163596	ICA1L	22	1.34367	1.14145	1.35576	0.440283	0.196077	0.281199	1	0.104184	-0.860954	0.104184	1	-0.453794	-0.860954	-0.453794	1	3214.86	0.22234	0.239731
ENSG00000145945	FAM50B	23	1.99805	0.88511	1.6164	0.301751	0.100175	0.17241	1	-0.142855	-0.827421	-0.142855	1	-0.278701	-0.827421	-0.278701	1	1953.61	0.00175758	0.132482
ENSG00000162595	DIRAS3	23	1.25259	0.880163	2.74944	0.141383	0.118866	0.336632	1	-0.0751966	-0.363445	-0.0751966	1	-0.850515	-0.363445	-0.850515	1	2385.01	0.0445879	0.162707
ENSG00000167244	IGF2	28	1.29495	1.17672	2.13376	0.217072	0.200174	0.387757	1	0.183829	-0.669122	0.183829	1	-0.793843	-0.669122	-0.793843	1	6105.44	0.0931773	0.192868
ENSG00000197406	DIO3	30	0.767074	0.69006	3.98922	0.102752	0.154853	0.761464	1	0.0539365	-0.277528	0.0539365	1	-0.942145	-0.277528	-0.942145	1	4713.1	0.0158095	0.0277403
ENSG00000127990	SGCE	37	0.965151	0.940009	1.07172	0.414589	0.229216	0.284438	1	-0.156665	-0.84201	-0.156665	1	-0.264534	-0.84201	-0.264534	1	3530.75	0.466752	0.397557
ENSG00000171033	PKIA	39	1.02796	1.95443	1.231	0.250279	0.331882	0.17506	1	-0.0723197	-0.766326	-0.0723197	1	-0.432303	-0.766326	-0.432303	1	3183.48	0.45583	0.00336488
ENSG00000139679	LPAR6	43	0.959418	1.0372	1.52727	0.206382	0.200912	0.184663	1	0.110274	-0.639242	0.110274	1	-0.678963	-0.639242	-0.678963	1	3177.3	0.422554	0.427014
ENSG00000163975	MFI2	47	1.29384	1.03365	1.96803	0.172645	0.107355	0.197994	1	-0.175814	-0.670169	-0.175814	1	-0.533317	-0.670169	-0.533317	1	2898.31	0.0479098	0.377719
ENSG00000182636	NDN	47	3.23242	1.70465	0.297347	2.70848	0.371865	0.248198	1	0.00268833	-0.978482	0.00268833	1	-0.189212	-0.978482	-0.189212	1	3927.36	0.207126	0.0323441
ENSG00000185559	DLK1	47	1.11582	1.04337	3.0425	0.12546	0.0965461	0.252173	1	-0.0724937	-0.619585	-0.0724937	1	-0.620864	-0.619585	-0.620864	1	5944.1	0.180479	0.327739
ENSG00000139687	RB1	54	1.35099	0.938272	0.811835	0.356476	0.264894	0.155336	1	0.082686	-0.709591	0.082686	1	-0.619771	-0.709591	-0.619771	1	2878.93	0.164734	0.408336
ENSG00000167601	AXL	70	1.51624	1.24171	0.963485	0.341742	0.224152	0.150898	1	-0.0657373	-0.627761	-0.0657373	1	-0.591584	-0.627761	-0.591584	1	5603.68	0.0677933	0.142378
ENSG00000139194	RBP5	74	1.04379	1.14725	2.81772	0.0922233	0.0850532	0.186034	1	0.130756	-0.68762	0.130756	1	-0.688365	-0.68762	-0.688365	1	4993.81	0.318169	0.0438779
ENSG00000110455	ACCS	75	1.10601	1.10006	2.31818	0.119042	0.0925573	0.161419	1	0.0625955	-0.709678	0.0625955	1	-0.609461	-0.709678	-0.609461	1	4077.23	0.188081	0.141646
ENSG00000166619	BLCAP	78	0.998338	1.36018	0.379228	0.291474	0.318555	0.0737883	1	0.0206516	-0.697402	0.0206516	1	-0.565168	-0.697402	-0.565168	1	1138.96	0.497733	0.130896
ENSG00000044090	CUL7	79	1.15986	0.787899	1.53118	0.166165	0.0982125	0.130065	1	-0.190578	-0.559229	-0.190578	1	-0.497052	-0.559229	-0.497052	1	3697.74	0.169533	0.0169784
ENSG00000092847	AGO1	83	2.78885	1.0729	0.332043	1.19223	0.377623	0.10523	1	0.0968052	-0.783914	0.0968052	1	-0.536	-0.783914	-0.536	1	3641.06	0.0687207	0.423702
ENSG00000118495	PLAGL1	84	1.02554	0.952465	2.28884	0.105788	0.09041	0.229603	1	-0.0698317	-0.722755	-0.0698317	1	-0.578387	-0.722755	-0.578387	1	3453.41	0.404906	0.300242
ENSG00000170373	CST1	85	1.04132	1.04805	3.06475	0.0951439	0.0655275	0.223979	1	-0.19812	-0.745472	-0.19812	1	-0.392942	-0.745472	-0.392942	1	6703.39	0.332599	0.232759
ENSG00000151789	ZNF385D	96	0.984522	1.14025	2.50842	0.116566	0.0875265	0.173047	1	-0.0896699	-0.781512	-0.0896699	1	-0.325113	-0.781512	-0.325113	1	7161.81	0.447325	0.0562375
ENSG00000105825	TFPI2	101	1.50143	1.14391	1.71581	0.165588	0.0977845	0.123013	1	-0.0352145	-0.634476	-0.0352145	1	-0.605252	-0.634476	-0.605252	1	4764.61	0.00157242	0.0721539
ENSG00000242265	PEG10	106	0.492843	2.25724	0.876079	0.14682	0.464926	0.288647	1	0.0670971	-0.838749	0.0670971	1	-0.567373	-0.838749	-0.567373	1	2510.52	0.000401149	0.00400631
ENSG00000183378	OVCH2	117	1.29587	0.809847	2.29443	0.123678	0.0927717	0.244329	1	-0.10513	-0.423774	-0.10513	1	-0.824102	-0.423774	-0.824102	1	3722.86	0.00919079	0.0213447
ENSG00000133256	PDE6B	120	1.30438	1.12934	1.22973	0.111252	0.0731051	0.0739267	1	0.0229143	-0.690879	0.0229143	1	-0.591452	-0.690879	-0.591452	1	1786.67	0.0035946	0.0397282
ENSG00000100889	PCK2	122	1.91867	1.39587	0.716472	0.417279	0.270702	0.127732	1	-0.000513481	-0.659387	-0.000513481	1	-0.623603	-0.659387	-0.623603	1	8517	0.0148118	0.0731358
ENSG00000162390	ACOT11	125	0.726949	0.558961	0.711509	0.106226	0.109376	0.0506086	1	-0.0564158	-0.642418	-0.0564158	1	-0.448308	-0.642418	-0.448308	1	664.489	0.00567913	4.83011e-05
ENSG00000021762	OSBPL5	127	0.968138	0.983951	2.72639	0.0766289	0.0576071	0.125369	1	0.0491504	-0.724554	0.0491504	1	-0.548409	-0.724554	-0.548409	1	4055.64	0.339138	0.39051
ENSG00000108387	SEPT4	130	1.06645	1.04569	1.83062	0.0871135	0.066518	0.0838927	1	-0.164522	-0.651677	-0.164522	1	-0.408283	-0.651677	-0.408283	1	3010.15	0.223504	0.246713
ENSG00000109794	FAM149A	130	1.18581	0.940874	2.40064	0.102315	0.0532058	0.130402	1	-0.0405046	-0.850056	-0.0405046	1	-0.300123	-0.850056	-0.300123	1	4185	0.0358628	0.134276
ENSG00000181649	PHLDA2	148	1.08232	1.47397	1.96511	0.093371	0.0893228	0.136139	1	-0.125946	-0.779405	-0.125946	1	-0.431426	-0.779405	-0.431426	1	4973.84	0.189727	2.05167e-07
ENSG00000136237	RAPGEF5	149	1.29987	0.953455	2.21722	0.118299	0.050816	0.125813	1	-0.0798823	-0.834643	-0.0798823	1	-0.306546	-0.834643	-0.306546	1	4807.84	0.00615119	0.180603
ENSG00000087266	SH3BP2	156	0.819461	1.22081	1.13215	0.097737	0.0938365	0.0746491	1	-0.134818	-0.645187	-0.134818	1	-0.52016	-0.645187	-0.52016	1	1856.63	0.033325	0.00994392
ENSG00000185513	L3MBTL1	156	0.844367	1.06134	1.8001	0.0789766	0.0657787	0.13079	1	0.103001	-0.823254	0.103001	1	-0.549206	-0.823254	-0.549206	1	2398.43	0.0252858	0.176285
ENSG00000124615	MOCS1	164	1.54068	1.85761	1.1057	0.135204	0.164144	0.0884317	1	0.0888245	-0.600518	0.0888245	1	-0.758894	-0.600518	-0.758894	1	4914.94	4.83539e-05	2.66744e-07
ENSG00000148426	PROSER2	176	1.06046	1.08061	2.31174	0.0773955	0.0618989	0.120783	1	-0.0361149	-0.613577	-0.0361149	1	-0.664613	-0.613577	-0.664613	1	4500.92	0.217872	0.0972665
ENSG00000182667	NTM	181	0.978122	1.51641	1.87244	0.0960614	0.0807891	0.0901326	1	-0.113136	-0.766923	-0.113136	1	-0.365452	-0.766923	-0.365452	1	3903.42	0.410052	6.95624e-10
ENSG00000111728	ST8SIA1	184	0.796144	0.79854	2.41006	0.1067	0.0619704	0.119342	1	-0.293063	-0.342143	-0.293063	1	-0.621675	-0.342143	-0.621675	1	5719.38	0.028821	0.000685945
ENSG00000253958	CLDN23	185	0.988627	1.06489	2.61075	0.0670142	0.0607051	0.111819	1	-0.191028	-0.595663	-0.191028	1	-0.512996	-0.595663	-0.512996	1	5771.42	0.432711	0.143275
ENSG00000141510	TP53	188	1.09177	1.04661	0.367192	0.363568	0.248494	0.0613802	1	0.075072	-0.600177	0.075072	1	-0.643775	-0.600177	-0.643775	1	2153.3	0.400501	0.425714
ENSG00000167311	ART5	190	1.07893	1.41432	1.65615	0.0795824	0.0942367	0.0920624	1	-0.0929795	-0.555609	-0.0929795	1	-0.653425	-0.555609	-0.653425	1	4714.02	0.161279	9.20984e-06
ENSG00000185507	IRF7	190	1.38824	1.07786	1.74824	0.116417	0.0810993	0.104497	1	0.102912	-0.630292	0.102912	1	-0.685922	-0.630292	-0.685922	1	5975.37	0.000514524	0.169119
ENSG00000042286	AIFM2	196	1.0184	1.38259	1.88705	0.0805364	0.101054	0.117644	1	-0.037796	-0.550468	-0.037796	1	-0.706469	-0.550468	-0.706469	1	6636.96	0.409751	0.000102181
ENSG00000128185	DGCR6L	201	1.93188	1.33987	0.288211	0.628587	0.418322	0.073182	1	0.0613318	-0.540002	0.0613318	1	-0.745776	-0.540002	-0.745776	1	4236.46	0.0698978	0.208754
ENSG00000114062	UBE3A	209	0.738491	1.40431	0.31339	0.256008	0.331749	0.065154	1	-0.0226091	-0.596393	-0.0226091	1	-0.670626	-0.596393	-0.670626	1	1752.59	0.15411	0.11217
ENSG00000004948	CALCR	210	0.988319	0.804239	2.52294	0.106585	0.0595119	0.162206	1	-0.0715988	-0.599952	-0.0715988	1	-0.681268	-0.599952	-0.681268	1	4622.13	0.456419	0.000589884
ENSG00000153404	PLEKHG4B	211	0.95233	2.40005	1.04938	0.112259	0.226616	0.0894698	1	0.0157751	-0.504945	0.0157751	1	-0.784235	-0.504945	-0.784235	1	5963.24	0.335767	1.68215e-09
ENSG00000114316	USP4	212	1.33314	1.61612	0.419191	0.172839	0.207131	0.0450829	1	-0.090843	-0.46043	-0.090843	1	-0.746017	-0.46043	-0.746017	1	1517.56	0.0276408	0.00163969
ENSG00000240225	ZNF542	213	1.70813	1.51658	0.631122	0.189509	0.158565	0.0589686	1	-0.0364859	-0.614148	-0.0364859	1	-0.652995	-0.614148	-0.652995	1	3040.85	0.000120158	0.000654578
ENSG00000128607	KLHDC10	216	0.969378	1.13517	1.75568	0.0816715	0.0693672	0.0840727	1	-0.0917351	-0.645947	-0.0917351	1	-0.543889	-0.645947	-0.543889	1	3605.48	0.354039	0.0263257
ENSG00000110628	SLC22A18	218	0.963079	1.01335	2.24617	0.0707263	0.057047	0.112423	1	0.0472369	-0.676908	0.0472369	1	-0.640416	-0.676908	-0.640416	1	4614.72	0.301093	0.407597
ENSG00000106617	PRKAG2	220	1.13622	0.841841	1.61362	0.108335	0.0540789	0.0854359	1	-0.127304	-0.710638	-0.127304	1	-0.441835	-0.710638	-0.441835	1	3134.66	0.104975	0.00190755
ENSG00000106571	GLI3	222	1.03449	1.26527	1.973	0.080085	0.0641174	0.0875294	1	-0.0771458	-0.663872	-0.0771458	1	-0.536432	-0.663872	-0.536432	1	4616.44	0.333587	2.50615e-05
ENSG00000169992	NLGN2	222	1.14601	1.05711	1.86607	0.0741889	0.0546598	0.0764284	1	-0.0946992	-0.582879	-0.0946992	1	-0.592607	-0.582879	-0.592607	1	3607.07	0.0251638	0.148616
ENSG00000112149	CD83	225	1.10853	1.31965	1.93253	0.0753619	0.0713058	0.0843943	1	-0.0727095	-0.629897	-0.0727095	1	-0.573338	-0.629897	-0.573338	1	4875.47	0.0756218	5.90281e-06
ENSG00000128739	SNRPN	231	0.572095	0.592216	0.713443	0.183993	0.126476	0.190306	1	0.11898	-0.932268	0.11898	1	-0.347786	-0.932268	-0.347786	1	1677.55	0.0104576	0.000724124
ENSG00000147813	NAPRT1	232	2.08841	1.16269	0.7688	0.326138	0.137598	0.109339	1	-0.0204218	-0.841836	-0.0204218	1	-0.422319	-0.841836	-0.422319	1	8363.74	0.000493612	0.119143
ENSG00000099889	ARVCF	240	1.04479	1.22317	2.04533	0.0707274	0.0611287	0.0854329	1	0.0287236	-0.628165	0.0287236	1	-0.66144	-0.628165	-0.66144	1	4229.1	0.263578	0.000160863
ENSG00000183628	DGCR6	241	0.79629	1.0729	2.03226	0.0609987	0.0638748	0.116655	1	-0.138496	-0.772092	-0.138496	1	-0.378624	-0.772092	-0.378624	1	4230.2	0.000486944	0.127444
ENSG00000160352	ZNF714	252	1.644	1.73601	0.228299	0.442037	0.372576	0.0571014	1	0.0329694	-0.772475	0.0329694	1	-0.586891	-0.772475	-0.586891	1	2477.45	0.0732029	0.0246595
ENSG00000135900	MRPL44	254	4.4872	1.32789	0.288155	1.32334	0.298013	0.0621998	1	0.0863292	-0.717749	0.0863292	1	-0.648534	-0.717749	-0.648534	1	4263.24	0.00446665	0.136141
ENSG00000173915	USMG5	256	1.2062	1.04485	0.246915	0.276518	0.217764	0.0388897	1	-0.0691613	-0.577249	-0.0691613	1	-0.602829	-0.577249	-0.602829	1	1177.6	0.228273	0.418498
ENSG00000176533	GNG7	256	1.12661	1.12054	1.28138	0.10552	0.0705028	0.0670072	1	-0.0769617	-0.658041	-0.0769617	1	-0.546902	-0.658041	-0.546902	1	2910.58	0.11566	0.0442739
ENSG00000138050	THUMPD2	257	1.25158	1.98008	0.633195	0.157483	0.216629	0.0633877	1	-0.0467184	-0.554465	-0.0467184	1	-0.718765	-0.554465	-0.718765	1	3664.8	0.0556982	4.65724e-06
ENSG00000166199	ALKBH3	258	1.51165	1.32816	1.3091	0.127565	0.101899	0.0870173	1	0.0156623	-0.611483	0.0156623	1	-0.673712	-0.611483	-0.673712	1	6761.93	3.97535e-05	0.000723115
ENSG00000146856	AGBL3	259	1.00049	1.24978	2.13929	0.0761497	0.0637476	0.109302	1	-0.000679727	-0.7372	-0.000679727	1	-0.562074	-0.7372	-0.562074	1	5466.81	0.497456	5.72503e-05
ENSG00000214265	SNURF	263	0.609892	0.772711	0.728435	0.215878	0.154281	0.241582	1	0.150829	-0.956681	0.150829	1	-0.341611	-0.956681	-0.341611	1	2335.37	0.0359534	0.0709519
ENSG00000178184	PARD6G	264	0.988099	1.19227	1.83482	0.0809309	0.0623457	0.080694	1	-0.160415	-0.677178	-0.160415	1	-0.479581	-0.677178	-0.479581	1	3746.35	0.441603	0.00113112
ENSG00000145423	SFRP2	266	1.186	3.20255	0.591708	0.146917	0.360819	0.0576534	1	-0.0686706	-0.329616	-0.0686706	1	-0.858181	-0.329616	-0.858181	1	4099.09	0.103316	1.84302e-09
ENSG00000122390	NAA60	275	1.74061	1.82903	0.330217	0.32267	0.313897	0.0498637	1	0.0487692	-0.487527	0.0487692	1	-0.810062	-0.487527	-0.810062	1	2725.14	0.0112395	0.00437123
ENSG00000187609	EXD3	277	1.18407	1.04422	1.97029	0.0789589	0.0506857	0.0806027	1	0.0140768	-0.66765	0.0140768	1	-0.604338	-0.66765	-0.604338	1	4273.03	0.0102332	0.191857
ENSG00000078070	MCCC1	280	1.13447	0.736334	1.02813	0.143254	0.0749329	0.0745496	1	-0.067119	-0.644788	-0.067119	1	-0.524988	-0.644788	-0.524988	1	3344.78	0.174362	0.000253362
ENSG00000149269	PAK1	280	1.05778	1.44851	0.46868	0.201189	0.241637	0.0676154	1	-0.00863927	-0.571142	-0.00863927	1	-0.698915	-0.571142	-0.698915	1	3568.26	0.387086	0.0322475
ENSG00000159228	CBR1	281	1.35798	2.00969	0.224023	0.256026	0.421683	0.0403478	1	-0.063077	-0.372791	-0.063077	1	-0.830068	-0.372791	-0.830068	1	1734.25	0.0815806	0.00865418
ENSG00000267673	FDX1L	284	1.53151	2.04103	0.626163	0.188847	0.234563	0.0639871	1	-0.0268692	-0.439752	-0.0268692	1	-0.809138	-0.439752	-0.809138	1	4766.81	0.00261524	6.52225e-06
ENSG00000184939	ZFP90	288	1.20701	1.0482	1.33707	0.101171	0.0729538	0.0741168	1	-0.0634353	-0.638468	-0.0634353	1	-0.575888	-0.638468	-0.575888	1	4083.6	0.0208275	0.254671
ENSG00000078237	C12orf5	290	1.97901	1.29134	0.705245	0.299045	0.166662	0.0746071	1	-0.0275729	-0.565872	-0.0275729	1	-0.675378	-0.565872	-0.675378	1	6423.95	0.000595523	0.0407572
ENSG00000106070	GRB10	291	1.30736	1.14373	1.18321	0.131723	0.0724412	0.0767556	1	-0.0815647	-0.767192	-0.0815647	1	-0.458544	-0.767192	-0.458544	1	3507.53	0.0101586	0.0240961
ENSG00000110315	RNF141	302	3.1962	1.52293	0.348356	0.628406	0.254013	0.0555862	1	-0.102944	-0.640356	-0.102944	1	-0.60501	-0.640356	-0.60501	1	4905.51	0.00027305	0.0201968
ENSG00000090857	PDPR	303	1.28278	1.69342	0.973989	0.131793	0.110467	0.0675224	1	-0.0325806	-0.741855	-0.0325806	1	-0.554724	-0.741855	-0.554724	1	3437.71	0.0163513	6.02809e-10
ENSG00000152208	GRID2	303	0.752701	1.81397	2.06444	0.108744	0.148265	0.174366	1	-0.260619	-0.751596	-0.260619	1	-0.345837	-0.751596	-0.345837	1	14490.8	0.011832	4.28472e-08
ENSG00000112874	NUDT12	304	1.38268	1.26523	1.29694	0.124845	0.0868152	0.0736343	1	-0.0633269	-0.574622	-0.0633269	1	-0.646574	-0.574622	-0.646574	1	5279.11	0.00118605	0.00122545
ENSG00000149054	ZNF215	308	1.12767	1.70039	1.2641	0.104674	0.122429	0.080793	1	0.0400639	-0.595002	0.0400639	1	-0.72217	-0.595002	-0.72217	1	6027.83	0.111765	1.26558e-08
ENSG00000167632	TRAPPC9	310	1.38298	1.01285	1.60896	0.115183	0.0554687	0.0827264	1	-0.077272	-0.777544	-0.077272	1	-0.429115	-0.777544	-0.429115	1	4455.32	0.000495755	0.408485
ENSG00000187772	LIN28B	311	1.61852	1.9182	0.249349	0.430492	0.432067	0.0550167	1	-0.00478728	-0.612208	-0.00478728	1	-0.714339	-0.612208	-0.714339	1	3399.89	0.0758988	0.0171853
ENSG00000100138	NHP2L1	315	0.57016	0.800784	0.348464	0.247008	0.136418	0.0400772	1	-0.0421552	-0.636823	-0.0421552	1	-0.529927	-0.636823	-0.529927	1	921.259	0.0414059	0.0726022
ENSG00000166833	NAV2	316	1.36661	2.61085	0.819924	0.138631	0.189919	0.0651567	1	-0.116536	-0.66476	-0.116536	1	-0.610448	-0.66476	-0.610448	1	4594.75	0.00429713	4.464e-16
ENSG00000198825	INPP5F	324	1.74895	2.04271	0.340536	0.257699	0.243966	0.0494422	1	0.041596	-0.76015	0.041596	1	-0.625393	-0.76015	-0.625393	1	2652.14	0.00195589	1.26719e-05
ENSG00000114279	FGF12	327	1.54343	1.33248	1.11555	0.157904	0.0926981	0.0797951	1	-0.0595343	-0.732932	-0.0595343	1	-0.528015	-0.732932	-0.528015	1	5707.91	0.000327104	0.000193286
ENSG00000041988	THAP3	334	2.21101	1.82575	0.365853	0.4525	0.332794	0.0581584	1	-0.0618936	-0.449345	-0.0618936	1	-0.776748	-0.449345	-0.776748	1	5240.77	0.00390774	0.00679415
ENSG00000033867	SLC4A7	338	2.19182	2.15936	0.298322	0.382491	0.277557	0.0405977	1	-0.00940461	-0.643653	-0.00940461	1	-0.69783	-0.643653	-0.69783	1	2385.93	0.000996	1.88583e-05
ENSG00000104679	R3HCC1	339	2.17866	1.66424	0.664519	0.412713	0.235752	0.079899	1	-0.106722	-0.462774	-0.106722	1	-0.736614	-0.462774	-0.736614	1	9169.45	0.00227942	0.00256281
ENSG00000130816	DNMT1	339	1.52309	1.8755	0.211111	0.437024	0.361944	0.035686	1	0.0155955	-0.487669	0.0155955	1	-0.790834	-0.487669	-0.790834	1	1602.76	0.11609	0.00804954
ENSG00000160310	PRMT2	340	1.22228	0.896133	0.37225	0.386343	0.224529	0.0671887	1	-0.0234885	-0.613817	-0.0234885	1	-0.585102	-0.613817	-0.585102	1	4179.28	0.282724	0.321975
ENSG00000158528	PPP1R9A	346	1.60922	1.607	0.886884	0.184854	0.111909	0.0709713	1	-0.128817	-0.771854	-0.128817	1	-0.454495	-0.771854	-0.454495	1	4431.45	0.000542238	5.51298e-08
ENSG00000075785	RAB7A	351	1.77968	1.50217	0.154646	0.45448	0.31214	0.0309561	1	0.0109321	-0.668354	0.0109321	1	-0.649633	-0.668354	-0.649633	1	1199.99	0.0435679	0.0542834
ENSG00000185442	FAM174B	364	1.686	0.910609	0.812427	0.244695	0.0805135	0.0798046	1	-0.0412369	-0.855525	-0.0412369	1	-0.359858	-0.855525	-0.359858	1	4058	0.00266431	0.133812
ENSG00000187391	MAGI2	366	1.34006	1.21022	1.59744	0.138961	0.063788	0.100032	1	-0.142658	-0.835259	-0.142658	1	-0.328063	-0.835259	-0.328063	1	5835.71	0.00743623	0.000539515
ENSG00000196470	SIAH1	370	1.14288	1.45929	0.738651	0.195957	0.141593	0.0986308	1	0.0529771	-0.863342	0.0529771	1	-0.476751	-0.863342	-0.476751	1	4332.76	0.233197	0.00064399
ENSG00000130844	ZNF331	372	1.34526	2.49183	0.429997	0.162651	0.287459	0.0498422	1	0.0147445	-0.565177	0.0147445	1	-0.779981	-0.565177	-0.779981	1	3294.06	0.0172222	1.74228e-07
ENSG00000136238	RAC1	374	2.00268	0.649769	0.218409	0.556122	0.116787	0.0360563	1	-0.0309276	-0.86425	-0.0309276	1	-0.31479	-0.86425	-0.31479	1	849.022	0.0361011	0.00144622
ENSG00000112419	PHACTR2	375	1.95887	2.1963	0.19557	0.378164	0.342574	0.0307654	1	-0.102527	-0.581897	-0.102527	1	-0.692092	-0.581897	-0.692092	1	1536.52	0.00581702	0.000268441
ENSG00000164292	RHOBTB3	375	1.53748	0.491061	2.10801	0.142398	0.0415824	0.0968486	1	0.0157951	-0.6785	0.0157951	1	-0.472858	-0.6785	-0.472858	1	8570.22	9.32698e-05	1.77285e-29
ENSG00000171988	JMJD1C	381	1.79715	0.846358	0.476151	0.391393	0.124515	0.0693517	1	-0.0862601	-0.826615	-0.0862601	1	-0.347613	-0.826615	-0.347613	1	3912.49	0.0211888	0.108999
ENSG00000173575	CHD2	384	7.80686	1.00974	0.0869363	4.97752	0.204121	0.0483567	1	0.00699715	-0.975135	0.00699715	1	-0.181744	-0.975135	-0.181744	1	2154.05	0.0861344	0.480976
ENSG00000087460	GNAS	400	0.825653	0.503191	0.399299	0.18185	0.0955154	0.0432863	1	0.161928	-0.738372	0.161928	1	-0.535338	-0.738372	-0.535338	1	1120.79	0.169137	1.58824e-07
