# Supplementary material for: Monoallelic gene expression in developing cells increases genetic noise and Shannon entropy
Source: Commun Biol. 2025 Jun 4;8:857. doi: 10.1038/s42003-025-08128-2 (PMC12137721; doi:10.1038/s42003-025-08128-2)
Supplement: Supplementary file 6 — Supplementary Data 4 [file 42003_2025_8128_MOESM6_ESM.xlsx]

## Sheet: Supplemental Data 4
ensembl_id	ensembl_id_cx	gene	gene_cx	n	beta_0	beta_1	beta_2	sd_beta_0	sd_beta_1	sd_beta_2	corr_beta_00	corr_beta_10	corr_beta_20	corr_beta_01	corr_beta_11	corr_beta_21	corr_beta_02	corr_beta_12	corr_beta_22	res_var	p_beta_0	p_beta_1	gene_increase
		imprinted gene	co-expressed gene	number of cell populations	genetic noise change from bi- to monoallelic expression (ξηb)	genetic noise change from day 0 to day 3 of differentiation (ξηd)	genetic noise at biallelic expression and day 0 of differentiation (η0)	estimated standard deviations on the regression parameters			correlation coeﬃcients of the regression parameters									residual variance	approximated p-values of the regression parameters testing the null-hypothesis of 1		whether the imprinted gene has genetic noise increase (p < 0.05) or not.
ENSG00000092847	ENSG00000107362	AGO1	ABHD17B	83	1.24056	1.31937	0.90503	0.083587	0.0692697	0.0300068	1	-0.140794	-0.444053	-0.140794	1	-0.626274	-0.444053	-0.626274	1	5.62011	0.00256561	7.50613e-06	TRUE
ENSG00000092847	ENSG00000132142	AGO1	ACACA	83	1.03775	1.20416	1.06321	0.0744371	0.070272	0.0369749	1	-0.168626	-0.382293	-0.168626	1	-0.642	-0.382293	-0.642	1	6.56638	0.306718	0.00237112	TRUE
ENSG00000092847	ENSG00000151498	AGO1	ACAD8	83	1.14361	1.82122	0.684897	0.0876549	0.107155	0.0273108	1	-0.0440848	-0.465135	-0.0440848	1	-0.689374	-0.465135	-0.689374	1	7.05711	0.0526385	1.83648e-11	TRUE
ENSG00000092847	ENSG00000068366	AGO1	ACSL4	83	1.25122	1.34771	0.973919	0.117626	0.109169	0.0480577	1	-0.131	-0.421559	-0.131	1	-0.662514	-0.421559	-0.662514	1	11.3118	0.0178788	0.00103174	TRUE
ENSG00000092847	ENSG00000133627	AGO1	ACTR3B	83	1.28088	1.52647	0.84807	0.0995509	0.0949063	0.0342008	1	-0.0801352	-0.463886	-0.0801352	1	-0.667522	-0.463886	-0.667522	1	7.36865	0.00301381	1.81854e-07	TRUE
ENSG00000092847	ENSG00000075340	AGO1	ADD2	82	1.13816	2.64829	0.67712	0.130118	0.251409	0.0442382	1	0.0233207	-0.467325	0.0233207	1	-0.753891	-0.467325	-0.753891	1	14.921	0.145783	2.60133e-09	TRUE
ENSG00000092847	ENSG00000038002	AGO1	AGA	82	1.12851	1.46073	1.31964	0.104635	0.103873	0.0610904	1	-0.0789579	-0.455053	-0.0789579	1	-0.664722	-0.455053	-0.664722	1	10.0406	0.111507	1.46828e-05	TRUE
ENSG00000092847	ENSG00000126070	AGO1	AGO3	83	1.07659	1.18248	1.19008	0.0795914	0.0690355	0.0430898	1	-0.083371	-0.45149	-0.083371	1	-0.650492	-0.45149	-0.650492	1	6.67809	0.169401	0.00493811	TRUE
ENSG00000092847	ENSG00000155189	AGO1	AGPAT5	83	1.1903	1.67958	0.85747	0.0831913	0.0943398	0.0309404	1	-0.12514	-0.413966	-0.12514	1	-0.67111	-0.413966	-0.67111	1	6.1986	0.0124038	1.43829e-10	TRUE
ENSG00000092847	ENSG00000159423	AGO1	ALDH4A1	83	1.36615	2.01154	0.924386	0.142715	0.171515	0.054249	1	0.0471554	-0.522683	0.0471554	1	-0.732168	-0.522683	-0.732168	1	12.0354	0.00608311	4.21125e-08	TRUE
ENSG00000092847	ENSG00000162551	AGO1	ALPL	83	1.05462	2.13557	0.562903	0.106066	0.182954	0.0314056	1	-0.0488148	-0.413893	-0.0488148	1	-0.73261	-0.413893	-0.73261	1	12.5595	0.303998	1.12931e-08	TRUE
ENSG00000092847	ENSG00000153107	AGO1	ANAPC1	83	1.01296	1.32651	1.18549	0.080109	0.0864458	0.0457582	1	-0.189605	-0.354378	-0.189605	1	-0.651896	-0.354378	-0.651896	1	7.98192	0.435925	0.000151877	TRUE
ENSG00000092847	ENSG00000105186	AGO1	ANKRD27	83	1.26221	1.29869	1.06213	0.118494	0.0949621	0.0498501	1	-0.0627998	-0.494125	-0.0627998	1	-0.646821	-0.494125	-0.646821	1	10.1691	0.0148803	0.00116445	TRUE
ENSG00000092847	ENSG00000129354	AGO1	AP1M2	82	1.43487	2.51033	0.462849	0.177051	0.279961	0.0349795	1	0.0378265	-0.498569	0.0378265	1	-0.74291	-0.498569	-0.74291	1	19.1609	0.00811845	3.48109e-07	TRUE
ENSG00000092847	ENSG00000163697	AGO1	APBB2	83	1.22246	1.39139	0.904447	0.0791992	0.0680548	0.0290391	1	-0.0765905	-0.48218	-0.0765905	1	-0.642768	-0.48218	-0.642768	1	5.02072	0.00312322	7.79741e-08	TRUE
ENSG00000092847	ENSG00000165322	AGO1	ARHGAP12	83	1.12627	1.34639	0.843555	0.0870653	0.0829149	0.03207	1	-0.132424	-0.423552	-0.132424	1	-0.652721	-0.423552	-0.652721	1	7.11429	0.0754385	3.72928e-05	TRUE
ENSG00000092847	ENSG00000241484	AGO1	ARHGAP8	83	1.40704	1.7804	0.838546	0.1137	0.111872	0.0349416	1	-0.127291	-0.455827	-0.127291	1	-0.648218	-0.455827	-0.648218	1	7.8541	0.000293861	3.94764e-10	TRUE
ENSG00000092847	ENSG00000185829	AGO1	ARL17A	83	0.94459	1.28376	1.36748	0.0775429	0.0820826	0.0523702	1	-0.197548	-0.358973	-0.197548	1	-0.633036	-0.358973	-0.633036	1	8.25129	0.238476	0.000438701	TRUE
ENSG00000092847	ENSG00000107669	AGO1	ATE1	83	1.16279	1.20728	1.23546	0.0749122	0.0595535	0.0387569	1	-0.0926422	-0.465193	-0.0926422	1	-0.63233	-0.465193	-0.63233	1	5.11752	0.0163653	0.000406698	TRUE
ENSG00000092847	ENSG00000149311	AGO1	ATM	83	0.973007	1.14227	1.27202	0.0640857	0.0604936	0.0417253	1	-0.0319123	-0.460412	-0.0319123	1	-0.672181	-0.460412	-0.672181	1	5.45304	0.337371	0.0105689	TRUE
ENSG00000092847	ENSG00000101974	AGO1	ATP11C	83	1.13009	1.58538	1.00453	0.0950177	0.106194	0.0418148	1	-0.17465	-0.385397	-0.17465	1	-0.652451	-0.385397	-0.652451	1	8.67777	0.0873925	2.09919e-07	TRUE
ENSG00000092847	ENSG00000143153	AGO1	ATP1B1	83	1.12199	1.62534	0.691084	0.0872431	0.0959753	0.0267552	1	-0.102935	-0.442368	-0.102935	1	-0.656544	-0.442368	-0.656544	1	7.29666	0.0829531	2.97327e-09	TRUE
ENSG00000092847	ENSG00000156966	AGO1	B3GNT7	83	1.412	1.8986	0.686658	0.147389	0.158364	0.0377667	1	-0.0945614	-0.467732	-0.0945614	1	-0.679819	-0.467732	-0.679819	1	11.8571	0.00324436	1.07412e-07	TRUE
ENSG00000092847	ENSG00000153094	AGO1	BCL2L11	82	1.22985	1.34025	1.4371	0.10665	0.0966544	0.0622916	1	-0.168195	-0.402082	-0.168195	1	-0.646271	-0.402082	-0.646271	1	9.27696	0.017097	0.000359426	TRUE
ENSG00000092847	ENSG00000107779	AGO1	BMPR1A	83	1.1333	1.32486	0.967938	0.11013	0.0987702	0.0481411	1	0.0305975	-0.516329	0.0305975	1	-0.684208	-0.516329	-0.684208	1	11.047	0.114843	0.000747911	TRUE
ENSG00000092847	ENSG00000047621	AGO1	C12orf4	83	1.1711	1.35102	0.997986	0.084562	0.0788811	0.035654	1	-0.145386	-0.416363	-0.145386	1	-0.652337	-0.416363	-0.652337	1	6.27345	0.0231856	1.37397e-05	TRUE
ENSG00000092847	ENSG00000175707	AGO1	C1orf172	80	1.42437	2.39797	0.779521	0.161401	0.225416	0.0486916	1	-0.0995431	-0.457018	-0.0995431	1	-0.676241	-0.457018	-0.676241	1	15.3646	0.00516337	1.29018e-08	TRUE
ENSG00000092847	ENSG00000215012	AGO1	C22orf29	83	1.25419	1.29059	1.25555	0.0885944	0.0704443	0.0442942	1	-0.0942645	-0.47454	-0.0942645	1	-0.633197	-0.47454	-0.633197	1	6.19188	0.00263111	4.50368e-05	TRUE
ENSG00000092847	ENSG00000163026	AGO1	C2orf44	83	1.45199	1.74542	0.941831	0.108352	0.100006	0.0371584	1	-0.0351398	-0.513586	-0.0351398	1	-0.670178	-0.513586	-0.670178	1	6.51106	3.81345e-05	4.70944e-11	TRUE
ENSG00000092847	ENSG00000114529	AGO1	C3orf52	83	1.24043	1.69226	1.1081	0.12836	0.130716	0.0567807	1	-0.0831819	-0.471762	-0.0831819	1	-0.663779	-0.471762	-0.663779	1	11.4385	0.0323535	5.08237e-07	TRUE
ENSG00000092847	ENSG00000181744	AGO1	C3orf58	83	1.21323	1.3331	1.00754	0.0813748	0.0763033	0.0366785	1	-0.0153563	-0.476822	-0.0153563	1	-0.689735	-0.476822	-0.689735	1	6.07811	0.00525401	1.88009e-05	TRUE
ENSG00000092847	ENSG00000130349	AGO1	C6orf203	83	1.14608	1.50718	0.908359	0.0803722	0.08602	0.0330274	1	-0.0711953	-0.446508	-0.0711953	1	-0.683313	-0.446508	-0.683313	1	6.06405	0.0364353	4.23925e-08	TRUE
ENSG00000092847	ENSG00000156017	AGO1	C9orf41	83	1.16592	1.52402	1.00178	0.106295	0.112985	0.0474105	1	-0.0852464	-0.441583	-0.0852464	1	-0.671938	-0.441583	-0.671938	1	10.4402	0.0612459	6.76334e-06	TRUE
ENSG00000092847	ENSG00000155621	AGO1	C9orf85	83	1.25191	1.28358	1.00064	0.0917024	0.0704591	0.0352085	1	-0.132306	-0.467986	-0.132306	1	-0.612938	-0.467986	-0.612938	1	6.28217	0.0037139	6.43616e-05	TRUE
ENSG00000092847	ENSG00000084774	AGO1	CAD	83	1.17438	1.3129	0.954328	0.106464	0.0898197	0.0400789	1	-0.207578	-0.407345	-0.207578	1	-0.607194	-0.407345	-0.607194	1	9.27538	0.0526851	0.000402511	TRUE
ENSG00000092847	ENSG00000173588	AGO1	CCDC41	83	1.13489	1.45553	1.13769	0.0859134	0.085085	0.0421632	1	-0.129567	-0.432829	-0.129567	1	-0.645071	-0.432829	-0.645071	1	6.84471	0.0601744	4.01695e-07	TRUE
ENSG00000092847	ENSG00000110092	AGO1	CCND1	83	1.33564	1.86934	0.682539	0.163475	0.204869	0.0489059	1	0.0301488	-0.498555	0.0301488	1	-0.743494	-0.498555	-0.743494	1	17.1004	0.0216622	2.93965e-05	TRUE
ENSG00000092847	ENSG00000010278	AGO1	CD9	83	1.05448	2.63451	0.508444	0.100225	0.21533	0.0277162	1	-0.078608	-0.376825	-0.078608	1	-0.740776	-0.376825	-0.740776	1	12.0312	0.294132	2.54922e-11	TRUE
ENSG00000092847	ENSG00000223773	AGO1	CD99P1	83	1.25347	1.31234	1.38425	0.108326	0.0887043	0.0573414	1	-0.201045	-0.418427	-0.201045	1	-0.604834	-0.418427	-0.604834	1	8.93824	0.0108922	0.000356396	TRUE
ENSG00000092847	ENSG00000039068	AGO1	CDH1	81	0.998484	2.64404	0.594122	0.151976	0.384097	0.0536862	1	-0.0143523	-0.407553	-0.0143523	1	-0.773415	-0.407553	-0.773415	1	26.2975	0.496034	2.62912e-05	TRUE
ENSG00000092847	ENSG00000062038	AGO1	CDH3	83	1.42959	2.65101	0.498494	0.182918	0.286861	0.0360087	1	-0.122693	-0.425654	-0.122693	1	-0.694472	-0.425654	-0.694472	1	19.6676	0.0106586	7.65554e-08	TRUE
ENSG00000092847	ENSG00000223572	AGO1	CKMT1A	73	1.11741	2.5135	0.763046	0.160806	0.31861	0.0564277	1	0.0308488	-0.482561	0.0308488	1	-0.726573	-0.482561	-0.726573	1	18.2343	0.233879	5.23528e-06	TRUE
ENSG00000092847	ENSG00000237289	AGO1	CKMT1B	76	1.07763	2.58403	0.727751	0.187907	0.393984	0.065318	1	0.0287629	-0.464716	0.0287629	1	-0.743152	-0.464716	-0.743152	1	26.4366	0.340352	6.9934e-05	TRUE
ENSG00000092847	ENSG00000181885	AGO1	CLDN7	81	1.26373	2.66978	0.505122	0.190863	0.38758	0.0456407	1	-0.0631987	-0.415212	-0.0631987	1	-0.738063	-0.415212	-0.738063	1	27.7233	0.0854948	2.37452e-05	TRUE
ENSG00000092847	ENSG00000134852	AGO1	CLOCK	83	1.01935	1.16293	1.65919	0.0684558	0.0640613	0.0539636	1	-0.168996	-0.378906	-0.168996	1	-0.64148	-0.378906	-0.64148	1	5.83054	0.389057	0.00645303	TRUE
ENSG00000092847	ENSG00000080802	AGO1	CNOT4	83	1.1367	1.28869	0.990377	0.0698485	0.06248	0.0302494	1	-0.102319	-0.446539	-0.102319	1	-0.644554	-0.446539	-0.644554	1	4.79419	0.0269121	7.22659e-06	TRUE
ENSG00000092847	ENSG00000166426	AGO1	CRABP1	83	1.1927	2.16419	0.591586	0.153619	0.256735	0.0460056	1	0.0476328	-0.48098	0.0476328	1	-0.757044	-0.48098	-0.757044	1	20.5136	0.106674	1.00041e-05	TRUE
ENSG00000092847	ENSG00000175029	AGO1	CTBP2	83	1.26853	1.53871	0.592349	0.111165	0.106174	0.0259186	1	-0.158492	-0.423098	-0.158492	1	-0.638843	-0.423098	-0.638843	1	9.33744	0.0089948	1.23899e-06	TRUE
ENSG00000092847	ENSG00000055163	AGO1	CYFIP2	83	1.26847	1.74306	0.97343	0.113339	0.118877	0.0450293	1	-0.0599775	-0.480983	-0.0599775	1	-0.663717	-0.480983	-0.663717	1	9.65994	0.0101303	9.35691e-09	TRUE
ENSG00000092847	ENSG00000166265	AGO1	CYYR1	83	1.30608	1.39583	0.752065	0.100524	0.0841335	0.0299039	1	-0.00908609	-0.511621	-0.00908609	1	-0.671317	-0.511621	-0.671317	1	7.08006	0.00157534	5.23889e-06	TRUE
ENSG00000092847	ENSG00000163257	AGO1	DCAF16	83	1.23394	1.33863	1.04689	0.0938909	0.0792866	0.0402711	1	-0.0472199	-0.491508	-0.0472199	1	-0.65884	-0.491508	-0.65884	1	6.89012	0.00739173	2.65939e-05	TRUE
ENSG00000092847	ENSG00000170579	AGO1	DLGAP1	83	1.10709	1.4578	1.46852	0.0744263	0.0796994	0.0493987	1	-0.162071	-0.386288	-0.162071	1	-0.652898	-0.386288	-0.652898	1	5.89031	0.0770359	8.0263e-08	TRUE
ENSG00000092847	ENSG00000101134	AGO1	DOK5	82	1.1465	1.91981	1.1766	0.138107	0.201631	0.0785471	1	-0.0711097	-0.415882	-0.0711097	1	-0.727552	-0.415882	-0.727552	1	16.9165	0.146015	9.15234e-06	TRUE
ENSG00000092847	ENSG00000046604	AGO1	DSG2	83	1.02372	1.26685	0.735898	0.0683072	0.0685133	0.0241901	1	-0.139082	-0.399583	-0.139082	1	-0.648034	-0.399583	-0.648034	1	5.80847	0.364648	0.000101382	TRUE
ENSG00000092847	ENSG00000138101	AGO1	DTNB	82	1.25667	1.58424	0.941181	0.099201	0.0936308	0.0361044	1	-0.154158	-0.441573	-0.154158	1	-0.630923	-0.441573	-0.630923	1	7.12649	0.00575171	1.01702e-08	TRUE
ENSG00000092847	ENSG00000088298	AGO1	EDEM2	83	1.32359	1.23806	0.950608	0.0994007	0.0723103	0.0348694	1	-0.133566	-0.470714	-0.133566	1	-0.614081	-0.470714	-0.614081	1	6.69301	0.000830522	0.000740477	TRUE
ENSG00000092847	ENSG00000115380	AGO1	EFEMP1	72	1.15931	1.62077	1.00541	0.213388	0.341346	0.0996593	1	0.0324439	-0.475685	0.0324439	1	-0.746092	-0.475685	-0.746092	1	28.5286	0.228929	0.0366561	TRUE
ENSG00000092847	ENSG00000132294	AGO1	EFR3A	83	1.06987	1.62889	1.1229	0.0885889	0.109633	0.047411	1	-0.135656	-0.386891	-0.135656	1	-0.685522	-0.386891	-0.685522	1	8.33261	0.216296	8.29227e-08	TRUE
ENSG00000092847	ENSG00000204371	AGO1	EHMT2	83	1.15731	1.43132	0.69295	0.0872971	0.085844	0.0263534	1	-0.110556	-0.434386	-0.110556	1	-0.654011	-0.434386	-0.654011	1	7.18858	0.0376544	1.50665e-06	TRUE
ENSG00000092847	ENSG00000134759	AGO1	ELP2	83	1.2672	1.21836	0.646123	0.0945988	0.0692622	0.0234298	1	-0.120945	-0.472382	-0.120945	1	-0.613075	-0.472382	-0.613075	1	6.73199	0.00298703	0.00113887	TRUE
ENSG00000092847	ENSG00000170571	AGO1	EMB	83	1.01626	1.46973	0.910022	0.0747491	0.0868664	0.0326543	1	-0.182335	-0.359403	-0.182335	1	-0.661423	-0.359403	-0.661423	1	6.65973	0.414168	3.22843e-07	TRUE
ENSG00000092847	ENSG00000132199	AGO1	ENOSF1	83	1.36265	1.30764	0.841804	0.111918	0.0843303	0.0338054	1	-0.176713	-0.441335	-0.176713	1	-0.611564	-0.441335	-0.611564	1	8.03383	0.000870235	0.000234519	TRUE
ENSG00000092847	ENSG00000119888	AGO1	EPCAM	83	1.00282	2.61663	0.474196	0.107845	0.238731	0.0281066	1	-0.121893	-0.352539	-0.121893	1	-0.735097	-0.352539	-0.735097	1	14.0943	0.489595	9.705e-10	TRUE
ENSG00000092847	ENSG00000146904	AGO1	EPHA1	83	1.22936	1.5406	0.622512	0.0955434	0.100389	0.025983	1	-0.0625649	-0.451396	-0.0625649	1	-0.684208	-0.451396	-0.684208	1	7.9174	0.00934578	3.5378e-07	TRUE
ENSG00000092847	ENSG00000105131	AGO1	EPHX3	83	1.3021	2.11896	0.778557	0.143151	0.195749	0.0457094	1	-0.16028	-0.388184	-0.16028	1	-0.692086	-0.388184	-0.692086	1	14.0508	0.0189763	9.0165e-08	TRUE
ENSG00000092847	ENSG00000065361	AGO1	ERBB3	83	1.36567	1.64106	1.12256	0.135689	0.126579	0.0540698	1	-0.214848	-0.40668	-0.214848	1	-0.617091	-0.40668	-0.617091	1	11.3602	0.00428923	1.28585e-06	TRUE
ENSG00000092847	ENSG00000104413	AGO1	ESRP1	83	1.14891	2.38512	0.643298	0.136345	0.24856	0.0429153	1	-0.0877414	-0.398184	-0.0877414	1	-0.718218	-0.398184	-0.718218	1	18.0617	0.139028	1.63795e-07	TRUE
ENSG00000092847	ENSG00000143971	AGO1	ETAA1	83	1.14626	1.41587	0.980539	0.0803816	0.0779818	0.0346741	1	-0.0923228	-0.447285	-0.0923228	1	-0.652192	-0.447285	-0.652192	1	6.29356	0.0362802	4.37347e-07	TRUE
ENSG00000092847	ENSG00000108799	AGO1	EZH1	83	1.1827	1.43138	1.30511	0.0861961	0.0788827	0.0475391	1	-0.0534044	-0.485594	-0.0534044	1	-0.65536	-0.485594	-0.65536	1	6.33353	0.0185691	2.51325e-07	TRUE
ENSG00000092847	ENSG00000164251	AGO1	F2RL1	81	1.25669	2.08207	0.897825	0.174213	0.259803	0.0695869	1	-0.107008	-0.412893	-0.107008	1	-0.711577	-0.412893	-0.711577	1	22.0224	0.0723343	3.98596e-05	TRUE
ENSG00000092847	ENSG00000082269	AGO1	FAM135A	83	1.15558	1.41648	1.11166	0.0821363	0.0803724	0.040558	1	-0.0654023	-0.460997	-0.0654023	1	-0.66546	-0.460997	-0.66546	1	6.41138	0.0309097	8.04537e-07	TRUE
ENSG00000092847	ENSG00000114023	AGO1	FAM162A	83	1.15595	1.69233	0.586281	0.10966	0.126037	0.0280225	1	-0.116417	-0.430264	-0.116417	1	-0.66669	-0.430264	-0.66669	1	10.5104	0.0794346	2.27295e-07	TRUE
ENSG00000092847	ENSG00000198780	AGO1	FAM169A	83	1.04411	1.3765	1.30821	0.0802741	0.0797664	0.0474328	1	-0.157983	-0.412499	-0.157983	1	-0.623248	-0.412499	-0.623248	1	7.19152	0.292098	4.94082e-06	TRUE
ENSG00000092847	ENSG00000177150	AGO1	FAM210A	83	1.16974	1.36994	0.946154	0.0670263	0.061431	0.0269415	1	-0.113033	-0.442477	-0.113033	1	-0.645223	-0.442477	-0.645223	1	4.12146	0.0066417	2.48737e-08	TRUE
ENSG00000092847	ENSG00000138399	AGO1	FASTKD1	83	1.2217	1.5068	0.857542	0.0765609	0.0727774	0.0269801	1	-0.0956554	-0.457686	-0.0956554	1	-0.655406	-0.457686	-0.655406	1	4.73793	0.00243776	4.16584e-10	TRUE
ENSG00000092847	ENSG00000083857	AGO1	FAT1	83	1.09009	1.37637	1.20256	0.125688	0.119219	0.0627294	1	-0.243485	-0.356549	-0.243485	1	-0.613971	-0.356549	-0.613971	1	14.6217	0.237788	0.0011241	TRUE
ENSG00000092847	ENSG00000147364	AGO1	FBXO25	83	1.2431	1.51528	1.32514	0.104771	0.0982597	0.0544943	1	-0.176923	-0.415466	-0.176923	1	-0.627501	-0.415466	-0.627501	1	8.55449	0.0114369	6.26699e-07	TRUE
ENSG00000092847	ENSG00000161513	AGO1	FDXR	82	1.3125	1.12454	1.41785	0.0861251	0.055832	0.0451894	1	-0.0969428	-0.49743	-0.0969428	1	-0.60535	-0.49743	-0.60535	1	5.23997	0.000252	0.014269	TRUE
ENSG00000092847	ENSG00000169018	AGO1	FEM1B	83	1.17505	1.41241	1.12975	0.096127	0.0937558	0.0468934	1	-0.118287	-0.427044	-0.118287	1	-0.661333	-0.427044	-0.661333	1	8.28059	0.0361686	1.6621e-05	TRUE
ENSG00000092847	ENSG00000162344	AGO1	FGF19	70	1.69853	2.27177	0.988718	0.311678	0.42253	0.0992203	1	-0.0482681	-0.494575	-0.0482681	1	-0.685729	-0.494575	-0.685729	1	30.6192	0.0141656	0.00184068	TRUE
ENSG00000092847	ENSG00000112367	AGO1	FIG4	83	1.19141	1.6531	0.938934	0.089632	0.0983629	0.0363693	1	-0.107172	-0.435633	-0.107172	1	-0.666691	-0.435633	-0.666691	1	7.05704	0.0178877	1.73071e-09	TRUE
ENSG00000092847	ENSG00000160973	AGO1	FOXH1	83	1.14617	1.92962	0.643227	0.100191	0.129881	0.0287815	1	-0.111234	-0.430619	-0.111234	1	-0.666751	-0.430619	-0.666751	1	9.37197	0.0742578	1.76447e-10	TRUE
ENSG00000092847	ENSG00000138759	AGO1	FRAS1	83	1.15035	1.62634	0.993367	0.11414	0.133547	0.0496097	1	-0.197225	-0.354685	-0.197225	1	-0.669172	-0.354685	-0.669172	1	11.8508	0.0957596	5.54336e-06	TRUE
ENSG00000092847	ENSG00000162613	AGO1	FUBP1	83	1.16863	1.19585	0.58454	0.0813222	0.0662873	0.0203118	1	-0.0825876	-0.465273	-0.0825876	1	-0.640422	-0.465273	-0.640422	1	6.17034	0.0206663	0.0020552	TRUE
ENSG00000092847	ENSG00000179163	AGO1	FUCA1	83	1.26682	1.29045	1.22577	0.106069	0.0837303	0.0503075	1	-0.10035	-0.481389	-0.10035	1	-0.63788	-0.481389	-0.63788	1	7.81806	0.00694455	0.000422339	TRUE
ENSG00000092847	ENSG00000033170	AGO1	FUT8	83	1.00445	0.899434	1.33331	0.0821142	0.0593588	0.0517512	1	-0.117901	-0.434322	-0.117901	1	-0.623543	-0.434322	-0.623543	1	8.33375	0.478468	0.0470587	TRUE
ENSG00000092847	ENSG00000104290	AGO1	FZD3	83	1.54345	1.44214	0.744046	0.121839	0.0900659	0.0297948	1	-0.141131	-0.474406	-0.141131	1	-0.622471	-0.474406	-0.622471	1	7.39128	1.32143e-05	2.3736e-06	TRUE
ENSG00000092847	ENSG00000115271	AGO1	GCA	83	1.09548	1.37348	0.707719	0.0828304	0.0811907	0.0261819	1	-0.12639	-0.428332	-0.12639	1	-0.648764	-0.428332	-0.648764	1	6.859	0.12622	7.81283e-06	TRUE
ENSG00000092847	ENSG00000115419	AGO1	GLS	83	0.886553	1.13865	1.44482	0.0765921	0.0788039	0.0570524	1	-0.211286	-0.337568	-0.211286	1	-0.640779	-0.337568	-0.640779	1	8.74541	0.0712432	0.0411675	TRUE
ENSG00000092847	ENSG00000196743	AGO1	GM2A	82	1.12645	1.2503	1.16667	0.0794249	0.068395	0.0405623	1	-0.0883009	-0.459568	-0.0883009	1	-0.641872	-0.459568	-0.641872	1	6.16908	0.0576757	0.000227162	TRUE
ENSG00000092847	ENSG00000069966	AGO1	GNB5	83	1.23563	1.67204	0.921006	0.0998432	0.103697	0.03799	1	-0.0910116	-0.459809	-0.0910116	1	-0.652441	-0.459809	-0.652441	1	8.1503	0.0103566	3.46089e-09	TRUE
ENSG00000092847	ENSG00000152990	AGO1	GPR125	83	0.99662	1.25458	1.38405	0.074888	0.0755996	0.0516196	1	-0.098954	-0.418997	-0.098954	1	-0.659619	-0.418997	-0.659619	1	7.2587	0.482057	0.000584123	TRUE
ENSG00000092847	ENSG00000167191	AGO1	GPRC5B	83	1.10551	1.65497	0.740673	0.0931457	0.0998514	0.029053	1	-0.164562	-0.42158	-0.164562	1	-0.629367	-0.42158	-0.629367	1	7.82017	0.130345	2.45755e-09	TRUE
ENSG00000092847	ENSG00000131149	AGO1	GSE1	83	1.45904	1.20189	1.21952	0.130479	0.0823685	0.0516717	1	-0.201638	-0.45337	-0.201638	1	-0.578563	-0.45337	-0.578563	1	9.23262	0.000359897	0.00821063	TRUE
ENSG00000092847	ENSG00000138780	AGO1	GSTCD	83	1.13381	1.35852	1.13462	0.0918796	0.0892667	0.0477912	1	-0.0187063	-0.477427	-0.0187063	1	-0.6858	-0.477427	-0.6858	1	8.12697	0.0746082	6.63174e-05	TRUE
ENSG00000092847	ENSG00000119285	AGO1	HEATR1	83	0.968202	1.45616	1.00666	0.0872574	0.109517	0.0460356	1	-0.12434	-0.385122	-0.12434	1	-0.685302	-0.385122	-0.685302	1	10.0267	0.358255	3.90054e-05	TRUE
ENSG00000092847	ENSG00000198130	AGO1	HIBCH	83	1.24336	1.35513	0.700308	0.0917198	0.0772532	0.0261415	1	-0.0565961	-0.488287	-0.0565961	1	-0.650672	-0.488287	-0.650672	1	6.66896	0.00480636	7.90442e-06	TRUE
ENSG00000092847	ENSG00000198157	AGO1	HMGN5	83	1.34578	1.8226	0.623949	0.130809	0.142101	0.0316701	1	-0.118272	-0.441185	-0.118272	1	-0.671382	-0.441185	-0.671382	1	11.031	0.0049364	6.65658e-08	TRUE
ENSG00000092847	ENSG00000095066	AGO1	HOOK2	83	1.17092	1.75379	0.682983	0.0820583	0.100389	0.0250326	1	-0.113456	-0.413625	-0.113456	1	-0.687065	-0.413625	-0.687065	1	6.08587	0.0202249	3.68204e-11	TRUE
ENSG00000092847	ENSG00000115756	AGO1	HPCAL1	83	1.56463	1.52604	1.09144	0.13141	0.102068	0.0473532	1	-0.128873	-0.47937	-0.128873	1	-0.633726	-0.47937	-0.633726	1	8.28965	2.42029e-05	9.00575e-07	TRUE
ENSG00000092847	ENSG00000169087	AGO1	HSPBAP1	83	1.11046	1.35396	1.14009	0.0727897	0.068384	0.0363608	1	-0.138839	-0.423875	-0.138839	1	-0.632119	-0.423875	-0.632119	1	5.44508	0.066531	8.23819e-07	TRUE
ENSG00000092847	ENSG00000132849	AGO1	INADL	83	1.09306	1.35865	0.985295	0.105031	0.101997	0.0461187	1	-0.118205	-0.437323	-0.118205	1	-0.643827	-0.437323	-0.643827	1	10.8849	0.189123	0.000362057	TRUE
ENSG00000092847	ENSG00000148153	AGO1	INIP	83	1.33196	1.49927	0.901155	0.0980461	0.0876997	0.0347896	1	-0.0337329	-0.496661	-0.0337329	1	-0.676018	-0.496661	-0.676018	1	6.49321	0.00055135	9.93896e-08	TRUE
ENSG00000092847	ENSG00000204084	AGO1	INPP5B	83	1.09137	1.22846	1.1223	0.0720912	0.0632616	0.0361084	1	-0.112566	-0.439378	-0.112566	1	-0.63464	-0.439378	-0.63464	1	5.52981	0.104346	0.000264863	TRUE
ENSG00000092847	ENSG00000173120	AGO1	KDM2A	83	1.09565	1.11589	1.46747	0.0857765	0.0661113	0.0523665	1	-0.195054	-0.415175	-0.195054	1	-0.586813	-0.415175	-0.586813	1	7.36962	0.134064	0.0417241	TRUE
ENSG00000092847	ENSG00000121210	AGO1	KIAA0922	83	1.12247	1.7023	1.04222	0.0841732	0.102835	0.0412997	1	-0.0377365	-0.455004	-0.0377365	1	-0.700263	-0.455004	-0.700263	1	6.94282	0.0747888	7.53273e-10	TRUE
ENSG00000092847	ENSG00000174718	AGO1	KIAA1551	83	1.05721	1.21903	0.813902	0.0808033	0.0759707	0.0300487	1	-0.178456	-0.383612	-0.178456	1	-0.637637	-0.383612	-0.637637	1	7.32296	0.240509	0.00252795	TRUE
ENSG00000092847	ENSG00000186432	AGO1	KPNA4	83	0.827277	1.3566	1.15243	0.072024	0.088129	0.0460999	1	-0.147116	-0.374878	-0.147116	1	-0.650199	-0.374878	-0.650199	1	8.86055	0.00940374	5.96222e-05	TRUE
ENSG00000092847	ENSG00000087299	AGO1	L2HGDH	83	1.14009	1.55521	1.07494	0.093976	0.101698	0.0454043	1	-0.071528	-0.452808	-0.071528	1	-0.676594	-0.452808	-0.676594	1	8.18377	0.0699913	2.61041e-07	TRUE
ENSG00000092847	ENSG00000135862	AGO1	LAMC1	83	1.10023	1.24391	1.0675	0.0928802	0.0892111	0.0457256	1	-0.122531	-0.409871	-0.122531	1	-0.668735	-0.409871	-0.668735	1	8.89255	0.141883	0.00385008	TRUE
ENSG00000092847	ENSG00000119862	AGO1	LGALSL	82	0.949056	1.40879	1.36747	0.104543	0.116132	0.070598	1	-0.13217	-0.421398	-0.13217	1	-0.633174	-0.421398	-0.633174	1	13.9035	0.313695	0.000359698	TRUE
ENSG00000092847	ENSG00000050405	AGO1	LIMA1	83	1.01788	1.48283	0.955412	0.124666	0.146253	0.0552526	1	-0.228994	-0.351201	-0.228994	1	-0.643293	-0.351201	-0.643293	1	16.4358	0.443164	0.000719777	TRUE
ENSG00000092847	ENSG00000148943	AGO1	LIN7C	83	0.993726	1.23864	0.759476	0.0615442	0.0640992	0.0243774	1	-0.0259854	-0.449745	-0.0259854	1	-0.691157	-0.449745	-0.691157	1	5.0279	0.459526	0.000182469	TRUE
ENSG00000092847	ENSG00000073350	AGO1	LLGL2	83	1.02944	1.332	1.55387	0.0995333	0.100411	0.0677409	1	-0.270866	-0.322871	-0.270866	1	-0.620051	-0.322871	-0.620051	1	10.5695	0.3841	0.000708245	TRUE
ENSG00000092847	ENSG00000138095	AGO1	LRPPRC	83	1.16135	1.27021	0.611141	0.0868181	0.0800138	0.0237523	1	-0.0840598	-0.440948	-0.0840598	1	-0.670201	-0.440948	-0.670201	1	7.25109	0.0333888	0.000566817	TRUE
ENSG00000092847	ENSG00000137821	AGO1	LRRC49	83	1.07558	1.58851	1.23597	0.0890968	0.109468	0.0542183	1	-0.0319233	-0.447645	-0.0319233	1	-0.711388	-0.447645	-0.711388	1	8.29631	0.199406	3.66894e-07	TRUE
ENSG00000092847	ENSG00000171492	AGO1	LRRC8D	83	1.22713	1.66378	0.863488	0.100056	0.104852	0.035455	1	-0.118163	-0.445042	-0.118163	1	-0.656173	-0.445042	-0.656173	1	7.8213	0.0129466	6.63014e-09	TRUE
ENSG00000092847	ENSG00000186687	AGO1	LYRM7	83	1.06901	1.31506	1.23455	0.0855573	0.0850111	0.0497566	1	-0.0688377	-0.451928	-0.0688377	1	-0.674645	-0.451928	-0.674645	1	7.61613	0.211134	0.000193103	TRUE
ENSG00000092847	ENSG00000112893	AGO1	MAN2A1	83	1.22169	1.17531	0.899741	0.0944477	0.070608	0.0332712	1	-0.159243	-0.437244	-0.159243	1	-0.60865	-0.437244	-0.60865	1	7.32295	0.0106937	0.00756339	TRUE
ENSG00000092847	ENSG00000109323	AGO1	MANBA	83	1.02675	1.47455	1.29924	0.100585	0.118857	0.065228	1	-0.0805533	-0.427479	-0.0805533	1	-0.689525	-0.427479	-0.689525	1	11.3751	0.395503	7.20732e-05	TRUE
ENSG00000092847	ENSG00000135525	AGO1	MAP7	83	1.0492	1.80118	0.812323	0.095911	0.135092	0.0387619	1	-0.116461	-0.396253	-0.116461	1	-0.683367	-0.396253	-0.683367	1	10.7956	0.304677	3.66424e-08	TRUE
ENSG00000092847	ENSG00000186205	AGO1	MARC1	83	1.15185	2.02498	0.838479	0.115043	0.164966	0.0438363	1	-0.136556	-0.387007	-0.136556	1	-0.701162	-0.387007	-0.701162	1	11.5246	0.0953136	1.09884e-08	TRUE
ENSG00000092847	ENSG00000247626	AGO1	MARS2	83	1.29131	1.98402	0.935614	0.105754	0.136467	0.0429505	1	-0.0305726	-0.462579	-0.0305726	1	-0.718372	-0.462579	-0.718372	1	8.30095	0.00363606	1.39307e-10	TRUE
ENSG00000092847	ENSG00000152939	AGO1	MARVELD2	83	1.07179	1.64182	0.993761	0.0931727	0.109611	0.0435638	1	-0.059114	-0.457615	-0.059114	1	-0.681084	-0.457615	-0.681084	1	8.71972	0.221632	5.03041e-08	TRUE
ENSG00000092847	ENSG00000011258	AGO1	MBTD1	82	1.17917	1.58246	1.21045	0.0877383	0.0904462	0.0457922	1	-0.0788835	-0.460113	-0.0788835	1	-0.658158	-0.460113	-0.658158	1	6.90415	0.0222376	4.30383e-09	TRUE
ENSG00000092847	ENSG00000112159	AGO1	MDN1	83	1.14064	1.43768	0.871709	0.0997976	0.101233	0.0377419	1	-0.158333	-0.402993	-0.158333	1	-0.652519	-0.402993	-0.652519	1	9.19141	0.0813156	2.19409e-05	TRUE
ENSG00000092847	ENSG00000180182	AGO1	MED14	83	1.07646	1.40391	1.34546	0.0903847	0.0919535	0.0561394	1	-0.114998	-0.429386	-0.114998	1	-0.648262	-0.429386	-0.648262	1	8.85641	0.200049	1.70081e-05	TRUE
ENSG00000092847	ENSG00000099917	AGO1	MED15	83	1.05363	1.15886	0.876619	0.0679652	0.0590257	0.0274947	1	-0.103453	-0.439213	-0.103453	1	-0.639784	-0.439213	-0.639784	1	5.25496	0.216213	0.00433087	TRUE
ENSG00000092847	ENSG00000167700	AGO1	MFSD3	83	1.33024	1.35972	0.700164	0.10674	0.0843792	0.0283107	1	-0.102854	-0.480951	-0.102854	1	-0.625817	-0.480951	-0.625817	1	7.97575	0.00136056	2.73571e-05	TRUE
ENSG00000092847	ENSG00000198160	AGO1	MIER1	83	1.11322	1.12778	0.821473	0.0852159	0.068647	0.0305015	1	-0.106535	-0.45355	-0.106535	1	-0.635488	-0.45355	-0.635488	1	7.05385	0.0938704	0.0331848	TRUE
ENSG00000092847	ENSG00000108960	AGO1	MMD	83	1.42448	1.12743	1.04011	0.117775	0.0730646	0.0435927	1	-0.0493964	-0.527363	-0.0493964	1	-0.624643	-0.527363	-0.624643	1	8.26879	0.000271293	0.0424939	TRUE
ENSG00000092847	ENSG00000107186	AGO1	MPDZ	83	0.980131	1.31601	1.2917	0.089103	0.0917623	0.0552195	1	-0.172045	-0.386745	-0.172045	1	-0.630682	-0.386745	-0.630682	1	10.0183	0.412058	0.0004579	TRUE
ENSG00000092847	ENSG00000118242	AGO1	MREG	82	1.43613	1.85214	0.899846	0.115562	0.124548	0.0398126	1	-0.0921228	-0.449449	-0.0921228	1	-0.685404	-0.449449	-0.685404	1	8.21196	0.000154601	7.48288e-10	TRUE
ENSG00000092847	ENSG00000124532	AGO1	MRS2	83	1.31439	1.27272	0.707407	0.0871004	0.063146	0.0231989	1	-0.0921791	-0.493556	-0.0921791	1	-0.610493	-0.493556	-0.610493	1	5.56216	0.00026657	2.23106e-05	TRUE
ENSG00000092847	ENSG00000169894	AGO1	MUC3A	83	1.60297	1.59745	0.870246	0.149901	0.121618	0.0428548	1	-0.124554	-0.481246	-0.124554	1	-0.641382	-0.481246	-0.641382	1	10.2142	6.48855e-05	2.34181e-06	TRUE
ENSG00000092847	ENSG00000157483	AGO1	MYO1E	83	1.44583	1.67247	1.19502	0.134352	0.119524	0.055995	1	-0.165099	-0.445979	-0.165099	1	-0.621681	-0.445979	-0.621681	1	10.4496	0.000682253	1.31145e-07	TRUE
ENSG00000092847	ENSG00000162601	AGO1	MYSM1	83	1.10657	1.42422	1.09999	0.0806528	0.0850868	0.0410204	1	-0.113486	-0.417611	-0.113486	1	-0.665837	-0.417611	-0.665837	1	6.87633	0.0950705	1.7562e-06	TRUE
ENSG00000092847	ENSG00000111704	AGO1	NANOG	80	1.47518	3.20119	0.611013	0.26133	0.486864	0.0633471	1	-0.0266126	-0.501944	-0.0266126	1	-0.707371	-0.501944	-0.707371	1	33.0851	0.0364528	1.09647e-05	TRUE
ENSG00000092847	ENSG00000109065	AGO1	NAT9	83	1.30855	1.24623	0.909108	0.0964826	0.0747032	0.0340618	1	-0.094006	-0.474771	-0.094006	1	-0.646737	-0.474771	-0.646737	1	6.55097	0.00099173	0.000731648	TRUE
ENSG00000092847	ENSG00000061676	AGO1	NCKAP1	83	1.11934	1.16311	1.0207	0.0955491	0.0781638	0.0408845	1	-0.200625	-0.39298	-0.200625	1	-0.612939	-0.39298	-0.612939	1	8.78599	0.107664	0.0200478	TRUE
ENSG00000092847	ENSG00000104722	AGO1	NEFM	79	1.44289	2.55686	0.892746	0.203295	0.330094	0.0762952	1	-0.0184829	-0.47449	-0.0184829	1	-0.735805	-0.47449	-0.735805	1	22.9497	0.016232	5.33932e-06	TRUE
ENSG00000092847	ENSG00000184613	AGO1	NELL2	83	1.25788	2.07661	0.841412	0.110792	0.150455	0.0416904	1	0.0474814	-0.497372	0.0474814	1	-0.733583	-0.497372	-0.733583	1	9.5508	0.0112316	1.77855e-10	TRUE
ENSG00000092847	ENSG00000072736	AGO1	NFATC3	83	0.981913	1.30438	1.08782	0.0606724	0.0634396	0.0323364	1	-0.154724	-0.382266	-0.154724	1	-0.647055	-0.382266	-0.647055	1	4.87754	0.383193	3.65924e-06	TRUE
ENSG00000092847	ENSG00000244005	AGO1	NFS1	83	1.1897	1.41412	0.874945	0.111505	0.105766	0.0413274	1	-0.0789415	-0.458303	-0.0789415	1	-0.671934	-0.458303	-0.671934	1	9.98889	0.046388	9.43743e-05	TRUE
ENSG00000092847	ENSG00000123213	AGO1	NLN	83	1.01756	1.4542	0.653518	0.0681914	0.0771561	0.0224307	1	-0.0433558	-0.44804	-0.0433558	1	-0.681543	-0.44804	-0.681543	1	5.79472	0.3987	4.40923e-08	TRUE
ENSG00000092847	ENSG00000109255	AGO1	NMU	83	1.30092	2.28902	0.723806	0.179295	0.280091	0.0566363	1	-0.0906375	-0.424194	-0.0906375	1	-0.722924	-0.424194	-0.722924	1	21.3198	0.048591	7.74986e-06	TRUE
ENSG00000092847	ENSG00000107281	AGO1	NPDC1	83	1.31371	1.91069	0.956352	0.129288	0.145344	0.0467674	1	-0.203718	-0.404953	-0.203718	1	-0.633721	-0.404953	-0.633721	1	11.2155	0.00874845	8.7693e-09	TRUE
ENSG00000092847	ENSG00000183426	AGO1	NPIPA1	83	1.0592	1.14256	1.34763	0.0715571	0.0613399	0.0441225	1	-0.129244	-0.419349	-0.129244	1	-0.631374	-0.419349	-0.631374	1	5.94131	0.205253	0.0113301	TRUE
ENSG00000092847	ENSG00000185864	AGO1	NPIPB4	83	1.048	1.13576	1.02071	0.0723118	0.0618604	0.0330819	1	-0.17764	-0.39777	-0.17764	1	-0.619574	-0.39777	-0.619574	1	5.88567	0.25436	0.0155474	TRUE
ENSG00000092847	ENSG00000241058	AGO1	NSUN6	83	1.17084	1.55697	0.984338	0.0894477	0.100511	0.0402731	1	-0.0644609	-0.441513	-0.0644609	1	-0.693937	-0.441513	-0.693937	1	7.47469	0.0298621	1.86294e-07	TRUE
ENSG00000092847	ENSG00000140876	AGO1	NUDT7	82	1.06468	1.36717	1.52591	0.0973802	0.0950482	0.0685351	1	-0.0658798	-0.466099	-0.0658798	1	-0.659673	-0.466099	-0.659673	1	9.63276	0.254243	0.000114056	TRUE
ENSG00000092847	ENSG00000155561	AGO1	NUP205	83	1.17688	1.33213	0.854537	0.11013	0.0984118	0.0389818	1	-0.166125	-0.411632	-0.166125	1	-0.632011	-0.411632	-0.632011	1	10.6115	0.0560941	0.000570641	TRUE
ENSG00000092847	ENSG00000197822	AGO1	OCLN	83	0.946789	1.79745	1.00026	0.0948853	0.140227	0.0496499	1	-0.150842	-0.370595	-0.150842	1	-0.667483	-0.370595	-0.667483	1	12.4856	0.288255	1.01931e-07	TRUE
ENSG00000092847	ENSG00000147162	AGO1	OGT	83	1.05199	1.2318	0.878118	0.0824523	0.0774143	0.0333034	1	-0.152144	-0.404645	-0.152144	1	-0.639152	-0.404645	-0.639152	1	7.61922	0.265058	0.00183001	TRUE
ENSG00000092847	ENSG00000162600	AGO1	OMA1	83	1.09425	1.82056	1.03314	0.0825739	0.109667	0.0407148	1	-0.0700026	-0.431041	-0.0700026	1	-0.702072	-0.431041	-0.702072	1	6.81786	0.128545	4.14408e-11	TRUE
ENSG00000092847	ENSG00000189398	AGO1	OR7E12P	83	1.04225	1.38926	1.40766	0.122854	0.137256	0.0844003	1	-0.109697	-0.399444	-0.109697	1	-0.692243	-0.399444	-0.692243	1	15.969	0.365914	0.00289192	TRUE
ENSG00000092847	ENSG00000164830	AGO1	OXR1	83	1.14424	1.22466	1.19347	0.0773932	0.0655984	0.0398058	1	-0.10656	-0.448827	-0.10656	1	-0.640846	-0.448827	-0.640846	1	5.68623	0.0330109	0.000486652	TRUE
ENSG00000092847	ENSG00000178467	AGO1	P4HTM	83	0.966734	1.26174	1.66618	0.0928706	0.0880633	0.0722374	1	-0.174401	-0.406941	-0.174401	1	-0.612652	-0.406941	-0.612652	1	10.3712	0.36057	0.00195258	TRUE
ENSG00000092847	ENSG00000101104	AGO1	PABPC1L	83	0.992315	1.25206	1.62338	0.0726836	0.0686838	0.0537402	1	-0.197541	-0.383114	-0.197541	1	-0.624648	-0.383114	-0.624648	1	6.0137	0.45803	0.00021805	TRUE
ENSG00000092847	ENSG00000090621	AGO1	PABPC4	83	1.05356	1.38717	0.759812	0.0918439	0.0955617	0.0323649	1	-0.151301	-0.394113	-0.151301	1	-0.656647	-0.394113	-0.656647	1	9.1368	0.280719	5.85439e-05	TRUE
ENSG00000092847	ENSG00000083093	AGO1	PALB2	83	1.25967	1.50123	1.09782	0.101587	0.0939053	0.0433002	1	-0.163975	-0.420643	-0.163975	1	-0.638812	-0.420643	-0.638812	1	7.61411	0.00623782	4.29085e-07	TRUE
ENSG00000092847	ENSG00000159086	AGO1	PAXBP1	83	1.14191	1.11662	1.21987	0.102429	0.0793913	0.0509603	1	-0.204777	-0.395366	-0.204777	1	-0.612206	-0.395366	-0.612206	1	9.39638	0.0848826	0.0728889	TRUE
ENSG00000092847	ENSG00000177225	AGO1	PDDC1	83	1.36385	1.57387	1.29155	0.117183	0.10453	0.0577286	1	-0.0379432	-0.506878	-0.0379432	1	-0.667734	-0.506878	-0.667734	1	8.53974	0.00131603	2.3019e-07	TRUE
ENSG00000092847	ENSG00000138735	AGO1	PDE5A	83	1.16357	1.43929	1.34686	0.1045	0.107899	0.0614845	1	-0.162884	-0.391226	-0.162884	1	-0.654479	-0.391226	-0.654479	1	10.3469	0.0607368	5.45701e-05	TRUE
ENSG00000092847	ENSG00000173889	AGO1	PHC3	83	1.25922	1.40114	1.33803	0.109074	0.0966012	0.057554	1	-0.134861	-0.445612	-0.134861	1	-0.639234	-0.445612	-0.639234	1	8.85471	0.00993336	4.08264e-05	TRUE
ENSG00000092847	ENSG00000118482	AGO1	PHF3	83	1.01652	1.26902	0.753333	0.0822244	0.0838499	0.0299	1	-0.169157	-0.376227	-0.169157	1	-0.64843	-0.376227	-0.64843	1	8.38345	0.420652	0.000960594	TRUE
ENSG00000092847	ENSG00000019144	AGO1	PHLDB1	83	1.00057	1.64162	1.20237	0.0803505	0.0967022	0.046693	1	-0.1338	-0.410922	-0.1338	1	-0.640489	-0.410922	-0.640489	1	8.08954	0.497203	1.76718e-09	TRUE
ENSG00000092847	ENSG00000078043	AGO1	PIAS2	83	1.25248	1.44735	0.806862	0.0820851	0.0741255	0.0268871	1	-0.0727692	-0.475995	-0.0727692	1	-0.658543	-0.475995	-0.658543	1	5.18232	0.00143636	2.35292e-08	TRUE
ENSG00000092847	ENSG00000123739	AGO1	PLA2G12A	83	1.2589	1.37658	0.712995	0.113522	0.101905	0.0327182	1	-0.124489	-0.437688	-0.124489	1	-0.657531	-0.437688	-0.657531	1	9.70876	0.0126162	0.000200166	TRUE
ENSG00000092847	ENSG00000121316	AGO1	PLBD1	83	1.21841	1.90105	0.968193	0.136193	0.174312	0.056315	1	-0.148076	-0.404323	-0.148076	1	-0.681653	-0.404323	-0.681653	1	14.2445	0.0563659	8.468e-07	TRUE
ENSG00000092847	ENSG00000120756	AGO1	PLS1	83	1.06589	1.78095	1.0162	0.115632	0.158856	0.0579466	1	-0.0846163	-0.418027	-0.0846163	1	-0.699154	-0.418027	-0.699154	1	14.0769	0.285197	2.30891e-06	TRUE
ENSG00000092847	ENSG00000120594	AGO1	PLXDC2	82	1.34471	2.139	1.01223	0.107309	0.136198	0.0441562	1	-0.0459749	-0.474943	-0.0459749	1	-0.693719	-0.474943	-0.693719	1	7.85964	0.000952976	8.54424e-13	TRUE
ENSG00000092847	ENSG00000164050	AGO1	PLXNB1	82	1.13014	1.51521	1.35435	0.106707	0.111031	0.0604228	1	-0.218371	-0.364446	-0.218371	1	-0.629796	-0.364446	-0.629796	1	10.5411	0.113113	6.80401e-06	TRUE
ENSG00000092847	ENSG00000141682	AGO1	PMAIP1	83	1.25506	1.49098	0.647734	0.0945248	0.0931617	0.0259154	1	-0.0573919	-0.468454	-0.0573919	1	-0.679845	-0.468454	-0.679845	1	7.11986	0.00424879	5.63937e-07	TRUE
ENSG00000092847	ENSG00000032444	AGO1	PNPLA6	83	1.1185	1.26125	1.1813	0.0985081	0.0834093	0.049946	1	-0.112685	-0.459591	-0.112685	1	-0.618327	-0.459591	-0.618327	1	9.39372	0.116277	0.00121227	TRUE
ENSG00000092847	ENSG00000125630	AGO1	POLR1B	83	1.45044	1.74688	0.775982	0.125049	0.120092	0.0359782	1	-0.0594749	-0.493192	-0.0594749	1	-0.670381	-0.493192	-0.670381	1	8.99651	0.000273194	1.07085e-08	TRUE
ENSG00000092847	ENSG00000058600	AGO1	POLR3E	83	1.30512	1.58201	0.661149	0.0834944	0.0811399	0.0219355	1	-0.117798	-0.441002	-0.117798	1	-0.656958	-0.441002	-0.656958	1	5.23366	0.000229617	1.64761e-10	TRUE
ENSG00000092847	ENSG00000204531	AGO1	POU5F1	82	1.67395	2.14793	0.367986	0.302572	0.371122	0.0443291	1	0.25981	-0.633446	0.25981	1	-0.784574	-0.633446	-0.784574	1	36.6285	0.0143832	0.00136875	TRUE
ENSG00000092847	ENSG00000145725	AGO1	PPIP5K2	83	0.90488	1.32607	1.11559	0.0626376	0.0755995	0.0386784	1	-0.110408	-0.379632	-0.110408	1	-0.682789	-0.379632	-0.682789	1	6.23092	0.066405	2.27889e-05	TRUE
ENSG00000092847	ENSG00000138738	AGO1	PRDM5	83	0.990614	1.22942	1.21054	0.0740032	0.071252	0.0426445	1	-0.170765	-0.393477	-0.170765	1	-0.622721	-0.393477	-0.622721	1	7.01417	0.449698	0.000927314	TRUE
ENSG00000092847	ENSG00000146143	AGO1	PRIM2	83	1.09197	1.67479	0.76661	0.0850657	0.10421	0.0308008	1	-0.0787979	-0.43304	-0.0787979	1	-0.692044	-0.43304	-0.692044	1	7.23817	0.14143	3.54402e-09	TRUE
ENSG00000092847	ENSG00000007062	AGO1	PROM1	83	1.81306	2.45615	0.740461	0.197973	0.218301	0.0460134	1	-0.089756	-0.493947	-0.089756	1	-0.675662	-0.493947	-0.675662	1	13.8608	4.80733e-05	1.51377e-09	TRUE
ENSG00000092847	ENSG00000101911	AGO1	PRPS2	83	1.28523	1.59972	0.7153	0.11123	0.105558	0.0312861	1	-0.0921275	-0.475864	-0.0921275	1	-0.645455	-0.475864	-0.645455	1	8.88399	0.00610374	1.04266e-07	TRUE
ENSG00000092847	ENSG00000248405	AGO1	PRR5-ARHGAP8	83	1.27866	1.8397	0.774159	0.12226	0.14159	0.0379072	1	-0.168669	-0.398649	-0.168669	1	-0.665575	-0.398649	-0.665575	1	10.8005	0.0126593	3.66567e-08	TRUE
ENSG00000092847	ENSG00000106246	AGO1	PTCD1	83	1.28123	1.41147	1.01348	0.0975319	0.0815394	0.0385959	1	-0.0830192	-0.487068	-0.0830192	1	-0.640268	-0.487068	-0.640268	1	6.84694	0.00252549	1.3824e-06	TRUE
ENSG00000092847	ENSG00000088179	AGO1	PTPN4	83	1.03955	1.40474	1.0769	0.0713373	0.076634	0.0368099	1	-0.11011	-0.419656	-0.11011	1	-0.662367	-0.419656	-0.662367	1	5.90609	0.290413	5.38911e-07	TRUE
ENSG00000092847	ENSG00000142949	AGO1	PTPRF	83	1.01642	1.23707	0.778685	0.0891099	0.0839134	0.0311408	1	-0.242204	-0.349768	-0.242204	1	-0.610034	-0.349768	-0.610034	1	9.19269	0.427146	0.00298193	TRUE
ENSG00000092847	ENSG00000152894	AGO1	PTPRK	83	1.26832	1.23692	1.14606	0.0856826	0.0648625	0.0372767	1	-0.168678	-0.437665	-0.168678	1	-0.607414	-0.437665	-0.607414	1	5.61232	0.00121436	0.000230905	TRUE
ENSG00000092847	ENSG00000131242	AGO1	RAB11FIP4	83	1.60393	1.52425	1.02329	0.135176	0.0982116	0.045774	1	-0.0324088	-0.541995	-0.0324088	1	-0.644945	-0.541995	-0.644945	1	8.44299	1.28587e-05	4.28555e-07	TRUE
ENSG00000092847	ENSG00000132698	AGO1	RAB25	83	1.09521	1.62857	0.768078	0.125317	0.159256	0.0448297	1	-0.172062	-0.374455	-0.172062	1	-0.678836	-0.374455	-0.678836	1	15.1181	0.224809	8.45742e-05	TRUE
ENSG00000092847	ENSG00000123892	AGO1	RAB38	83	1.04212	2.1851	1.075	0.111424	0.1718	0.05543	1	-0.193491	-0.372843	-0.193491	1	-0.650047	-0.372843	-0.650047	1	13.1003	0.353204	5.56393e-10	TRUE
ENSG00000092847	ENSG00000168118	AGO1	RAB4A	83	1.24251	1.46455	0.803304	0.0835357	0.0763735	0.0269589	1	-0.112793	-0.454161	-0.112793	1	-0.647242	-0.454161	-0.647242	1	5.41691	0.00238687	1.9218e-08	TRUE
ENSG00000092847	ENSG00000011454	AGO1	RABGAP1	83	1.07724	1.23737	1.32371	0.0834991	0.0818324	0.0530607	1	-0.0801707	-0.426205	-0.0801707	1	-0.681561	-0.426205	-0.681561	1	7.72012	0.178873	0.0024033	TRUE
ENSG00000092847	ENSG00000113522	AGO1	RAD50	83	1.06663	1.38388	0.743765	0.072152	0.0758088	0.0253926	1	-0.117694	-0.411591	-0.117694	1	-0.662582	-0.411591	-0.662582	1	5.93385	0.179275	1.28932e-06	TRUE
ENSG00000092847	ENSG00000165105	AGO1	RASEF	83	1.1048	1.19906	0.60365	0.0784958	0.0687723	0.0208905	1	-0.162189	-0.405495	-0.162189	1	-0.629844	-0.405495	-0.629844	1	6.47626	0.0928241	0.00244608	TRUE
ENSG00000092847	ENSG00000122965	AGO1	RBM19	83	1.45258	1.35576	0.845323	0.10082	0.0723358	0.0294525	1	-0.114719	-0.48748	-0.114719	1	-0.621894	-0.48748	-0.621894	1	5.77382	1.18718e-05	2.29011e-06	TRUE
ENSG00000092847	ENSG00000163694	AGO1	RBM47	83	1.0038	2.34323	0.831657	0.0899036	0.164853	0.0389421	1	-0.112054	-0.388302	-0.112054	1	-0.695084	-0.388302	-0.695084	1	10.1968	0.483198	2.0729e-12	TRUE
ENSG00000092847	ENSG00000205517	AGO1	RGL3	82	1.06546	1.71222	1.43799	0.107318	0.134049	0.0690107	1	-0.208697	-0.360372	-0.208697	1	-0.646919	-0.360372	-0.646919	1	11.6343	0.271823	4.84753e-07	TRUE
ENSG00000092847	ENSG00000143333	AGO1	RGS16	83	0.99267	2.10045	1.28837	0.0976164	0.154614	0.0628103	1	-0.118226	-0.405665	-0.118226	1	-0.68777	-0.405665	-0.68777	1	10.6453	0.470165	2.10822e-10	TRUE
ENSG00000092847	ENSG00000129667	AGO1	RHBDF2	83	1.07499	1.21224	1.39621	0.0811163	0.0733658	0.0521341	1	-0.098553	-0.438059	-0.098553	1	-0.649674	-0.438059	-0.649674	1	7.17434	0.178999	0.00245771	TRUE
ENSG00000092847	ENSG00000163162	AGO1	RNF149	83	1.21778	1.17456	0.874548	0.0823605	0.0654606	0.0295921	1	-0.137319	-0.43183	-0.137319	1	-0.634563	-0.43183	-0.634563	1	5.9189	0.00492623	0.00463396	TRUE
ENSG00000092847	ENSG00000130066	AGO1	SAT1	83	1.36667	1.39338	0.725659	0.182666	0.135922	0.0455449	1	-0.184429	-0.45912	-0.184429	1	-0.598305	-0.45912	-0.598305	1	18.1431	0.024045	0.00244868	TRUE
ENSG00000092847	ENSG00000111319	AGO1	SCNN1A	80	1.19555	2.86696	0.894098	0.155406	0.28731	0.0600403	1	-0.174736	-0.384089	-0.174736	1	-0.680703	-0.384089	-0.680703	1	18.4516	0.106045	3.64682e-09	TRUE
ENSG00000092847	ENSG00000091490	AGO1	SEL1L3	77	1.18656	2.21616	1.01035	0.152281	0.257097	0.0687595	1	-0.200146	-0.34852	-0.200146	1	-0.689723	-0.34852	-0.689723	1	18.3874	0.112212	5.24056e-06	TRUE
ENSG00000092847	ENSG00000092421	AGO1	SEMA6A	83	1.35626	2.25567	0.642939	0.145857	0.193942	0.0380288	1	-0.0349348	-0.485053	-0.0349348	1	-0.702132	-0.485053	-0.702132	1	13.3268	0.00839466	3.55711e-09	TRUE
ENSG00000092847	ENSG00000168528	AGO1	SERINC2	83	1.13178	1.63973	0.825341	0.0880616	0.10116	0.0332092	1	-0.0824234	-0.44056	-0.0824234	1	-0.669856	-0.44056	-0.669856	1	7.80277	0.0692293	6.82422e-09	TRUE
ENSG00000092847	ENSG00000080546	AGO1	SESN1	83	1.17563	1.42985	1.29069	0.0853499	0.0834536	0.0481513	1	-0.100241	-0.436909	-0.100241	1	-0.658538	-0.436909	-0.658538	1	6.89387	0.0214343	9.11453e-07	TRUE
ENSG00000092847	ENSG00000156384	AGO1	SFR1	83	1.27816	1.31762	1.09474	0.103209	0.0842328	0.0449638	1	-0.0627237	-0.490185	-0.0627237	1	-0.654083	-0.490185	-0.654083	1	7.73299	0.00428675	0.000155161	TRUE
ENSG00000092847	ENSG00000145423	AGO1	SFRP2	83	1.17073	2.67252	0.439959	0.198592	0.431003	0.045199	1	0.0466972	-0.460583	0.0466972	1	-0.781076	-0.460583	-0.781076	1	30.9957	0.196266	0.00010651	TRUE
ENSG00000092847	ENSG00000125731	AGO1	SH2D3A	83	1.32544	1.63226	1.1804	0.127193	0.124111	0.0570119	1	-0.15968	-0.431361	-0.15968	1	-0.639476	-0.431361	-0.639476	1	10.8931	0.00619667	1.14184e-06	TRUE
ENSG00000092847	ENSG00000198478	AGO1	SH3BGRL2	83	1.0523	1.34441	0.990551	0.0800106	0.0860057	0.0375599	1	-0.166106	-0.375987	-0.166106	1	-0.661669	-0.375987	-0.661669	1	7.30308	0.257596	6.91052e-05	TRUE
ENSG00000092847	ENSG00000146409	AGO1	SLC18B1	83	1.1745	1.63526	0.927602	0.085924	0.0928983	0.034021	1	-0.113293	-0.439825	-0.113293	1	-0.658336	-0.439825	-0.658336	1	6.41467	0.0227951	7.2461e-10	TRUE
ENSG00000092847	ENSG00000151729	AGO1	SLC25A4	83	1.26263	1.40896	0.583361	0.0839452	0.0743278	0.0200834	1	-0.0630958	-0.478372	-0.0630958	1	-0.657168	-0.478372	-0.657168	1	5.6413	0.00122531	2.18957e-07	TRUE
ENSG00000092847	ENSG00000122696	AGO1	SLC25A51	83	1.18177	1.52483	1.26851	0.0841054	0.0851073	0.0448889	1	-0.125733	-0.431027	-0.125733	1	-0.658161	-0.431027	-0.658161	1	5.98603	0.0168362	1.3417e-08	TRUE
ENSG00000092847	ENSG00000033867	AGO1	SLC4A7	83	1.09263	1.05421	1.08426	0.0763442	0.0570693	0.0346603	1	-0.199806	-0.404847	-0.199806	1	-0.595524	-0.404847	-0.595524	1	5.88437	0.114294	0.172525	TRUE
ENSG00000092847	ENSG00000072041	AGO1	SLC6A15	83	1.25621	1.94109	0.970327	0.131208	0.170901	0.056768	1	0.0147559	-0.484591	0.0147559	1	-0.728431	-0.484591	-0.728431	1	12.947	0.0271742	2.14984e-07	TRUE
ENSG00000092847	ENSG00000092068	AGO1	SLC7A8	83	1.44842	2.39857	0.518034	0.149852	0.201794	0.0299942	1	-0.0787312	-0.462528	-0.0787312	1	-0.695277	-0.462528	-0.695277	1	12.8211	0.00183962	4.81985e-10	TRUE
ENSG00000092847	ENSG00000157106	AGO1	SMG1	83	1.14516	1.07167	1.02145	0.0828121	0.059477	0.0343347	1	-0.153967	-0.44086	-0.153967	1	-0.605164	-0.44086	-0.605164	1	6.17385	0.041729	0.115884	TRUE
ENSG00000092847	ENSG00000086300	AGO1	SNX10	82	1.0734	1.44102	1.13741	0.087447	0.0897589	0.0461108	1	-0.0777001	-0.454307	-0.0777001	1	-0.653151	-0.454307	-0.653151	1	8.23351	0.201891	2.37495e-06	TRUE
ENSG00000092847	ENSG00000071189	AGO1	SNX13	83	1.18216	1.22526	1.29731	0.0988059	0.077797	0.0524562	1	-0.114493	-0.45824	-0.114493	1	-0.621206	-0.45824	-0.621206	1	8.53115	0.0344676	0.00243952	TRUE
ENSG00000092847	ENSG00000134243	AGO1	SORT1	83	1.00832	1.26468	1.10657	0.0820008	0.0812688	0.0425585	1	-0.201754	-0.36282	-0.201754	1	-0.628662	-0.36282	-0.628662	1	8.3049	0.459731	0.00082677	TRUE
ENSG00000092847	ENSG00000128487	AGO1	SPECC1	83	1.26337	1.34106	0.798196	0.0827389	0.0699599	0.0267795	1	-0.081674	-0.471968	-0.081674	1	-0.647068	-0.471968	-0.647068	1	5.49163	0.00103801	2.71131e-06	TRUE
ENSG00000092847	ENSG00000166145	AGO1	SPINT1	83	1.25724	1.90695	0.566862	0.10897	0.139138	0.0271576	1	-0.0626072	-0.444267	-0.0626072	1	-0.695051	-0.444267	-0.695051	1	10.0103	0.0103381	2.93914e-09	TRUE
ENSG00000092847	ENSG00000167642	AGO1	SPINT2	83	1.09357	1.60848	0.434667	0.0970317	0.118857	0.020068	1	-0.138935	-0.387564	-0.138935	1	-0.675969	-0.387564	-0.675969	1	10.242	0.168885	1.03316e-06	TRUE
ENSG00000092847	ENSG00000145545	AGO1	SRD5A1	83	1.27366	1.66868	0.823681	0.103661	0.112687	0.0363462	1	-0.0327256	-0.47004	-0.0327256	1	-0.702461	-0.47004	-0.702461	1	8.11696	0.00498353	3.61235e-08	TRUE
ENSG00000092847	ENSG00000145687	AGO1	SSBP2	83	1.20005	1.59717	0.823497	0.109153	0.105703	0.035807	1	-0.160011	-0.440906	-0.160011	1	-0.618537	-0.440906	-0.618537	1	9.46565	0.0352785	1.19053e-07	TRUE
ENSG00000092847	ENSG00000064225	AGO1	ST3GAL6	83	1.13698	1.23639	1.57363	0.0879532	0.0785878	0.0615524	1	-0.0905744	-0.446306	-0.0905744	1	-0.653702	-0.446306	-0.653702	1	7.65114	0.0616619	0.00175709	TRUE
ENSG00000092847	ENSG00000070731	AGO1	ST6GALNAC2	83	1.3684	1.2818	0.491119	0.12509	0.098659	0.0245101	1	0.0541842	-0.539449	0.0541842	1	-0.696097	-0.539449	-0.696097	1	10.261	0.00211306	0.00272924	TRUE
ENSG00000092847	ENSG00000168610	AGO1	STAT3	83	1.25018	1.49091	0.664652	0.097845	0.0934058	0.0264303	1	-0.101661	-0.449056	-0.101661	1	-0.665319	-0.449056	-0.665319	1	7.23459	0.00622635	5.98013e-07	TRUE
ENSG00000092847	ENSG00000130413	AGO1	STK33	83	1.07432	1.42822	1.23508	0.0798723	0.0833557	0.0445918	1	-0.162036	-0.39402	-0.162036	1	-0.646663	-0.39402	-0.646663	1	6.78211	0.177475	9.62121e-07	TRUE
ENSG00000092847	ENSG00000165209	AGO1	STRBP	83	1.10166	1.52283	1.02658	0.0844596	0.0903235	0.0393934	1	-0.0739601	-0.448358	-0.0739601	1	-0.670408	-0.448358	-0.670408	1	7.06278	0.11613	6.6665e-08	TRUE
ENSG00000092847	ENSG00000198252	AGO1	STYX	83	1.20011	1.22541	0.71256	0.0814248	0.0659036	0.0241634	1	-0.0914276	-0.465323	-0.0914276	1	-0.640595	-0.465323	-0.640595	1	5.7656	0.00807536	0.000493723	TRUE
ENSG00000092847	ENSG00000111707	AGO1	SUDS3	83	1.27192	1.18249	0.696041	0.0901119	0.0676802	0.0243772	1	-0.160034	-0.432331	-0.160034	1	-0.612686	-0.432331	-0.612686	1	6.57642	0.00170843	0.0042718	TRUE
ENSG00000092847	ENSG00000144455	AGO1	SUMF1	83	1.10172	1.39845	1.02088	0.0822435	0.0812494	0.0374596	1	-0.111008	-0.432706	-0.111008	1	-0.656271	-0.432706	-0.656271	1	6.67009	0.10988	2.42084e-06	TRUE
ENSG00000092847	ENSG00000054654	AGO1	SYNE2	83	1.10005	1.36693	0.951573	0.069563	0.0674958	0.0297302	1	-0.111974	-0.436451	-0.111974	1	-0.647043	-0.436451	-0.647043	1	5.01009	0.0771256	2.86947e-07	TRUE
ENSG00000092847	ENSG00000166012	AGO1	TAF1D	83	1.04436	1.14345	0.725847	0.0923305	0.0791144	0.0300806	1	-0.169412	-0.401383	-0.169412	1	-0.626138	-0.401383	-0.626138	1	9.27069	0.316119	0.0367725	TRUE
ENSG00000092847	ENSG00000204634	AGO1	TBC1D8	83	1.09395	1.24474	1.16786	0.0795658	0.0710522	0.0403027	1	-0.185678	-0.393407	-0.185678	1	-0.62144	-0.393407	-0.62144	1	6.57129	0.120595	0.000456853	TRUE
ENSG00000092847	ENSG00000101849	AGO1	TBL1X	83	1.29841	1.23661	1.47639	0.149964	0.108087	0.078611	1	-0.211754	-0.429947	-0.211754	1	-0.589794	-0.429947	-0.589794	1	14.3445	0.0250093	0.0157534	TRUE
ENSG00000092847	ENSG00000187735	AGO1	TCEA1	83	1.163	1.16207	0.527714	0.0723098	0.0566486	0.0164122	1	-0.0471011	-0.48771	-0.0471011	1	-0.64606	-0.48771	-0.64606	1	4.88158	0.0134615	0.00269381	TRUE
ENSG00000092847	ENSG00000138336	AGO1	TET1	83	1.04164	1.33705	0.640115	0.0780042	0.0812591	0.0233483	1	-0.179666	-0.366229	-0.179666	1	-0.65239	-0.366229	-0.65239	1	7.05179	0.297474	4.15125e-05	TRUE
ENSG00000092847	ENSG00000115970	AGO1	THADA	83	1.28836	1.2346	1.50741	0.135131	0.104744	0.081785	1	0.00167192	-0.508688	0.00167192	1	-0.685765	-0.508688	-0.685765	1	12.4114	0.0179553	0.01394	TRUE
ENSG00000092847	ENSG00000064115	AGO1	TM7SF3	83	1.23777	1.40437	0.826743	0.0978995	0.0857916	0.0323486	1	-0.113847	-0.459265	-0.113847	1	-0.640078	-0.459265	-0.640078	1	7.38413	0.00869659	5.06954e-06	TRUE
ENSG00000092847	ENSG00000077147	AGO1	TM9SF3	83	0.925685	1.21292	0.827456	0.0618376	0.0650308	0.0268416	1	-0.133296	-0.386997	-0.133296	1	-0.65129	-0.386997	-0.65129	1	5.85348	0.116499	0.00078367	TRUE
ENSG00000092847	ENSG00000138111	AGO1	TMEM180	83	1.15479	1.73368	1.33651	0.0963686	0.114992	0.0582656	1	-0.0652184	-0.452391	-0.0652184	1	-0.686029	-0.452391	-0.686029	1	8.44902	0.0560835	5.34925e-09	TRUE
ENSG00000092847	ENSG00000076554	AGO1	TPD52	83	1.18524	1.92857	0.735117	0.10219	0.128857	0.0319104	1	-0.16935	-0.401419	-0.16935	1	-0.652124	-0.401419	-0.652124	1	9.05882	0.036814	1.42071e-10	TRUE
ENSG00000092847	ENSG00000134900	AGO1	TPP2	83	1.23441	1.20526	0.727654	0.0893332	0.0707875	0.0269148	1	-0.06624	-0.479528	-0.06624	1	-0.648587	-0.479528	-0.648587	1	6.66038	0.00520226	0.00241078	TRUE
ENSG00000092847	ENSG00000056972	AGO1	TRAF3IP2	83	1.14105	1.85429	1.20677	0.0973628	0.125288	0.0522825	1	-0.155196	-0.393616	-0.155196	1	-0.661307	-0.393616	-0.661307	1	9.17601	0.0756708	7.89932e-10	TRUE
ENSG00000092847	ENSG00000182606	AGO1	TRAK1	83	1.22314	1.35543	1.26975	0.102105	0.0908876	0.0517199	1	-0.167145	-0.404581	-0.167145	1	-0.646384	-0.404581	-0.646384	1	8.19149	0.0158909	9.59455e-05	TRUE
ENSG00000092847	ENSG00000196459	AGO1	TRAPPC2	83	1.18878	1.22834	0.972587	0.0953989	0.0799338	0.0386556	1	-0.132717	-0.435652	-0.132717	1	-0.640965	-0.435652	-0.640965	1	7.84534	0.0256391	0.00272682	TRUE
ENSG00000092847	ENSG00000071575	AGO1	TRIB2	83	1.32747	1.70915	0.955879	0.0942156	0.0960027	0.0364029	1	-0.0253611	-0.495579	-0.0253611	1	-0.6794	-0.495579	-0.6794	1	6.37848	0.000412919	6.35269e-11	TRUE
ENSG00000092847	ENSG00000221926	AGO1	TRIM16	83	1.12435	1.27203	1.39215	0.0806219	0.069002	0.0484763	1	-0.102276	-0.459524	-0.102276	1	-0.629995	-0.459524	-0.629995	1	6.31107	0.0634609	8.59364e-05	TRUE
ENSG00000092847	ENSG00000108395	AGO1	TRIM37	83	1.09468	1.35057	0.875235	0.0818592	0.0832995	0.0335436	1	-0.0816939	-0.433441	-0.0816939	1	-0.674196	-0.433441	-0.674196	1	7.13517	0.125439	3.33635e-05	TRUE
ENSG00000092847	ENSG00000099282	AGO1	TSPAN15	82	1.35072	1.75671	1.1742	0.128138	0.136691	0.0602254	1	-0.0460398	-0.48345	-0.0460398	1	-0.687114	-0.48345	-0.687114	1	10.7369	0.00382753	1.95528e-07	TRUE
ENSG00000092847	ENSG00000123607	AGO1	TTC21B	83	1.26996	1.35734	1.22771	0.0813016	0.0700754	0.0407938	1	-0.051285	-0.479827	-0.051285	1	-0.66481	-0.479827	-0.66481	1	5.20263	0.000677747	1.11925e-06	TRUE
ENSG00000092847	ENSG00000074935	AGO1	TUBE1	83	1.12534	1.52575	1.05922	0.0906255	0.0964547	0.0432358	1	-0.0540903	-0.464366	-0.0540903	1	-0.684237	-0.464366	-0.684237	1	7.40724	0.0852477	2.70471e-07	TRUE
ENSG00000092847	ENSG00000105397	AGO1	TYK2	82	1.12823	1.20715	1.67148	0.0989235	0.0788287	0.0655642	1	-0.227134	-0.391926	-0.227134	1	-0.591829	-0.391926	-0.591829	1	8.66186	0.0993234	0.00515987	TRUE
ENSG00000092847	ENSG00000130939	AGO1	UBE4B	83	1.42265	1.5151	0.848238	0.112884	0.0949021	0.0343637	1	-0.129359	-0.463246	-0.129359	1	-0.636567	-0.463246	-0.636567	1	7.61055	0.00016983	2.97193e-07	TRUE
ENSG00000092847	ENSG00000215114	AGO1	UBXN2B	83	1.21214	1.25287	0.908098	0.081668	0.0661425	0.0298098	1	-0.139753	-0.446394	-0.139753	1	-0.62271	-0.446394	-0.62271	1	5.56668	0.0055847	0.000129796	TRUE
ENSG00000092847	ENSG00000174607	AGO1	UGT8	82	1.26234	2.42749	0.88416	0.126967	0.201153	0.050288	1	-0.0421824	-0.453152	-0.0421824	1	-0.710468	-0.453152	-0.710468	1	13.0526	0.0210424	2.44107e-10	TRUE
ENSG00000092847	ENSG00000168038	AGO1	ULK4	83	1.08403	1.36002	1.52185	0.080874	0.0816723	0.057933	1	-0.0945959	-0.426222	-0.0945959	1	-0.660553	-0.426222	-0.660553	1	7.43135	0.150953	1.60521e-05	TRUE
ENSG00000092847	ENSG00000105176	AGO1	URI1	83	0.993311	1.29	1.08204	0.0892058	0.0922215	0.044725	1	-0.248551	-0.329378	-0.248551	1	-0.623026	-0.329378	-0.623026	1	9.71394	0.470209	0.00116723	TRUE
ENSG00000092847	ENSG00000187555	AGO1	USP7	83	1.11447	1.52327	1.14464	0.123797	0.121545	0.0560256	1	-0.236562	-0.36907	-0.236562	1	-0.626289	-0.36907	-0.626289	1	12.0624	0.178963	2.34679e-05	TRUE
ENSG00000092847	ENSG00000160131	AGO1	VMA21	83	1.00016	1.16825	0.895275	0.085907	0.0850643	0.0386612	1	-0.094751	-0.413229	-0.094751	1	-0.673798	-0.413229	-0.673798	1	9.28757	0.499268	0.0256879	TRUE
ENSG00000092847	ENSG00000085449	AGO1	WDFY1	83	1.13459	1.46061	0.832303	0.091004	0.089259	0.0329264	1	-0.103394	-0.449915	-0.103394	1	-0.647752	-0.449915	-0.647752	1	7.70856	0.0715437	8.77243e-07	TRUE
ENSG00000092847	ENSG00000196151	AGO1	WDSUB1	82	1.25983	1.36079	1.27334	0.0957651	0.081506	0.0489029	1	-0.0959731	-0.466674	-0.0959731	1	-0.646129	-0.466674	-0.646129	1	7.04926	0.00408786	1.51803e-05	TRUE
ENSG00000092847	ENSG00000165392	AGO1	WRN	83	1.19408	1.51357	1.03705	0.116586	0.115606	0.0514692	1	-0.0839836	-0.461087	-0.0839836	1	-0.660113	-0.461087	-0.660113	1	11.3421	0.0499402	1.41285e-05	TRUE
ENSG00000092847	ENSG00000169180	AGO1	XPO6	83	1.33905	1.58779	1.02163	0.12159	0.107547	0.044493	1	-0.195059	-0.424398	-0.195059	1	-0.617707	-0.424398	-0.617707	1	9.25248	0.00330732	2.54668e-07	TRUE
ENSG00000092847	ENSG00000130227	AGO1	XPO7	83	1.13894	1.5323	1.20964	0.0934357	0.092992	0.0471452	1	-0.164428	-0.423332	-0.164428	1	-0.624618	-0.423332	-0.624618	1	7.8405	0.0704767	8.72564e-08	TRUE
ENSG00000092847	ENSG00000152518	AGO1	ZFP36L2	83	1.23941	1.53784	0.832957	0.0901137	0.0869087	0.0309424	1	-0.063025	-0.479313	-0.063025	1	-0.666054	-0.479313	-0.666054	1	6.25517	0.00476055	1.22131e-08	TRUE
ENSG00000092847	ENSG00000196670	AGO1	ZFP62	83	1.172	1.52068	1.29516	0.0861221	0.0898876	0.0506753	1	0.0083249	-0.493845	0.0083249	1	-0.693062	-0.493845	-0.693062	1	6.86667	0.0246048	6.55315e-08	TRUE
ENSG00000092847	ENSG00000020256	AGO1	ZFP64	83	1.27127	1.05018	1.06774	0.0833026	0.0539404	0.0336319	1	-0.13589	-0.470514	-0.13589	1	-0.600109	-0.470514	-0.600109	1	5.25027	0.000827963	0.177509	TRUE
ENSG00000092847	ENSG00000100711	AGO1	ZFYVE21	83	1.30169	1.49517	0.62268	0.0930798	0.0863563	0.0232161	1	-0.0941561	-0.456504	-0.0941561	1	-0.659793	-0.456504	-0.659793	1	6.50954	0.000868086	8.37085e-08	TRUE
ENSG00000092847	ENSG00000171649	AGO1	ZIK1	83	1.18254	1.57366	1.00322	0.0903205	0.095289	0.0406897	1	0.00702278	-0.498484	0.00702278	1	-0.690601	-0.498484	-0.690601	1	7.30872	0.0233112	2.50642e-08	TRUE
ENSG00000092847	ENSG00000196247	AGO1	ZNF107	83	1.19022	1.54461	1.02954	0.093109	0.10051	0.0425086	1	-0.0842343	-0.431319	-0.0842343	1	-0.688181	-0.431319	-0.688181	1	7.71829	0.0221753	3.08693e-07	TRUE
ENSG00000092847	ENSG00000131127	AGO1	ZNF141	83	1.30433	1.21456	1.06769	0.101195	0.0773369	0.0424411	1	-0.11244	-0.454288	-0.11244	1	-0.638696	-0.454288	-0.638696	1	7.81326	0.00176048	0.00344135	TRUE
ENSG00000092847	ENSG00000154957	AGO1	ZNF18	83	1.23513	1.38873	1.33437	0.0987158	0.0833991	0.0499208	1	-0.194546	-0.424492	-0.194546	1	-0.60698	-0.424492	-0.60698	1	7.24923	0.00979953	6.19323e-06	TRUE
ENSG00000092847	ENSG00000198039	AGO1	ZNF273	83	1.2069	1.26932	1.0587	0.0947789	0.080493	0.0416798	1	-0.128434	-0.435947	-0.128434	1	-0.641263	-0.435947	-0.641263	1	7.7617	0.0159849	0.000625472	TRUE
ENSG00000092847	ENSG00000198185	AGO1	ZNF334	83	1.29394	1.41388	1.12307	0.0949366	0.0805177	0.0413411	1	-0.107757	-0.466735	-0.107757	1	-0.637823	-0.466735	-0.637823	1	6.55577	0.00135111	9.50778e-07	TRUE
ENSG00000092847	ENSG00000251247	AGO1	ZNF345	83	1.07046	1.34378	1.70803	0.0872069	0.0836556	0.0658141	1	-0.154094	-0.410773	-0.154094	1	-0.642746	-0.410773	-0.642746	1	7.56095	0.210749	4.76382e-05	TRUE
ENSG00000092847	ENSG00000197050	AGO1	ZNF420	82	1.14137	1.32845	1.44487	0.0863968	0.0732897	0.0520435	1	-0.101039	-0.472953	-0.101039	1	-0.62236	-0.472953	-0.62236	1	6.6709	0.0528747	1.23696e-05	TRUE
ENSG00000092847	ENSG00000197013	AGO1	ZNF429	83	1.19405	1.28664	1.08122	0.0800649	0.0663632	0.0349569	1	-0.151377	-0.436512	-0.151377	1	-0.617953	-0.436512	-0.617953	1	5.54399	0.00881046	2.22809e-05	TRUE
ENSG00000092847	ENSG00000196705	AGO1	ZNF431	83	1.21838	1.23479	1.00289	0.0828904	0.0659551	0.0332238	1	-0.149828	-0.435362	-0.149828	1	-0.619337	-0.435362	-0.619337	1	5.82117	0.00505696	0.000314021	TRUE
ENSG00000092847	ENSG00000243943	AGO1	ZNF512	83	1.20131	1.64138	0.976297	0.0949201	0.101352	0.0401115	1	-0.0364859	-0.471862	-0.0364859	1	-0.683262	-0.471862	-0.683262	1	7.66403	0.018518	6.69905e-09	TRUE
ENSG00000092847	ENSG00000189042	AGO1	ZNF567	83	1.16894	1.67697	0.769191	0.118753	0.141623	0.0418732	1	-0.0377782	-0.460001	-0.0377782	1	-0.710037	-0.460001	-0.710037	1	11.9012	0.0793718	3.92054e-06	TRUE
ENSG00000092847	ENSG00000176024	AGO1	ZNF613	83	1.35353	1.48984	1.14623	0.108709	0.0908259	0.0464023	1	-0.102878	-0.483928	-0.102878	1	-0.632345	-0.483928	-0.632345	1	7.68729	0.000839039	3.42216e-07	TRUE
ENSG00000092847	ENSG00000204611	AGO1	ZNF616	83	1.19797	1.45399	1.13674	0.0878143	0.0857454	0.0427254	1	-0.0830173	-0.453607	-0.0830173	1	-0.666371	-0.453607	-0.666371	1	6.65236	0.0134527	5.10925e-07	TRUE
ENSG00000092847	ENSG00000198093	AGO1	ZNF649	83	1.17933	1.56109	0.675847	0.0800225	0.0837835	0.0234191	1	-0.0952553	-0.443664	-0.0952553	1	-0.664622	-0.443664	-0.664622	1	5.75202	0.0138977	1.34798e-09	TRUE
ENSG00000092847	ENSG00000197928	AGO1	ZNF677	83	1.05447	1.20511	0.976454	0.0911471	0.0827424	0.041816	1	-0.0660017	-0.464124	-0.0660017	1	-0.653751	-0.464124	-0.653751	1	9.08031	0.275902	0.00764086	TRUE
ENSG00000092847	ENSG00000173041	AGO1	ZNF680	83	1.11399	1.30552	1.02526	0.113477	0.104341	0.0530316	1	-0.0348294	-0.487531	-0.0348294	1	-0.66174	-0.487531	-0.66174	1	12.4772	0.159081	0.00222035	TRUE
ENSG00000092847	ENSG00000182903	AGO1	ZNF721	83	1.24167	1.28147	0.92753	0.100246	0.0808372	0.0367421	1	-0.150233	-0.441074	-0.150233	1	-0.614392	-0.441074	-0.614392	1	8.23276	0.00910571	0.000404858	TRUE
ENSG00000092847	ENSG00000172687	AGO1	ZNF738	83	1.3015	1.34238	0.622022	0.0893683	0.0745917	0.0222231	1	-0.0589563	-0.484601	-0.0589563	1	-0.658565	-0.484601	-0.658565	1	5.9544	0.000572915	8.11196e-06	TRUE
ENSG00000092847	ENSG00000185252	AGO1	ZNF74	83	1.25836	1.37983	0.974864	0.0906666	0.0799992	0.0363494	1	-0.0818019	-0.464172	-0.0818019	1	-0.654449	-0.464172	-0.654449	1	6.69465	0.0027826	4.43884e-06	TRUE
ENSG00000092847	ENSG00000130182	AGO1	ZSCAN10	83	1.32457	2.43811	0.57107	0.139096	0.20848	0.0338039	1	-0.0313548	-0.471832	-0.0313548	1	-0.710122	-0.471832	-0.710122	1	13.5648	0.0110695	5.56552e-10	TRUE
ENSG00000166199	ENSG00000131043	ALKBH3	AAR2	258	1.10899	1.30995	0.778066	0.0432803	0.041674	0.018197	1	0.0960532	-0.561627	0.0960532	1	-0.701378	-0.561627	-0.701378	1	4.93771	0.00620197	7.81977e-13	TRUE
ENSG00000166199	ENSG00000114770	ALKBH3	ABCC5	258	1.04355	1.59149	1.04792	0.0458536	0.0587283	0.0280801	1	0.0805291	-0.532547	0.0805291	1	-0.722245	-0.532547	-0.722245	1	6.18512	0.171552	1.32319e-20	TRUE
ENSG00000166199	ENSG00000164163	ALKBH3	ABCE1	258	1.00959	1.39748	0.600585	0.0401099	0.0456932	0.0142298	1	0.0644792	-0.527782	0.0644792	1	-0.700293	-0.527782	-0.700293	1	5.32718	0.405638	2.10193e-16	TRUE
ENSG00000166199	ENSG00000033050	ALKBH3	ABCF2	258	1.12525	1.30804	0.744564	0.0414531	0.0392835	0.016371	1	0.0784583	-0.55708	0.0784583	1	-0.694437	-0.55708	-0.694437	1	4.41599	0.00138584	6.09322e-14	TRUE
ENSG00000166199	ENSG00000161204	ALKBH3	ABCF3	258	1.11214	1.46473	0.762282	0.0456351	0.0488941	0.0187249	1	0.070388	-0.54443	0.070388	1	-0.702766	-0.54443	-0.702766	1	5.3956	0.00733352	7.78337e-19	TRUE
ENSG00000166199	ENSG00000011198	ALKBH3	ABHD5	258	1.12705	1.38936	1.02003	0.048247	0.047177	0.0259367	1	0.0909711	-0.564114	0.0909711	1	-0.694404	-0.564114	-0.694404	1	5.86883	0.00448611	4.16724e-15	TRUE
ENSG00000166199	ENSG00000177646	ALKBH3	ACAD9	258	1.03078	1.4234	0.850694	0.0382973	0.0433501	0.018924	1	0.0760884	-0.535496	0.0760884	1	-0.709179	-0.535496	-0.709179	1	4.52098	0.211156	1.19804e-19	TRUE
ENSG00000166199	ENSG00000101442	ALKBH3	ACTR5	258	1.01799	1.59926	1.02305	0.041027	0.0530099	0.024677	1	0.0433871	-0.510039	0.0433871	1	-0.710939	-0.510039	-0.710939	1	5.29847	0.330706	1.37345e-24	TRUE
ENSG00000166199	ENSG00000113812	ALKBH3	ACTR8	258	1.0959	1.35438	0.920629	0.0443102	0.0434829	0.0217914	1	0.0546927	-0.543257	0.0546927	1	-0.686598	-0.543257	-0.686598	1	5.25015	0.0156816	8.22314e-15	TRUE
ENSG00000166199	ENSG00000119523	ALKBH3	ALG2	258	1.09799	1.30838	0.787286	0.0437813	0.0429118	0.0186894	1	0.0702916	-0.545423	0.0702916	1	-0.69893	-0.545423	-0.69893	1	5.12792	0.0130401	3.66274e-12	TRUE
ENSG00000166199	ENSG00000100601	ALKBH3	ALKBH1	258	1.03455	1.44262	1.15311	0.0432372	0.0480964	0.0284028	1	0.0793196	-0.545419	0.0793196	1	-0.702119	-0.545419	-0.702119	1	5.53961	0.212472	6.52057e-18	TRUE
ENSG00000166199	ENSG00000123505	ALKBH3	AMD1	258	1.01906	1.46229	0.62827	0.0393423	0.0460254	0.0143994	1	0.0551501	-0.52808	0.0551501	1	-0.698197	-0.52808	-0.698197	1	4.93435	0.31423	1.61521e-20	TRUE
ENSG00000166199	ENSG00000053900	ALKBH3	ANAPC4	258	1.01661	1.58719	0.837416	0.0385071	0.0480985	0.0187117	1	0.0473168	-0.524701	0.0473168	1	-0.700197	-0.524701	-0.700197	1	4.622	0.333331	1.33779e-27	TRUE
ENSG00000166199	ENSG00000134262	ALKBH3	AP4B1	258	1.16202	1.50092	1.18209	0.0494269	0.0530613	0.0306048	1	0.059943	-0.542733	0.059943	1	-0.704311	-0.542733	-0.704311	1	5.806	0.000595616	1.22833e-18	TRUE
ENSG00000166199	ENSG00000105676	ALKBH3	ARMC6	258	1.05411	1.51134	0.651202	0.0430535	0.0499397	0.0160335	1	0.0976105	-0.551015	0.0976105	1	-0.710414	-0.551015	-0.710414	1	5.4431	0.104987	3.89991e-21	TRUE
ENSG00000166199	ENSG00000114098	ALKBH3	ARMC8	258	1.1081	1.3996	0.75315	0.0401559	0.0416249	0.0165505	1	0.0918167	-0.557483	0.0918167	1	-0.702764	-0.557483	-0.702764	1	4.37003	0.00378708	3.95246e-19	TRUE
ENSG00000166199	ENSG00000175711	ALKBH3	B3GNTL1	257	1.08467	1.41253	1.36664	0.0430063	0.0450291	0.0318188	1	0.0399893	-0.531771	0.0399893	1	-0.689024	-0.531771	-0.689024	1	5.05723	0.0250323	8.87866e-18	TRUE
ENSG00000166199	ENSG00000027847	ALKBH3	B4GALT7	258	1.07586	1.27535	0.996187	0.0436478	0.0419306	0.0240562	1	0.0962491	-0.557528	0.0962491	1	-0.699258	-0.557528	-0.699258	1	5.38653	0.041713	1.43219e-10	TRUE
ENSG00000166199	ENSG00000172530	ALKBH3	BANP	258	1.01234	1.32221	1.11474	0.0369534	0.0390271	0.0239449	1	0.0867433	-0.546889	0.0867433	1	-0.7032	-0.546889	-0.7032	1	4.28345	0.369393	4.0878e-15	TRUE
ENSG00000166199	ENSG00000166619	ALKBH3	BLCAP	258	1.11086	1.46238	0.731091	0.0424673	0.0444393	0.0167315	1	0.0846291	-0.558107	0.0846291	1	-0.694112	-0.558107	-0.694112	1	4.83202	0.00478718	1.15458e-21	TRUE
ENSG00000166199	ENSG00000104221	ALKBH3	BRF2	257	1.22423	1.26363	1.12122	0.0486352	0.040282	0.0264412	1	0.0676027	-0.565655	0.0676027	1	-0.677151	-0.565655	-0.677151	1	5.17161	3.18623e-06	1.63573e-10	TRUE
ENSG00000166199	ENSG00000174744	ALKBH3	BRMS1	258	1.1426	1.3492	0.627397	0.0514556	0.0497191	0.0169581	1	0.0807553	-0.554306	0.0807553	1	-0.70333	-0.554306	-0.70333	1	6.39177	0.00299626	9.80728e-12	TRUE
ENSG00000166199	ENSG00000168000	ALKBH3	BSCL2	258	1.05637	1.25307	0.627688	0.0400106	0.0386433	0.0139945	1	0.0807456	-0.55117	0.0807456	1	-0.695179	-0.55117	-0.695179	1	4.64414	0.0800271	1.58699e-10	TRUE
ENSG00000166199	ENSG00000133641	ALKBH3	C12orf29	258	1.05275	1.21828	0.987251	0.0430529	0.0406079	0.0237717	1	0.0756498	-0.548215	0.0756498	1	-0.689555	-0.548215	-0.689555	1	5.52081	0.110793	8.63329e-08	TRUE
ENSG00000166199	ENSG00000157895	ALKBH3	C12orf43	258	1.0898	1.40607	0.861272	0.0393134	0.040817	0.018394	1	0.0658018	-0.54617	0.0658018	1	-0.69573	-0.54617	-0.69573	1	4.18744	0.0115939	3.23392e-20	TRUE
ENSG00000166199	ENSG00000125149	ALKBH3	C16orf70	258	1.0337	1.37515	0.965173	0.0418038	0.0453637	0.0231622	1	0.0877535	-0.543745	0.0877535	1	-0.708315	-0.543745	-0.708315	1	5.24766	0.21046	3.73287e-15	TRUE
ENSG00000166199	ENSG00000116922	ALKBH3	C1orf109	258	1.0772	1.51045	0.846072	0.0376798	0.0432172	0.017799	1	0.0669564	-0.538123	0.0669564	1	-0.703436	-0.538123	-0.703436	1	4.04434	0.0207447	2.86153e-26	TRUE
ENSG00000166199	ENSG00000143633	ALKBH3	C1orf131	258	1.13649	1.20457	1.01971	0.0450533	0.0386979	0.023721	1	0.0527732	-0.55101	0.0527732	1	-0.680174	-0.55101	-0.680174	1	5.063	0.00135024	1.34173e-07	TRUE
ENSG00000166199	ENSG00000162642	ALKBH3	C1orf52	258	1.10682	1.2061	0.763586	0.0409573	0.03682	0.0168373	1	0.0920652	-0.560458	0.0920652	1	-0.698181	-0.560458	-0.698181	1	4.45116	0.00482171	2.80322e-08	TRUE
ENSG00000166199	ENSG00000148120	ALKBH3	C9orf3	258	0.967033	1.47839	1.09729	0.044666	0.0536337	0.0294352	1	0.0839673	-0.543939	0.0839673	1	-0.700966	-0.543939	-0.700966	1	6.6627	0.230571	4.64971e-17	TRUE
ENSG00000166199	ENSG00000186312	ALKBH3	CA5BP1	258	0.972638	1.34358	0.863356	0.0398205	0.0449883	0.0207876	1	0.0807957	-0.531611	0.0807957	1	-0.710492	-0.531611	-0.710492	1	5.36361	0.246308	2.23628e-13	TRUE
ENSG00000166199	ENSG00000060339	ALKBH3	CCAR1	258	1.0462	1.20282	0.651069	0.0361319	0.0341699	0.0132781	1	0.0751774	-0.548677	0.0751774	1	-0.691566	-0.548677	-0.691566	1	3.95737	0.101069	4.76129e-09	TRUE
ENSG00000166199	ENSG00000163006	ALKBH3	CCDC138	258	1.08885	1.48144	0.830207	0.0402787	0.0453714	0.018382	1	0.0382836	-0.524264	0.0382836	1	-0.698355	-0.524264	-0.698355	1	4.48945	0.0141457	2.50895e-22	TRUE
ENSG00000166199	ENSG00000110104	ALKBH3	CCDC86	258	1.06616	1.67397	0.65496	0.0476623	0.0609953	0.0179262	1	0.105256	-0.553548	0.105256	1	-0.722652	-0.553548	-0.722652	1	6.32772	0.08315	9.44499e-24	TRUE
ENSG00000166199	ENSG00000163468	ALKBH3	CCT3	258	1.01296	1.1301	0.445321	0.0437728	0.0401031	0.0113412	1	0.107956	-0.561968	0.107956	1	-0.697985	-0.561968	-0.697985	1	6.0666	0.383675	0.000667592	TRUE
ENSG00000166199	ENSG00000128656	ALKBH3	CHN1	258	1.06463	1.58283	0.838168	0.0426425	0.0502349	0.0200642	1	0.0830114	-0.550954	0.0830114	1	-0.701637	-0.550954	-0.701637	1	5.19772	0.065434	1.42332e-25	TRUE
ENSG00000166199	ENSG00000110172	ALKBH3	CHORDC1	258	1.02258	1.52333	0.612743	0.0385379	0.0473246	0.0140331	1	0.104366	-0.54789	0.104366	1	-0.720478	-0.54789	-0.720478	1	4.62787	0.279218	8.84454e-24	TRUE
ENSG00000166199	ENSG00000186162	ALKBH3	CIDECP	258	1.11513	1.09924	1.55867	0.045673	0.0358146	0.036287	1	0.0184735	-0.538311	0.0184735	1	-0.654599	-0.538311	-0.654599	1	5.48772	0.0061595	0.00299953	TRUE
ENSG00000166199	ENSG00000141076	ALKBH3	CIRH1A	258	1.04609	1.51702	0.590609	0.0446514	0.0523286	0.0151519	1	0.100817	-0.554643	0.100817	1	-0.709624	-0.554643	-0.709624	1	5.88083	0.151491	5.29548e-20	TRUE
ENSG00000166199	ENSG00000172409	ALKBH3	CLP1	258	1.07816	1.52652	0.821641	0.0417525	0.0475359	0.01895	1	0.0561108	-0.533885	0.0561108	1	-0.697484	-0.533885	-0.697484	1	4.92119	0.0311805	7.73028e-24	TRUE
ENSG00000166199	ENSG00000170619	ALKBH3	COMMD5	258	1.09956	1.39076	0.75314	0.0426735	0.0437177	0.0174459	1	0.0793014	-0.550584	0.0793014	1	-0.699677	-0.550584	-0.699677	1	4.88783	0.0102101	4.09051e-17	TRUE
ENSG00000166199	ENSG00000088682	ALKBH3	COQ9	258	1.10754	1.44576	0.779158	0.0416867	0.0444164	0.0176923	1	0.0908748	-0.553819	0.0908748	1	-0.706758	-0.553819	-0.706758	1	4.61723	0.00522486	1.71625e-20	TRUE
ENSG00000166199	ENSG00000006695	ALKBH3	COX10	258	1.07033	1.44596	0.873341	0.0411734	0.0443426	0.0198215	1	0.0602269	-0.541041	0.0602269	1	-0.692964	-0.541041	-0.692964	1	4.79875	0.0444197	1.4722e-20	TRUE
ENSG00000166199	ENSG00000184164	ALKBH3	CRELD2	258	1.19702	1.23336	0.761348	0.0492518	0.0396323	0.0185408	1	0.102025	-0.585128	0.102025	1	-0.677298	-0.585128	-0.677298	1	5.54718	4.14638e-05	6.13405e-09	TRUE
ENSG00000166199	ENSG00000095794	ALKBH3	CREM	258	1.05462	1.14123	0.918405	0.0401516	0.0350407	0.0204207	1	0.0898814	-0.560797	0.0898814	1	-0.686105	-0.560797	-0.686105	1	4.75282	0.0874676	3.6763e-05	TRUE
ENSG00000166199	ENSG00000101811	ALKBH3	CSTF2	258	1.05379	1.34413	0.781937	0.043628	0.0448219	0.0191516	1	0.0813046	-0.549763	0.0813046	1	-0.696579	-0.549763	-0.696579	1	5.56508	0.109376	1.73052e-13	TRUE
ENSG00000166199	ENSG00000055130	ALKBH3	CUL1	258	1.03914	1.61514	0.703001	0.0403437	0.0505219	0.0162895	1	0.0586978	-0.530675	0.0586978	1	-0.701808	-0.530675	-0.701808	1	4.94919	0.166415	1.71821e-27	TRUE
ENSG00000166199	ENSG00000095485	ALKBH3	CWF19L1	258	1.0358	1.24648	0.900464	0.0373484	0.0365908	0.0191725	1	0.0916373	-0.551242	0.0916373	1	-0.699523	-0.551242	-0.699523	1	4.26764	0.169376	5.37105e-11	TRUE
ENSG00000166199	ENSG00000154832	ALKBH3	CXXC1	258	1.09824	1.47765	0.752785	0.0475041	0.0541093	0.0200354	1	0.0911412	-0.545659	0.0911412	1	-0.723852	-0.545659	-0.723852	1	5.92342	0.0198185	8.74514e-17	TRUE
ENSG00000166199	ENSG00000141141	ALKBH3	DDX52	258	1.08644	1.29618	0.67643	0.038583	0.0375085	0.014314	1	0.0796624	-0.552872	0.0796624	1	-0.695137	-0.552872	-0.695137	1	4.16191	0.0129629	4.27955e-14	TRUE
ENSG00000166199	ENSG00000136271	ALKBH3	DDX56	258	1.08543	1.28887	0.661081	0.0438709	0.0414957	0.0156907	1	0.0938516	-0.564744	0.0938516	1	-0.692801	-0.564744	-0.692801	1	5.20325	0.0262917	1.42161e-11	TRUE
ENSG00000166199	ENSG00000158796	ALKBH3	DEDD	258	1.05804	1.30807	0.76411	0.0366935	0.0367639	0.0157913	1	0.10367	-0.560932	0.10367	1	-0.702452	-0.560932	-0.702452	1	3.94639	0.0574723	1.8017e-15	TRUE
ENSG00000166199	ENSG00000072849	ALKBH3	DERL2	258	1.05675	1.21317	0.751212	0.0408844	0.0378584	0.0169358	1	0.0662042	-0.549511	0.0662042	1	-0.685894	-0.549511	-0.685894	1	4.81727	0.0831812	2.36399e-08	TRUE
ENSG00000166199	ENSG00000100056	ALKBH3	DGCR14	258	1.08675	1.47916	1.06907	0.0453269	0.0513557	0.0269339	1	0.0597074	-0.529503	0.0597074	1	-0.708775	-0.529503	-0.708775	1	5.65451	0.028375	2.67025e-18	TRUE
ENSG00000166199	ENSG00000165506	ALKBH3	DNAAF2	258	1.10891	1.2608	0.672128	0.0380546	0.0356731	0.0138509	1	0.0973324	-0.564935	0.0973324	1	-0.700734	-0.564935	-0.700734	1	3.84056	0.00227998	1.71001e-12	TRUE
ENSG00000166199	ENSG00000086061	ALKBH3	DNAJA1	258	1.04199	1.19466	0.533667	0.043858	0.0419239	0.0133962	1	0.10871	-0.56232	0.10871	1	-0.705837	-0.56232	-0.705837	1	5.69277	0.169649	2.74998e-06	TRUE
ENSG00000166199	ENSG00000069345	ALKBH3	DNAJA2	258	1.01494	1.27458	0.560525	0.0382636	0.0397914	0.012557	1	0.082929	-0.54306	0.082929	1	-0.700038	-0.54306	-0.700038	1	4.73811	0.348247	2.04281e-11	TRUE
ENSG00000166199	ENSG00000132002	ALKBH3	DNAJB1	258	1.11725	1.23057	0.641935	0.0429565	0.0387394	0.0147634	1	0.108831	-0.574285	0.108831	1	-0.701688	-0.574285	-0.701688	1	4.6961	0.00339316	4.36544e-09	TRUE
ENSG00000166199	ENSG00000162616	ALKBH3	DNAJB4	258	1.00038	1.2523	1.2001	0.041099	0.0434246	0.0294012	1	0.0666028	-0.528968	0.0666028	1	-0.705106	-0.528968	-0.705106	1	5.55753	0.496359	9.27906e-09	TRUE
ENSG00000166199	ENSG00000067334	ALKBH3	DNTTIP2	258	1.0431	1.24637	0.570056	0.0406715	0.0395065	0.0131358	1	0.0913407	-0.555795	0.0913407	1	-0.697169	-0.555795	-0.697169	1	4.9441	0.145128	9.24919e-10	TRUE
ENSG00000166199	ENSG00000175283	ALKBH3	DOLK	258	1.1684	1.36228	0.858201	0.0487448	0.0460822	0.0214761	1	0.0708997	-0.555823	0.0708997	1	-0.692591	-0.555823	-0.692591	1	5.64003	0.000322427	5.34824e-14	TRUE
ENSG00000166199	ENSG00000148399	ALKBH3	DPH7	258	1.05923	1.41786	0.772921	0.0437306	0.0480911	0.0191718	1	0.0980064	-0.55122	0.0980064	1	-0.714605	-0.55122	-0.714605	1	5.40888	0.0884036	2.25172e-16	TRUE
ENSG00000166199	ENSG00000081721	ALKBH3	DUSP12	258	1.10452	1.20977	0.752125	0.0441452	0.0400939	0.0179507	1	0.0953655	-0.563722	0.0953655	1	-0.700795	-0.563722	-0.700795	1	5.10094	0.00932455	1.75067e-07	TRUE
ENSG00000166199	ENSG00000167967	ALKBH3	E4F1	257	1.07128	1.27469	1.09489	0.047018	0.0448445	0.0281355	1	0.0854711	-0.556508	0.0854711	1	-0.694904	-0.556508	-0.694904	1	6.06001	0.0653871	1.71048e-09	TRUE
ENSG00000166199	ENSG00000103356	ALKBH3	EARS2	258	1.0309	1.44797	0.910043	0.0410354	0.0462191	0.0214166	1	0.0733028	-0.541054	0.0733028	1	-0.698838	-0.541054	-0.698838	1	5.16115	0.226057	2.04437e-19	TRUE
ENSG00000166199	ENSG00000132394	ALKBH3	EEFSEC	258	1.05421	1.3044	1.03967	0.0442758	0.0457522	0.0261967	1	0.0801066	-0.540187	0.0801066	1	-0.707622	-0.540187	-0.707622	1	5.75106	0.110992	8.70705e-11	TRUE
ENSG00000166199	ENSG00000129521	ALKBH3	EGLN3	254	0.980527	1.84056	1.12115	0.053836	0.0781893	0.0358447	1	0.0529988	-0.523924	0.0529988	1	-0.694033	-0.523924	-0.694033	1	9.51157	0.358937	1.01221e-22	TRUE
ENSG00000166199	ENSG00000175376	ALKBH3	EIF1AD	258	1.04986	1.13489	1.10505	0.0384293	0.0336669	0.0236839	1	0.0958754	-0.564117	0.0958754	1	-0.687132	-0.564117	-0.687132	1	4.41424	0.0978399	4.04211e-05	TRUE
ENSG00000166199	ENSG00000115211	ALKBH3	EIF2B4	258	1.08805	1.2548	0.610109	0.0420586	0.0396427	0.0140863	1	0.100032	-0.559858	0.100032	1	-0.700932	-0.559858	-0.700932	1	4.9039	0.0186497	3.17104e-10	TRUE
ENSG00000166199	ENSG00000006744	ALKBH3	ELAC2	258	1.05366	1.27038	0.634404	0.0391459	0.0378362	0.0139203	1	0.102166	-0.564941	0.102166	1	-0.695319	-0.564941	-0.695319	1	4.50229	0.0858376	4.67859e-12	TRUE
ENSG00000166199	ENSG00000122591	ALKBH3	FAM126A	258	1.01103	1.46909	0.870146	0.0362616	0.042396	0.0184184	1	0.0659849	-0.532908	0.0659849	1	-0.700658	-0.532908	-0.700658	1	4.21681	0.380598	8.44458e-24	TRUE
ENSG00000166199	ENSG00000150756	ALKBH3	FAM173B	258	1.09308	1.58926	0.948034	0.0448457	0.0548369	0.0239217	1	0.0773341	-0.533426	0.0773341	1	-0.722895	-0.533426	-0.722895	1	5.43153	0.0194649	9.21868e-23	TRUE
ENSG00000166199	ENSG00000145982	ALKBH3	FARS2	258	1.15191	1.50289	1.02196	0.0479779	0.0513769	0.0257812	1	0.0593063	-0.539268	0.0593063	1	-0.697626	-0.539268	-0.697626	1	5.77587	0.000865823	1.02752e-19	TRUE
ENSG00000166199	ENSG00000164896	ALKBH3	FASTK	258	1.05208	1.20086	0.840615	0.0392137	0.0368136	0.0183907	1	0.0651441	-0.540683	0.0651441	1	-0.69189	-0.540683	-0.69189	1	4.55033	0.0926646	5.75697e-08	TRUE
ENSG00000166199	ENSG00000118246	ALKBH3	FASTKD2	258	1.05165	1.47787	0.733693	0.040249	0.0462234	0.0168541	1	0.0675805	-0.534506	0.0675805	1	-0.703571	-0.534506	-0.703571	1	4.86235	0.100284	1.88476e-21	TRUE
ENSG00000166199	ENSG00000124279	ALKBH3	FASTKD3	258	1.02654	1.53769	1.1995	0.0417375	0.050213	0.0288237	1	0.0629261	-0.533	0.0629261	1	-0.702421	-0.533	-0.702421	1	5.30255	0.262689	1.21957e-22	TRUE
ENSG00000166199	ENSG00000119402	ALKBH3	FBXW2	258	1.0408	1.29592	1.01119	0.0384687	0.0403079	0.022535	1	0.0907736	-0.546788	0.0907736	1	-0.710337	-0.546788	-0.710337	1	4.4874	0.144951	1.41708e-12	TRUE
ENSG00000166199	ENSG00000213066	ALKBH3	FGFR1OP	258	1.02044	1.47593	0.809612	0.0419455	0.051139	0.0200958	1	0.0617853	-0.522299	0.0617853	1	-0.715915	-0.522299	-0.715915	1	5.46678	0.313247	3.15186e-18	TRUE
ENSG00000166199	ENSG00000145216	ALKBH3	FIP1L1	258	1.06969	1.18474	0.701606	0.039498	0.0354612	0.0151637	1	0.0627985	-0.547368	0.0627985	1	-0.680614	-0.547368	-0.680614	1	4.54606	0.0394348	1.95202e-07	TRUE
ENSG00000166199	ENSG00000257365	ALKBH3	FNTB	258	1.1386	1.31768	0.962618	0.0475534	0.0442146	0.023787	1	0.0703186	-0.553806	0.0703186	1	-0.689894	-0.553806	-0.689894	1	5.60976	0.0019383	3.69624e-12	TRUE
ENSG00000166199	ENSG00000108592	ALKBH3	FTSJ3	258	1.02561	1.25478	0.735337	0.0394529	0.0389744	0.0164928	1	0.0689708	-0.544065	0.0689708	1	-0.690495	-0.544065	-0.690495	1	4.79095	0.258411	1.69811e-10	TRUE
ENSG00000166199	ENSG00000145907	ALKBH3	G3BP1	258	0.991201	1.19202	0.502885	0.039318	0.0392011	0.0117969	1	0.0957527	-0.552175	0.0957527	1	-0.699909	-0.552175	-0.699909	1	5.1691	0.411553	8.58904e-07	TRUE
ENSG00000166199	ENSG00000005436	ALKBH3	GCFC2	258	0.967308	1.34805	1.24659	0.0358421	0.0403907	0.0268809	1	0.0502284	-0.522464	0.0502284	1	-0.695424	-0.522464	-0.695424	1	4.47903	0.181285	3.65899e-16	TRUE
ENSG00000166199	ENSG00000174842	ALKBH3	GLMN	258	1.03025	1.52775	0.737751	0.0372513	0.0451873	0.0159316	1	0.0610432	-0.526181	0.0610432	1	-0.709569	-0.526181	-0.709569	1	4.24704	0.20874	7.8986e-26	TRUE
ENSG00000166199	ENSG00000167699	ALKBH3	GLOD4	258	1.08125	1.31014	0.583122	0.0425144	0.0422763	0.0137735	1	0.0974257	-0.557989	0.0974257	1	-0.703965	-0.557989	-0.703965	1	5.05365	0.0285595	1.46444e-12	TRUE
ENSG00000166199	ENSG00000105447	ALKBH3	GRWD1	258	1.14187	1.41355	0.655063	0.0484189	0.0483936	0.0168492	1	0.118083	-0.576423	0.118083	1	-0.706132	-0.576423	-0.706132	1	5.7841	0.00184755	5.92915e-16	TRUE
ENSG00000166199	ENSG00000110768	ALKBH3	GTF2H1	258	1.11657	1.38538	0.821528	0.0436424	0.0441971	0.0192493	1	0.0854742	-0.55542	0.0854742	1	-0.703458	-0.55542	-0.703458	1	4.89191	0.00402387	1.82713e-16	TRUE
ENSG00000166199	ENSG00000262261	ALKBH3	GTF2H2D	258	0.995704	1.29571	0.810657	0.0381052	0.0410327	0.0183691	1	0.0739184	-0.532875	0.0739184	1	-0.703988	-0.532875	-0.703988	1	4.82393	0.455167	3.23946e-12	TRUE
ENSG00000166199	ENSG00000107937	ALKBH3	GTPBP4	258	1.09529	1.24198	0.564817	0.0437942	0.0395661	0.0133207	1	0.0984698	-0.569804	0.0984698	1	-0.688391	-0.569804	-0.688391	1	5.20518	0.015239	1.79547e-09	TRUE
ENSG00000166199	ENSG00000163607	ALKBH3	GTPBP8	258	1.07608	1.40553	0.889085	0.0396103	0.0416054	0.0193497	1	0.0627464	-0.540688	0.0627464	1	-0.694403	-0.540688	-0.694403	1	4.42657	0.0279431	1.38234e-19	TRUE
ENSG00000166199	ENSG00000170445	ALKBH3	HARS	258	1.10475	1.23716	0.648244	0.0457738	0.042126	0.0160715	1	0.098507	-0.562403	0.098507	1	-0.698903	-0.562403	-0.698903	1	5.60673	0.0114635	2.37505e-08	TRUE
ENSG00000166199	ENSG00000051108	ALKBH3	HERPUD1	258	1.11096	1.33119	0.983389	0.0455413	0.0428494	0.0233293	1	0.0395693	-0.543153	0.0395693	1	-0.673333	-0.543153	-0.673333	1	5.40977	0.00775687	1.2471e-13	TRUE
ENSG00000166199	ENSG00000206053	ALKBH3	HN1L	258	1.03986	1.29057	0.819136	0.0478364	0.0479549	0.0221632	1	0.0934161	-0.557222	0.0934161	1	-0.702453	-0.557222	-0.702453	1	6.56078	0.202717	2.44385e-09	TRUE
ENSG00000166199	ENSG00000109971	ALKBH3	HSPA8	258	0.957014	1.14369	0.567427	0.0378674	0.038314	0.0132588	1	0.0955503	-0.543951	0.0955503	1	-0.708103	-0.543951	-0.708103	1	5.07715	0.128685	0.000109246	TRUE
ENSG00000166199	ENSG00000113013	ALKBH3	HSPA9	258	1.01243	1.3238	0.49431	0.0383571	0.0409999	0.0111786	1	0.101847	-0.553237	0.101847	1	-0.706006	-0.553237	-0.706006	1	4.72892	0.373112	4.24348e-14	TRUE
ENSG00000166199	ENSG00000120694	ALKBH3	HSPH1	258	1.05682	1.42515	0.598175	0.0460755	0.0520181	0.0159716	1	0.118881	-0.558123	0.118881	1	-0.720474	-0.558123	-0.720474	1	6.20451	0.10933	7.06255e-15	TRUE
ENSG00000166199	ENSG00000136273	ALKBH3	HUS1	258	1.0326	1.255	0.953692	0.0414383	0.0419236	0.0226289	1	0.0728127	-0.536188	0.0728127	1	-0.704102	-0.536188	-0.704102	1	5.19566	0.216085	2.15193e-09	TRUE
ENSG00000166199	ENSG00000006652	ALKBH3	IFRD1	258	1.08811	1.36262	0.7382	0.0433079	0.0451952	0.0176368	1	0.0592855	-0.53624	0.0592855	1	-0.700223	-0.53624	-0.700223	1	5.1936	0.0214658	1.88046e-14	TRUE
ENSG00000166199	ENSG00000118096	ALKBH3	IFT46	258	1.03288	1.65378	1.06859	0.0442843	0.0591811	0.0280003	1	0.0733374	-0.523674	0.0733374	1	-0.725964	-0.523674	-0.725964	1	5.89475	0.229263	9.61961e-24	TRUE
ENSG00000166199	ENSG00000153487	ALKBH3	ING1	258	1.0911	1.18247	1.217	0.040527	0.0371076	0.0267876	1	0.0590104	-0.539585	0.0590104	1	-0.696854	-0.539585	-0.696854	1	4.44913	0.0127199	7.86225e-07	TRUE
ENSG00000166199	ENSG00000104299	ALKBH3	INTS9	258	1.13187	1.44055	0.927858	0.0419681	0.0436404	0.0207161	1	0.0691207	-0.544158	0.0691207	1	-0.700832	-0.544158	-0.700832	1	4.52106	0.000937786	1.11666e-20	TRUE
ENSG00000166199	ENSG00000196497	ALKBH3	IPO4	258	1.11906	1.44938	0.681826	0.05165	0.0552004	0.0191509	1	0.101096	-0.561086	0.101096	1	-0.711971	-0.561086	-0.711971	1	6.75477	0.01098	8.72958e-15	TRUE
ENSG00000166199	ENSG00000114473	ALKBH3	IQCG	258	1.05958	1.25902	1.38792	0.0381823	0.0369229	0.029493	1	0.07322	-0.549441	0.07322	1	-0.69093	-0.549441	-0.69093	1	4.26755	0.059958	1.03155e-11	TRUE
ENSG00000166199	ENSG00000143319	ALKBH3	ISG20L2	258	1.07243	1.47107	0.808764	0.0421431	0.0482868	0.0191465	1	0.0520402	-0.526031	0.0520402	1	-0.707457	-0.526031	-0.707457	1	5.01809	0.0434409	1.29949e-19	TRUE
ENSG00000166199	ENSG00000081692	ALKBH3	JMJD4	258	1.1408	1.23652	1.03678	0.0461638	0.0417412	0.0253326	1	0.0931998	-0.56365	0.0931998	1	-0.699113	-0.56365	-0.699113	1	5.35368	0.00126494	1.96519e-08	TRUE
ENSG00000166199	ENSG00000139620	ALKBH3	KANSL2	258	1.08729	1.28783	0.81214	0.0399487	0.038456	0.0176748	1	0.0729976	-0.548493	0.0729976	1	-0.692067	-0.548493	-0.692067	1	4.45873	0.0149014	5.82425e-13	TRUE
ENSG00000166199	ENSG00000079999	ALKBH3	KEAP1	258	1.14613	1.41322	0.727585	0.0509331	0.048113	0.0191404	1	0.106786	-0.583299	0.106786	1	-0.684169	-0.583299	-0.684169	1	6.34918	0.00223089	4.43855e-16	TRUE
ENSG00000166199	ENSG00000126790	ALKBH3	L3HYPDH	258	1.10912	1.14706	1.34791	0.047805	0.0414502	0.0348209	1	0.0810611	-0.553412	0.0810611	1	-0.692541	-0.553412	-0.692541	1	6.19593	0.0116384	0.000231025	TRUE
ENSG00000166199	ENSG00000100395	ALKBH3	L3MBTL2	258	1.10351	1.43198	0.948382	0.0421878	0.0440806	0.0216768	1	0.0761279	-0.552707	0.0761279	1	-0.695458	-0.552707	-0.695458	1	4.78662	0.00740887	9.45751e-20	TRUE
ENSG00000166199	ENSG00000002549	ALKBH3	LAP3	258	1.04071	1.40296	0.635213	0.0373134	0.0408941	0.0136099	1	0.0900124	-0.549189	0.0900124	1	-0.705313	-0.549189	-0.705313	1	4.21709	0.138155	6.41621e-20	TRUE
ENSG00000166199	ENSG00000157978	ALKBH3	LDLRAP1	258	1.09336	1.46182	1.21527	0.0415807	0.0453022	0.027614	1	0.0623802	-0.540616	0.0623802	1	-0.698522	-0.540616	-0.698522	1	4.7141	0.0128045	5.4188e-21	TRUE
ENSG00000166199	ENSG00000166477	ALKBH3	LEO1	258	1.02201	1.44134	0.705704	0.0389401	0.0443424	0.0158883	1	0.0707602	-0.537246	0.0707602	1	-0.703699	-0.537246	-0.703699	1	4.66398	0.286177	3.13082e-20	TRUE
ENSG00000166199	ENSG00000121897	ALKBH3	LIAS	258	1.02435	1.61005	0.980659	0.0380149	0.0499948	0.0220099	1	0.0548392	-0.514995	0.0548392	1	-0.720206	-0.514995	-0.720206	1	4.44216	0.261164	1.39855e-27	TRUE
ENSG00000166199	ENSG00000114988	ALKBH3	LMAN2L	258	1.17353	1.18178	0.926295	0.0468934	0.0380789	0.0219818	1	0.0996381	-0.580615	0.0996381	1	-0.684603	-0.580615	-0.684603	1	5.16502	0.000131765	1.52479e-06	TRUE
ENSG00000166199	ENSG00000111684	ALKBH3	LPCAT3	258	1.02364	1.58342	0.722156	0.0429845	0.0544259	0.0184147	1	0.0896318	-0.538849	0.0896318	1	-0.716746	-0.538849	-0.716746	1	5.78189	0.291417	1.11997e-22	TRUE
ENSG00000166199	ENSG00000041802	ALKBH3	LSG1	258	1.04288	1.59006	0.720228	0.0396552	0.0499722	0.0167397	1	0.0987607	-0.546759	0.0987607	1	-0.722326	-0.546759	-0.722326	1	4.67112	0.14027	2.94341e-26	TRUE
ENSG00000166199	ENSG00000003056	ALKBH3	M6PR	258	1.00539	1.33393	0.56581	0.0381886	0.0424929	0.012991	1	0.101428	-0.544042	0.101428	1	-0.714449	-0.544042	-0.714449	1	4.82409	0.443901	5.46088e-14	TRUE
ENSG00000166199	ENSG00000090316	ALKBH3	MAEA	258	1.09563	1.31772	0.613815	0.0411249	0.0406067	0.0138773	1	0.101122	-0.561315	0.101122	1	-0.703922	-0.561315	-0.703922	1	4.62957	0.010422	6.79505e-14	TRUE
ENSG00000166199	ENSG00000198042	ALKBH3	MAK16	258	1.04853	1.59463	0.755805	0.0465841	0.0592743	0.0204293	1	0.0686046	-0.528031	0.0686046	1	-0.717684	-0.528031	-0.717684	1	6.35418	0.14924	1.76788e-20	TRUE
ENSG00000166199	ENSG00000133398	ALKBH3	MED10	258	1.11982	1.19757	0.76875	0.0436325	0.0379231	0.0177346	1	0.0847673	-0.562292	0.0847673	1	-0.68765	-0.562292	-0.68765	1	4.98233	0.00323106	1.9511e-07	TRUE
ENSG00000166199	ENSG00000162959	ALKBH3	MEMO1	258	1.08977	1.39155	0.883599	0.041348	0.042457	0.0201706	1	0.112144	-0.566495	0.112144	1	-0.704334	-0.566495	-0.704334	1	4.74197	0.0154264	5.69741e-18	TRUE
ENSG00000166199	ENSG00000010165	ALKBH3	METTL13	258	1.13408	1.72908	0.760441	0.0475411	0.0606446	0.0200068	1	0.0896471	-0.544778	0.0896471	1	-0.721165	-0.544778	-0.721165	1	5.87385	0.00258726	5.63488e-27	TRUE
ENSG00000166199	ENSG00000165055	ALKBH3	METTL2B	258	1.00083	1.26505	0.868311	0.039696	0.040784	0.0201262	1	0.0723848	-0.538796	0.0723848	1	-0.697065	-0.538796	-0.697065	1	5.08305	0.491706	2.11384e-10	TRUE
ENSG00000166199	ENSG00000206562	ALKBH3	METTL6	258	1.10493	1.30327	1.03022	0.0399165	0.0381286	0.0220013	1	0.0658672	-0.547203	0.0658672	1	-0.689176	-0.547203	-0.689176	1	4.30441	0.00454401	2.94885e-14	TRUE
ENSG00000166199	ENSG00000135953	ALKBH3	MFSD9	258	1.03228	1.21272	1.51704	0.040178	0.0375349	0.0338565	1	0.0509721	-0.539289	0.0509721	1	-0.682084	-0.539289	-0.682084	1	4.81114	0.211214	1.95788e-08	TRUE
ENSG00000166199	ENSG00000168282	ALKBH3	MGAT2	258	1.07419	1.06683	1.05157	0.0391627	0.031642	0.0223689	1	0.0946512	-0.567326	0.0946512	1	-0.685944	-0.567326	-0.685944	1	4.31219	0.0296582	0.017826	TRUE
ENSG00000166199	ENSG00000170854	ALKBH3	MINA	257	1.10155	1.61157	1.01836	0.0555549	0.064569	0.0310092	1	0.106963	-0.566202	0.106963	1	-0.703732	-0.566202	-0.703732	1	8.15011	0.034371	1.00601e-18	TRUE
ENSG00000166199	ENSG00000027001	ALKBH3	MIPEP	258	1.06647	1.38892	0.891964	0.043739	0.0469445	0.02188	1	0.0743705	-0.541675	0.0743705	1	-0.703818	-0.541675	-0.703818	1	5.45985	0.0649223	3.38341e-15	TRUE
ENSG00000166199	ENSG00000164172	ALKBH3	MOCS2	258	1.11	1.2205	0.785011	0.0448871	0.0420527	0.0192585	1	0.0800309	-0.545846	0.0800309	1	-0.704445	-0.545846	-0.704445	1	5.43649	0.00746574	1.65568e-07	TRUE
ENSG00000166199	ENSG00000124217	ALKBH3	MOCS3	258	1.17126	1.4712	1.04911	0.0461516	0.0474648	0.025096	1	0.0691245	-0.550675	0.0691245	1	-0.698196	-0.550675	-0.698196	1	5.10768	0.000126853	3.76759e-20	TRUE
ENSG00000166199	ENSG00000060762	ALKBH3	MPC1	258	1.15657	1.40101	0.912886	0.0482094	0.0497345	0.0231811	1	0.0523524	-0.532322	0.0523524	1	-0.709222	-0.532322	-0.709222	1	5.56385	0.00065977	1.45191e-14	TRUE
ENSG00000166199	ENSG00000124383	ALKBH3	MPHOSPH10	258	1.09352	1.38883	0.669954	0.0407601	0.0425416	0.014894	1	0.0497374	-0.533068	0.0497374	1	-0.697543	-0.533068	-0.697543	1	4.52545	0.0112895	1.01147e-17	TRUE
ENSG00000166199	ENSG00000169288	ALKBH3	MRPL1	258	1.07656	1.52836	0.713606	0.0407262	0.0469909	0.0162045	1	0.0709421	-0.53979	0.0709421	1	-0.707268	-0.53979	-0.707268	1	4.61836	0.030625	2.17764e-24	TRUE
ENSG00000166199	ENSG00000125459	ALKBH3	MSTO1	258	1.12328	1.41376	0.825037	0.0455282	0.0464142	0.0199912	1	0.0655263	-0.547445	0.0655263	1	-0.694022	-0.547445	-0.694022	1	5.35985	0.00361698	4.81639e-17	TRUE
ENSG00000166199	ENSG00000099810	ALKBH3	MTAP	258	1.07313	1.29034	0.734779	0.0382601	0.036886	0.0154615	1	0.0800429	-0.555572	0.0800429	1	-0.688068	-0.555572	-0.688068	1	4.21736	0.0285349	5.02908e-14	TRUE
ENSG00000166199	ENSG00000156469	ALKBH3	MTERFD1	258	0.986513	1.3795	0.767398	0.0361439	0.0412809	0.0166491	1	0.0685083	-0.529922	0.0685083	1	-0.69983	-0.529922	-0.69983	1	4.51247	0.354673	6.97491e-18	TRUE
ENSG00000166199	ENSG00000112031	ALKBH3	MTRF1L	258	1.09209	1.23592	0.957452	0.0406321	0.0379139	0.0212828	1	0.0923468	-0.5603	0.0923468	1	-0.697348	-0.5603	-0.697348	1	4.54473	0.012131	9.97687e-10	TRUE
ENSG00000166199	ENSG00000090432	ALKBH3	MUL1	258	1.07555	1.3322	0.882388	0.0432641	0.0435387	0.0209877	1	0.0646448	-0.542079	0.0646448	1	-0.694862	-0.542079	-0.694862	1	5.24093	0.0409955	2.34015e-13	TRUE
ENSG00000166199	ENSG00000164134	ALKBH3	NAA15	258	0.943553	1.39247	0.666094	0.0348648	0.0421236	0.0146923	1	0.108114	-0.54448	0.108114	1	-0.715777	-0.54448	-0.715777	1	4.4974	0.0533388	2.9283e-18	TRUE
ENSG00000166199	ENSG00000172766	ALKBH3	NAA16	257	1.00322	1.52928	0.965864	0.0335176	0.0420547	0.0191833	1	0.0449211	-0.514926	0.0449211	1	-0.706511	-0.514926	-0.706511	1	3.66617	0.461793	7.44586e-29	TRUE
ENSG00000166199	ENSG00000111300	ALKBH3	NAA25	258	1.05622	1.47486	0.832557	0.0419876	0.0479631	0.0198567	1	0.0648403	-0.535159	0.0648403	1	-0.70063	-0.535159	-0.70063	1	5.25554	0.0908875	4.57857e-20	TRUE
ENSG00000166199	ENSG00000103174	ALKBH3	NAGPA	257	1.05375	1.69019	1.2187	0.0474923	0.0636228	0.0335499	1	0.0526544	-0.517819	0.0526544	1	-0.716966	-0.517819	-0.716966	1	6.58477	0.129383	4.42845e-23	TRUE
ENSG00000166199	ENSG00000135372	ALKBH3	NAT10	258	1.05889	1.79725	0.679305	0.0451413	0.0641161	0.0178703	1	0.063484	-0.519885	0.063484	1	-0.725922	-0.519885	-0.725922	1	5.87522	0.0966055	2.30069e-28	TRUE
ENSG00000166199	ENSG00000066136	ALKBH3	NFYC	258	1.08337	1.27974	0.714824	0.0410198	0.0397184	0.0160466	1	0.0646662	-0.544988	0.0646662	1	-0.691772	-0.544988	-0.691772	1	4.70749	0.0215671	8.71554e-12	TRUE
ENSG00000166199	ENSG00000151092	ALKBH3	NGLY1	258	1.03725	1.38326	0.878618	0.0388443	0.0413376	0.0194775	1	0.0950256	-0.554184	0.0950256	1	-0.701272	-0.554184	-0.701272	1	4.56505	0.169228	4.03471e-18	TRUE
ENSG00000166199	ENSG00000140157	ALKBH3	NIPA2	258	1.09227	1.21259	0.624799	0.0403762	0.0366739	0.0137271	1	0.0927833	-0.561716	0.0927833	1	-0.69499	-0.561716	-0.69499	1	4.47438	0.0115597	9.95023e-09	TRUE
ENSG00000166199	ENSG00000143156	ALKBH3	NME7	258	1.04118	1.2151	0.777423	0.0388314	0.0375583	0.0171525	1	0.0765488	-0.546638	0.0765488	1	-0.697055	-0.546638	-0.697055	1	4.53964	0.14497	1.43363e-08	TRUE
ENSG00000166199	ENSG00000115761	ALKBH3	NOL10	258	1.0224	1.56423	0.711197	0.0389592	0.04933	0.0164389	1	0.0732275	-0.528325	0.0732275	1	-0.716194	-0.528325	-0.716194	1	4.78923	0.282894	4.9881e-25	TRUE
ENSG00000166199	ENSG00000130935	ALKBH3	NOL11	258	1.07851	1.47089	0.615085	0.0423658	0.0470378	0.0145399	1	0.0770947	-0.543087	0.0770947	1	-0.702773	-0.543087	-0.702773	1	5.11762	0.0325139	2.0595e-20	TRUE
ENSG00000166199	ENSG00000165271	ALKBH3	NOL6	257	1.10023	1.81432	0.888702	0.0573287	0.0778619	0.0282263	1	0.0560531	-0.528001	0.0560531	1	-0.714437	-0.528001	-0.714437	1	8.49714	0.0408045	7.99423e-22	TRUE
ENSG00000166199	ENSG00000198000	ALKBH3	NOL8	258	1.05136	1.45141	0.914088	0.0442454	0.0511381	0.0228577	1	0.0287987	-0.510724	0.0287987	1	-0.704155	-0.510724	-0.704155	1	5.6562	0.123427	8.76786e-17	TRUE
ENSG00000166199	ENSG00000111641	ALKBH3	NOP2	258	1.03748	1.47163	0.735221	0.0444206	0.0517524	0.01897	1	0.0879986	-0.545438	0.0879986	1	-0.710305	-0.545438	-0.710305	1	5.94064	0.199786	1.2185e-17	TRUE
ENSG00000166199	ENSG00000196368	ALKBH3	NUDT11	258	1.04199	1.5836	0.830148	0.0374551	0.0475574	0.0181492	1	0.0545491	-0.52106	0.0545491	1	-0.711674	-0.52106	-0.711674	1	4.31427	0.131632	8.17566e-28	TRUE
ENSG00000166199	ENSG00000108559	ALKBH3	NUP88	258	1.10212	1.27193	0.59526	0.0464187	0.0431461	0.0147573	1	0.0754779	-0.553111	0.0754779	1	-0.690563	-0.553111	-0.690563	1	5.71054	0.014351	6.3988e-10	TRUE
ENSG00000166199	ENSG00000136243	ALKBH3	NUPL2	258	1.0665	1.36191	0.810459	0.0417397	0.0448231	0.0190187	1	0.0573764	-0.530402	0.0573764	1	-0.706034	-0.530402	-0.706034	1	4.9558	0.0561846	1.35095e-14	TRUE
ENSG00000166199	ENSG00000087263	ALKBH3	OGFOD1	258	1.04459	1.32022	0.778558	0.0386819	0.0394989	0.0171601	1	0.0997462	-0.559215	0.0997462	1	-0.698193	-0.559215	-0.698193	1	4.54832	0.125023	1.08915e-14	TRUE
ENSG00000166199	ENSG00000155100	ALKBH3	OTUD6B	258	1.01239	1.67585	0.901694	0.0452908	0.0629073	0.0248376	1	0.0868029	-0.530939	0.0868029	1	-0.723053	-0.530939	-0.723053	1	6.63036	0.392313	9.36567e-23	TRUE
ENSG00000166199	ENSG00000262664	ALKBH3	OVCA2	258	1.18109	1.29907	0.806258	0.0462657	0.0417481	0.0189692	1	0.0687797	-0.555617	0.0687797	1	-0.690339	-0.555617	-0.690339	1	5.04093	5.82459e-05	4.20854e-12	TRUE
ENSG00000166199	ENSG00000088356	ALKBH3	PDRG1	258	1.07778	1.34016	0.88924	0.0445103	0.0441063	0.0217352	1	0.096882	-0.559935	0.096882	1	-0.699316	-0.559935	-0.699316	1	5.47287	0.0408897	1.38994e-13	TRUE
ENSG00000166199	ENSG00000148459	ALKBH3	PDSS1	258	1.11405	1.69944	0.901383	0.0527267	0.0674978	0.0263771	1	0.0747764	-0.537028	0.0747764	1	-0.722978	-0.537028	-0.722978	1	7.06281	0.0157345	1.5779e-21	TRUE
ENSG00000166199	ENSG00000100029	ALKBH3	PES1	258	1.09488	1.35372	0.677075	0.0442599	0.0459737	0.0167219	1	0.107783	-0.564082	0.107783	1	-0.711696	-0.564082	-0.711696	1	5.3158	0.0165035	1.56146e-13	TRUE
ENSG00000166199	ENSG00000034693	ALKBH3	PEX3	258	1.0436	1.55328	0.890533	0.0416468	0.051346	0.0214474	1	0.0620618	-0.525616	0.0620618	1	-0.71137	-0.525616	-0.71137	1	5.22004	0.148081	7.38164e-23	TRUE
ENSG00000166199	ENSG00000184886	ALKBH3	PIGW	258	1.10885	1.42496	0.98106	0.0465955	0.0493684	0.0248936	1	0.0851209	-0.552655	0.0851209	1	-0.70499	-0.552655	-0.70499	1	5.713	0.0101325	3.89356e-16	TRUE
ENSG00000166199	ENSG00000057757	ALKBH3	PITHD1	258	1.02013	1.3177	0.653043	0.0374345	0.0390799	0.0140918	1	0.0744753	-0.543506	0.0744753	1	-0.694748	-0.543506	-0.694748	1	4.42343	0.295659	9.40777e-15	TRUE
ENSG00000166199	ENSG00000122512	ALKBH3	PMS2	258	1.10117	1.24651	1.1816	0.0356462	0.0322253	0.0224296	1	0.0679884	-0.556189	0.0679884	1	-0.678612	-0.556189	-0.678612	1	3.49638	0.00245179	2.06751e-13	TRUE
ENSG00000166199	ENSG00000189266	ALKBH3	PNRC2	258	1.04503	1.28571	0.66321	0.0465352	0.0468776	0.0172797	1	0.0509474	-0.535033	0.0509474	1	-0.693896	-0.535033	-0.693896	1	6.22479	0.167064	2.01433e-09	TRUE
ENSG00000166199	ENSG00000163389	ALKBH3	POGLUT1	258	1.04975	1.3573	0.9695	0.0421426	0.0445194	0.0232032	1	0.0975544	-0.557128	0.0975544	1	-0.706387	-0.557128	-0.706387	1	5.14072	0.119424	1.85067e-14	TRUE
ENSG00000166199	ENSG00000148229	ALKBH3	POLE3	258	1.12055	1.42513	0.682755	0.0434588	0.0443456	0.0157333	1	0.0737069	-0.555608	0.0737069	1	-0.695134	-0.555608	-0.695134	1	4.7898	0.00297452	4.34364e-19	TRUE
ENSG00000166199	ENSG00000137054	ALKBH3	POLR1E	258	1.09289	1.56381	0.959487	0.0448636	0.0531874	0.0240464	1	0.0757135	-0.537477	0.0757135	1	-0.715573	-0.537477	-0.715573	1	5.46494	0.019706	2.71548e-22	TRUE
ENSG00000166199	ENSG00000186141	ALKBH3	POLR3C	258	1.14014	1.30195	0.737044	0.0453236	0.0428207	0.0176577	1	0.0753529	-0.552512	0.0753529	1	-0.694928	-0.552512	-0.694928	1	5.24845	0.00110431	8.2903e-12	TRUE
ENSG00000166199	ENSG00000100413	ALKBH3	POLR3H	258	1.10227	1.48555	0.869093	0.0465984	0.0511372	0.0219425	1	0.0700293	-0.54531	0.0700293	1	-0.706442	-0.54531	-0.706442	1	5.56077	0.0145415	8.33467e-19	TRUE
ENSG00000166199	ENSG00000113575	ALKBH3	PPP2CA	258	0.997707	1.13115	0.554798	0.0420625	0.0386534	0.0135745	1	0.088257	-0.555573	0.088257	1	-0.689448	-0.555573	-0.689448	1	5.71203	0.47828	0.00040052	TRUE
ENSG00000166199	ENSG00000113593	ALKBH3	PPWD1	258	1.05914	1.42288	0.704214	0.0368839	0.0405553	0.0146208	1	0.060884	-0.532709	0.060884	1	-0.702041	-0.532709	-0.702041	1	3.98861	0.0550449	9.78862e-22	TRUE
ENSG00000166199	ENSG00000132600	ALKBH3	PRMT7	258	1.04248	1.25898	0.88468	0.0437018	0.0423325	0.0217523	1	0.0803991	-0.550191	0.0803991	1	-0.691304	-0.550191	-0.691304	1	5.72387	0.166003	1.77593e-09	TRUE
ENSG00000166199	ENSG00000117360	ALKBH3	PRPF3	258	1.11073	1.27117	0.715107	0.0445323	0.0412682	0.0170049	1	0.0816489	-0.557529	0.0816489	1	-0.692677	-0.557529	-0.692677	1	5.2119	0.00677239	1.39929e-10	TRUE
ENSG00000166199	ENSG00000134748	ALKBH3	PRPF38A	258	1.05524	1.22604	0.699699	0.0401625	0.0391607	0.0158795	1	0.0735293	-0.541143	0.0735293	1	-0.700982	-0.541143	-0.700982	1	4.76427	0.0851245	1.13314e-08	TRUE
ENSG00000166199	ENSG00000136875	ALKBH3	PRPF4	258	1.04003	1.36828	0.768629	0.0366218	0.039434	0.0160788	1	0.0608985	-0.533969	0.0608985	1	-0.696431	-0.533969	-0.696431	1	4.14003	0.137694	2.50764e-18	TRUE
ENSG00000166199	ENSG00000143801	ALKBH3	PSEN2	258	1.05918	1.47614	1.12442	0.043533	0.0487616	0.0272897	1	0.044879	-0.529425	0.044879	1	-0.690011	-0.529425	-0.690011	1	5.5644	0.0876013	1.21703e-19	TRUE
ENSG00000166199	ENSG00000121390	ALKBH3	PSPC1	258	1.12676	1.54003	0.696763	0.04153	0.0460449	0.0154527	1	0.0704015	-0.546679	0.0704015	1	-0.703317	-0.546679	-0.703317	1	4.38065	0.00125579	5.4185e-26	TRUE
ENSG00000166199	ENSG00000156471	ALKBH3	PTDSS1	258	1.04509	1.51821	0.680037	0.037109	0.0440976	0.0145299	1	0.0775688	-0.539089	0.0775688	1	-0.709977	-0.539089	-0.709977	1	4.12588	0.112728	4.53354e-26	TRUE
ENSG00000166199	ENSG00000137955	ALKBH3	RABGGTB	258	0.992885	1.26834	0.682848	0.0409808	0.0447425	0.016828	1	0.0660676	-0.524994	0.0660676	1	-0.715064	-0.524994	-0.715064	1	5.41978	0.431148	3.41521e-09	TRUE
ENSG00000166199	ENSG00000039560	ALKBH3	RAI14	258	0.996004	1.45321	0.884282	0.0396706	0.0456902	0.0205337	1	0.0572777	-0.531619	0.0572777	1	-0.689503	-0.531619	-0.689503	1	5.23033	0.459922	4.00199e-20	TRUE
ENSG00000166199	ENSG00000155636	ALKBH3	RBM45	258	1.11452	1.31316	1.15528	0.0430292	0.0406469	0.0263474	1	0.073298	-0.553473	0.073298	1	-0.689712	-0.553473	-0.689712	1	4.851	0.00413867	1.45998e-13	TRUE
ENSG00000166199	ENSG00000124784	ALKBH3	RIOK1	258	1.08938	1.49161	0.796004	0.0497637	0.0570265	0.0222533	1	0.0964147	-0.550613	0.0964147	1	-0.720766	-0.550613	-0.720766	1	6.57917	0.0368319	3.57336e-16	TRUE
ENSG00000166199	ENSG00000058729	ALKBH3	RIOK2	258	1.02357	1.41863	0.840464	0.0411413	0.0459746	0.0200157	1	0.0682817	-0.536473	0.0682817	1	-0.697814	-0.536473	-0.697814	1	5.32929	0.28357	1.28355e-17	TRUE
ENSG00000166199	ENSG00000137522	ALKBH3	RNF121	258	1.03156	1.29842	1.18479	0.0447033	0.0450649	0.0296872	1	0.0645248	-0.539108	0.0645248	1	-0.695856	-0.539108	-0.695856	1	5.82485	0.240436	1.04251e-10	TRUE
ENSG00000166199	ENSG00000163481	ALKBH3	RNF25	258	1.18295	1.39371	0.986466	0.0474447	0.0439882	0.023491	1	0.0820516	-0.56985	0.0820516	1	-0.687769	-0.56985	-0.687769	1	5.11416	7.29883e-05	3.76025e-17	TRUE
ENSG00000166199	ENSG00000170633	ALKBH3	RNF34	258	1.07812	1.27683	0.684508	0.0436726	0.0418362	0.0165736	1	0.109654	-0.564391	0.109654	1	-0.703393	-0.564391	-0.703393	1	5.34528	0.0374222	1.0722e-10	TRUE
ENSG00000166199	ENSG00000117748	ALKBH3	RPA2	258	1.04699	1.3562	0.601603	0.0417412	0.0439061	0.0142325	1	0.0746741	-0.540383	0.0746741	1	-0.698679	-0.540383	-0.698679	1	5.24636	0.130654	1.04938e-14	TRUE
ENSG00000166199	ENSG00000197713	ALKBH3	RPE	258	1.05848	1.5203	0.661106	0.0414412	0.0493604	0.0156172	1	0.0661992	-0.528104	0.0661992	1	-0.710948	-0.528104	-0.710948	1	5.04572	0.0797112	4.22551e-22	TRUE
ENSG00000166199	ENSG00000007376	ALKBH3	RPUSD1	258	1.06927	1.62299	0.829469	0.0478111	0.0600744	0.0227995	1	0.103847	-0.54944	0.103847	1	-0.726774	-0.54944	-0.726774	1	6.31725	0.0743067	1.48885e-21	TRUE
ENSG00000166199	ENSG00000165526	ALKBH3	RPUSD4	258	0.985632	1.49397	0.778666	0.0377668	0.0481136	0.0178482	1	0.0454268	-0.506624	0.0454268	1	-0.715382	-0.506624	-0.715382	1	4.77522	0.351972	3.18387e-21	TRUE
ENSG00000166199	ENSG00000132275	ALKBH3	RRP8	258	1.07719	1.31213	1.24355	0.044541	0.043687	0.0300971	1	0.0568629	-0.543149	0.0568629	1	-0.690493	-0.543149	-0.690493	1	5.41027	0.0421598	4.7201e-12	TRUE
ENSG00000166199	ENSG00000075856	ALKBH3	SART3	258	1.07113	1.37063	0.819612	0.0428876	0.0440018	0.0192267	1	0.0576505	-0.540521	0.0576505	1	-0.689734	-0.540521	-0.689734	1	5.17092	0.0492096	1.34864e-15	TRUE
ENSG00000166199	ENSG00000225648	ALKBH3	SBDSP1	258	1.2149	1.23341	1.07587	0.0537207	0.0457926	0.0289204	1	0.0760611	-0.562661	0.0760611	1	-0.691595	-0.562661	-0.691595	1	6.41532	4.14805e-05	3.3623e-07	TRUE
ENSG00000166199	ENSG00000143653	ALKBH3	SCCPDH	258	1.13307	1.23851	0.826611	0.0469527	0.0407034	0.0201535	1	0.0829632	-0.565787	0.0829632	1	-0.682038	-0.565787	-0.682038	1	5.59011	0.00248199	7.1298e-09	TRUE
ENSG00000166199	ENSG00000085415	ALKBH3	SEH1L	258	1.03882	1.2684	0.642985	0.0369502	0.0372586	0.0137074	1	0.100783	-0.557467	0.100783	1	-0.702237	-0.557467	-0.702237	1	4.21997	0.147192	3.29777e-12	TRUE
ENSG00000166199	ENSG00000143368	ALKBH3	SF3B4	258	1.03686	1.12116	0.536184	0.0447237	0.0393747	0.0136817	1	0.131721	-0.579302	0.131721	1	-0.698797	-0.579302	-0.698797	1	6.02178	0.205326	0.00115891	TRUE
ENSG00000166199	ENSG00000156398	ALKBH3	SFXN2	258	1.15196	1.36966	1.07968	0.0495854	0.0461107	0.0272148	1	0.0684245	-0.564364	0.0684245	1	-0.680429	-0.564364	-0.680429	1	5.83129	0.00120702	1.96247e-14	TRUE
ENSG00000166199	ENSG00000173638	ALKBH3	SLC19A1	258	1.10383	1.37599	0.896241	0.0439197	0.0437224	0.0215545	1	0.146288	-0.590049	0.146288	1	-0.711	-0.590049	-0.711	1	5.04903	0.00941076	4.12133e-16	TRUE
ENSG00000166199	ENSG00000144659	ALKBH3	SLC25A38	258	1.04479	1.45069	0.744242	0.0403442	0.0460782	0.0171963	1	0.0691579	-0.532832	0.0691579	1	-0.710113	-0.532832	-0.710113	1	4.80796	0.133995	1.08336e-19	TRUE
ENSG00000166199	ENSG00000136856	ALKBH3	SLC2A8	258	1.12757	1.378	0.799302	0.0451552	0.0452993	0.0190353	1	0.0503445	-0.539955	0.0503445	1	-0.692828	-0.539955	-0.692828	1	5.16476	0.00255052	2.27711e-15	TRUE
ENSG00000166199	ENSG00000205060	ALKBH3	SLC35B4	258	1.06437	1.21221	0.884904	0.0369812	0.0347113	0.0182256	1	0.0731378	-0.548886	0.0731378	1	-0.69032	-0.548886	-0.69032	1	4.03505	0.0414778	1.81679e-09	TRUE
ENSG00000166199	ENSG00000017483	ALKBH3	SLC38A5	258	1.05651	1.86662	0.831209	0.0581831	0.0785488	0.0268941	1	0.0418124	-0.532413	0.0418124	1	-0.68254	-0.532413	-0.68254	1	9.7523	0.166182	1.07166e-23	TRUE
ENSG00000166199	ENSG00000138074	ALKBH3	SLC5A6	258	1.09773	1.42507	0.596996	0.0441522	0.0466298	0.0145069	1	0.110376	-0.568272	0.110376	1	-0.709781	-0.568272	-0.709781	1	5.15338	0.0138777	1.19619e-17	TRUE
ENSG00000166199	ENSG00000170365	ALKBH3	SMAD1	258	1.05702	1.45788	1.04096	0.0411881	0.0462764	0.0239677	1	0.0448409	-0.525854	0.0448409	1	-0.698966	-0.525854	-0.698966	1	4.8777	0.083743	4.78358e-20	TRUE
ENSG00000166199	ENSG00000170545	ALKBH3	SMAGP	258	1.01627	1.15105	1.46336	0.0396284	0.0365129	0.0332502	1	0.0841219	-0.549879	0.0841219	1	-0.691883	-0.549879	-0.691883	1	4.95111	0.340881	2.39109e-05	TRUE
ENSG00000166199	ENSG00000188725	ALKBH3	SMIM15	258	1.05956	1.24844	0.806484	0.0357555	0.0345197	0.0160745	1	0.0682019	-0.543549	0.0682019	1	-0.692354	-0.543549	-0.692354	1	3.7781	0.0485057	3.4349e-12	TRUE
ENSG00000166199	ENSG00000135632	ALKBH3	SMYD5	258	0.997066	1.76696	0.741032	0.040261	0.0575718	0.0179489	1	0.0621354	-0.518778	0.0621354	1	-0.717995	-0.518778	-0.717995	1	5.22968	0.470983	2.17661e-31	TRUE
ENSG00000166199	ENSG00000002919	ALKBH3	SNX11	258	1.04048	1.40004	1.06717	0.0376567	0.0409172	0.0228513	1	0.0751894	-0.541095	0.0751894	1	-0.702236	-0.541095	-0.702236	1	4.2489	0.1417	1.11544e-19	TRUE
ENSG00000166199	ENSG00000120833	ALKBH3	SOCS2	258	1.18527	1.20029	0.912064	0.0488348	0.0415074	0.0228712	1	0.0880796	-0.564348	0.0880796	1	-0.69295	-0.564348	-0.69295	1	5.70924	9.26902e-05	1.20359e-06	TRUE
ENSG00000166199	ENSG00000100596	ALKBH3	SPTLC2	258	1.04731	1.34059	1.05396	0.0369125	0.0385036	0.0218828	1	0.0614856	-0.538886	0.0614856	1	-0.69879	-0.538886	-0.69879	1	3.96906	0.100546	7.72478e-17	TRUE
ENSG00000166199	ENSG00000153914	ALKBH3	SREK1	258	1.05922	1.28108	0.738342	0.039481	0.0403304	0.0165692	1	0.0883424	-0.546122	0.0883424	1	-0.713971	-0.546122	-0.713971	1	4.45041	0.0674196	1.35422e-11	TRUE
ENSG00000166199	ENSG00000161547	ALKBH3	SRSF2	258	1.02943	1.17858	0.467199	0.0459996	0.0435924	0.0123292	1	0.0919807	-0.555745	0.0919807	1	-0.700761	-0.555745	-0.700761	1	6.31801	0.261466	2.81802e-05	TRUE
ENSG00000166199	ENSG00000168439	ALKBH3	STIP1	258	1.00596	1.1567	0.514392	0.0421698	0.0394746	0.0126707	1	0.108758	-0.562188	0.108758	1	-0.69458	-0.562188	-0.69458	1	5.78443	0.44385	4.68488e-05	TRUE
ENSG00000166199	ENSG00000168818	ALKBH3	STX18	258	1.0875	1.45576	0.750674	0.0465034	0.0531973	0.0196714	1	0.0697614	-0.527633	0.0697614	1	-0.718843	-0.527633	-0.718843	1	5.9786	0.0305226	5.11901e-16	TRUE
ENSG00000166199	ENSG00000261052	ALKBH3	SULT1A3	258	1.06931	1.27078	1.15006	0.0465389	0.0452162	0.0290545	1	0.0327558	-0.528926	0.0327558	1	-0.68466	-0.528926	-0.68466	1	5.99888	0.0688237	3.58316e-09	TRUE
ENSG00000166199	ENSG00000213648	ALKBH3	SULT1A4	258	1.07653	1.28982	1.11536	0.0474763	0.0464905	0.028759	1	0.0574605	-0.542664	0.0574605	1	-0.694517	-0.542664	-0.694517	1	6.01196	0.0541134	9.36807e-10	TRUE
ENSG00000166199	ENSG00000152455	ALKBH3	SUV39H2	258	1.0932	1.43795	0.79042	0.0415304	0.0457583	0.0181748	1	0.0631474	-0.536874	0.0631474	1	-0.7076	-0.536874	-0.7076	1	4.68273	0.0128372	4.85907e-19	TRUE
ENSG00000166199	ENSG00000135316	ALKBH3	SYNCRIP	258	1.09131	1.38565	0.62358	0.0417925	0.0421961	0.014182	1	0.0871241	-0.559664	0.0871241	1	-0.692612	-0.559664	-0.692612	1	4.80875	0.0149016	1.01444e-17	TRUE
ENSG00000166199	ENSG00000108639	ALKBH3	SYNGR2	258	1.08554	1.40251	0.695675	0.040369	0.0421367	0.0154434	1	0.0815266	-0.548489	0.0815266	1	-0.698727	-0.548489	-0.698727	1	4.58089	0.0175309	5.54045e-19	TRUE
ENSG00000166199	ENSG00000143498	ALKBH3	TAF1A	258	1.04504	1.26824	1.12734	0.045897	0.0467106	0.0296315	1	0.0760451	-0.539476	0.0760451	1	-0.703514	-0.539476	-0.703514	1	6.31529	0.163663	1.32262e-08	TRUE
ENSG00000166199	ENSG00000113838	ALKBH3	TBCCD1	258	0.976779	1.38078	1.0027	0.0370358	0.0426978	0.0224092	1	0.0771787	-0.53683	0.0771787	1	-0.707545	-0.53683	-0.707545	1	4.58867	0.265615	4.70072e-17	TRUE
ENSG00000166199	ENSG00000011007	ALKBH3	TCEB3	258	1.10711	1.31445	0.745438	0.039425	0.0378856	0.0157945	1	0.0781989	-0.555824	0.0781989	1	-0.690509	-0.555824	-0.690509	1	4.20424	0.00352212	3.05944e-15	TRUE
ENSG00000166199	ENSG00000136891	ALKBH3	TEX10	258	1.04052	1.61366	0.608349	0.0398988	0.0508464	0.0141633	1	0.0811999	-0.536017	0.0811999	1	-0.717601	-0.536017	-0.717601	1	4.78235	0.155402	3.92627e-27	TRUE
ENSG00000166199	ENSG00000162851	ALKBH3	TFB2M	258	1.08644	1.59145	0.786725	0.0433376	0.0528149	0.0193129	1	0.0889156	-0.542969	0.0889156	1	-0.717701	-0.542969	-0.717701	1	5.26074	0.0235747	3.06688e-24	TRUE
ENSG00000166199	ENSG00000135457	ALKBH3	TFCP2	258	1.003	1.4374	1.02495	0.0387278	0.0447153	0.0235207	1	0.0882247	-0.545774	0.0882247	1	-0.705834	-0.545774	-0.705834	1	4.84254	0.469207	1.07528e-19	TRUE
ENSG00000166199	ENSG00000113272	ALKBH3	THG1L	258	1.08675	1.34206	1.02096	0.0430746	0.0453382	0.0243966	1	0.049238	-0.524313	0.049238	1	-0.70875	-0.524313	-0.70875	1	5.07199	0.0225364	4.00261e-13	TRUE
ENSG00000166199	ENSG00000132286	ALKBH3	TIMM10B	258	1.15111	1.45737	0.705083	0.0439124	0.0473658	0.0166964	1	0.0966321	-0.554459	0.0966321	1	-0.719962	-0.554459	-0.719962	1	4.73647	0.000338367	2.64711e-19	TRUE
ENSG00000166199	ENSG00000169490	ALKBH3	TM2D2	258	1.09346	1.28395	0.72666	0.0393689	0.037229	0.0154082	1	0.0775807	-0.556702	0.0775807	1	-0.690328	-0.556702	-0.690328	1	4.19434	0.00916837	2.38108e-13	TRUE
ENSG00000166199	ENSG00000110108	ALKBH3	TMEM109	258	1.10961	1.12391	0.887086	0.0441562	0.0361173	0.0205021	1	0.0629761	-0.556968	0.0629761	1	-0.676583	-0.556968	-0.676583	1	5.09474	0.00684706	0.000350949	TRUE
ENSG00000166199	ENSG00000198270	ALKBH3	TMEM116	258	1.08767	1.17946	1.51979	0.0411645	0.0361983	0.0337735	1	0.0787164	-0.558661	0.0787164	1	-0.685452	-0.558661	-0.685452	1	4.67735	0.0170794	6.50929e-07	TRUE
ENSG00000166199	ENSG00000109084	ALKBH3	TMEM97	258	1.04534	1.35369	0.610707	0.0389454	0.0431877	0.0138191	1	0.066396	-0.528539	0.066396	1	-0.711032	-0.528539	-0.711032	1	4.63652	0.122739	6.34215e-15	TRUE
ENSG00000166199	ENSG00000175348	ALKBH3	TMEM9B	258	1.11139	1.24298	0.975789	0.0436904	0.0406991	0.0229721	1	0.0778429	-0.550721	0.0778429	1	-0.700812	-0.550721	-0.700812	1	4.99491	0.00568771	3.95451e-09	TRUE
ENSG00000166199	ENSG00000213593	ALKBH3	TMX2	258	1.07389	1.28324	0.553965	0.0447089	0.0449062	0.0139226	1	0.0862485	-0.546331	0.0862485	1	-0.707146	-0.546331	-0.707146	1	5.69449	0.0498024	6.22631e-10	TRUE
ENSG00000166199	ENSG00000104907	ALKBH3	TRMT1	258	1.0565	1.48797	0.673863	0.045006	0.0516544	0.0171982	1	0.0791464	-0.542556	0.0791464	1	-0.707715	-0.542556	-0.707715	1	5.82841	0.105262	1.17333e-18	TRUE
ENSG00000166199	ENSG00000089195	ALKBH3	TRMT6	258	1.20815	1.49029	0.867995	0.0510977	0.0515709	0.0225282	1	0.0892972	-0.564857	0.0892972	1	-0.703906	-0.564857	-0.703906	1	5.78823	3.09317e-05	7.65622e-19	TRUE
ENSG00000166199	ENSG00000171103	ALKBH3	TRMT61B	258	1.03168	1.48711	0.764538	0.0380124	0.0447975	0.0168898	1	0.0860943	-0.543979	0.0860943	1	-0.712606	-0.543979	-0.712606	1	4.35722	0.202699	3.54249e-23	TRUE
ENSG00000166199	ENSG00000100416	ALKBH3	TRMU	258	1.142	1.30321	0.739302	0.0471674	0.0436007	0.0181475	1	0.0784911	-0.560007	0.0784911	1	-0.692712	-0.560007	-0.692712	1	5.4478	0.0014351	1.4834e-11	TRUE
ENSG00000166199	ENSG00000167721	ALKBH3	TSR1	258	1.07675	1.56272	0.579936	0.0446585	0.0525409	0.0144998	1	0.0872134	-0.550233	0.0872134	1	-0.709612	-0.550233	-0.709612	1	5.50436	0.0434523	1.20065e-22	TRUE
ENSG00000166199	ENSG00000032389	ALKBH3	TSSC1	258	1.16685	1.32446	0.88802	0.0410643	0.0380896	0.0187576	1	0.0658036	-0.552378	0.0658036	1	-0.687444	-0.552378	-0.687444	1	4.16851	3.22684e-05	7.12854e-16	TRUE
ENSG00000166199	ENSG00000184281	ALKBH3	TSSC4	258	1.09834	1.27349	0.821929	0.0441001	0.041033	0.0196088	1	0.104404	-0.566946	0.104404	1	-0.698632	-0.566946	-0.698632	1	5.20015	0.0133084	8.12723e-11	TRUE
ENSG00000166199	ENSG00000018699	ALKBH3	TTC27	258	1.06665	1.45082	0.878636	0.0409645	0.0448691	0.0201397	1	0.0693107	-0.541964	0.0693107	1	-0.69444	-0.541964	-0.69444	1	4.94583	0.0524872	1.57782e-20	TRUE
ENSG00000166199	ENSG00000243725	ALKBH3	TTC4	258	1.05516	1.36418	0.874379	0.0381114	0.0400337	0.0186275	1	0.0573099	-0.535598	0.0573099	1	-0.693353	-0.535598	-0.693353	1	4.29085	0.0745209	1.36459e-17	TRUE
ENSG00000166199	ENSG00000140830	ALKBH3	TXNL4B	258	1.05703	1.25808	1.40169	0.0454487	0.0445267	0.0354691	1	0.0589415	-0.53925	0.0589415	1	-0.692441	-0.53925	-0.692441	1	5.9503	0.105359	9.98993e-09	TRUE
ENSG00000166199	ENSG00000184787	ALKBH3	UBE2G2	258	1.05686	1.18843	0.678996	0.0431853	0.0400202	0.0164568	1	0.110437	-0.567344	0.110437	1	-0.704126	-0.567344	-0.704126	1	5.29018	0.0945715	2.05143e-06	TRUE
ENSG00000166199	ENSG00000135018	ALKBH3	UBQLN1	258	1.12976	1.15772	0.760045	0.0387632	0.0329114	0.0155131	1	0.0809079	-0.560687	0.0809079	1	-0.689287	-0.560687	-0.689287	1	3.88787	0.000469255	1.40096e-06	TRUE
ENSG00000166199	ENSG00000135655	ALKBH3	USP15	258	1.01168	1.32011	1.03295	0.0378106	0.0406858	0.0230401	1	0.105104	-0.550091	0.105104	1	-0.713583	-0.550091	-0.713583	1	4.52338	0.37879	5.13918e-14	TRUE
ENSG00000166199	ENSG00000156697	ALKBH3	UTP14A	258	1.14216	1.49132	0.789421	0.0547953	0.0592139	0.0229157	1	0.0715924	-0.547681	0.0715924	1	-0.707975	-0.547681	-0.707975	1	7.16666	0.00501184	3.11264e-15	TRUE
ENSG00000166199	ENSG00000164338	ALKBH3	UTP15	258	0.954439	1.74154	0.929678	0.0412039	0.0622457	0.024069	1	0.0299994	-0.491232	0.0299994	1	-0.718367	-0.491232	-0.718367	1	6.03928	0.134938	1.30776e-26	TRUE
ENSG00000166199	ENSG00000120800	ALKBH3	UTP20	258	0.978247	1.52056	0.963168	0.0482979	0.0619777	0.0282457	1	0.0655127	-0.529982	0.0655127	1	-0.713963	-0.529982	-0.713963	1	7.45199	0.326402	1.58199e-15	TRUE
ENSG00000166199	ENSG00000108651	ALKBH3	UTP6	258	1.02512	1.24819	0.686532	0.0385229	0.0385779	0.0150827	1	0.0480287	-0.526585	0.0480287	1	-0.691965	-0.526585	-0.691965	1	4.62957	0.257442	3.06252e-10	TRUE
ENSG00000166199	ENSG00000115652	ALKBH3	UXS1	258	1.02631	1.44072	0.731439	0.037871	0.0438477	0.0162537	1	0.0834478	-0.539444	0.0834478	1	-0.709152	-0.539444	-0.709152	1	4.528	0.243957	1.53589e-20	TRUE
ENSG00000166199	ENSG00000100483	ALKBH3	VCPKMT	258	1.04835	1.49203	1.31066	0.0398858	0.0462312	0.0295838	1	0.0353047	-0.517607	0.0353047	1	-0.694896	-0.517607	-0.694896	1	4.81793	0.1133	1.98234e-22	TRUE
ENSG00000166199	ENSG00000138614	ALKBH3	VWA9	258	1.09121	1.40583	0.829169	0.0373818	0.0394219	0.0170209	1	0.0641996	-0.538192	0.0641996	1	-0.697735	-0.538192	-0.697735	1	3.93778	0.00768651	2.59596e-21	TRUE
ENSG00000166199	ENSG00000134987	ALKBH3	WDR36	258	0.942155	1.55207	0.92466	0.0381326	0.0528059	0.0225704	1	0.0570144	-0.506657	0.0570144	1	-0.719386	-0.506657	-0.719386	1	5.42982	0.0652584	7.98338e-22	TRUE
ENSG00000166199	ENSG00000196363	ALKBH3	WDR5	258	1.11086	1.42496	0.706815	0.0418802	0.0437588	0.0161461	1	0.0961677	-0.557956	0.0961677	1	-0.703614	-0.557956	-0.703614	1	4.73215	0.00431332	1.78398e-19	TRUE
ENSG00000166199	ENSG00000140006	ALKBH3	WDR89	258	1.0069	1.52152	0.897814	0.0364669	0.0459805	0.0196596	1	0.0712249	-0.524368	0.0712249	1	-0.718246	-0.524368	-0.718246	1	4.30787	0.425047	1.03287e-24	TRUE
ENSG00000166199	ENSG00000198492	ALKBH3	YTHDF2	258	1.06832	1.21766	0.536024	0.0404255	0.0375545	0.0120169	1	0.0929648	-0.560782	0.0929648	1	-0.693239	-0.560782	-0.693239	1	4.7085	0.0461343	9.99465e-09	TRUE
ENSG00000166199	ENSG00000033030	ALKBH3	ZCCHC8	258	1.05661	1.42149	0.948972	0.0402019	0.0426729	0.0213173	1	0.0804318	-0.548584	0.0804318	1	-0.694552	-0.548584	-0.694552	1	4.76586	0.0801629	5.41743e-20	TRUE
ENSG00000166199	ENSG00000023041	ALKBH3	ZDHHC6	258	1.09152	1.50851	0.774278	0.0436937	0.0499976	0.018656	1	0.0561261	-0.53221	0.0561261	1	-0.706184	-0.53221	-0.706184	1	5.16032	0.0186016	6.42773e-21	TRUE
ENSG00000166199	ENSG00000213762	ALKBH3	ZNF134	258	1.04658	1.53777	0.933325	0.0391143	0.0474902	0.0210552	1	0.0607827	-0.526733	0.0607827	1	-0.707845	-0.526733	-0.707845	1	4.64997	0.117412	1.18841e-24	TRUE
ENSG00000166199	ENSG00000005801	ALKBH3	ZNF195	258	1.0695	1.35	0.640952	0.036169	0.0373499	0.0129986	1	0.096311	-0.555634	0.096311	1	-0.704959	-0.555634	-0.704959	1	3.76519	0.0278971	2.00663e-18	TRUE
ENSG00000166199	ENSG00000109917	ALKBH3	ZNF259	258	1.0678	1.23976	0.644699	0.0418369	0.0397162	0.0149911	1	0.0966002	-0.561901	0.0966002	1	-0.6959	-0.561901	-0.6959	1	5.01282	0.0531684	2.75982e-09	TRUE
ENSG00000166199	ENSG00000185947	ALKBH3	ZNF267	258	1.01551	1.45768	1.20801	0.0450992	0.053122	0.0318077	1	0.0454233	-0.516789	0.0454233	1	-0.698609	-0.516789	-0.698609	1	6.53214	0.365607	3.69811e-16	TRUE
ENSG00000166199	ENSG00000169981	ALKBH3	ZNF35	258	1.1287	1.41084	1.26235	0.0448685	0.0465305	0.0304543	1	0.0720521	-0.544541	0.0720521	1	-0.703349	-0.544541	-0.703349	1	5.21569	0.00223504	8.62821e-17	TRUE
ENSG00000166199	ENSG00000130818	ALKBH3	ZNF426	258	1.02772	1.35615	1.00036	0.0380403	0.040574	0.0219156	1	0.0765339	-0.542094	0.0765339	1	-0.699785	-0.542094	-0.699785	1	4.49187	0.233393	1.22862e-16	TRUE
ENSG00000166199	ENSG00000171469	ALKBH3	ZNF561	258	1.0447	1.46895	0.962194	0.0392762	0.045818	0.021763	1	0.053064	-0.525186	0.053064	1	-0.701439	-0.525186	-0.701439	1	4.76036	0.128061	4.01668e-21	TRUE
ENSG00000166199	ENSG00000105732	ALKBH3	ZNF574	258	1.05412	1.47438	0.835568	0.042949	0.0492578	0.0205643	1	0.0879218	-0.545484	0.0879218	1	-0.711907	-0.545484	-0.711907	1	5.38091	0.104403	3.18164e-19	TRUE
ENSG00000166199	ENSG00000083828	ALKBH3	ZNF586	258	1.14298	1.17982	1.31625	0.0425121	0.0349068	0.0285567	1	0.066471	-0.563468	0.066471	1	-0.672033	-0.563468	-0.672033	1	4.53119	0.00044434	2.58744e-07	TRUE
ENSG00000166199	ENSG00000173545	ALKBH3	ZNF622	258	1.09942	1.28149	0.735751	0.0427366	0.0403843	0.0169859	1	0.0893859	-0.55866	0.0893859	1	-0.697474	-0.55866	-0.697474	1	4.88178	0.0103894	1.34883e-11	TRUE
ENSG00000166199	ENSG00000188295	ALKBH3	ZNF669	258	0.988913	1.40265	1.193	0.0440994	0.0532188	0.0321096	1	0.0640729	-0.519099	0.0640729	1	-0.717185	-0.519099	-0.717185	1	6.45042	0.400846	3.50279e-13	TRUE
ENSG00000166199	ENSG00000135747	ALKBH3	ZNF670	258	1.03014	1.53529	0.932568	0.0367177	0.0458271	0.0201275	1	0.060719	-0.522946	0.060719	1	-0.71465	-0.522946	-0.71465	1	4.17938	0.20624	7.80379e-26	TRUE
ENSG00000166199	ENSG00000140987	ALKBH3	ZSCAN32	258	1.04983	1.30699	1.2419	0.0400653	0.0404492	0.0281727	1	0.0883732	-0.552814	0.0883732	1	-0.698088	-0.552814	-0.698088	1	4.7941	0.107387	3.01783e-13	TRUE
ENSG00000167311	ENSG00000131269	ART5	ABCB7	190	1.07453	1.46484	0.857889	0.0399782	0.052093	0.0232398	1	-0.00972241	-0.596191	-0.00972241	1	-0.642256	-0.596191	-0.642256	1	4.99513	0.0319333	2.0759e-16	TRUE
ENSG00000167311	ENSG00000146386	ART5	ABRACL	190	1.01799	1.49428	0.479173	0.0402563	0.0557701	0.0133391	1	-0.0739257	-0.561264	-0.0739257	1	-0.623271	-0.561264	-0.623271	1	5.63088	0.327737	3.04239e-16	TRUE
ENSG00000167311	ENSG00000075239	ART5	ACAT1	190	1.06449	1.11206	0.68499	0.0358688	0.0349895	0.0159238	1	-0.0526538	-0.599569	-0.0526538	1	-0.595696	-0.599569	-0.595696	1	4.05276	0.0368975	0.000800183	TRUE
ENSG00000167311	ENSG00000196636	ART5	ACN9	190	1.03916	1.50501	0.71891	0.0360508	0.0481914	0.0176271	1	-0.0458834	-0.583839	-0.0458834	1	-0.620152	-0.583839	-0.620152	1	4.38516	0.139377	8.24581e-21	TRUE
ENSG00000167311	ENSG00000168803	ART5	ADAL	190	1.00012	1.37378	1.43427	0.0402555	0.0514021	0.040515	1	-0.0296316	-0.5881	-0.0296316	1	-0.630999	-0.5881	-0.630999	1	5.62166	0.498862	4.70925e-12	TRUE
ENSG00000167311	ENSG00000177674	ART5	AGTRAP	190	1.09915	1.38339	0.562072	0.040626	0.0478644	0.0146214	1	-0.0652138	-0.584258	-0.0652138	1	-0.606977	-0.584258	-0.606977	1	4.94003	0.00779872	5.97556e-14	TRUE
ENSG00000167311	ENSG00000101444	ART5	AHCY	190	1.09488	1.29277	0.454018	0.0455692	0.0514789	0.0134191	1	-0.0587541	-0.582418	-0.0587541	1	-0.613181	-0.582418	-0.613181	1	6.30955	0.0193492	2.45208e-08	TRUE
ENSG00000167311	ENSG00000117448	ART5	AKR1A1	190	1.08172	1.23659	0.483513	0.0419727	0.0431662	0.0129021	1	-0.0603224	-0.60248	-0.0603224	1	-0.582676	-0.60248	-0.582676	1	5.43398	0.0265141	6.78207e-08	TRUE
ENSG00000167311	ENSG00000164904	ART5	ALDH7A1	190	1.05651	1.20167	0.555861	0.0402762	0.042892	0.0147863	1	-0.0492862	-0.59273	-0.0492862	1	-0.605077	-0.59273	-0.605077	1	5.25472	0.0811431	2.49685e-06	TRUE
ENSG00000167311	ENSG00000143149	ART5	ALDH9A1	190	1.01408	1.32762	0.628959	0.0330511	0.0397646	0.0143417	1	-0.0365579	-0.591892	-0.0365579	1	-0.613327	-0.591892	-0.613327	1	3.90261	0.335276	1.48008e-14	TRUE
ENSG00000167311	ENSG00000109107	ART5	ALDOC	190	1.11274	1.51506	0.681612	0.0521245	0.0665913	0.0232926	1	0.00315573	-0.611491	0.00315573	1	-0.634489	-0.611491	-0.634489	1	7.85714	0.0159124	3.12018e-13	TRUE
ENSG00000167311	ENSG00000100823	ART5	APEX1	190	1.02909	1.25863	0.433219	0.0413384	0.0479114	0.0121422	1	-0.0708203	-0.573142	-0.0708203	1	-0.606386	-0.573142	-0.606386	1	5.93814	0.241278	1.01227e-07	TRUE
ENSG00000167311	ENSG00000198363	ART5	ASPH	190	1.01929	1.20113	0.811512	0.0366452	0.040733	0.0204247	1	-0.0468772	-0.586777	-0.0468772	1	-0.609521	-0.586777	-0.609521	1	4.78753	0.29958	8.72024e-07	TRUE
ENSG00000167311	ENSG00000064102	ART5	ASUN	190	1.05195	1.54558	0.687982	0.0377463	0.0514805	0.0175413	1	-0.0509591	-0.582597	-0.0509591	1	-0.620883	-0.582597	-0.620883	1	4.66488	0.085192	3.7395e-21	TRUE
ENSG00000167311	ENSG00000144848	ART5	ATG3	190	1.05498	1.33667	0.608257	0.0397214	0.0458636	0.015971	1	-0.0456313	-0.596586	-0.0456313	1	-0.603308	-0.596586	-0.603308	1	5.13039	0.0839978	3.15992e-12	TRUE
ENSG00000167311	ENSG00000138363	ART5	ATIC	190	1.06161	1.36016	0.480138	0.0424788	0.0509902	0.0135104	1	-0.0692792	-0.577084	-0.0692792	1	-0.604074	-0.577084	-0.604074	1	5.96847	0.0743011	1.55459e-11	TRUE
ENSG00000167311	ENSG00000125375	ART5	ATP5S	190	1.01606	1.39357	1.03501	0.042601	0.0573406	0.0310593	1	-0.0478524	-0.568503	-0.0478524	1	-0.64207	-0.568503	-0.64207	1	6.17454	0.353322	4.78637e-11	TRUE
ENSG00000167311	ENSG00000066427	ART5	ATXN3	190	1.02216	1.28955	0.88385	0.0330162	0.0386315	0.0197986	1	-0.0615475	-0.580181	-0.0615475	1	-0.604681	-0.580181	-0.604681	1	3.85596	0.251459	1.28447e-12	TRUE
ENSG00000167311	ENSG00000166710	ART5	B2M	190	1.01673	1.11098	0.651169	0.0401085	0.0428486	0.0181112	1	-0.0360913	-0.588436	-0.0360913	1	-0.619721	-0.588436	-0.619721	1	5.66056	0.338568	0.00517726	TRUE
ENSG00000167311	ENSG00000006453	ART5	BAIAP2L1	190	1.10096	1.4279	0.866385	0.035946	0.0438976	0.0202409	1	-0.0368906	-0.591736	-0.0368906	1	-0.624614	-0.591736	-0.624614	1	3.85537	0.00275145	1.02896e-18	TRUE
ENSG00000167311	ENSG00000116752	ART5	BCAS2	190	0.974063	1.30843	0.576479	0.0356372	0.0451568	0.0147668	1	-0.0425534	-0.579558	-0.0425534	1	-0.624653	-0.579558	-0.624653	1	4.81373	0.233817	5.77694e-11	TRUE
ENSG00000167311	ENSG00000060982	ART5	BCAT1	190	1.03776	1.91664	0.597183	0.0455512	0.0784915	0.0192891	1	0.00668722	-0.593703	0.00668722	1	-0.660392	-0.593703	-0.660392	1	6.77531	0.204073	2.5565e-24	TRUE
ENSG00000167311	ENSG00000083123	ART5	BCKDHB	190	0.998805	1.26905	0.916526	0.0338768	0.0410699	0.0219068	1	-0.0378125	-0.584401	-0.0378125	1	-0.622615	-0.584401	-0.622615	1	4.21515	0.485949	2.69233e-10	TRUE
ENSG00000167311	ENSG00000164039	ART5	BDH2	190	1.02075	1.46207	0.704737	0.0377094	0.0502479	0.0181069	1	-0.0765085	-0.567187	-0.0765085	1	-0.614059	-0.567187	-0.614059	1	4.8765	0.291354	3.65827e-17	TRUE
ENSG00000167311	ENSG00000184515	ART5	BEX5	190	1.00907	1.40089	1.15621	0.0482233	0.0654736	0.0393042	1	-0.071942	-0.556836	-0.071942	1	-0.626329	-0.556836	-0.626329	1	8.35483	0.425475	2.64517e-09	TRUE
ENSG00000167311	ENSG00000185515	ART5	BRCC3	190	0.963608	1.42022	0.846427	0.0345532	0.0465669	0.0210577	1	-0.0424971	-0.581255	-0.0424971	1	-0.621756	-0.581255	-0.621756	1	4.57994	0.146803	1.09537e-16	TRUE
ENSG00000167311	ENSG00000254999	ART5	BRK1	190	1.0606	1.14821	0.467716	0.041914	0.0421052	0.0127076	1	-0.0711867	-0.590404	-0.0711867	1	-0.5873	-0.590404	-0.5873	1	5.64651	0.0749487	0.000270958	TRUE
ENSG00000167311	ENSG00000145741	ART5	BTF3	190	1.10903	1.00575	0.409999	0.0547008	0.0471962	0.0137629	1	-0.104976	-0.58255	-0.104976	1	-0.568281	-0.58255	-0.568281	1	8.6804	0.0238492	0.451587	TRUE
ENSG00000167311	ENSG00000170270	ART5	C14orf142	190	0.922632	1.37744	1.1388	0.0319695	0.0450811	0.0277105	1	-0.0312292	-0.573437	-0.0312292	1	-0.64006	-0.573437	-0.64006	1	4.28732	0.00823769	6.51178e-15	TRUE
ENSG00000167311	ENSG00000162384	ART5	C1orf123	190	1.01202	1.19298	0.647656	0.0366692	0.0407376	0.0162715	1	-0.0539096	-0.583067	-0.0539096	1	-0.610713	-0.583067	-0.610713	1	4.72404	0.371748	2.13817e-06	TRUE
ENSG00000167311	ENSG00000101220	ART5	C20orf27	190	1.08785	1.47107	0.49975	0.0459348	0.05744	0.0145865	1	-0.102109	-0.567236	-0.102109	1	-0.59524	-0.567236	-0.59524	1	6.32955	0.0286705	1.86608e-14	TRUE
ENSG00000167311	ENSG00000243317	ART5	C7orf73	190	1.08993	1.23544	0.517906	0.0408427	0.0433913	0.0134075	1	-0.0862678	-0.578969	-0.0862678	1	-0.593389	-0.578969	-0.593389	1	5.03334	0.0144516	8.84637e-08	TRUE
ENSG00000167311	ENSG00000136682	ART5	CBWD2	190	0.980084	1.19946	0.646421	0.0326249	0.0373799	0.014946	1	-0.0360751	-0.589058	-0.0360751	1	-0.615181	-0.589058	-0.615181	1	4.03362	0.271155	1.36426e-07	TRUE
ENSG00000167311	ENSG00000136710	ART5	CCDC115	190	0.968909	1.41066	0.930062	0.0344991	0.0455369	0.0230366	1	-0.0337902	-0.588368	-0.0337902	1	-0.620545	-0.588368	-0.620545	1	4.53592	0.184319	1.13623e-16	TRUE
ENSG00000167311	ENSG00000163040	ART5	CCDC74A	190	1.0158	1.45858	1.19396	0.0456665	0.0600634	0.0379153	1	-0.0277139	-0.592009	-0.0277139	1	-0.628851	-0.592009	-0.628851	1	7.02877	0.36484	5.63609e-13	TRUE
ENSG00000167311	ENSG00000100814	ART5	CCNB1IP1	190	1.06225	1.31124	0.591558	0.0413829	0.0495329	0.0164877	1	-0.042913	-0.581677	-0.042913	1	-0.628934	-0.581677	-0.628934	1	5.4772	0.0671098	1.13432e-09	TRUE
ENSG00000167311	ENSG00000101017	ART5	CD40	190	1.15107	1.18402	1.09709	0.0621589	0.0597959	0.0408884	1	-0.0585367	-0.601005	-0.0585367	1	-0.598471	-0.601005	-0.598471	1	9.64795	0.00801265	0.00120055	TRUE
ENSG00000167311	ENSG00000196352	ART5	CD55	190	1.01082	1.50092	0.974576	0.0368075	0.0494554	0.0247935	1	-0.0399078	-0.588755	-0.0399078	1	-0.618438	-0.588755	-0.618438	1	4.72881	0.384557	8.43604e-20	TRUE
ENSG00000167311	ENSG00000166037	ART5	CEP57	190	1.02577	1.21035	0.680465	0.0376943	0.0412526	0.0172783	1	-0.0604901	-0.589114	-0.0604901	1	-0.598422	-0.589114	-0.598422	1	4.87875	0.247538	4.16465e-07	TRUE
ENSG00000167311	ENSG00000177200	ART5	CHD9	190	1.0297	1.20135	0.807496	0.0374712	0.0396142	0.0201629	1	-0.0484497	-0.598767	-0.0484497	1	-0.597244	-0.598767	-0.597244	1	4.70254	0.214491	4.49232e-07	TRUE
ENSG00000167311	ENSG00000083937	ART5	CHMP2B	190	1.04635	1.24139	0.685479	0.0326499	0.0360972	0.0148531	1	-0.0570536	-0.59019	-0.0570536	1	-0.603007	-0.59019	-0.603007	1	3.51864	0.0786728	1.27644e-10	TRUE
ENSG00000167311	ENSG00000145354	ART5	CISD2	190	1.03035	1.19873	0.612002	0.0356767	0.0393296	0.0148805	1	-0.0464589	-0.589164	-0.0464589	1	-0.610225	-0.589164	-0.610225	1	4.41503	0.198015	5.15284e-07	TRUE
ENSG00000167311	ENSG00000074201	ART5	CLNS1A	190	1.03785	1.23345	0.502288	0.0398766	0.0452968	0.01354	1	-0.0584126	-0.580227	-0.0584126	1	-0.609815	-0.580227	-0.609815	1	5.43825	0.171904	3.22636e-07	TRUE
ENSG00000167311	ENSG00000182712	ART5	CMC4	190	1.10045	1.4266	1.12521	0.0431873	0.050722	0.0304998	1	-0.0808709	-0.585118	-0.0808709	1	-0.593149	-0.585118	-0.593149	1	5.43607	0.0105461	5.14735e-15	TRUE
ENSG00000167311	ENSG00000153551	ART5	CMTM7	190	1.06941	2.35018	0.730104	0.047113	0.098141	0.0237697	1	-0.0609631	-0.549794	-0.0609631	1	-0.657149	-0.549794	-0.657149	1	6.94944	0.0711811	1.65744e-30	TRUE
ENSG00000167311	ENSG00000100528	ART5	CNIH1	190	1.04319	1.31508	0.53939	0.0374906	0.0457866	0.0138738	1	-0.0370132	-0.580726	-0.0370132	1	-0.631285	-0.580726	-0.631285	1	4.74143	0.125393	4.33694e-11	TRUE
ENSG00000167311	ENSG00000106603	ART5	COA1	190	1.05777	1.21535	0.504917	0.0429436	0.0455945	0.0140434	1	-0.0879784	-0.581879	-0.0879784	1	-0.58426	-0.581879	-0.58426	1	5.93278	0.0900775	2.27414e-06	TRUE
ENSG00000167311	ENSG00000145781	ART5	COMMD10	190	1.06245	1.5089	0.634727	0.0422514	0.0550493	0.0179955	1	-0.022914	-0.598791	-0.022914	1	-0.626576	-0.598791	-0.626576	1	5.61341	0.0705353	2.67628e-17	TRUE
ENSG00000167311	ENSG00000121022	ART5	COPS5	190	1.0371	1.26037	0.552889	0.0403815	0.0456453	0.0151113	1	-0.0324918	-0.595766	-0.0324918	1	-0.614381	-0.595766	-0.614381	1	5.48633	0.179704	2.2531e-08	TRUE
ENSG00000167311	ENSG00000173085	ART5	COQ2	190	1.00487	1.51095	0.755253	0.0405073	0.0594609	0.0221401	1	-0.029548	-0.569533	-0.029548	1	-0.653116	-0.569533	-0.653116	1	5.86649	0.45225	1.65557e-15	TRUE
ENSG00000167311	ENSG00000103187	ART5	COTL1	190	1.09272	1.86385	0.575213	0.050756	0.0833535	0.0192644	1	-0.0938871	-0.549683	-0.0938871	1	-0.631013	-0.549683	-0.631013	1	7.61794	0.0346678	1.77891e-20	TRUE
ENSG00000167311	ENSG00000115944	ART5	COX7A2L	190	1.08297	1.07088	0.512297	0.0423567	0.0398263	0.0138898	1	-0.0625095	-0.594366	-0.0625095	1	-0.592251	-0.594366	-0.592251	1	5.53086	0.0258029	0.0383794	TRUE
ENSG00000167311	ENSG00000106066	ART5	CPVL	190	1.0235	1.82003	0.637716	0.042108	0.0751637	0.0195135	1	-0.0612338	-0.540251	-0.0612338	1	-0.663937	-0.540251	-0.663937	1	6.21059	0.288763	4.62219e-22	TRUE
ENSG00000167311	ENSG00000143320	ART5	CRABP2	190	1.22075	1.22525	0.81876	0.0753926	0.0689802	0.0355951	1	-0.0292386	-0.62784	-0.0292386	1	-0.586896	-0.62784	-0.586896	1	13.0244	0.00191769	0.000650142	TRUE
ENSG00000167311	ENSG00000116791	ART5	CRYZ	187	1.14824	1.48984	0.731393	0.0748063	0.0959757	0.0350624	1	-0.0878813	-0.561479	-0.0878813	1	-0.612469	-0.561479	-0.612469	1	15.7344	0.0245015	4.12885e-07	TRUE
ENSG00000167311	ENSG00000175183	ART5	CSRP2	190	1.06016	1.74515	0.471534	0.0476468	0.0761355	0.0155622	1	-0.0420184	-0.566016	-0.0420184	1	-0.652518	-0.566016	-0.652518	1	7.21146	0.104158	7.95649e-19	TRUE
ENSG00000167311	ENSG00000109861	ART5	CTSC	190	1.06849	1.72573	0.456892	0.0455305	0.0681126	0.013827	1	-0.072447	-0.569135	-0.072447	1	-0.619438	-0.569135	-0.619438	1	6.52591	0.0671036	2.55384e-21	TRUE
ENSG00000167311	ENSG00000110063	ART5	DCPS	190	1.06752	1.41506	0.742729	0.0386685	0.0461176	0.0189966	1	-0.0243563	-0.604842	-0.0243563	1	-0.612168	-0.604842	-0.612168	1	4.78397	0.0412056	1.27561e-16	TRUE
ENSG00000167311	ENSG00000176124	ART5	DLEU1	190	1.02288	1.43385	0.888681	0.0358534	0.0475589	0.0223348	1	-0.0207095	-0.587742	-0.0207095	1	-0.637774	-0.587742	-0.637774	1	4.45602	0.262111	5.84689e-17	TRUE
ENSG00000167311	ENSG00000170464	ART5	DNAJC18	190	1.09441	1.25355	1.17909	0.0418636	0.0447413	0.0315375	1	-0.0566368	-0.590536	-0.0566368	1	-0.605838	-0.590536	-0.605838	1	5.22498	0.0126422	2.7129e-08	TRUE
ENSG00000167311	ENSG00000125821	ART5	DTD1	190	1.04511	1.33609	0.568375	0.0363091	0.0424509	0.0136493	1	-0.0613373	-0.588668	-0.0613373	1	-0.601539	-0.588668	-0.601539	1	4.30725	0.10784	1.04541e-13	TRUE
ENSG00000167311	ENSG00000130159	ART5	ECSIT	190	1.01534	1.67686	0.660158	0.0397128	0.0615053	0.0186675	1	-0.0274736	-0.578578	-0.0274736	1	-0.64548	-0.578578	-0.64548	1	5.49735	0.349899	2.43798e-22	TRUE
ENSG00000167311	ENSG00000114942	ART5	EEF1B2	190	1.07545	1.10784	0.386982	0.052814	0.0519438	0.0132657	1	-0.0565015	-0.590784	-0.0565015	1	-0.600419	-0.590784	-0.600419	1	8.63545	0.0773928	0.0196241	TRUE
ENSG00000167311	ENSG00000104408	ART5	EIF3E	190	1.04663	1.14497	0.429849	0.0461724	0.0481293	0.0131873	1	-0.073079	-0.57937	-0.073079	1	-0.596146	-0.57937	-0.596146	1	7.16345	0.156902	0.00147631	TRUE
ENSG00000167311	ENSG00000118402	ART5	ELOVL4	190	1.01884	1.52987	1.08397	0.0388277	0.0544214	0.0293328	1	-0.0433888	-0.579844	-0.0433888	1	-0.626479	-0.579844	-0.626479	1	5.28153	0.314075	1.10767e-18	TRUE
ENSG00000167311	ENSG00000104412	ART5	EMC2	190	1.03617	1.13334	0.724161	0.0370395	0.0379541	0.0180516	1	-0.0298008	-0.602821	-0.0298008	1	-0.607348	-0.602821	-0.607348	1	4.62998	0.165057	0.000277545	TRUE
ENSG00000167311	ENSG00000171503	ART5	ETFDH	190	1.00002	1.35947	1.21634	0.0363035	0.0454095	0.030419	1	-0.0603087	-0.580277	-0.0603087	1	-0.612627	-0.580277	-0.612627	1	4.60546	0.499834	1.05189e-13	TRUE
ENSG00000167311	ENSG00000105755	ART5	ETHE1	190	1.07929	1.39107	1.1024	0.0491865	0.0588168	0.0350154	1	-0.0778419	-0.580984	-0.0778419	1	-0.602535	-0.580984	-0.602535	1	7.24719	0.0543119	1.57423e-10	TRUE
ENSG00000167311	ENSG00000075914	ART5	EXOSC7	190	1.06202	1.45791	0.516354	0.0406599	0.0512157	0.0138793	1	-0.0560306	-0.587642	-0.0560306	1	-0.609813	-0.587642	-0.609813	1	5.25381	0.0644207	1.85695e-16	TRUE
ENSG00000167311	ENSG00000162694	ART5	EXTL2	190	1.02878	1.35726	0.693352	0.0356627	0.0433438	0.0168321	1	-0.044866	-0.590509	-0.044866	1	-0.613107	-0.590509	-0.613107	1	4.33012	0.210321	1.44865e-14	TRUE
ENSG00000167311	ENSG00000144199	ART5	FAHD2B	190	1.04945	1.32263	0.711313	0.0417988	0.0490144	0.0197355	1	-0.0601664	-0.583653	-0.0601664	1	-0.611921	-0.583653	-0.611921	1	5.56164	0.119125	2.26845e-10	TRUE
ENSG00000167311	ENSG00000138640	ART5	FAM13A	190	0.975365	1.56594	1.03677	0.0399207	0.0595758	0.029916	1	-0.0360414	-0.573279	-0.0360414	1	-0.640315	-0.573279	-0.640315	1	5.87146	0.26896	5.17121e-18	TRUE
ENSG00000167311	ENSG00000166797	ART5	FAM96A	190	1.04768	1.26727	0.507739	0.039618	0.0448185	0.0133366	1	-0.0702272	-0.581061	-0.0702272	1	-0.60215	-0.581061	-0.60215	1	5.15917	0.115134	6.05024e-09	TRUE
ENSG00000167311	ENSG00000172500	ART5	FIBP	190	1.00799	1.19045	0.580785	0.0375982	0.0424615	0.0149884	1	-0.0757213	-0.569702	-0.0757213	1	-0.606194	-0.569702	-0.606194	1	5.07268	0.41601	6.34642e-06	TRUE
ENSG00000167311	ENSG00000088832	ART5	FKBP1A	190	1.02921	1.18045	0.424469	0.0425062	0.0459423	0.0122866	1	-0.0400545	-0.591695	-0.0400545	1	-0.608565	-0.591695	-0.608565	1	6.28637	0.246411	6.02522e-05	TRUE
ENSG00000167311	ENSG00000137726	ART5	FXYD6	190	1.15762	1.38495	0.767565	0.0544602	0.0605042	0.0251725	1	-0.0811699	-0.587332	-0.0811699	1	-0.592499	-0.587332	-0.592499	1	7.77106	0.00212669	7.45417e-10	TRUE
ENSG00000167311	ENSG00000111640	ART5	GAPDH	190	1.06858	1.09267	0.353118	0.059584	0.0576845	0.0134054	1	-0.105145	-0.572016	-0.105145	1	-0.578302	-0.572016	-0.578302	1	10.9668	0.125604	0.054932	TRUE
ENSG00000167311	ENSG00000100116	ART5	GCAT	190	1.08187	1.58891	0.852869	0.0456882	0.0615012	0.0255262	1	-0.0554084	-0.586725	-0.0554084	1	-0.614236	-0.586725	-0.614236	1	6.35963	0.0373833	3.15746e-18	TRUE
ENSG00000167311	ENSG00000135968	ART5	GCC2	190	1.01931	1.17437	0.766191	0.0340315	0.0357458	0.017588	1	-0.0404513	-0.604385	-0.0404513	1	-0.60055	-0.604385	-0.60055	1	3.91475	0.285518	1.14248e-06	TRUE
ENSG00000167311	ENSG00000105607	ART5	GCDH	190	1.01883	1.38767	0.701013	0.0363394	0.0460045	0.0174531	1	-0.0628365	-0.577119	-0.0628365	1	-0.613239	-0.577119	-0.613239	1	4.58525	0.302508	4.6538e-15	TRUE
ENSG00000167311	ENSG00000112699	ART5	GMDS	190	1.02937	1.79659	0.74154	0.0396526	0.0636353	0.020455	1	-0.0434287	-0.574213	-0.0434287	1	-0.638754	-0.574213	-0.638754	1	5.2722	0.229939	8.25089e-27	TRUE
ENSG00000167311	ENSG00000111231	ART5	GPN3	190	1.08823	1.1774	0.588983	0.0382918	0.0384898	0.0143374	1	-0.0707786	-0.591187	-0.0707786	1	-0.588182	-0.591187	-0.588182	1	4.53183	0.0111589	3.73871e-06	TRUE
ENSG00000167311	ENSG00000183150	ART5	GPR19	190	1.09565	1.74466	1.07231	0.052935	0.0780462	0.0370177	1	-0.0573765	-0.574728	-0.0573765	1	-0.629512	-0.574728	-0.629512	1	8.12547	0.0361906	3.94316e-18	TRUE
ENSG00000167311	ENSG00000134184	ART5	GSTM1	189	0.973667	1.14595	1.23616	0.0696311	0.0737799	0.0595592	1	-0.0794369	-0.582506	-0.0794369	1	-0.587741	-0.582506	-0.587741	1	16.7208	0.352864	0.0246915	TRUE
ENSG00000167311	ENSG00000253203	ART5	GUSBP3	190	0.984484	1.3463	0.93072	0.039452	0.0524182	0.0273223	1	0.0244656	-0.598407	0.0244656	1	-0.658354	-0.598407	-0.658354	1	5.90448	0.347279	1.98761e-10	TRUE
ENSG00000167311	ENSG00000131373	ART5	HACL1	190	1.03242	1.62279	0.663807	0.0378154	0.0565545	0.0175932	1	-0.0433595	-0.570456	-0.0433595	1	-0.639291	-0.570456	-0.639291	1	4.95866	0.196207	2.32048e-22	TRUE
ENSG00000167311	ENSG00000138796	ART5	HADH	190	1.04858	1.21476	0.649423	0.036691	0.0399846	0.0158353	1	-0.0532034	-0.588984	-0.0532034	1	-0.607846	-0.588984	-0.607846	1	4.40266	0.0935376	1.15382e-07	TRUE
ENSG00000167311	ENSG00000092036	ART5	HAUS4	190	1.07189	1.32574	0.726416	0.0389519	0.0457168	0.0184732	1	-0.0758978	-0.574941	-0.0758978	1	-0.606483	-0.574941	-0.606483	1	4.79602	0.0332567	1.09205e-11	TRUE
ENSG00000167311	ENSG00000181666	ART5	HKR1	190	1.01883	1.28735	0.668617	0.0315116	0.0367165	0.0142578	1	-0.0600821	-0.586045	-0.0600821	1	-0.606047	-0.586045	-0.606047	1	3.39456	0.275435	1.80671e-13	TRUE
ENSG00000167311	ENSG00000224578	ART5	HNRNPA1P48	190	1.01794	1.12727	0.625028	0.0339561	0.0356548	0.014569	1	-0.0279473	-0.599789	-0.0279473	1	-0.613979	-0.599789	-0.613979	1	4.01176	0.298979	0.000227289	TRUE
ENSG00000167311	ENSG00000165704	ART5	HPRT1	190	1.16061	1.89548	0.56543	0.0546108	0.0858827	0.0197815	1	-0.0414914	-0.577047	-0.0414914	1	-0.651024	-0.577047	-0.651024	1	7.68595	0.00184213	1.16976e-20	TRUE
ENSG00000167311	ENSG00000107521	ART5	HPS1	190	1.09573	1.2861	0.762496	0.0385318	0.0428694	0.0190659	1	-0.0370488	-0.595302	-0.0370488	1	-0.618194	-0.595302	-0.618194	1	4.47095	0.00692629	1.37453e-10	TRUE
ENSG00000167311	ENSG00000132541	ART5	HRSP12	190	1.04583	1.63106	0.602517	0.0384068	0.0544618	0.0155737	1	-0.0561983	-0.580267	-0.0561983	1	-0.619851	-0.580267	-0.619851	1	4.79049	0.117125	4.74917e-24	TRUE
ENSG00000167311	ENSG00000096384	ART5	HSP90AB1	190	1.11183	1.11586	0.374047	0.052948	0.049793	0.0123267	1	-0.0764799	-0.592422	-0.0764799	1	-0.581477	-0.592422	-0.581477	1	8.19282	0.018003	0.0105243	TRUE
ENSG00000167311	ENSG00000144381	ART5	HSPD1	190	1.0913	1.33082	0.376954	0.0500257	0.0578889	0.0122873	1	-0.0572584	-0.584739	-0.0572584	1	-0.610821	-0.584739	-0.610821	1	7.65381	0.0347991	2.13682e-08	TRUE
ENSG00000167311	ENSG00000216490	ART5	IFI30	190	1.18434	1.58396	1.02495	0.065534	0.0841106	0.0407231	1	-0.0882252	-0.567643	-0.0882252	1	-0.616526	-0.567643	-0.616526	1	10.6212	0.00271664	3.07215e-11	TRUE
ENSG00000167311	ENSG00000154059	ART5	IMPACT	190	1.10767	1.34285	0.84537	0.0418721	0.0480482	0.0228832	1	-0.0352435	-0.59522	-0.0352435	1	-0.61963	-0.59522	-0.61963	1	5.20897	0.00545261	1.02938e-11	TRUE
ENSG00000167311	ENSG00000178035	ART5	IMPDH2	190	1.08368	1.17498	0.449063	0.0475756	0.0499437	0.0139079	1	-0.058826	-0.584767	-0.058826	1	-0.608198	-0.584767	-0.608198	1	6.99801	0.0401169	0.000287191	TRUE
ENSG00000167311	ENSG00000135070	ART5	ISCA1	190	1.02735	1.48245	0.615575	0.0363223	0.0495606	0.0154219	1	-0.0572143	-0.570334	-0.0572143	1	-0.628278	-0.570334	-0.628278	1	4.51281	0.226178	1.12127e-18	TRUE
ENSG00000167311	ENSG00000136003	ART5	ISCU	190	1.04286	1.32266	0.558211	0.0373875	0.0443548	0.0138982	1	-0.0764761	-0.575341	-0.0764761	1	-0.603257	-0.575341	-0.603257	1	4.66188	0.126575	4.6324e-12	TRUE
ENSG00000167311	ENSG00000168116	ART5	KIAA1586	190	0.966715	1.28973	0.926747	0.0338764	0.0434185	0.0230497	1	-0.0328985	-0.576698	-0.0328985	1	-0.633116	-0.576698	-0.633116	1	4.54568	0.163553	1.38042e-10	TRUE
ENSG00000167311	ENSG00000147592	ART5	LACTB2	190	1.05515	1.34869	0.89664	0.0400759	0.0486443	0.0240337	1	-0.0575342	-0.580422	-0.0575342	1	-0.618682	-0.580422	-0.618682	1	5.14592	0.0852204	8.54616e-12	TRUE
ENSG00000167311	ENSG00000205629	ART5	LCMT1	190	1.02301	1.33404	0.604601	0.0373152	0.0452381	0.0152494	1	-0.0691594	-0.57618	-0.0691594	1	-0.609516	-0.57618	-0.609516	1	4.71955	0.269083	2.45747e-12	TRUE
ENSG00000167311	ENSG00000111716	ART5	LDHB	190	1.12856	1.14104	0.356452	0.0555299	0.0528544	0.012179	1	-0.0843611	-0.588121	-0.0843611	1	-0.581616	-0.588121	-0.581616	1	8.73977	0.0108465	0.00414474	TRUE
ENSG00000167311	ENSG00000131981	ART5	LGALS3	190	1.01312	1.37179	1.59595	0.0506297	0.0682884	0.0574254	1	-0.0499791	-0.567182	-0.0499791	1	-0.639607	-0.567182	-0.639607	1	8.85147	0.397871	8.09764e-08	TRUE
ENSG00000167311	ENSG00000214194	ART5	LINC00998	190	1.10444	1.15605	0.626883	0.0421244	0.0406165	0.0164564	1	-0.0675698	-0.597704	-0.0675698	1	-0.58443	-0.597704	-0.58443	1	5.22681	0.00702569	8.34879e-05	TRUE
ENSG00000167311	ENSG00000102897	ART5	LYRM1	190	1.0215	1.33686	1.09062	0.0354002	0.0423265	0.0262463	1	-0.047436	-0.592518	-0.047436	1	-0.606899	-0.592518	-0.606899	1	4.31546	0.272165	8.15233e-14	TRUE
ENSG00000167311	ENSG00000083099	ART5	LYRM2	190	0.956024	1.26563	0.891033	0.0303853	0.0381904	0.0198333	1	-0.0347131	-0.582355	-0.0347131	1	-0.629599	-0.582355	-0.629599	1	3.60661	0.0747465	2.86279e-11	TRUE
ENSG00000167311	ENSG00000164114	ART5	MAP9	190	1.0146	1.3443	1.0019	0.0391412	0.0486587	0.0271292	1	-0.0488696	-0.579905	-0.0488696	1	-0.623558	-0.579905	-0.623558	1	5.27458	0.354746	1.44678e-11	TRUE
ENSG00000167311	ENSG00000166974	ART5	MAPRE2	190	1.05174	1.67261	0.716905	0.0408101	0.0609379	0.0203795	1	-0.00727896	-0.588625	-0.00727896	1	-0.648538	-0.588625	-0.648538	1	5.54955	0.103232	1.95563e-22	TRUE
ENSG00000167311	ENSG00000038274	ART5	MAT2B	190	0.99855	1.52683	0.602141	0.0348805	0.050591	0.0152121	1	-0.00868304	-0.586112	-0.00868304	1	-0.649506	-0.586112	-0.649506	1	4.42568	0.483438	1.27658e-20	TRUE
ENSG00000167311	ENSG00000124370	ART5	MCEE	190	1.09497	1.16377	1.25743	0.0477569	0.0450669	0.0374723	1	-0.0469934	-0.617549	-0.0469934	1	-0.575521	-0.617549	-0.575521	1	6.72137	0.0241045	0.000180237	TRUE
ENSG00000167311	ENSG00000161920	ART5	MED11	190	0.997021	1.32031	0.891468	0.0372024	0.0464441	0.0234831	1	-0.0316502	-0.584006	-0.0316502	1	-0.628775	-0.584006	-0.628775	1	5.03806	0.468127	3.98307e-11	TRUE
ENSG00000167311	ENSG00000067365	ART5	METTL22	190	1.10222	1.35323	0.878553	0.0416224	0.0471486	0.0232656	1	-0.0501014	-0.597179	-0.0501014	1	-0.607088	-0.597179	-0.607088	1	5.02828	0.0074858	1.30903e-12	TRUE
ENSG00000167311	ENSG00000008394	ART5	MGST1	190	1.07878	1.23141	0.419208	0.0460119	0.0482229	0.0122878	1	-0.0833636	-0.58658	-0.0833636	1	-0.582823	-0.58658	-0.582823	1	6.55338	0.0442629	1.62766e-06	TRUE
ENSG00000167311	ENSG00000115204	ART5	MPV17	190	1.04874	1.21512	0.596876	0.0438403	0.0485295	0.0174305	1	-0.0702533	-0.575345	-0.0702533	1	-0.606809	-0.575345	-0.606809	1	6.3573	0.133847	7.91619e-06	TRUE
ENSG00000167311	ENSG00000159111	ART5	MRPL10	190	1.1115	1.30365	0.537265	0.041112	0.045466	0.0140299	1	-0.0633241	-0.588994	-0.0633241	1	-0.602661	-0.588994	-0.602661	1	5.0001	0.00365558	1.33709e-10	TRUE
ENSG00000167311	ENSG00000116221	ART5	MRPL37	190	1.05076	1.38851	0.47736	0.0435188	0.0533614	0.0139097	1	-0.055268	-0.583932	-0.055268	1	-0.612922	-0.583932	-0.612922	1	6.17006	0.122481	4.47381e-12	TRUE
ENSG00000167311	ENSG00000174100	ART5	MRPL45	190	0.967634	1.35533	0.612091	0.0356261	0.0462529	0.0156421	1	-0.0506666	-0.57646	-0.0506666	1	-0.620685	-0.57646	-0.620685	1	4.83999	0.182394	4.2598e-13	TRUE
ENSG00000167311	ENSG00000143033	ART5	MTF2	190	1.0012	1.33958	0.604592	0.0338092	0.0418082	0.0142603	1	-0.0423133	-0.587026	-0.0423133	1	-0.615623	-0.587026	-0.615623	1	4.14456	0.485809	3.01883e-14	TRUE
ENSG00000167311	ENSG00000120662	ART5	MTRF1	190	1.09488	1.2966	1.18289	0.0372008	0.0417532	0.0283858	1	-0.0506647	-0.589674	-0.0506647	1	-0.615409	-0.589674	-0.615409	1	4.1212	0.00577795	1.23441e-11	TRUE
ENSG00000167311	ENSG00000214114	ART5	MYCBP	190	1.03395	1.23308	0.669647	0.0389684	0.0438777	0.0177862	1	-0.0344939	-0.590219	-0.0344939	1	-0.619282	-0.590219	-0.619282	1	5.16996	0.192373	1.5296e-07	TRUE
ENSG00000167311	ENSG00000244754	ART5	N4BP2L2	190	1.0751	1.1579	0.723209	0.0382684	0.0380122	0.0179429	1	-0.0336344	-0.609549	-0.0336344	1	-0.599408	-0.609549	-0.599408	1	4.56001	0.0255989	2.48251e-05	TRUE
ENSG00000167311	ENSG00000130414	ART5	NDUFA10	190	1.05833	1.27045	0.607439	0.0383278	0.0428852	0.015493	1	-0.035783	-0.597625	-0.035783	1	-0.613965	-0.597625	-0.613965	1	4.71447	0.0648637	1.00482e-09	TRUE
ENSG00000167311	ENSG00000141101	ART5	NOB1	190	1.07651	1.4933	0.583684	0.0396789	0.0522939	0.0153941	1	-0.0547193	-0.575499	-0.0547193	1	-0.628445	-0.575499	-0.628445	1	4.89449	0.0276751	7.94209e-18	TRUE
ENSG00000167311	ENSG00000181163	ART5	NPM1	190	1.07567	1.16671	0.373378	0.0495172	0.0512579	0.0120642	1	-0.061386	-0.585244	-0.061386	1	-0.60157	-0.585244	-0.60157	1	7.76282	0.0640916	0.000678983	TRUE
ENSG00000167311	ENSG00000135778	ART5	NTPCR	190	1.05141	1.5616	0.605857	0.0415298	0.0578993	0.0171741	1	-0.0371464	-0.582431	-0.0371464	1	-0.633579	-0.582431	-0.633579	1	5.60266	0.108646	1.40893e-18	TRUE
ENSG00000167311	ENSG00000133636	ART5	NTS	189	1.15857	1.81034	1.23241	0.0695742	0.108523	0.0551875	1	-0.069286	-0.557704	-0.069286	1	-0.635978	-0.557704	-0.635978	1	13.3482	0.011895	1.53912e-12	TRUE
ENSG00000167311	ENSG00000103274	ART5	NUBP1	190	0.98929	1.23419	0.817433	0.0405997	0.0494895	0.0238538	1	-0.03035	-0.57779	-0.03035	1	-0.636499	-0.57779	-0.636499	1	6.10181	0.396114	2.1859e-06	TRUE
ENSG00000167311	ENSG00000167005	ART5	NUDT21	190	1.09756	1.4161	0.611488	0.0407737	0.0491323	0.0161097	1	-0.0506578	-0.589528	-0.0506578	1	-0.615726	-0.589528	-0.615726	1	4.93762	0.00885812	3.58165e-15	TRUE
ENSG00000167311	ENSG00000165609	ART5	NUDT5	190	0.989428	1.22327	0.509039	0.0392401	0.0454369	0.0139636	1	-0.0523531	-0.58229	-0.0523531	1	-0.611076	-0.58229	-0.611076	1	5.63926	0.393949	9.72468e-07	TRUE
ENSG00000167311	ENSG00000130558	ART5	OLFM1	190	0.996692	1.64794	1.18891	0.0519037	0.0798812	0.0439129	1	-0.0433845	-0.573879	-0.0433845	1	-0.630777	-0.573879	-0.630777	1	9.63868	0.474626	3.22876e-14	TRUE
ENSG00000167311	ENSG00000155463	ART5	OXA1L	190	0.992022	1.34389	0.599948	0.0398681	0.0516803	0.0168701	1	-0.0751651	-0.559553	-0.0751651	1	-0.622246	-0.559553	-0.622246	1	5.79783	0.420806	1.53011e-10	TRUE
ENSG00000167311	ENSG00000128050	ART5	PAICS	190	1.07134	1.2868	0.435467	0.0440595	0.0498497	0.0125545	1	-0.0704343	-0.579468	-0.0704343	1	-0.601464	-0.579468	-0.601464	1	6.24156	0.0535454	1.76199e-08	TRUE
ENSG00000167311	ENSG00000114054	ART5	PCCB	190	1.08545	1.35288	0.586833	0.0410841	0.0482046	0.0157343	1	-0.0568381	-0.58458	-0.0568381	1	-0.612081	-0.58458	-0.612081	1	5.23327	0.0194448	3.55532e-12	TRUE
ENSG00000167311	ENSG00000162928	ART5	PEX13	190	1.01141	1.30263	0.955698	0.0369509	0.0440509	0.024501	1	-0.0313094	-0.594527	-0.0313094	1	-0.619154	-0.594527	-0.619154	1	4.77598	0.37895	4.62063e-11	TRUE
ENSG00000167311	ENSG00000067057	ART5	PFKP	190	1.13256	1.48524	0.682652	0.0470205	0.0546869	0.019882	1	-0.0430387	-0.606158	-0.0430387	1	-0.600265	-0.606158	-0.600265	1	6.11645	0.00266651	2.85282e-16	TRUE
ENSG00000167311	ENSG00000101856	ART5	PGRMC1	190	0.998849	1.33815	0.489411	0.0392824	0.0496864	0.0133938	1	-0.075728	-0.566014	-0.075728	1	-0.612089	-0.566014	-0.612089	1	5.61346	0.488332	6.61648e-11	TRUE
ENSG00000167311	ENSG00000092621	ART5	PHGDH	190	1.08776	1.48806	0.45576	0.0437296	0.0552168	0.013041	1	-0.0426766	-0.592039	-0.0426766	1	-0.617106	-0.592039	-0.617106	1	5.82956	0.0231062	3.53793e-16	TRUE
ENSG00000167311	ENSG00000151665	ART5	PIGF	190	1.0467	1.25505	0.736591	0.0407849	0.0445867	0.0197821	1	-0.0467194	-0.598948	-0.0467194	1	-0.60562	-0.598948	-0.60562	1	5.21687	0.126817	2.07747e-08	TRUE
ENSG00000167311	ENSG00000108474	ART5	PIGL	190	1.05636	1.23068	0.970101	0.0400252	0.0413768	0.0252797	1	-0.0318651	-0.615348	-0.0318651	1	-0.593841	-0.615348	-0.593841	1	5.03479	0.0803735	4.27204e-08	TRUE
ENSG00000167311	ENSG00000135549	ART5	PKIB	190	1.19176	1.27079	0.838737	0.103868	0.098743	0.0519295	1	-0.0116952	-0.637471	-0.0116952	1	-0.606909	-0.637471	-0.606909	1	22.4166	0.0332251	0.00334669	TRUE
ENSG00000167311	ENSG00000100979	ART5	PLTP	190	1.02117	1.16338	0.607406	0.0421175	0.0446286	0.0170621	1	-0.0757474	-0.583407	-0.0757474	1	-0.593774	-0.583407	-0.593774	1	5.95141	0.307881	0.00016348	TRUE
ENSG00000167311	ENSG00000198805	ART5	PNP	190	1.02095	1.39981	0.626834	0.0442322	0.0580709	0.0192942	1	-0.0510648	-0.569473	-0.0510648	1	-0.632098	-0.569473	-0.632098	1	6.74469	0.318182	4.25469e-11	TRUE
ENSG00000167311	ENSG00000186184	ART5	POLR1D	190	1.08847	1.33858	0.524655	0.0464484	0.055893	0.0159993	1	-0.0690832	-0.568624	-0.0690832	1	-0.621868	-0.568624	-0.621868	1	6.62641	0.0291828	3.71786e-09	TRUE
ENSG00000167311	ENSG00000163882	ART5	POLR2H	190	1.10236	1.40367	0.526445	0.0443156	0.0534231	0.0151471	1	-0.0422387	-0.589498	-0.0422387	1	-0.625054	-0.589498	-0.625054	1	5.72826	0.0109935	8.97775e-13	TRUE
ENSG00000167311	ENSG00000138398	ART5	PPIG	190	1.00962	1.22592	0.592434	0.0360743	0.0401615	0.014461	1	-0.0699233	-0.584654	-0.0699233	1	-0.59611	-0.584654	-0.59611	1	4.53602	0.394984	3.33774e-08	TRUE
ENSG00000167311	ENSG00000155367	ART5	PPM1J	190	1.11258	1.39809	0.988584	0.0608152	0.0787058	0.0394913	1	-0.0727624	-0.55657	-0.0727624	1	-0.638078	-0.55657	-0.638078	1	10.615	0.0328567	5.03535e-07	TRUE
ENSG00000167311	ENSG00000115685	ART5	PPP1R7	190	1.01929	1.24639	0.659393	0.0353227	0.0399751	0.0159845	1	-0.0303982	-0.596135	-0.0303982	1	-0.615216	-0.596135	-0.615216	1	4.34837	0.292867	2.13723e-09	TRUE
ENSG00000167311	ENSG00000117450	ART5	PRDX1	190	1.07713	1.12543	0.387626	0.0521875	0.0519979	0.0129558	1	-0.0901582	-0.577429	-0.0901582	1	-0.587276	-0.577429	-0.587276	1	8.43487	0.0705559	0.00840923	TRUE
ENSG00000167311	ENSG00000175354	ART5	PTPN2	190	1.00925	1.42727	0.616543	0.034882	0.0478748	0.0153698	1	-0.0309947	-0.573731	-0.0309947	1	-0.64313	-0.573731	-0.64313	1	4.41656	0.395587	2.05477e-16	TRUE
ENSG00000167311	ENSG00000168461	ART5	RAB31	190	1.04186	1.49886	1.03178	0.0366273	0.0501153	0.0261196	1	-0.0327532	-0.583054	-0.0327532	1	-0.633129	-0.583054	-0.633129	1	4.56174	0.127281	2.66041e-19	TRUE
ENSG00000167311	ENSG00000198915	ART5	RASGEF1A	190	1.16579	1.48606	1.40498	0.0635746	0.0738936	0.0535855	1	-0.0644118	-0.598914	-0.0644118	1	-0.596145	-0.598914	-0.596145	1	10.1103	0.00492415	2.32443e-10	TRUE
ENSG00000167311	ENSG00000119446	ART5	RBM18	190	1.00881	1.36743	0.91657	0.0374032	0.0479343	0.0240193	1	-0.044932	-0.579472	-0.044932	1	-0.627213	-0.579472	-0.627213	1	4.92777	0.407014	4.71276e-13	TRUE
ENSG00000167311	ENSG00000142552	ART5	RCN3	190	1.20669	1.6054	1.16836	0.0563255	0.0707303	0.0406988	1	0.01487	-0.618916	0.01487	1	-0.642876	-0.618916	-0.642876	1	7.78368	0.000158438	2.0434e-15	TRUE
ENSG00000167311	ENSG00000035928	ART5	RFC1	190	1.07656	1.35574	0.611775	0.0365708	0.0423022	0.0145502	1	-0.0428915	-0.597667	-0.0428915	1	-0.611093	-0.597667	-0.611093	1	4.08038	0.018824	5.1766e-15	TRUE
ENSG00000167311	ENSG00000114125	ART5	RNF7	190	1.06357	1.15971	0.504941	0.0448376	0.0450679	0.0145564	1	-0.0759086	-0.590022	-0.0759086	1	-0.584486	-0.590022	-0.584486	1	6.33582	0.0789751	0.000249104	TRUE
ENSG00000167311	ENSG00000219545	ART5	RPA3-AS1	190	0.987882	1.34222	1.1222	0.0343112	0.0443778	0.0274511	1	-0.0492958	-0.572839	-0.0492958	1	-0.628291	-0.572839	-0.628291	1	4.36619	0.362174	3.5797e-13	TRUE
ENSG00000167311	ENSG00000122026	ART5	RPL21	190	1.09936	1.19005	0.422211	0.0511757	0.0510866	0.0134811	1	-0.0885699	-0.587381	-0.0885699	1	-0.580097	-0.587381	-0.580097	1	7.66729	0.0268485	0.000131551	TRUE
ENSG00000167311	ENSG00000147604	ART5	RPL7	190	1.09457	1.07172	0.362938	0.0576895	0.0548984	0.0133776	1	-0.0792386	-0.580901	-0.0792386	1	-0.592287	-0.580901	-0.592287	1	10.0745	0.0514163	0.0965172	TRUE
ENSG00000167311	ENSG00000124787	ART5	RPP40	190	0.987926	1.53327	0.890545	0.0383725	0.0557019	0.0242005	1	-0.0767777	-0.557662	-0.0767777	1	-0.620603	-0.557662	-0.620603	1	5.49621	0.37669	3.1984e-18	TRUE
ENSG00000167311	ENSG00000170889	ART5	RPS9	190	1.0961	1.16045	1.00549	0.0735745	0.0707733	0.0470938	1	-0.00427273	-0.63281	-0.00427273	1	-0.609534	-0.63281	-0.609534	1	14.1034	0.0965404	0.0122629	TRUE
ENSG00000167311	ENSG00000156990	ART5	RPUSD3	190	1.11307	1.24542	0.547843	0.043549	0.0445683	0.0147188	1	-0.0797398	-0.593435	-0.0797398	1	-0.58453	-0.593435	-0.58453	1	5.37132	0.00508497	5.98013e-08	TRUE
ENSG00000167311	ENSG00000166788	ART5	SAAL1	190	0.996859	1.48206	0.607782	0.0362723	0.0509088	0.0156584	1	-0.0537825	-0.568545	-0.0537825	1	-0.628699	-0.568545	-0.628699	1	4.85038	0.46554	6.29803e-18	TRUE
ENSG00000167311	ENSG00000121064	ART5	SCPEP1	190	1.09547	1.4987	0.712429	0.0395652	0.0501401	0.0183404	1	-0.0412456	-0.592159	-0.0412456	1	-0.619834	-0.592159	-0.619834	1	4.70096	0.00839462	2.8073e-19	TRUE
ENSG00000167311	ENSG00000100445	ART5	SDR39U1	190	1.03003	1.29277	0.685531	0.0338717	0.0402965	0.0158331	1	-0.0570026	-0.576335	-0.0570026	1	-0.616927	-0.576335	-0.616927	1	3.97446	0.188237	4.88861e-12	TRUE
ENSG00000167311	ENSG00000142864	ART5	SERBP1	190	1.0797	1.27963	0.410735	0.0454429	0.0506563	0.0121092	1	-0.068635	-0.582194	-0.068635	1	-0.602113	-0.582194	-0.602113	1	6.44569	0.040548	5.5983e-08	TRUE
ENSG00000167311	ENSG00000131171	ART5	SH3BGRL	190	1.04148	1.46122	0.620268	0.0394272	0.0509449	0.0164691	1	-0.0538689	-0.583509	-0.0538689	1	-0.614286	-0.583509	-0.614286	1	5.15288	0.147038	9.08596e-17	TRUE
ENSG00000167311	ENSG00000144741	ART5	SLC25A26	190	1.04084	1.42485	0.835812	0.0411673	0.0517891	0.0229094	1	-0.0719401	-0.579213	-0.0719401	1	-0.607936	-0.579213	-0.607936	1	5.45783	0.161203	1.83911e-14	TRUE
ENSG00000167311	ENSG00000075415	ART5	SLC25A3	190	1.11055	1.09755	0.379819	0.0543188	0.0510748	0.0129282	1	-0.068452	-0.59197	-0.068452	1	-0.590096	-0.59197	-0.590096	1	8.5864	0.0216164	0.0288313	TRUE
ENSG00000167311	ENSG00000005022	ART5	SLC25A5	190	1.05517	1.19844	0.402623	0.0487798	0.0535739	0.0129214	1	-0.100732	-0.561594	-0.100732	1	-0.593565	-0.561594	-0.593565	1	7.89892	0.129757	0.000139645	TRUE
ENSG00000167311	ENSG00000205670	ART5	SMIM11	190	1.07897	1.31907	0.96714	0.0359295	0.0390753	0.0218802	1	-0.083639	-0.591943	-0.083639	1	-0.578911	-0.591943	-0.578911	1	3.93408	0.0145875	2.31871e-14	TRUE
ENSG00000167311	ENSG00000250317	ART5	SMIM20	190	1.08587	1.4441	0.595827	0.0372485	0.0461653	0.0145342	1	-0.0408712	-0.590463	-0.0408712	1	-0.620606	-0.590463	-0.620606	1	4.25763	0.0111245	2.36802e-18	TRUE
ENSG00000167311	ENSG00000145335	ART5	SNCA	189	1.16262	1.44254	1.20503	0.0621498	0.0712076	0.0452311	1	-0.0764651	-0.58382	-0.0764651	1	-0.597403	-0.58382	-0.597403	1	10.1082	0.00480482	1.64753e-09	TRUE
ENSG00000167311	ENSG00000100603	ART5	SNW1	190	1.04954	1.17169	0.606223	0.0375268	0.0388759	0.0150207	1	-0.0482772	-0.597267	-0.0482772	1	-0.598872	-0.597267	-0.598872	1	4.63199	0.094188	8.47911e-06	TRUE
ENSG00000167311	ENSG00000140263	ART5	SORD	190	1.03845	1.54411	0.67157	0.0404718	0.0563571	0.0185571	1	-0.0606736	-0.568179	-0.0606736	1	-0.626098	-0.568179	-0.626098	1	5.51884	0.171646	1.88783e-18	TRUE
ENSG00000167311	ENSG00000170469	ART5	SPATA24	190	1.00057	1.36053	1.40261	0.0387141	0.0486063	0.0382453	1	-0.0277589	-0.591539	-0.0277589	1	-0.625578	-0.591539	-0.625578	1	5.34366	0.494109	2.02361e-12	TRUE
ENSG00000167311	ENSG00000160284	ART5	SPATC1L	190	1.00415	1.36788	0.746302	0.0395606	0.0489548	0.0202145	1	-0.0745346	-0.578897	-0.0745346	1	-0.596878	-0.578897	-0.596878	1	5.60464	0.458238	1.14512e-12	TRUE
ENSG00000167311	ENSG00000008324	ART5	SS18L2	190	1.05344	1.30684	0.581036	0.039366	0.0443216	0.0149643	1	-0.0582166	-0.594971	-0.0582166	1	-0.597878	-0.594971	-0.597878	1	4.91998	0.0881161	3.43487e-11	TRUE
ENSG00000167311	ENSG00000101109	ART5	STK4	190	1.00024	1.27487	0.879393	0.0330278	0.0396593	0.0201288	1	-0.0637784	-0.575719	-0.0637784	1	-0.613585	-0.575719	-0.613585	1	3.90024	0.497119	3.28572e-11	TRUE
ENSG00000167311	ENSG00000116030	ART5	SUMO1	190	1.02229	1.01803	0.446695	0.0425597	0.0389632	0.0125185	1	-0.0742786	-0.595387	-0.0742786	1	-0.570616	-0.595387	-0.570616	1	6.26876	0.300509	0.322088	TRUE
ENSG00000167311	ENSG00000064995	ART5	TAF11	190	0.989712	1.29338	0.694601	0.0321692	0.0390851	0.0157463	1	-0.0380838	-0.586003	-0.0380838	1	-0.620722	-0.586003	-0.620722	1	3.80554	0.374732	1.20418e-12	TRUE
ENSG00000167311	ENSG00000147687	ART5	TATDN1	190	1.10028	1.26708	0.634132	0.0388775	0.04165	0.0157976	1	-0.0397	-0.600322	-0.0397	1	-0.608716	-0.600322	-0.608716	1	4.50736	0.00533169	5.69377e-10	TRUE
ENSG00000167311	ENSG00000121749	ART5	TBC1D15	190	1.07392	1.50664	0.75935	0.0344118	0.044258	0.0172614	1	-0.0436027	-0.590267	-0.0436027	1	-0.616521	-0.590267	-0.616521	1	3.76124	0.0164989	1.22498e-23	TRUE
ENSG00000167311	ENSG00000145979	ART5	TBC1D7	190	1.09973	1.26071	0.63327	0.042571	0.0451929	0.0172148	1	-0.0338764	-0.604573	-0.0338764	1	-0.611556	-0.604573	-0.611556	1	5.24633	0.0101002	1.62795e-08	TRUE
ENSG00000167311	ENSG00000182916	ART5	TCEAL7	190	1.13425	1.64986	1.18056	0.061809	0.0784861	0.0442181	1	-0.0851205	-0.592926	-0.0851205	1	-0.590318	-0.592926	-0.590318	1	9.69702	0.0155543	1.15111e-14	TRUE
ENSG00000167311	ENSG00000172171	ART5	TEFM	190	0.933793	1.42263	1.00049	0.0334188	0.0483741	0.0253009	1	-0.0453701	-0.563098	-0.0453701	1	-0.635677	-0.563098	-0.635677	1	4.75278	0.0245203	6.73284e-16	TRUE
ENSG00000167311	ENSG00000125676	ART5	THOC2	190	1.00663	1.14085	0.707742	0.0319027	0.0339091	0.0155143	1	-0.0497399	-0.588937	-0.0497399	1	-0.602877	-0.588937	-0.602877	1	3.70761	0.417748	2.48572e-05	TRUE
ENSG00000167311	ENSG00000100575	ART5	TIMM9	190	1.05827	1.46447	0.648576	0.0383826	0.0502551	0.0166411	1	-0.0729879	-0.56685	-0.0729879	1	-0.618686	-0.56685	-0.618686	1	4.80844	0.0653263	2.71444e-17	TRUE
ENSG00000167311	ENSG00000187049	ART5	TMEM216	190	0.98991	1.29095	0.754897	0.0391703	0.0481321	0.0208149	1	-0.0515553	-0.575796	-0.0515553	1	-0.621976	-0.575796	-0.621976	1	5.57279	0.398507	3.97481e-09	TRUE
ENSG00000167311	ENSG00000121775	ART5	TMEM39B	190	0.982197	1.51128	0.754295	0.0446183	0.0697901	0.0250803	1	-0.0514238	-0.543696	-0.0514238	1	-0.666018	-0.543696	-0.666018	1	7.3174	0.345168	3.44177e-12	TRUE
ENSG00000167311	ENSG00000159596	ART5	TMEM69	190	1.06305	1.31694	0.689055	0.0346727	0.0403796	0.0158861	1	-0.0473723	-0.588592	-0.0473723	1	-0.614096	-0.588592	-0.614096	1	3.90118	0.0352982	1.57446e-13	TRUE
ENSG00000167311	ENSG00000160404	ART5	TOR2A	190	1.00813	1.28159	1.01121	0.0413782	0.0503163	0.0288956	1	-0.0730213	-0.56722	-0.0730213	1	-0.614753	-0.56722	-0.614753	1	6.03509	0.42219	3.84762e-08	TRUE
ENSG00000167311	ENSG00000126814	ART5	TRMT5	190	1.03077	1.47373	1.04808	0.0364189	0.0474624	0.0262777	1	-0.0137172	-0.602126	-0.0137172	1	-0.62656	-0.602126	-0.62656	1	4.48035	0.199604	2.23087e-19	TRUE
ENSG00000167311	ENSG00000072756	ART5	TRNT1	190	1.00204	1.25959	0.78747	0.0354066	0.0429628	0.0196706	1	-0.0493137	-0.574413	-0.0493137	1	-0.624285	-0.574413	-0.624285	1	4.60942	0.477045	4.02975e-09	TRUE
ENSG00000167311	ENSG00000000003	ART5	TSPAN6	190	1.00684	1.22877	0.5582	0.0367588	0.0427571	0.0141349	1	-0.077109	-0.567859	-0.077109	1	-0.606602	-0.567859	-0.606602	1	4.90115	0.426273	1.27321e-07	TRUE
ENSG00000167311	ENSG00000170035	ART5	UBE2E3	190	1.0388	1.25573	0.565895	0.0406579	0.0451309	0.0151233	1	-0.0915945	-0.573202	-0.0915945	1	-0.585523	-0.573202	-0.585523	1	5.62696	0.170606	2.72142e-08	TRUE
ENSG00000167311	ENSG00000138629	ART5	UBL7	190	1.02536	1.31609	0.590294	0.0372024	0.0440225	0.0147944	1	-0.0681427	-0.580063	-0.0681427	1	-0.604195	-0.580063	-0.604195	1	4.71544	0.248154	7.97313e-12	TRUE
ENSG00000167311	ENSG00000109103	ART5	UNC119	190	1.05551	1.30404	0.742241	0.0400384	0.0472495	0.0194925	1	-0.108251	-0.556569	-0.108251	1	-0.598422	-0.556569	-0.598422	1	5.24451	0.0836519	5.04846e-10	TRUE
ENSG00000167311	ENSG00000188690	ART5	UROS	190	1.02355	1.24192	0.673897	0.0363031	0.0422825	0.0166048	1	-0.0869758	-0.563502	-0.0869758	1	-0.606837	-0.563502	-0.606837	1	4.59491	0.258699	2.06499e-08	TRUE
ENSG00000167311	ENSG00000123552	ART5	USP45	190	1.07809	1.41624	0.917465	0.0358276	0.0434071	0.0216322	1	-0.0305201	-0.599051	-0.0305201	1	-0.617203	-0.599051	-0.617203	1	4.01677	0.0152692	2.89023e-18	TRUE
ENSG00000167311	ENSG00000185798	ART5	WDR53	190	1.04142	1.45413	1.05168	0.0409714	0.051857	0.029117	1	-0.0307559	-0.596502	-0.0307559	1	-0.621386	-0.596502	-0.621386	1	5.43505	0.156645	5.91277e-16	TRUE
ENSG00000167311	ENSG00000140395	ART5	WDR61	190	1.01672	1.25088	0.558763	0.0351216	0.0401124	0.0135682	1	-0.0220163	-0.599877	-0.0220163	1	-0.617858	-0.599877	-0.617858	1	4.33794	0.317287	1.32353e-09	TRUE
ENSG00000167311	ENSG00000243667	ART5	WDR92	190	1.0016	1.39321	1.06199	0.0367691	0.0463031	0.026776	1	-0.0623487	-0.582102	-0.0623487	1	-0.609361	-0.582102	-0.609361	1	4.68509	0.482692	3.10565e-15	TRUE
ENSG00000167311	ENSG00000088930	ART5	XRN2	190	1.04015	1.24479	0.491814	0.0377557	0.0428265	0.012393	1	-0.0788561	-0.571458	-0.0788561	1	-0.603817	-0.571458	-0.603817	1	4.81279	0.144472	2.12411e-08	TRUE
ENSG00000167311	ENSG00000241127	ART5	YAE1D1	190	0.980523	1.55528	0.738385	0.0417994	0.062897	0.0225181	1	-0.0399724	-0.568342	-0.0399724	1	-0.642603	-0.568342	-0.642603	1	6.52445	0.320895	3.77973e-16	TRUE
ENSG00000167311	ENSG00000131732	ART5	ZCCHC9	190	1.03488	1.30631	0.865305	0.0382761	0.0443938	0.0222711	1	-0.0399672	-0.593715	-0.0399672	1	-0.614634	-0.593715	-0.614634	1	4.81171	0.181635	3.91318e-11	TRUE
ENSG00000167311	ENSG00000171425	ART5	ZNF581	190	1.1132	1.40567	0.684741	0.0433119	0.0507153	0.0190292	1	-0.0263098	-0.603543	-0.0263098	1	-0.622572	-0.603543	-0.622572	1	5.32318	0.00484564	6.38656e-14	TRUE
ENSG00000167311	ENSG00000221923	ART5	ZNF880	190	0.983129	1.19578	0.894936	0.0565907	0.0666665	0.0371329	1	-0.0195546	-0.59091	-0.0195546	1	-0.626973	-0.59091	-0.626973	1	12.1219	0.38297	0.00186682	TRUE
ENSG00000167311	ENSG00000132485	ART5	ZRANB2	190	1.04428	1.22895	0.598858	0.029149	0.0315234	0.0115161	1	-0.0591549	-0.592804	-0.0591549	1	-0.597929	-0.592804	-0.597929	1	2.80058	0.0651964	4.95552e-12	TRUE
ENSG00000159228	ENSG00000149925	CBR1	ALDOA	281	1.06579	1.17616	0.40805	0.0492189	0.0442279	0.0104982	1	-0.0747464	-0.459443	-0.0747464	1	-0.66583	-0.459443	-0.66583	1	7.78748	0.0911996	4.34925e-05	TRUE
ENSG00000159228	ENSG00000125652	CBR1	ALKBH7	281	1.08816	1.07622	0.605945	0.0435096	0.0351713	0.0132792	1	-0.0930547	-0.456647	-0.0930547	1	-0.655117	-0.456647	-0.655117	1	5.81804	0.0218514	0.0155343	TRUE
ENSG00000159228	ENSG00000141552	CBR1	ANAPC11	281	1.0895	1.10315	0.446607	0.0514125	0.0436255	0.0118124	1	-0.0826436	-0.454353	-0.0826436	1	-0.666753	-0.454353	-0.666753	1	8.15885	0.0414186	0.00937152	TRUE
ENSG00000159228	ENSG00000163382	CBR1	APOA1BP	281	1.04162	1.16268	0.587561	0.0404718	0.036848	0.0126092	1	-0.0871916	-0.445298	-0.0871916	1	-0.66415	-0.445298	-0.66415	1	5.64502	0.152314	7.23758e-06	TRUE
ENSG00000159228	ENSG00000198931	CBR1	APRT	281	1.06354	1.17973	0.439525	0.0459589	0.0415546	0.0105291	1	-0.0820999	-0.452317	-0.0820999	1	-0.66737	-0.452317	-0.66737	1	6.79396	0.0839512	1.06346e-05	TRUE
ENSG00000159228	ENSG00000213465	CBR1	ARL2	281	1.11668	1.11422	0.463469	0.0482582	0.0394537	0.0112456	1	-0.0721106	-0.468391	-0.0721106	1	-0.656257	-0.468391	-0.656257	1	7.10225	0.00812652	0.0020465	TRUE
ENSG00000159228	ENSG00000126522	CBR1	ASL	281	1.09472	1.08726	0.829759	0.0375974	0.0306956	0.0158636	1	-0.0752094	-0.46355	-0.0752094	1	-0.658968	-0.46355	-0.658968	1	4.47515	0.00616052	0.00240119	TRUE
ENSG00000159228	ENSG00000177556	CBR1	ATOX1	281	1.0998	1.03873	0.56834	0.0439495	0.0347343	0.0127763	1	-0.0520337	-0.476194	-0.0520337	1	-0.667852	-0.476194	-0.667852	1	5.94646	0.0119626	0.132898	TRUE
ENSG00000159228	ENSG00000099624	CBR1	ATP5D	281	1.10178	1.1593	0.485918	0.0546009	0.0465735	0.0132911	1	-0.0924058	-0.458723	-0.0924058	1	-0.661667	-0.458723	-0.661667	1	8.56762	0.0316764	0.00035945	TRUE
ENSG00000159228	ENSG00000124172	CBR1	ATP5E	281	1.03376	1.02843	0.462324	0.0532892	0.044446	0.0131533	1	-0.0725689	-0.460616	-0.0725689	1	-0.670153	-0.460616	-0.670153	1	9.24343	0.263467	0.261474	TRUE
ENSG00000159228	ENSG00000167863	CBR1	ATP5H	281	1.08016	1.20837	0.422655	0.0483973	0.0456546	0.010844	1	-0.0561181	-0.460776	-0.0561181	1	-0.68832	-0.460776	-0.68832	1	7.25115	0.049396	3.76853e-06	TRUE
ENSG00000159228	ENSG00000241468	CBR1	ATP5J2	281	1.10406	1.17423	0.410408	0.0537005	0.047522	0.0113204	1	-0.074984	-0.460739	-0.074984	1	-0.66786	-0.460739	-0.66786	1	8.75939	0.0268349	0.000147335	TRUE
ENSG00000159228	ENSG00000128524	CBR1	ATP6V1F	281	1.06825	1.16895	0.520549	0.0440222	0.0396006	0.0119854	1	-0.0789159	-0.450003	-0.0789159	1	-0.668725	-0.450003	-0.668725	1	6.35327	0.0611046	1.36296e-05	TRUE
ENSG00000159228	ENSG00000135441	CBR1	BLOC1S1	281	1.07702	1.21279	0.558198	0.0420246	0.0386915	0.0122617	1	-0.060985	-0.462585	-0.060985	1	-0.674663	-0.462585	-0.674663	1	5.64938	0.0339529	4.31153e-08	TRUE
ENSG00000159228	ENSG00000090013	CBR1	BLVRB	281	1.14583	1.08358	0.861426	0.0467429	0.0365203	0.0199512	1	-0.0478921	-0.489488	-0.0478921	1	-0.660765	-0.489488	-0.660765	1	6.27569	0.00100023	0.0114264	TRUE
ENSG00000159228	ENSG00000213189	CBR1	BTF3L4P2	281	1.0629	1.19714	1.47728	0.0596159	0.0531296	0.0459851	1	-0.0761245	-0.460643	-0.0761245	1	-0.664541	-0.460643	-0.664541	1	11.1189	0.146158	0.000124856	TRUE
ENSG00000159228	ENSG00000130731	CBR1	C16orf13	281	1.07149	1.29136	0.560485	0.0414098	0.0398743	0.0119661	1	-0.0999053	-0.443774	-0.0999053	1	-0.661334	-0.443774	-0.661334	1	5.52397	0.0426868	1.45257e-12	TRUE
ENSG00000159228	ENSG00000104979	CBR1	C19orf53	281	1.07436	1.24198	0.468107	0.0453065	0.0432465	0.0110722	1	-0.0855525	-0.447574	-0.0855525	1	-0.675881	-0.447574	-0.675881	1	6.41968	0.0509455	2.63414e-08	TRUE
ENSG00000159228	ENSG00000006015	CBR1	C19orf60	281	1.06351	1.1377	0.604256	0.046529	0.0407156	0.0145598	1	-0.0973326	-0.448625	-0.0973326	1	-0.661914	-0.448625	-0.661914	1	6.87906	0.0866863	0.000411341	TRUE
ENSG00000159228	ENSG00000174917	CBR1	C19orf70	281	1.07729	1.02479	0.73945	0.0374136	0.02916	0.0141055	1	-0.0790989	-0.462794	-0.0790989	1	-0.655354	-0.462794	-0.655354	1	4.49913	0.0198858	0.197947	TRUE
ENSG00000159228	ENSG00000143793	CBR1	C1orf35	281	1.01023	1.12686	0.876766	0.0354411	0.0316185	0.0166869	1	-0.0876012	-0.450572	-0.0876012	1	-0.659584	-0.450572	-0.659584	1	4.48689	0.386489	3.87166e-05	TRUE
ENSG00000159228	ENSG00000242259	CBR1	C22orf39	281	1.08632	1.21627	0.877316	0.031506	0.0287147	0.0141289	1	-0.0862571	-0.456136	-0.0862571	1	-0.665123	-0.456136	-0.665123	1	3.10892	0.00327405	3.52287e-13	TRUE
ENSG00000159228	ENSG00000164096	CBR1	C4orf3	281	1.02667	1.23301	0.605065	0.0406081	0.0404579	0.0133038	1	-0.0964918	-0.43354	-0.0964918	1	-0.674633	-0.43354	-0.674633	1	5.73016	0.25593	1.11741e-08	TRUE
ENSG00000159228	ENSG00000204387	CBR1	C6orf48	281	1.0968	1.14436	0.650146	0.0411389	0.0363123	0.0138623	1	-0.0731813	-0.452377	-0.0731813	1	-0.676757	-0.452377	-0.676757	1	5.30931	0.0096623	4.47927e-05	TRUE
ENSG00000159228	ENSG00000171159	CBR1	C9orf16	281	1.10133	1.31788	0.564205	0.0485689	0.0490267	0.0143477	1	-0.0785873	-0.444104	-0.0785873	1	-0.687409	-0.444104	-0.687409	1	7.17305	0.0189288	2.03336e-10	TRUE
ENSG00000159228	ENSG00000198668	CBR1	CALM1	281	1.05695	1.2212	0.408674	0.0478731	0.0448042	0.0102302	1	-0.0903492	-0.44754	-0.0903492	1	-0.667279	-0.44754	-0.667279	1	7.36445	0.11762	6.84537e-07	TRUE
ENSG00000159228	ENSG00000153048	CBR1	CARHSP1	281	1.05549	1.19144	0.510638	0.0460999	0.04128	0.0121969	1	-0.0736827	-0.462011	-0.0736827	1	-0.662383	-0.462011	-0.662383	1	6.82536	0.114872	2.71682e-06	TRUE
ENSG00000159228	ENSG00000108468	CBR1	CBX1	281	1.05698	1.04615	0.613797	0.0396921	0.0316783	0.0125874	1	-0.0703767	-0.470175	-0.0703767	1	-0.652723	-0.470175	-0.652723	1	5.21293	0.0761112	0.0731368	TRUE
ENSG00000159228	ENSG00000125611	CBR1	CHCHD5	281	1.07958	1.20469	0.655232	0.0404305	0.0367333	0.0136803	1	-0.0822303	-0.452297	-0.0822303	1	-0.667507	-0.452297	-0.667507	1	5.21258	0.025009	2.96893e-08	TRUE
ENSG00000159228	ENSG00000131143	CBR1	COX4I1	281	1.11315	1.14024	0.379451	0.055648	0.046716	0.010665	1	-0.0703537	-0.466246	-0.0703537	1	-0.664549	-0.466246	-0.664549	1	9.14311	0.0214897	0.00146344	TRUE
ENSG00000159228	ENSG00000126267	CBR1	COX6B1	281	1.12175	1.18175	0.390976	0.0566498	0.049802	0.0112236	1	-0.0745778	-0.461844	-0.0745778	1	-0.673606	-0.461844	-0.673606	1	9.16823	0.0162432	0.000156912	TRUE
ENSG00000159228	ENSG00000112695	CBR1	COX7A2	281	1.09739	1.12341	0.399702	0.0590775	0.0506662	0.0122445	1	-0.060286	-0.467425	-0.060286	1	-0.669794	-0.467425	-0.669794	1	10.6942	0.0501858	0.00774491	TRUE
ENSG00000159228	ENSG00000176340	CBR1	COX8A	281	1.04891	1.20422	0.396684	0.0580283	0.0548553	0.0123597	1	-0.0614021	-0.455448	-0.0614021	1	-0.683515	-0.455448	-0.683515	1	10.7511	0.200012	0.000119201	TRUE
ENSG00000159228	ENSG00000187954	CBR1	CYHR1	281	1.12476	1.2767	1.05302	0.0379659	0.0358329	0.0203192	1	-0.0764935	-0.455233	-0.0764935	1	-0.675798	-0.455233	-0.675798	1	4.31844	0.000573199	1.04053e-13	TRUE
ENSG00000159228	ENSG00000112667	CBR1	DNPH1	281	1.0789	1.21191	0.672088	0.0435918	0.0391612	0.0151329	1	-0.0657718	-0.469239	-0.0657718	1	-0.660867	-0.469239	-0.660867	1	6.10283	0.035685	6.76445e-08	TRUE
ENSG00000159228	ENSG00000179085	CBR1	DPM3	281	1.10916	1.16306	0.8625	0.0378172	0.0317421	0.0161646	1	-0.0934117	-0.461347	-0.0934117	1	-0.650179	-0.461347	-0.650179	1	4.32381	0.0021009	2.63163e-07	TRUE
ENSG00000159228	ENSG00000175550	CBR1	DRAP1	281	1.05223	1.13819	0.559145	0.0410721	0.0351959	0.0119259	1	-0.0696334	-0.470306	-0.0696334	1	-0.656565	-0.470306	-0.656565	1	5.53614	0.10228	5.44116e-05	TRUE
ENSG00000159228	ENSG00000107223	CBR1	EDF1	281	1.09972	1.20217	0.429113	0.0520214	0.0472962	0.0114704	1	-0.074218	-0.455769	-0.074218	1	-0.678057	-0.455769	-0.678057	1	8.0177	0.0281382	1.31757e-05	TRUE
ENSG00000159228	ENSG00000104529	CBR1	EEF1D	281	1.04916	1.10011	0.429837	0.0495767	0.0433564	0.0114021	1	-0.0488639	-0.467446	-0.0488639	1	-0.678916	-0.467446	-0.678916	1	8.03883	0.161131	0.0108411	TRUE
ENSG00000159228	ENSG00000255302	CBR1	EID1	281	1.06535	1.11679	0.489254	0.0470771	0.0403462	0.0119896	1	-0.073098	-0.461318	-0.073098	1	-0.665029	-0.461318	-0.665029	1	7.10842	0.0830886	0.00204768	TRUE
ENSG00000159228	ENSG00000109381	CBR1	ELF2	281	1.1331	1.16955	0.994259	0.0377965	0.0323614	0.0186339	1	-0.0806115	-0.462198	-0.0806115	1	-0.668136	-0.462198	-0.668136	1	4.09056	0.000250774	1.59466e-07	TRUE
ENSG00000159228	ENSG00000072134	CBR1	EPN2	281	1.06886	1.06338	1.00298	0.0340194	0.0273504	0.0176693	1	-0.0463949	-0.483673	-0.0463949	1	-0.662798	-0.483673	-0.662798	1	3.7491	0.0219624	0.0106047	TRUE
ENSG00000159228	ENSG00000104714	CBR1	ERICH1	281	1.11225	1.26653	0.856822	0.0404232	0.0383286	0.0174006	1	-0.116226	-0.431473	-0.116226	1	-0.670142	-0.431473	-0.670142	1	4.81892	0.00293092	1.26973e-11	TRUE
ENSG00000159228	ENSG00000158769	CBR1	F11R	281	1.06636	1.16831	0.655098	0.0373539	0.0337951	0.0128312	1	-0.0597637	-0.468464	-0.0597637	1	-0.673883	-0.468464	-0.673883	1	4.46578	0.0383617	5.57924e-07	TRUE
ENSG00000159228	ENSG00000234964	CBR1	FABP5P7	256	1.02348	1.54573	1.49488	0.109412	0.144558	0.0947286	1	-0.141056	-0.384609	-0.141056	1	-0.711744	-0.384609	-0.711744	1	31.542	0.415129	9.96427e-05	TRUE
ENSG00000159228	ENSG00000149806	CBR1	FAU	281	1.09123	1.20622	0.369412	0.0608341	0.056046	0.0117092	1	-0.0615562	-0.465602	-0.0615562	1	-0.678732	-0.465602	-0.678732	1	10.9709	0.0674228	0.000140264	TRUE
ENSG00000159228	ENSG00000214253	CBR1	FIS1	281	1.09519	1.14646	0.522487	0.0423879	0.0360917	0.0112128	1	-0.0817274	-0.459356	-0.0817274	1	-0.659906	-0.459356	-0.659906	1	5.56528	0.0127553	3.21991e-05	TRUE
ENSG00000159228	ENSG00000173486	CBR1	FKBP2	281	1.0757	1.12984	0.56709	0.0455069	0.0390542	0.0132653	1	-0.0831803	-0.458954	-0.0831803	1	-0.662478	-0.458954	-0.662478	1	6.47707	0.0486803	0.000502083	TRUE
ENSG00000159228	ENSG00000149531	CBR1	FRG1B	281	1.00514	1.01566	1.02181	0.0472598	0.0389589	0.0265278	1	-0.0475979	-0.471045	-0.0475979	1	-0.664692	-0.471045	-0.664692	1	8.15021	0.456751	0.344014	TRUE
ENSG00000159228	ENSG00000179271	CBR1	GADD45GIP1	281	1.05303	1.21173	0.4961	0.0485186	0.0449964	0.0126075	1	-0.0856809	-0.455789	-0.0856809	1	-0.664965	-0.455789	-0.664965	1	7.53538	0.137682	1.9989e-06	TRUE
ENSG00000159228	ENSG00000167468	CBR1	GPX4	281	1.06973	1.04596	0.433313	0.0505507	0.0405237	0.0111895	1	-0.0952061	-0.453222	-0.0952061	1	-0.653938	-0.453222	-0.653938	1	8.05046	0.0844451	0.128847	TRUE
ENSG00000159228	ENSG00000084207	CBR1	GSTP1	281	1.11013	1.07088	0.377027	0.0574859	0.0453253	0.0108691	1	-0.0764664	-0.46848	-0.0764664	1	-0.652611	-0.46848	-0.652611	1	9.89046	0.0282075	0.0594901	TRUE
ENSG00000159228	ENSG00000272047	CBR1	GTF2H5	281	1.12664	1.11754	0.635225	0.0377169	0.0311502	0.0119275	1	-0.0859801	-0.459392	-0.0859801	1	-0.66098	-0.459392	-0.66098	1	4.2327	0.000447866	9.84003e-05	TRUE
ENSG00000159228	ENSG00000235655	CBR1	H3F3AP4	281	1.00361	1.16596	0.574751	0.0435367	0.0419922	0.0137603	1	-0.0948816	-0.436549	-0.0948816	1	-0.67823	-0.436549	-0.67823	1	6.59109	0.466952	4.91654e-05	TRUE
ENSG00000159228	ENSG00000132475	CBR1	H3F3B	281	1.03537	1.13305	0.420941	0.0470921	0.0416013	0.0105091	1	-0.0832081	-0.452734	-0.0832081	1	-0.659899	-0.452734	-0.659899	1	7.57047	0.226647	0.000771635	TRUE
ENSG00000159228	ENSG00000197568	CBR1	HHLA3	281	1.09865	0.99743	1.14111	0.0479506	0.0369466	0.0281786	1	-0.0544725	-0.469827	-0.0544725	1	-0.663456	-0.469827	-0.663456	1	7.36901	0.0202972	0.472296	TRUE
ENSG00000159228	ENSG00000146066	CBR1	HIGD2A	281	1.12032	1.11179	0.520533	0.0485899	0.0409381	0.0128327	1	-0.0623232	-0.465462	-0.0623232	1	-0.675801	-0.465462	-0.675801	1	6.91998	0.00693631	0.00336284	TRUE
ENSG00000159228	ENSG00000197459	CBR1	HIST1H2BH	281	0.981636	1.1403	1.00069	0.0365606	0.0350171	0.0202605	1	-0.116579	-0.418776	-0.116579	1	-0.664635	-0.418776	-0.664635	1	5.12313	0.307935	3.95581e-05	TRUE
ENSG00000159228	ENSG00000270757	CBR1	HSPE1-MOB4	281	1.08313	1.07187	1.05128	0.0342922	0.0280685	0.0185349	1	-0.0839746	-0.456081	-0.0839746	1	-0.656183	-0.456081	-0.656183	1	3.8881	0.00799344	0.00548846	TRUE
ENSG00000159228	ENSG00000165948	CBR1	IFI27L1	281	1.09676	1.02434	1.11161	0.0424461	0.0321539	0.023641	1	-0.0722204	-0.475691	-0.0722204	1	-0.647354	-0.475691	-0.647354	1	5.59704	0.0116972	0.224825	TRUE
ENSG00000159228	ENSG00000163463	CBR1	KRTCAP2	281	1.07212	1.18983	0.486913	0.0472594	0.0428267	0.0119448	1	-0.0850027	-0.451891	-0.0850027	1	-0.666352	-0.451891	-0.666352	1	7.10377	0.0640741	6.71174e-06	TRUE
ENSG00000159228	ENSG00000116586	CBR1	LAMTOR2	281	1.07092	1.09624	0.593324	0.0417861	0.034719	0.0127974	1	-0.0758095	-0.463124	-0.0758095	1	-0.656949	-0.463124	-0.656949	1	5.70121	0.0453821	0.00297454	TRUE
ENSG00000159228	ENSG00000188186	CBR1	LAMTOR4	281	1.08551	1.21848	0.455615	0.0470019	0.0435031	0.0111362	1	-0.0743327	-0.452859	-0.0743327	1	-0.672466	-0.452859	-0.672466	1	7.00997	0.0349724	4.57105e-07	TRUE
ENSG00000159228	ENSG00000130520	CBR1	LSM4	281	1.05073	1.11528	0.439335	0.0469723	0.0401098	0.0107009	1	-0.093607	-0.454803	-0.093607	1	-0.654378	-0.454803	-0.654378	1	7.18008	0.140555	0.00218304	TRUE
ENSG00000159228	ENSG00000130332	CBR1	LSM7	281	1.07048	1.28922	0.452852	0.0517059	0.0517139	0.012398	1	-0.0713377	-0.451011	-0.0713377	1	-0.684907	-0.451011	-0.684907	1	8.30637	0.0869789	2.67269e-08	TRUE
ENSG00000159228	ENSG00000183011	CBR1	LSMD1	281	1.02016	1.16865	0.732979	0.0360973	0.0341617	0.0143428	1	-0.0989701	-0.431962	-0.0989701	1	-0.672405	-0.431962	-0.672405	1	4.6199	0.288463	6.85472e-07	TRUE
ENSG00000159228	ENSG00000146701	CBR1	MDH2	281	1.07998	1.20429	0.429889	0.0515318	0.0473342	0.0115627	1	-0.0694297	-0.45865	-0.0694297	1	-0.673151	-0.45865	-0.673151	1	8.31652	0.0608865	1.106e-05	TRUE
ENSG00000159228	ENSG00000240972	CBR1	MIF	281	1.11853	1.23704	0.369661	0.0673796	0.0636394	0.0128736	1	-0.0777254	-0.452783	-0.0777254	1	-0.680277	-0.452783	-0.680277	1	13.0076	0.0398288	0.000118357	TRUE
ENSG00000159228	ENSG00000255508	CBR1	MIR3654	281	0.91554	1.34039	0.522604	0.0606439	0.0737785	0.0194333	1	-0.0916708	-0.405796	-0.0916708	1	-0.687743	-0.405796	-0.687743	1	15.8409	0.0824097	3.02224e-06	TRUE
ENSG00000159228	ENSG00000182154	CBR1	MRPL41	281	1.0347	1.12726	0.557503	0.0472562	0.043107	0.0142112	1	-0.0807773	-0.446774	-0.0807773	1	-0.67418	-0.446774	-0.67418	1	7.5704	0.231718	0.00171286	TRUE
ENSG00000159228	ENSG00000172590	CBR1	MRPL52	281	1.09551	1.17016	0.479853	0.0445573	0.0387925	0.010917	1	-0.0732219	-0.464183	-0.0732219	1	-0.665753	-0.464183	-0.665753	1	6.08583	0.0164653	8.18526e-06	TRUE
ENSG00000159228	ENSG00000204822	CBR1	MRPL53	281	1.0581	1.00915	0.867398	0.0365592	0.028338	0.016278	1	-0.0889264	-0.462597	-0.0889264	1	-0.648966	-0.462597	-0.648966	1	4.38606	0.0565628	0.373504	TRUE
ENSG00000159228	ENSG00000187145	CBR1	MRPS21	281	1.05458	1.1897	0.470824	0.0465319	0.0429562	0.011639	1	-0.0740164	-0.454413	-0.0740164	1	-0.668738	-0.454413	-0.668738	1	7.25424	0.120893	7.20224e-06	TRUE
ENSG00000159228	ENSG00000105887	CBR1	MTPN	281	1.06312	1.14958	0.62891	0.0362673	0.0320377	0.0118596	1	-0.0713523	-0.461104	-0.0713523	1	-0.672877	-0.461104	-0.672877	1	4.15647	0.0414442	2.35877e-06	TRUE
ENSG00000159228	ENSG00000174886	CBR1	NDUFA11	281	1.02103	1.15245	0.439524	0.0499509	0.046424	0.0119291	1	-0.0680919	-0.454568	-0.0680919	1	-0.677996	-0.454568	-0.677996	1	8.41021	0.337033	0.000577575	TRUE
ENSG00000159228	ENSG00000186010	CBR1	NDUFA13	281	1.05153	1.11248	0.423454	0.0534088	0.0466733	0.0119423	1	-0.0893967	-0.444646	-0.0893967	1	-0.664023	-0.444646	-0.664023	1	9.46892	0.167719	0.00830082	TRUE
ENSG00000159228	ENSG00000170906	CBR1	NDUFA3	281	1.12152	1.17734	0.816514	0.107563	0.0929986	0.0446958	1	-0.0710906	-0.464259	-0.0710906	1	-0.670125	-0.464259	-0.670125	1	29.1426	0.129784	0.028781	TRUE
ENSG00000159228	ENSG00000267855	CBR1	NDUFA7	281	1.14377	1.10436	0.498925	0.0479607	0.0390951	0.0119058	1	-0.0667607	-0.467612	-0.0667607	1	-0.670431	-0.467612	-0.670431	1	6.54981	0.00148294	0.00402153	TRUE
ENSG00000159228	ENSG00000178057	CBR1	NDUFAF3	281	1.08463	1.04379	0.749784	0.0371252	0.0296764	0.0141954	1	-0.0891472	-0.454898	-0.0891472	1	-0.655231	-0.454898	-0.655231	1	4.44915	0.0116929	0.0706034	TRUE
ENSG00000159228	ENSG00000147123	CBR1	NDUFB11	281	1.03429	1.15388	0.458826	0.0454109	0.0414578	0.0110972	1	-0.0899433	-0.442985	-0.0899433	1	-0.669848	-0.442985	-0.669848	1	6.92545	0.225418	0.000124315	TRUE
ENSG00000159228	ENSG00000090266	CBR1	NDUFB2	281	1.05312	1.07553	0.45438	0.0520666	0.0447869	0.0125699	1	-0.0704948	-0.454891	-0.0704948	1	-0.671579	-0.454891	-0.671579	1	8.91926	0.15427	0.0464083	TRUE
ENSG00000159228	ENSG00000099795	CBR1	NDUFB7	281	1.09323	1.18842	0.451012	0.0537521	0.0474605	0.0122376	1	-0.0950335	-0.450888	-0.0950335	1	-0.663448	-0.450888	-0.663448	1	8.54003	0.0419679	4.57865e-05	TRUE
ENSG00000159228	ENSG00000115286	CBR1	NDUFS7	281	1.09735	1.22806	0.51289	0.0455279	0.0426068	0.0120155	1	-0.0966293	-0.439022	-0.0966293	1	-0.67229	-0.439022	-0.67229	1	6.42412	0.0166818	9.07455e-08	TRUE
ENSG00000159228	ENSG00000110717	CBR1	NDUFS8	281	1.11025	1.15197	0.446804	0.0510749	0.043506	0.0114738	1	-0.0904508	-0.454522	-0.0904508	1	-0.658565	-0.454522	-0.658565	1	7.85712	0.0158679	0.00027763	TRUE
ENSG00000159228	ENSG00000101882	CBR1	NKAP	281	1.08594	1.0416	0.906013	0.0373789	0.0291517	0.0170847	1	-0.0791196	-0.465006	-0.0791196	1	-0.653023	-0.465006	-0.653023	1	4.41262	0.0111166	0.077334	TRUE
ENSG00000159228	ENSG00000011052	CBR1	NME2	281	1.06195	1.26907	0.875754	0.0446032	0.0425548	0.020376	1	-0.0801799	-0.455747	-0.0801799	1	-0.665467	-0.455747	-0.665467	1	6.43721	0.0829808	5.09521e-10	TRUE
ENSG00000159228	ENSG00000106268	CBR1	NUDT1	281	1.06963	1.25105	0.565501	0.0411847	0.039425	0.0121126	1	-0.102607	-0.437255	-0.102607	1	-0.66661	-0.437255	-0.66661	1	5.50794	0.0460168	3.95164e-10	TRUE
ENSG00000159228	ENSG00000102898	CBR1	NUTF2	281	1.03084	1.09191	0.438557	0.0477491	0.0411751	0.0111624	1	-0.0671309	-0.46131	-0.0671309	1	-0.663329	-0.46131	-0.663329	1	7.8024	0.259478	0.0131977	TRUE
ENSG00000159228	ENSG00000228474	CBR1	OST4	281	1.07881	1.14648	0.422938	0.0527002	0.0469652	0.0117077	1	-0.0590008	-0.463392	-0.0590008	1	-0.675886	-0.463392	-0.675886	1	8.74607	0.0679621	0.00100275	TRUE
ENSG00000159228	ENSG00000070756	CBR1	PABPC1	281	1.04432	1.2093	0.409927	0.0528254	0.0508832	0.0115681	1	-0.0877119	-0.441386	-0.0877119	1	-0.677557	-0.441386	-0.677557	1	9.04342	0.201074	2.56977e-05	TRUE
ENSG00000159228	ENSG00000217930	CBR1	PAM16	281	1.0775	1.1824	0.601392	0.0448214	0.0402136	0.01389	1	-0.0788699	-0.460035	-0.0788699	1	-0.669863	-0.460035	-0.669863	1	6.14815	0.0424475	4.27022e-06	TRUE
ENSG00000159228	ENSG00000229833	CBR1	PET100	281	1.04414	1.10806	0.555072	0.0483443	0.04246	0.0142899	1	-0.0846348	-0.450306	-0.0846348	1	-0.663969	-0.450306	-0.663969	1	7.91766	0.181016	0.00573575	TRUE
ENSG00000159228	ENSG00000143256	CBR1	PFDN2	281	1.09543	1.10913	0.535125	0.0439647	0.0370377	0.011967	1	-0.0965767	-0.448133	-0.0965767	1	-0.659975	-0.448133	-0.659975	1	6.03706	0.0154044	0.00174406	TRUE
ENSG00000159228	ENSG00000108518	CBR1	PFN1	281	1.11648	1.03885	0.365675	0.0593998	0.0452565	0.0108379	1	-0.0670862	-0.47517	-0.0670862	1	-0.652463	-0.47517	-0.652463	1	10.4142	0.0254464	0.195702	TRUE
ENSG00000159228	ENSG00000054148	CBR1	PHPT1	281	1.09828	1.07033	0.517189	0.0455546	0.0368106	0.0118973	1	-0.0840931	-0.458762	-0.0840931	1	-0.65944	-0.458762	-0.65944	1	6.35035	0.0159174	0.0285372	TRUE
ENSG00000159228	ENSG00000102309	CBR1	PIN4	281	1.11349	1.20713	0.564138	0.0465736	0.042629	0.0134792	1	-0.0793611	-0.4517	-0.0793611	1	-0.67714	-0.4517	-0.67714	1	6.51261	0.00772079	9.87379e-07	TRUE
ENSG00000159228	ENSG00000006757	CBR1	PNPLA4	281	1.19788	1.11163	0.931234	0.0493181	0.0390971	0.0218267	1	-0.102319	-0.454047	-0.102319	1	-0.660464	-0.454047	-0.660464	1	6.3707	3.86769e-05	0.00231249	TRUE
ENSG00000159228	ENSG00000187024	CBR1	PTRH1	281	1.05412	1.07265	1.20184	0.0378397	0.0314392	0.023659	1	-0.0986384	-0.44887	-0.0986384	1	-0.651377	-0.44887	-0.651377	1	4.87097	0.0768826	0.0107884	TRUE
ENSG00000159228	ENSG00000103485	CBR1	QPRT	281	1.12632	1.21662	0.602712	0.0514537	0.0442142	0.0152485	1	-0.0825515	-0.470152	-0.0825515	1	-0.6554	-0.470152	-0.6554	1	7.49022	0.00735017	8.17169e-07	TRUE
ENSG00000159228	ENSG00000105404	CBR1	RABAC1	281	1.14376	1.25238	0.505177	0.0466337	0.041664	0.0115627	1	-0.0983231	-0.448808	-0.0983231	1	-0.659767	-0.448808	-0.659767	1	6.27795	0.00112871	2.23972e-09	TRUE
ENSG00000159228	ENSG00000219200	CBR1	RNASEK	281	1.13136	1.03843	0.55909	0.0478295	0.0371854	0.0132371	1	-0.0886564	-0.45852	-0.0886564	1	-0.659461	-0.45852	-0.659461	1	6.64334	0.00320992	0.15114	TRUE
ENSG00000159228	ENSG00000125995	CBR1	ROMO1	281	1.05522	1.11287	0.425036	0.0553321	0.0488912	0.0125538	1	-0.0631483	-0.458332	-0.0631483	1	-0.678604	-0.458332	-0.678604	1	9.82297	0.159596	0.0108498	TRUE
ENSG00000159228	ENSG00000147403	CBR1	RPL10	281	1.24578	1.14991	0.520489	0.0976439	0.0749399	0.0227112	1	-0.141758	-0.456415	-0.141758	1	-0.638555	-0.456415	-0.638555	1	19.8855	0.00619675	0.0232165	TRUE
ENSG00000159228	ENSG00000197958	CBR1	RPL12	281	1.1211	1.24163	0.354226	0.0657118	0.061212	0.0119932	1	-0.0535678	-0.467746	-0.0535678	1	-0.687806	-0.467746	-0.687806	1	12.0118	0.0332017	5.00794e-05	TRUE
ENSG00000159228	ENSG00000167526	CBR1	RPL13	281	1.14417	1.11717	0.345149	0.0745982	0.0626965	0.0129783	1	-0.0555661	-0.474374	-0.0555661	1	-0.681913	-0.474374	-0.681913	1	14.5544	0.0271498	0.0313514	TRUE
ENSG00000159228	ENSG00000063177	CBR1	RPL18	281	1.1533	1.16354	0.342676	0.0737498	0.0648082	0.0127966	1	-0.0463452	-0.471081	-0.0463452	1	-0.691991	-0.471081	-0.691991	1	14.1664	0.0192849	0.00609059	TRUE
ENSG00000159228	ENSG00000105640	CBR1	RPL18A	281	1.15776	1.16703	0.337508	0.0742857	0.0642953	0.012641	1	-0.0437936	-0.47703	-0.0437936	1	-0.684442	-0.47703	-0.684442	1	14.5579	0.017291	0.00494027	TRUE
ENSG00000159228	ENSG00000131469	CBR1	RPL27	281	1.13336	1.16836	0.35824	0.0653228	0.0566182	0.0118471	1	-0.0538809	-0.471572	-0.0538809	1	-0.678456	-0.471572	-0.678456	1	11.8598	0.0210701	0.00160029	TRUE
ENSG00000159228	ENSG00000108107	CBR1	RPL28	281	1.12278	1.2384	0.383341	0.0619291	0.0572769	0.0120779	1	-0.0735822	-0.457531	-0.0735822	1	-0.683281	-0.457531	-0.683281	1	10.5959	0.0242007	2.10299e-05	TRUE
ENSG00000159228	ENSG00000136942	CBR1	RPL35	281	1.08967	1.21275	0.341125	0.0622094	0.0566193	0.0110081	1	-0.0513513	-0.474295	-0.0513513	1	-0.682358	-0.474295	-0.682358	1	11.0933	0.0752914	0.000104537	TRUE
ENSG00000159228	ENSG00000130255	CBR1	RPL36	281	1.11057	1.14194	0.347152	0.0679274	0.060215	0.0122594	1	-0.0525316	-0.466976	-0.0525316	1	-0.686763	-0.466976	-0.686763	1	13.1083	0.0523465	0.0095517	TRUE
ENSG00000159228	ENSG00000137818	CBR1	RPLP1	281	1.09888	1.1465	0.328171	0.0679741	0.0597186	0.011568	1	-0.0526999	-0.469956	-0.0526999	1	-0.682738	-0.469956	-0.682738	1	13.1773	0.0734508	0.00738846	TRUE
ENSG00000159228	ENSG00000177600	CBR1	RPLP2	281	1.13155	1.23554	0.346817	0.0739591	0.0691965	0.0132389	1	-0.0443089	-0.471791	-0.0443089	1	-0.693173	-0.471791	-0.693173	1	14.694	0.038187	0.000380955	TRUE
ENSG00000159228	ENSG00000124614	CBR1	RPS10	281	1.10751	1.21668	0.342227	0.0633851	0.0575125	0.0111589	1	-0.0510347	-0.472773	-0.0510347	1	-0.682922	-0.472773	-0.682922	1	11.346	0.0454968	0.000100678	TRUE
ENSG00000159228	ENSG00000142534	CBR1	RPS11	281	1.16462	1.12182	0.356696	0.0701828	0.0570233	0.0121962	1	-0.0809478	-0.45717	-0.0809478	1	-0.671748	-0.45717	-0.671748	1	12.7987	0.0098494	0.0167619	TRUE
ENSG00000159228	ENSG00000164587	CBR1	RPS14	281	1.13545	1.15444	0.339307	0.0677726	0.0593457	0.0118079	1	-0.0398645	-0.477646	-0.0398645	1	-0.684967	-0.477646	-0.684967	1	12.7974	0.0233092	0.00487704	TRUE
ENSG00000159228	ENSG00000115268	CBR1	RPS15	281	1.15973	1.16812	0.334277	0.0747412	0.0648857	0.012577	1	-0.0453708	-0.475361	-0.0453708	1	-0.686036	-0.475361	-0.686036	1	14.5958	0.0167299	0.00503704	TRUE
ENSG00000159228	ENSG00000105193	CBR1	RPS16	281	1.12784	1.28479	0.337313	0.070516	0.0681619	0.0122558	1	-0.0495962	-0.464738	-0.0495962	1	-0.695449	-0.464738	-0.695449	1	13.4353	0.0354655	1.96976e-05	TRUE
ENSG00000159228	ENSG00000105372	CBR1	RPS19	281	1.10545	1.15586	0.341296	0.069039	0.0617955	0.0122396	1	-0.0564355	-0.466344	-0.0564355	1	-0.686477	-0.466344	-0.686477	1	13.4025	0.0638966	0.00611151	TRUE
ENSG00000159228	ENSG00000212994	CBR1	RPS26P6	276	1.09046	1.02591	0.869916	0.120068	0.0895261	0.0514863	1	-0.0444224	-0.50332	-0.0444224	1	-0.660408	-0.50332	-0.660408	1	32.0546	0.225925	0.386246	TRUE
ENSG00000159228	ENSG00000177954	CBR1	RPS27	281	1.12417	1.21967	0.331645	0.0704131	0.0669015	0.0123248	1	-0.0373214	-0.469789	-0.0373214	1	-0.69509	-0.469789	-0.69509	1	14.2002	0.0394564	0.00057832	TRUE
ENSG00000159228	ENSG00000233927	CBR1	RPS28	281	1.35303	1.19645	0.437629	0.0914451	0.0663534	0.0168182	1	-0.0800206	-0.494862	-0.0800206	1	-0.651343	-0.494862	-0.651343	1	15.281	7.03658e-05	0.00166756	TRUE
ENSG00000159228	ENSG00000137815	CBR1	RTF1	281	1.06775	1.09375	0.88865	0.0427922	0.0361004	0.0196163	1	-0.0814051	-0.457797	-0.0814051	1	-0.668532	-0.457797	-0.668532	1	5.68023	0.0572555	0.00495167	TRUE
ENSG00000159228	ENSG00000171222	CBR1	SCAND1	281	1.10099	1.25547	0.525284	0.052512	0.0488602	0.0139945	1	-0.095746	-0.450177	-0.095746	1	-0.669971	-0.450177	-0.669971	1	8.00666	0.0277336	1.68181e-07	TRUE
ENSG00000159228	ENSG00000106803	CBR1	SEC61B	281	1.07856	1.15499	0.437811	0.0480617	0.0419062	0.0108358	1	-0.0767008	-0.460961	-0.0767008	1	-0.664906	-0.460961	-0.664906	1	7.19584	0.051638	0.000130691	TRUE
ENSG00000159228	ENSG00000140264	CBR1	SERF2	281	1.0938	1.12158	0.385507	0.0651964	0.057908	0.0132361	1	-0.0656571	-0.459031	-0.0656571	1	-0.678009	-0.459031	-0.678009	1	12.9085	0.075675	0.0183379	TRUE
ENSG00000159228	ENSG00000120742	CBR1	SERP1	281	1.09393	1.22779	0.536927	0.0456951	0.0418368	0.0125201	1	-0.0864559	-0.455105	-0.0864559	1	-0.668184	-0.455105	-0.668184	1	6.30167	0.0203737	5.70744e-08	TRUE
ENSG00000159228	ENSG00000127922	CBR1	SHFM1	281	1.10679	1.16675	0.40028	0.0573239	0.0510426	0.0117958	1	-0.0734172	-0.45703	-0.0734172	1	-0.675508	-0.45703	-0.675508	1	9.72801	0.0317652	0.000611993	TRUE
ENSG00000159228	ENSG00000132207	CBR1	SLX1A	281	1.00383	1.08854	0.942426	0.0575709	0.0499634	0.0294013	1	-0.0552614	-0.476903	-0.0552614	1	-0.663215	-0.476903	-0.663215	1	11.1682	0.4735	0.0387373	TRUE
ENSG00000159228	ENSG00000183172	CBR1	SMDT1	281	0.973376	0.957069	1.0274	0.0441511	0.0355984	0.0251781	1	-0.055188	-0.466096	-0.055188	1	-0.667132	-0.466096	-0.667132	1	7.22133	0.273493	0.114423	TRUE
ENSG00000159228	ENSG00000125743	CBR1	SNRPD2	281	1.11437	1.18914	0.372564	0.0643133	0.0576932	0.0123888	1	-0.0628737	-0.461895	-0.0628737	1	-0.674856	-0.461895	-0.674856	1	12.3124	0.0382239	0.000588562	TRUE
ENSG00000159228	ENSG00000169895	CBR1	SYAP1	281	1.07985	1.13724	0.612149	0.0395628	0.0344076	0.0124736	1	-0.0843513	-0.454764	-0.0843513	1	-0.665424	-0.454764	-0.665424	1	4.95503	0.022257	4.25231e-05	TRUE
ENSG00000159228	ENSG00000105254	CBR1	TBCB	281	1.04052	1.10753	0.522498	0.0443606	0.0395529	0.0124205	1	-0.0867604	-0.443207	-0.0867604	1	-0.667408	-0.443207	-0.667408	1	6.82052	0.180902	0.00348467	TRUE
ENSG00000159228	ENSG00000103363	CBR1	TCEB2	281	1.05688	1.12629	0.429929	0.0585071	0.0526584	0.0134428	1	-0.0591113	-0.462728	-0.0591113	1	-0.679791	-0.462728	-0.679791	1	10.8088	0.165901	0.00856398	TRUE
ENSG00000159228	ENSG00000141002	CBR1	TCF25	281	1.04688	1.08836	0.698886	0.0401519	0.0347184	0.0147928	1	-0.0755318	-0.453792	-0.0755318	1	-0.672168	-0.453792	-0.672168	1	5.29444	0.122005	0.00573527	TRUE
ENSG00000159228	ENSG00000139372	CBR1	TDG	281	1.02773	1.08642	0.580292	0.040411	0.0356941	0.0126237	1	-0.0777592	-0.448913	-0.0777592	1	-0.673554	-0.448913	-0.673554	1	5.60652	0.246607	0.00805442	TRUE
ENSG00000159228	ENSG00000204152	CBR1	TIMM23B	281	0.994578	1.07973	1.50443	0.0403134	0.0361817	0.0333862	1	-0.0809064	-0.445737	-0.0809064	1	-0.672637	-0.445737	-0.672637	1	5.86859	0.446556	0.0141863	TRUE
ENSG00000159228	ENSG00000130748	CBR1	TMEM160	281	1.12418	1.12716	0.641594	0.0535682	0.0429136	0.016732	1	-0.0870095	-0.475335	-0.0870095	1	-0.652221	-0.475335	-0.652221	1	7.82164	0.0105827	0.00165462	TRUE
ENSG00000159228	ENSG00000126106	CBR1	TMEM53	281	1.05428	1.0355	1.21661	0.0427142	0.0371879	0.0277797	1	-0.0957919	-0.430629	-0.0957919	1	-0.681061	-0.430629	-0.681061	1	6.04259	0.102418	0.170298	TRUE
ENSG00000159228	ENSG00000047410	CBR1	TPR	281	1.03425	1.13377	0.611409	0.0368934	0.0331455	0.0120681	1	-0.0671907	-0.46039	-0.0671907	1	-0.673908	-0.46039	-0.673908	1	4.57674	0.177003	3.52137e-05	TRUE
ENSG00000159228	ENSG00000181029	CBR1	TRAPPC5	281	1.0814	1.25036	0.52522	0.05093	0.0477392	0.01385	1	-0.0727487	-0.460404	-0.0727487	1	-0.6755	-0.460404	-0.6755	1	7.81377	0.0555538	1.55542e-07	TRUE
ENSG00000159228	ENSG00000007255	CBR1	TRAPPC6A	281	1.07386	1.1574	0.73468	0.0372864	0.0346199	0.0145654	1	-0.0741992	-0.445041	-0.0741992	1	-0.68482	-0.445041	-0.68482	1	4.5356	0.0242927	4.07309e-06	TRUE
ENSG00000159228	ENSG00000136810	CBR1	TXN	281	1.07714	1.05537	0.423633	0.0500686	0.0405176	0.0110125	1	-0.0457037	-0.482629	-0.0457037	1	-0.666842	-0.482629	-0.666842	1	7.82918	0.0622724	0.086417	TRUE
ENSG00000159228	ENSG00000198258	CBR1	UBL5	281	1.10108	1.17151	0.38503	0.0561342	0.0498802	0.011168	1	-0.0637408	-0.462307	-0.0637408	1	-0.676715	-0.462307	-0.676715	1	9.44084	0.036412	0.00033744	TRUE
ENSG00000159228	ENSG00000162191	CBR1	UBXN1	281	1.10331	1.20541	0.533762	0.0408328	0.0366388	0.0110694	1	-0.0868331	-0.451293	-0.0868331	1	-0.667083	-0.451293	-0.667083	1	5.11634	0.00597642	2.49015e-08	TRUE
ENSG00000159228	ENSG00000137288	CBR1	UQCC2	281	1.0882	1.111	0.587785	0.0424381	0.035474	0.0128106	1	-0.0586433	-0.473283	-0.0586433	1	-0.665595	-0.473283	-0.665595	1	5.62867	0.0192952	0.000969658	TRUE
ENSG00000159228	ENSG00000127540	CBR1	UQCR11	281	1.0828	1.15209	0.478955	0.0491136	0.0434347	0.012237	1	-0.0708323	-0.462555	-0.0708323	1	-0.669529	-0.462555	-0.669529	1	7.54776	0.0464793	0.000269332	TRUE
ENSG00000159228	ENSG00000053501	CBR1	USE1	281	1.05069	1.18497	1.20712	0.0379969	0.0349722	0.0243875	1	-0.0709045	-0.45422	-0.0709045	1	-0.669749	-0.45422	-0.669749	1	4.93965	0.0916304	1.24603e-07	TRUE
ENSG00000159228	ENSG00000126870	CBR1	WDR60	281	1.08927	0.974345	1.5613	0.0383648	0.0286487	0.0304905	1	-0.0630285	-0.476502	-0.0630285	1	-0.659515	-0.476502	-0.659515	1	4.58218	0.0103463	0.185651	TRUE
ENSG00000159228	ENSG00000105583	CBR1	WDR83OS	281	1.06026	1.10962	0.53933	0.0430113	0.0362706	0.0118992	1	-0.0952352	-0.451683	-0.0952352	1	-0.651095	-0.451683	-0.651095	1	6.06739	0.0811483	0.00137124	TRUE
ENSG00000159228	ENSG00000083896	CBR1	YTHDC1	281	1.08827	1.04894	0.959746	0.0380206	0.03061	0.0186271	1	-0.0775785	-0.464554	-0.0775785	1	-0.662466	-0.464554	-0.662466	1	4.49408	0.0104872	0.0555115	TRUE
ENSG00000185442	ENSG00000159251	FAM174B	ACTC1	350	0.97022	1.79729	1.94791	0.0738222	0.0795494	0.0801673	1	-0.0265939	-0.721262	-0.0265939	1	-0.537488	-0.721262	-0.537488	1	13.6217	0.343449	3.11363e-21	TRUE
ENSG00000185442	ENSG00000072110	FAM174B	ACTN1	364	0.951608	1.2014	0.590763	0.0468365	0.0339212	0.0151697	1	-0.0186575	-0.746738	-0.0186575	1	-0.505125	-0.746738	-0.505125	1	5.81554	0.151099	3.40505e-09	TRUE
ENSG00000185442	ENSG00000122359	FAM174B	ANXA11	364	1.05935	1.09939	0.781338	0.0495875	0.0286653	0.0195801	1	-0.00349881	-0.774963	-0.00349881	1	-0.480096	-0.774963	-0.480096	1	5.34684	0.116059	0.000294576	TRUE
ENSG00000185442	ENSG00000182718	FAM174B	ANXA2	364	1.08613	1.07508	0.851545	0.06906	0.0392226	0.028466	1	-0.0777673	-0.759581	-0.0777673	1	-0.442909	-0.759581	-0.442909	1	9.4187	0.106583	0.0281849	TRUE
ENSG00000185442	ENSG00000138772	FAM174B	ANXA3	362	1.18063	0.72928	1.83512	0.110591	0.0342026	0.092143	1	0.026816	-0.826469	0.026816	1	-0.411231	-0.826469	-0.411231	1	19.2406	0.0516435	1.55215e-14	TRUE
ENSG00000185442	ENSG00000163171	FAM174B	CDC42EP3	364	1.07292	1.07268	1.12802	0.0504011	0.0283458	0.0280461	1	-0.0447376	-0.769143	-0.0447376	1	-0.455286	-0.769143	-0.455286	1	5.32147	0.0744218	0.00537741	TRUE
ENSG00000185442	ENSG00000064666	FAM174B	CNN2	364	1.01403	1.08346	0.51694	0.0503623	0.0305029	0.0135868	1	0.000943269	-0.768592	0.000943269	1	-0.495647	-0.768592	-0.495647	1	5.79239	0.390348	0.0032608	TRUE
ENSG00000185442	ENSG00000109625	FAM174B	CPZ	363	1.02973	1.12259	1.41871	0.0700215	0.0405894	0.0503535	1	-0.0146478	-0.779191	-0.0146478	1	-0.45746	-0.779191	-0.45746	1	10.7277	0.335687	0.00135258	TRUE
ENSG00000185442	ENSG00000182809	FAM174B	CRIP2	363	0.963087	1.05851	1.61162	0.0658427	0.044295	0.0574954	1	-0.0594686	-0.730289	-0.0594686	1	-0.495521	-0.730289	-0.495521	1	10.9383	0.287702	0.0936766	TRUE
ENSG00000185442	ENSG00000159176	FAM174B	CSRP1	364	0.914541	1.88861	1.21182	0.055021	0.0661829	0.0387681	1	-0.0368775	-0.707854	-0.0368775	1	-0.541562	-0.707854	-0.541562	1	8.99662	0.0606258	6.40732e-34	TRUE
ENSG00000185442	ENSG00000118523	FAM174B	CTGF	364	0.724118	1.52088	1.67569	0.0558922	0.064398	0.0618773	1	-0.0367154	-0.69937	-0.0367154	1	-0.538466	-0.69937	-0.538466	1	12.718	6.10305e-07	4.63928e-15	TRUE
ENSG00000185442	ENSG00000142871	FAM174B	CYR61	360	0.653833	1.69877	1.64566	0.0564617	0.0807239	0.066692	1	-0.0357701	-0.667129	-0.0357701	1	-0.56308	-0.667129	-0.56308	1	16.2591	1.15703e-09	8.48907e-17	TRUE
ENSG00000185442	ENSG00000154309	FAM174B	DISP1	364	0.979345	1.06917	1.36991	0.0511804	0.0322096	0.0372727	1	-0.0260518	-0.75518	-0.0260518	1	-0.491067	-0.75518	-0.491067	1	6.34669	0.343386	0.0162124	TRUE
ENSG00000185442	ENSG00000050165	FAM174B	DKK3	364	0.965395	1.24369	1.32911	0.0520088	0.0382849	0.0372833	1	-0.0407408	-0.741305	-0.0407408	1	-0.492234	-0.741305	-0.492234	1	7.04702	0.253123	2.96281e-10	TRUE
ENSG00000185442	ENSG00000134769	FAM174B	DTNA	364	1.00033	0.941305	1.51864	0.0527461	0.0276732	0.041681	1	-0.0112213	-0.772848	-0.0112213	1	-0.469693	-0.772848	-0.469693	1	6.64236	0.497481	0.0173017	TRUE
ENSG00000185442	ENSG00000163577	FAM174B	EIF5A2	364	0.895528	0.936273	2.05711	0.0443399	0.0273686	0.0509718	1	-0.0613166	-0.731364	-0.0613166	1	-0.480429	-0.731364	-0.480429	1	5.89073	0.00949942	0.0102197	TRUE
ENSG00000185442	ENSG00000142227	FAM174B	EMP3	364	1.01835	0.94192	1.47681	0.0725054	0.0376591	0.0539616	1	-0.0608455	-0.764326	-0.0608455	1	-0.444723	-0.764326	-0.444723	1	11.3616	0.40015	0.0619419	TRUE
ENSG00000185442	ENSG00000183386	FAM174B	FHL3	364	0.984085	1.11929	0.942656	0.045612	0.0301239	0.0229387	1	-0.0377808	-0.745536	-0.0377808	1	-0.488435	-0.745536	-0.488435	1	5.36213	0.363676	4.51493e-05	TRUE
ENSG00000185442	ENSG00000115486	FAM174B	GGCX	364	0.921104	1.02572	0.979871	0.0396981	0.0258759	0.0216312	1	-0.0326712	-0.741542	-0.0326712	1	-0.495886	-0.741542	-0.495886	1	4.49981	0.0238173	0.16045	TRUE
ENSG00000185442	ENSG00000136732	FAM174B	GYPC	364	1.00363	1.01543	1.00789	0.0611579	0.0341086	0.0313369	1	-0.0745633	-0.757455	-0.0745633	1	-0.4303	-0.757455	-0.4303	1	9.05889	0.476359	0.325642	TRUE
ENSG00000185442	ENSG00000134013	FAM174B	LOXL2	364	1.01681	1.12941	1.10936	0.0592983	0.036784	0.0337423	1	-0.0400599	-0.759166	-0.0400599	1	-0.469414	-0.759166	-0.469414	1	8.05672	0.388482	0.000245018	TRUE
ENSG00000185442	ENSG00000065833	FAM174B	ME1	364	1.03007	1.13922	1.34485	0.0682522	0.0410638	0.045644	1	-0.0788114	-0.763525	-0.0788114	1	-0.427036	-0.763525	-0.427036	1	10.1502	0.329895	0.0003875	TRUE
ENSG00000185442	ENSG00000101335	FAM174B	MYL9	364	1.06187	0.871941	1.13573	0.0655198	0.0301022	0.0368578	1	-0.0339973	-0.778163	-0.0339973	1	-0.440687	-0.778163	-0.440687	1	9.2283	0.172838	1.3385e-05	TRUE
ENSG00000185442	ENSG00000119408	FAM174B	NEK6	364	1.02974	1.08647	1.26403	0.0519149	0.0311986	0.0334797	1	-0.0471471	-0.757041	-0.0471471	1	-0.465165	-0.757041	-0.465165	1	6.26087	0.283533	0.00293395	TRUE
ENSG00000185442	ENSG00000132688	FAM174B	NES	364	1.08689	1.33319	1.03559	0.0607687	0.0415586	0.0309136	1	-0.0711091	-0.754644	-0.0711091	1	-0.450779	-0.754644	-0.450779	1	7.83188	0.0768154	7.59097e-15	TRUE
ENSG00000185442	ENSG00000181019	FAM174B	NQO1	364	1.00949	1.37831	0.752019	0.0526154	0.0398276	0.0207705	1	-0.0186186	-0.760114	-0.0186186	1	-0.492879	-0.760114	-0.492879	1	6.39773	0.42847	1.50996e-19	TRUE
ENSG00000185442	ENSG00000145730	FAM174B	PAM	364	0.961519	1.22176	1.08922	0.0636964	0.043259	0.0367393	1	-0.0387068	-0.758798	-0.0387068	1	-0.466826	-0.758798	-0.466826	1	10.006	0.273068	2.41297e-07	TRUE
ENSG00000185442	ENSG00000161217	FAM174B	PCYT1A	364	0.929269	1.1115	1.40468	0.0491571	0.0328007	0.0378741	1	-0.0473641	-0.744386	-0.0473641	1	-0.476108	-0.744386	-0.476108	1	6.77161	0.0755267	0.000375622	TRUE
ENSG00000185442	ENSG00000163110	FAM174B	PDLIM5	364	0.993837	1.09648	0.945793	0.0478805	0.0309644	0.0239754	1	-0.0340744	-0.749918	-0.0340744	1	-0.490046	-0.749918	-0.490046	1	5.62928	0.448823	0.000990248	TRUE
ENSG00000185442	ENSG00000138835	FAM174B	RGS3	364	1.02129	1.03221	1.5711	0.0726712	0.0381513	0.057952	1	-0.0242762	-0.780131	-0.0242762	1	-0.443475	-0.780131	-0.443475	1	11.7965	0.384883	0.199509	TRUE
ENSG00000185442	ENSG00000143248	FAM174B	RGS5	364	1.0322	1.52751	1.11775	0.077299	0.0609026	0.043943	1	-0.0520282	-0.756727	-0.0520282	1	-0.464525	-0.756727	-0.464525	1	12.9369	0.338621	7.89198e-17	TRUE
ENSG00000185442	ENSG00000102100	FAM174B	SLC35A2	363	0.95378	1.13752	1.17275	0.0514039	0.0355451	0.0326044	1	-0.0590274	-0.734739	-0.0590274	1	-0.482506	-0.734739	-0.482506	1	7.13146	0.184584	6.49138e-05	TRUE
ENSG00000185442	ENSG00000211584	FAM174B	SLC48A1	364	1.17084	1.09358	1.21438	0.0588435	0.031699	0.0332546	1	-0.0485568	-0.774185	-0.0485568	1	-0.451682	-0.774185	-0.451682	1	6.13376	0.00196005	0.00168097	TRUE
ENSG00000185442	ENSG00000124783	FAM174B	SSR1	364	1.01017	1.06991	0.659912	0.0450154	0.0274864	0.0153943	1	-0.03943	-0.755788	-0.03943	1	-0.476997	-0.755788	-0.476997	1	4.79711	0.410723	0.00569448	TRUE
ENSG00000185442	ENSG00000149591	FAM174B	TAGLN	364	0.92567	0.665333	1.96157	0.0659094	0.0255054	0.0698055	1	-0.00983683	-0.776181	-0.00983683	1	-0.443526	-0.776181	-0.443526	1	11.986	0.130084	9.89314e-33	TRUE
ENSG00000185442	ENSG00000158710	FAM174B	TAGLN2	364	1.02564	1.07529	0.784211	0.0562145	0.0323377	0.0223978	1	-0.0294801	-0.773184	-0.0294801	1	-0.462282	-0.773184	-0.462282	1	6.8847	0.324264	0.0102246	TRUE
ENSG00000185442	ENSG00000102265	FAM174B	TIMP1	364	0.988999	1.3722	0.742624	0.064064	0.0489342	0.0251884	1	-0.0343234	-0.751512	-0.0343234	1	-0.487303	-0.751512	-0.487303	1	9.79171	0.431876	1.23739e-13	TRUE
ENSG00000185442	ENSG00000125827	FAM174B	TMX4	363	0.94345	0.996191	1.60984	0.0485604	0.0298905	0.0425983	1	-0.0434817	-0.743133	-0.0434817	1	-0.484559	-0.743133	-0.484559	1	6.40398	0.122489	0.44934	TRUE
ENSG00000185442	ENSG00000006327	FAM174B	TNFRSF12A	364	1.07641	1.36343	0.712987	0.0618241	0.042827	0.0219817	1	-0.018036	-0.769995	-0.018036	1	-0.479465	-0.769995	-0.479465	1	7.82273	0.108652	2.80216e-16	TRUE
ENSG00000185442	ENSG00000140416	FAM174B	TPM1	364	1.01951	1.09481	0.689079	0.0585061	0.0344574	0.0208874	1	-0.00198414	-0.773335	-0.00198414	1	-0.48092	-0.773335	-0.48092	1	7.81898	0.369511	0.00311472	TRUE
ENSG00000185442	ENSG00000198467	FAM174B	TPM2	364	0.899061	0.958832	0.662256	0.0535122	0.0314108	0.0194441	1	-0.0504162	-0.750543	-0.0504162	1	-0.460788	-0.750543	-0.460788	1	8.10934	0.0300298	0.0954067	TRUE
ENSG00000185442	ENSG00000143367	FAM174B	TUFT1	364	1.04294	1.10406	1.31801	0.0458237	0.029053	0.0313276	1	-0.00953393	-0.757379	-0.00953393	1	-0.507556	-0.757379	-0.507556	1	4.68819	0.174701	0.000194007	TRUE
ENSG00000185442	ENSG00000184470	FAM174B	TXNRD2	364	0.947847	1.22299	1.62434	0.0546684	0.0391023	0.0480417	1	-0.0509284	-0.743636	-0.0509284	1	-0.480235	-0.743636	-0.480235	1	7.82557	0.170366	1.22718e-08	TRUE
ENSG00000185442	ENSG00000035403	FAM174B	VCL	364	0.986803	1.15481	0.766886	0.0522096	0.0337588	0.0209816	1	-0.0352019	-0.761256	-0.0352019	1	-0.470643	-0.761256	-0.470643	1	6.56213	0.400294	3.12475e-06	TRUE
ENSG00000185442	ENSG00000018408	FAM174B	WWTR1	364	1.02176	0.963742	1.08706	0.0486411	0.0264381	0.0267865	1	-0.0683077	-0.755648	-0.0683077	1	-0.448596	-0.755648	-0.448596	1	5.51399	0.327409	0.0855443	TRUE
ENSG00000185442	ENSG00000177311	FAM174B	ZBTB38	364	1.02837	1.08075	1.52189	0.050527	0.0306656	0.0395543	1	-0.0329686	-0.758474	-0.0329686	1	-0.476736	-0.758474	-0.476736	1	5.94635	0.287395	0.00440876	TRUE
ENSG00000198825	ENSG00000102977	INPP5F	ACD	324	1.02978	1.24665	0.741609	0.0373152	0.0362728	0.0203893	1	0.109163	-0.769767	0.109163	1	-0.579686	-0.769767	-0.579686	1	5.36083	0.212674	2.55912e-11	TRUE
ENSG00000198825	ENSG00000223959	INPP5F	AFG3L1P	324	1.05689	1.18008	1.33931	0.0412704	0.0396928	0.0405969	1	0.104963	-0.759548	0.104963	1	-0.595661	-0.759548	-0.595661	1	6.27425	0.0845273	4.04042e-06	TRUE
ENSG00000198825	ENSG00000133302	INPP5F	ANKRD32	324	1.00488	1.14342	0.940827	0.03555	0.0350181	0.0252735	1	0.0707857	-0.746909	0.0707857	1	-0.580638	-0.746909	-0.580638	1	5.23119	0.4455	2.66694e-05	TRUE
ENSG00000198825	ENSG00000169188	INPP5F	APEX2	324	1.02264	1.26905	0.90512	0.0372492	0.0383058	0.024993	1	0.0778945	-0.754254	0.0778945	1	-0.57749	-0.754254	-0.57749	1	5.45656	0.271847	6.48452e-12	TRUE
ENSG00000198825	ENSG00000105011	INPP5F	ASF1B	324	0.961389	1.41011	0.775404	0.0362986	0.0460288	0.0225812	1	0.0965703	-0.740206	0.0965703	1	-0.611838	-0.740206	-0.611838	1	5.93488	0.144131	1.94702e-17	TRUE
ENSG00000198825	ENSG00000162174	INPP5F	ASRGL1	324	1.06244	1.33024	0.84904	0.0384758	0.0379143	0.0233814	1	0.106799	-0.774373	0.106799	1	-0.575962	-0.774373	-0.575962	1	5.2282	0.0527927	8.17921e-17	TRUE
ENSG00000198825	ENSG00000176208	INPP5F	ATAD5	324	1.00588	1.42651	0.748921	0.0357106	0.0433681	0.0206489	1	0.102017	-0.746217	0.102017	1	-0.609382	-0.746217	-0.609382	1	5.29176	0.434653	2.00848e-20	TRUE
ENSG00000198825	ENSG00000138376	INPP5F	BARD1	324	1.06236	1.33374	0.847544	0.031661	0.0323581	0.0192392	1	0.0832286	-0.760945	0.0832286	1	-0.572788	-0.760945	-0.572788	1	3.71604	0.0248706	4.94867e-22	TRUE
ENSG00000198825	ENSG00000126453	INPP5F	BCL2L12	324	0.9871	1.26474	0.560815	0.0374228	0.0406925	0.0162851	1	0.102474	-0.751386	0.102474	1	-0.600283	-0.751386	-0.600283	1	5.94988	0.365268	1.48256e-10	TRUE
ENSG00000198825	ENSG00000197299	INPP5F	BLM	323	1.0117	1.7295	0.863524	0.0434452	0.0650655	0.0295135	1	0.104633	-0.73486	0.104633	1	-0.632969	-0.73486	-0.632969	1	7.55863	0.393905	3.9463e-25	TRUE
ENSG00000198825	ENSG00000012048	INPP5F	BRCA1	324	1.04611	1.49319	1.06641	0.0392634	0.0477824	0.031256	1	0.0868838	-0.745059	0.0868838	1	-0.599987	-0.745059	-0.599987	1	5.96634	0.120572	4.65823e-22	TRUE
ENSG00000198825	ENSG00000139618	INPP5F	BRCA2	324	1.01484	1.41082	0.945536	0.0433754	0.0509463	0.0314362	1	0.114224	-0.755079	0.114224	1	-0.611217	-0.755079	-0.611217	1	7.32936	0.366273	7.41809e-15	TRUE
ENSG00000198825	ENSG00000093009	INPP5F	CDC45	324	0.995294	1.62621	0.874742	0.041082	0.0559542	0.0280566	1	0.111913	-0.749625	0.111913	1	-0.615605	-0.749625	-0.615605	1	6.89478	0.454433	4.53679e-25	TRUE
ENSG00000198825	ENSG00000146670	INPP5F	CDCA5	324	1.01762	1.74142	0.634918	0.0417025	0.0606335	0.0202885	1	0.0764758	-0.734195	0.0764758	1	-0.608473	-0.734195	-0.608473	1	6.94644	0.336459	8.67611e-29	TRUE
ENSG00000198825	ENSG00000123374	INPP5F	CDK2	324	1.03436	1.14077	0.91939	0.0356899	0.0330466	0.0244352	1	0.129922	-0.770805	0.129922	1	-0.596815	-0.770805	-0.596815	1	4.90348	0.168192	1.3468e-05	TRUE
ENSG00000198825	ENSG00000123219	INPP5F	CENPK	324	1.01487	1.51911	0.638012	0.0381506	0.0489062	0.0187814	1	0.10551	-0.744754	0.10551	1	-0.61384	-0.744754	-0.61384	1	5.99424	0.348472	4.64394e-23	TRUE
ENSG00000198825	ENSG00000100162	INPP5F	CENPM	324	1.04104	1.53244	0.63699	0.0389147	0.0483953	0.0185506	1	0.0920836	-0.747083	0.0920836	1	-0.604206	-0.747083	-0.604206	1	5.76805	0.146222	2.10032e-24	TRUE
ENSG00000198825	ENSG00000166451	INPP5F	CENPN	324	1.01722	1.35277	0.626751	0.0428398	0.0492125	0.0205667	1	0.105383	-0.747817	0.105383	1	-0.607869	-0.747817	-0.607869	1	7.46902	0.344022	2.62605e-12	TRUE
ENSG00000198825	ENSG00000138092	INPP5F	CENPO	323	1.03095	1.42388	1.03248	0.0411527	0.0478593	0.0318328	1	0.0903121	-0.749883	0.0903121	1	-0.595805	-0.749883	-0.595805	1	6.57774	0.226293	2.889e-17	TRUE
ENSG00000198825	ENSG00000031691	INPP5F	CENPQ	323	1.07997	1.45451	0.914191	0.0383353	0.0434681	0.0253678	1	0.095442	-0.753355	0.095442	1	-0.59607	-0.753355	-0.59607	1	5.33276	0.0188797	1.6524e-22	TRUE
ENSG00000198825	ENSG00000151725	INPP5F	CENPU	324	1.00067	1.72587	0.533514	0.0384023	0.0571856	0.0160559	1	0.0809789	-0.729567	0.0809789	1	-0.615505	-0.729567	-0.615505	1	6.27108	0.493071	1.70155e-30	TRUE
ENSG00000198825	ENSG00000203760	INPP5F	CENPW	324	0.998493	1.43294	0.535236	0.0392535	0.0476317	0.0162254	1	0.0913313	-0.744271	0.0913313	1	-0.600209	-0.744271	-0.600209	1	6.52728	0.484696	5.27876e-18	TRUE
ENSG00000198825	ENSG00000149554	INPP5F	CHEK1	324	1.03598	1.45603	0.680905	0.0389738	0.045259	0.0196215	1	0.0802322	-0.749696	0.0802322	1	-0.587257	-0.749696	-0.587257	1	5.84996	0.1783	3.14475e-21	TRUE
ENSG00000198825	ENSG00000128973	INPP5F	CLN6	324	1.06711	1.41654	0.954689	0.0406791	0.045726	0.0281384	1	0.0713358	-0.746278	0.0713358	1	-0.586086	-0.746278	-0.586086	1	6.08521	0.0499792	4.55724e-18	TRUE
ENSG00000198825	ENSG00000092853	INPP5F	CLSPN	324	1.02169	1.49966	0.733561	0.0414551	0.0515209	0.0229951	1	0.0790391	-0.743218	0.0790391	1	-0.597492	-0.743218	-0.597492	1	6.75717	0.300585	5.66214e-20	TRUE
ENSG00000198825	ENSG00000171604	INPP5F	CXXC5	324	1.00008	1.46883	0.868503	0.0390155	0.0498181	0.0262508	1	0.0761946	-0.735275	0.0761946	1	-0.606014	-0.735275	-0.606014	1	6.28595	0.4992	4.91483e-19	TRUE
ENSG00000198825	ENSG00000204209	INPP5F	DAXX	324	1.02915	1.39058	0.655178	0.0389315	0.0432875	0.0190772	1	0.104556	-0.757151	0.104556	1	-0.593558	-0.757151	-0.593558	1	5.99951	0.227241	8.58169e-18	TRUE
ENSG00000198825	ENSG00000124795	INPP5F	DEK	324	1.05023	1.57223	0.48204	0.0455554	0.0574069	0.0162839	1	0.083728	-0.745161	0.083728	1	-0.596972	-0.745161	-0.596972	1	7.85423	0.135513	7.22485e-21	TRUE
ENSG00000198825	ENSG00000228716	INPP5F	DHFR	324	1.0202	1.78504	0.691013	0.0379924	0.057339	0.0204559	1	0.104231	-0.73801	0.104231	1	-0.62721	-0.73801	-0.62721	1	5.81931	0.297631	3.18467e-34	TRUE
ENSG00000198825	ENSG00000188985	INPP5F	DHFRP1	323	0.984441	1.67534	1.08841	0.0392108	0.0567949	0.0338879	1	0.093406	-0.738135	0.093406	1	-0.616291	-0.738135	-0.616291	1	6.5616	0.345891	1.49375e-27	TRUE
ENSG00000198825	ENSG00000138346	INPP5F	DNA2	324	1.05629	1.48376	1.02774	0.0427918	0.0513356	0.0328053	1	0.121663	-0.757815	0.121663	1	-0.614861	-0.757815	-0.614861	1	6.68901	0.0946486	4.4735e-19	TRUE
ENSG00000198825	ENSG00000213551	INPP5F	DNAJC9	324	0.983705	1.47561	0.657819	0.0446438	0.0565992	0.0230051	1	0.101723	-0.746211	0.101723	1	-0.614497	-0.746211	-0.614497	1	8.03753	0.357675	7.1483e-16	TRUE
ENSG00000198825	ENSG00000130816	INPP5F	DNMT1	324	0.986315	1.50012	0.542586	0.0376019	0.0488113	0.015997	1	0.0878287	-0.738894	0.0878287	1	-0.607418	-0.738894	-0.607418	1	6.07879	0.358068	8.40218e-22	TRUE
ENSG00000198825	ENSG00000136982	INPP5F	DSCC1	324	1.01949	1.93985	0.683121	0.0412411	0.0667096	0.0217341	1	0.078809	-0.730076	0.078809	1	-0.618176	-0.730076	-0.618176	1	6.74459	0.31842	9.95182e-36	TRUE
ENSG00000198825	ENSG00000149636	INPP5F	DSN1	324	1.01849	1.34455	0.853748	0.0362441	0.0387219	0.0232525	1	0.118058	-0.766257	0.118058	1	-0.592888	-0.766257	-0.592888	1	5.20157	0.305123	2.12028e-17	TRUE
ENSG00000198825	ENSG00000168393	INPP5F	DTYMK	324	0.926761	1.37693	0.566103	0.0367619	0.0449363	0.0170078	1	0.113958	-0.751795	0.113958	1	-0.606101	-0.751795	-0.606101	1	6.41593	0.0235945	7.93532e-16	TRUE
ENSG00000198825	ENSG00000128951	INPP5F	DUT	324	0.95887	1.60078	0.537342	0.0326329	0.0454273	0.0139076	1	0.0652653	-0.732814	0.0652653	1	-0.595529	-0.732814	-0.595529	1	4.85541	0.104223	1.79527e-32	TRUE
ENSG00000198825	ENSG00000171320	INPP5F	ESCO2	324	1.04833	1.73745	0.981219	0.0390897	0.0558591	0.0288794	1	0.0827504	-0.735848	0.0827504	1	-0.615207	-0.735848	-0.615207	1	5.75301	0.108594	2.18863e-32	TRUE
ENSG00000198825	ENSG00000174371	INPP5F	EXO1	323	0.975545	1.82964	0.928178	0.039717	0.0627634	0.0293512	1	0.0906827	-0.735881	0.0906827	1	-0.620738	-0.735881	-0.620738	1	6.59034	0.269252	1.98072e-32	TRUE
ENSG00000198825	ENSG00000130713	INPP5F	EXOSC2	324	1.00657	1.61605	0.669447	0.0397846	0.0523009	0.0204545	1	0.102417	-0.750624	0.102417	1	-0.606231	-0.750624	-0.606231	1	6.34868	0.434471	3.67265e-27	TRUE
ENSG00000198825	ENSG00000123737	INPP5F	EXOSC9	324	1.0206	1.32689	0.621562	0.0368477	0.0403659	0.0172528	1	0.0908834	-0.749801	0.0908834	1	-0.590977	-0.749801	-0.590977	1	5.57097	0.288214	5.8612e-15	TRUE
ENSG00000198825	ENSG00000106462	INPP5F	EZH2	324	0.985671	1.37924	0.676967	0.0356951	0.0425121	0.0189848	1	0.117395	-0.751426	0.117395	1	-0.615135	-0.751426	-0.615135	1	5.40099	0.344181	1.80047e-17	TRUE
ENSG00000198825	ENSG00000077458	INPP5F	FAM76B	324	1.08727	1.1744	1.31054	0.04059	0.0379002	0.0381223	1	0.11215	-0.764886	0.11215	1	-0.596474	-0.764886	-0.596474	1	5.68557	0.0161495	3.02402e-06	TRUE
ENSG00000198825	ENSG00000187741	INPP5F	FANCA	323	1.06547	1.26551	1.0162	0.0384449	0.0380755	0.0280787	1	0.0822669	-0.758835	0.0822669	1	-0.576262	-0.758835	-0.576262	1	5.39306	0.0447667	8.91098e-12	TRUE
ENSG00000198825	ENSG00000221829	INPP5F	FANCG	324	1.07539	1.24362	0.808028	0.0367673	0.0344379	0.0210718	1	0.0920772	-0.766354	0.0920772	1	-0.570086	-0.766354	-0.570086	1	4.90666	0.0205721	4.73673e-12	TRUE
ENSG00000198825	ENSG00000140525	INPP5F	FANCI	324	0.980402	1.39319	0.867752	0.0403206	0.049121	0.0273906	1	0.0882674	-0.742134	0.0882674	1	-0.603357	-0.742134	-0.603357	1	6.93615	0.313626	1.10919e-14	TRUE
ENSG00000198825	ENSG00000168496	INPP5F	FEN1	324	0.969417	1.46037	0.629235	0.039248	0.0497953	0.0195143	1	0.0995973	-0.746776	0.0995973	1	-0.608303	-0.746776	-0.608303	1	6.5732	0.21821	1.67967e-18	TRUE
ENSG00000198825	ENSG00000181938	INPP5F	GINS3	324	1.02376	1.38149	0.927232	0.0357551	0.039618	0.0248536	1	0.109415	-0.76156	0.109415	1	-0.596797	-0.76156	-0.596797	1	4.9297	0.25338	9.55491e-20	TRUE
ENSG00000198825	ENSG00000147536	INPP5F	GINS4	324	1.05104	1.46485	0.902053	0.0378692	0.0432098	0.0248615	1	0.0844908	-0.756024	0.0844908	1	-0.585613	-0.756024	-0.585613	1	5.2373	0.0893166	1.48422e-23	TRUE
ENSG00000198825	ENSG00000102393	INPP5F	GLA	324	0.990712	1.44089	0.707061	0.0379891	0.046534	0.0209028	1	0.100359	-0.748288	0.100359	1	-0.606456	-0.748288	-0.606456	1	6.01496	0.403499	3.05256e-19	TRUE
ENSG00000198825	ENSG00000112312	INPP5F	GMNN	324	0.976755	1.63516	0.513685	0.0383213	0.0543329	0.0156795	1	0.101523	-0.73935	0.101523	1	-0.617343	-0.73935	-0.617343	1	6.44906	0.272281	7.65471e-27	TRUE
ENSG00000198825	ENSG00000132522	INPP5F	GPS2	324	0.989278	1.29572	0.742056	0.0378046	0.0413616	0.0215107	1	0.0755232	-0.747305	0.0755232	1	-0.582411	-0.747305	-0.582411	1	6.09535	0.388441	2.9527e-12	TRUE
ENSG00000198825	ENSG00000169919	INPP5F	GUSB	324	1.03597	1.10769	0.825452	0.036272	0.0323804	0.0219806	1	0.100971	-0.765191	0.100971	1	-0.578137	-0.765191	-0.578137	1	5.1079	0.161036	0.000492068	TRUE
ENSG00000198825	ENSG00000188486	INPP5F	H2AFX	324	0.985351	1.65915	0.628285	0.0443947	0.0645031	0.0221301	1	0.0967661	-0.735396	0.0967661	1	-0.624759	-0.735396	-0.624759	1	8.13509	0.370816	1.03842e-21	TRUE
ENSG00000198825	ENSG00000137814	INPP5F	HAUS2	324	1.0426	1.298	0.98687	0.0354784	0.0360099	0.0255715	1	0.0933189	-0.762921	0.0933189	1	-0.580395	-0.762921	-0.580395	1	4.71079	0.115353	1.73477e-15	TRUE
ENSG00000198825	ENSG00000249115	INPP5F	HAUS5	324	1.00493	1.31822	1.0334	0.0358637	0.0389212	0.0280871	1	0.0973916	-0.757608	0.0973916	1	-0.590965	-0.757608	-0.590965	1	5.1535	0.445346	3.44078e-15	TRUE
ENSG00000198825	ENSG00000149929	INPP5F	HIRIP3	323	1.06536	1.41874	1.18108	0.0436136	0.047004	0.0373677	1	0.107128	-0.766129	0.107128	1	-0.586988	-0.766129	-0.586988	1	6.85556	0.067472	1.98953e-17	TRUE
ENSG00000198825	ENSG00000166803	INPP5F	KIAA0101	324	0.921627	1.54545	0.592762	0.04141	0.0603379	0.0208524	1	0.117164	-0.734956	0.117164	1	-0.634667	-0.734956	-0.634667	1	8.36625	0.0296543	7.58123e-18	TRUE
ENSG00000198825	ENSG00000163507	INPP5F	KIAA1524	324	1.04265	1.51716	0.732979	0.0408744	0.0499818	0.0222937	1	0.0900246	-0.748156	0.0900246	1	-0.599565	-0.748156	-0.599565	1	6.34534	0.148783	3.81691e-22	TRUE
ENSG00000198825	ENSG00000184445	INPP5F	KNTC1	324	1.05229	1.3168	1.05609	0.0405266	0.0424607	0.0311135	1	0.072011	-0.75023	0.072011	1	-0.57644	-0.75023	-0.57644	1	6.26929	0.0989299	4.05435e-13	TRUE
ENSG00000198825	ENSG00000105486	INPP5F	LIG1	324	1.03156	1.41575	0.685204	0.0380308	0.0442491	0.0196502	1	0.10114	-0.751741	0.10114	1	-0.604208	-0.751741	-0.604208	1	5.61004	0.203606	5.50739e-19	TRUE
ENSG00000198825	ENSG00000165501	INPP5F	LRR1	324	0.987757	1.4488	0.7265	0.0379429	0.0456019	0.0215548	1	0.132048	-0.76161	0.132048	1	-0.61163	-0.76161	-0.61163	1	6.02965	0.373581	1.90123e-20	TRUE
ENSG00000198825	ENSG00000164109	INPP5F	MAD2L1	324	0.973212	1.62427	0.524874	0.0421578	0.0601922	0.017678	1	0.0963848	-0.73512	0.0963848	1	-0.61982	-0.73512	-0.61982	1	7.73793	0.262805	3.15696e-22	TRUE
ENSG00000198825	ENSG00000120539	INPP5F	MASTL	324	1.02683	1.48467	0.733019	0.0370762	0.0456833	0.0205681	1	0.0893983	-0.743588	0.0893983	1	-0.603679	-0.743588	-0.603679	1	5.48556	0.234887	4.83495e-23	TRUE
ENSG00000198825	ENSG00000125871	INPP5F	MGME1	324	1.01074	1.41156	0.712511	0.0358355	0.0416449	0.0194972	1	0.111173	-0.75538	0.111173	1	-0.602905	-0.75538	-0.602905	1	5.24554	0.382326	1.3906e-20	TRUE
ENSG00000198825	ENSG00000146263	INPP5F	MMS22L	324	0.971356	1.37041	1.09658	0.0348465	0.0406456	0.029766	1	0.0877836	-0.750218	0.0877836	1	-0.589906	-0.750218	-0.589906	1	5.28101	0.205842	4.43365e-18	TRUE
ENSG00000198825	ENSG00000121211	INPP5F	MND1	324	1.05307	1.59612	0.73901	0.0427855	0.0569149	0.0237373	1	0.0836698	-0.737047	0.0836698	1	-0.612414	-0.737047	-0.612414	1	6.894	0.107873	1.40911e-22	TRUE
ENSG00000198825	ENSG00000101057	INPP5F	MYBL2	324	1.04104	1.33572	0.84809	0.0448704	0.0470973	0.0279936	1	0.092438	-0.755844	0.092438	1	-0.583275	-0.755844	-0.583275	1	7.78467	0.180529	3.37676e-12	TRUE
ENSG00000198825	ENSG00000141140	INPP5F	MYO19	324	1.07279	1.27766	0.917944	0.0452437	0.0435449	0.0296206	1	0.103163	-0.768303	0.103163	1	-0.578866	-0.768303	-0.578866	1	7.22166	0.0543158	3.15556e-10	TRUE
ENSG00000198825	ENSG00000151503	INPP5F	NCAPD3	324	1.08127	1.31152	1.01882	0.0439466	0.0452503	0.0320341	1	0.0779782	-0.752684	0.0779782	1	-0.580912	-0.752684	-0.580912	1	6.94327	0.0326715	1.53076e-11	TRUE
ENSG00000198825	ENSG00000025770	INPP5F	NCAPH2	324	1.00064	1.40728	0.688676	0.0411293	0.0487168	0.0217185	1	0.0883317	-0.746544	0.0883317	1	-0.59992	-0.746544	-0.59992	1	6.82459	0.493828	9.63696e-16	TRUE
ENSG00000198825	ENSG00000122643	INPP5F	NT5C3A	324	1.07415	1.33504	0.826105	0.0369195	0.0386231	0.0221741	1	0.110702	-0.76169	0.110702	1	-0.597974	-0.76169	-0.597974	1	4.92858	0.0227152	1.05301e-16	TRUE
ENSG00000198825	ENSG00000113569	INPP5F	NUP155	324	1.09681	1.37216	0.752735	0.0360344	0.0385178	0.0192989	1	0.0809835	-0.750459	0.0809835	1	-0.587743	-0.750459	-0.587743	1	4.6406	0.00379804	7.45225e-20	TRUE
ENSG00000198825	ENSG00000213024	INPP5F	NUP62	324	1.03701	1.32972	0.663225	0.0371781	0.038965	0.0183731	1	0.130678	-0.768091	0.130678	1	-0.600037	-0.768091	-0.600037	1	5.34777	0.160107	4.73122e-16	TRUE
ENSG00000198825	ENSG00000125450	INPP5F	NUP85	324	1.04788	1.27458	0.66715	0.0360698	0.0364793	0.0176514	1	0.102229	-0.761104	0.102229	1	-0.587906	-0.761104	-0.587906	1	4.94656	0.0926403	2.64134e-13	TRUE
ENSG00000198825	ENSG00000132661	INPP5F	NXT1	324	0.951077	1.30164	0.750368	0.0355825	0.0405061	0.0210711	1	0.0769734	-0.744619	0.0769734	1	-0.587063	-0.744619	-0.587063	1	5.73269	0.0850581	4.44798e-13	TRUE
ENSG00000198825	ENSG00000085840	INPP5F	ORC1	324	1.01264	1.73784	0.820569	0.0388011	0.0557108	0.0245187	1	0.0965675	-0.743038	0.0965675	1	-0.612223	-0.743038	-0.612223	1	6.07035	0.372434	1.52389e-32	TRUE
ENSG00000198825	ENSG00000091651	INPP5F	ORC6	324	0.993786	1.36425	0.619793	0.038846	0.04526	0.0186006	1	0.0944768	-0.746878	0.0944768	1	-0.601498	-0.746878	-0.601498	1	6.30133	0.4365	8.25888e-15	TRUE
ENSG00000198825	ENSG00000087111	INPP5F	PIGS	324	1.0331	1.25996	0.796019	0.0378794	0.0384754	0.0222489	1	0.0880215	-0.757786	0.0880215	1	-0.581615	-0.757786	-0.581615	1	5.52471	0.19145	3.32956e-11	TRUE
ENSG00000198825	ENSG00000127564	INPP5F	PKMYT1	324	1.07545	1.52122	0.712899	0.0413764	0.0480241	0.0210111	1	0.0627444	-0.751056	0.0627444	1	-0.575622	-0.751056	-0.575622	1	6.00391	0.0345871	6.9245e-24	TRUE
ENSG00000198825	ENSG00000014138	INPP5F	POLA2	324	1.04585	1.34309	0.852102	0.0413349	0.0423521	0.0255923	1	0.101729	-0.768248	0.101729	1	-0.579408	-0.768248	-0.579408	1	6.24065	0.134086	5.75304e-15	TRUE
ENSG00000198825	ENSG00000062822	INPP5F	POLD1	324	1.06018	1.29279	0.763964	0.0388254	0.0398849	0.0213504	1	0.0679335	-0.751026	0.0679335	1	-0.575807	-0.751026	-0.575807	1	5.5478	0.0610503	8.78698e-13	TRUE
ENSG00000198825	ENSG00000177084	INPP5F	POLE	324	1.0458	1.20099	1.21554	0.0484495	0.0485476	0.0427717	1	0.0443243	-0.737264	0.0443243	1	-0.5733	-0.737264	-0.5733	1	8.82013	0.172617	2.22135e-05	TRUE
ENSG00000198825	ENSG00000100479	INPP5F	POLE2	324	1.14161	1.39803	0.927709	0.0473479	0.0445581	0.0293957	1	0.0994391	-0.78011	0.0994391	1	-0.562002	-0.78011	-0.562002	1	6.84903	0.00149892	1.65011e-17	TRUE
ENSG00000198825	ENSG00000144231	INPP5F	POLR2D	324	1.03096	1.33268	0.614937	0.0367099	0.0388126	0.0168314	1	0.122313	-0.767227	0.122313	1	-0.596388	-0.767227	-0.596388	1	5.19087	0.199795	2.19117e-16	TRUE
ENSG00000198825	ENSG00000198056	INPP5F	PRIM1	324	1.00521	1.84212	0.618047	0.0383571	0.0573288	0.0183952	1	0.102134	-0.744936	0.102134	1	-0.613163	-0.744936	-0.613163	1	6.04529	0.446044	5.07957e-38	TRUE
ENSG00000198825	ENSG00000164306	INPP5F	PRIMPOL	323	1.00706	1.08876	1.43162	0.0339386	0.0302743	0.036724	1	0.128877	-0.772449	0.128877	1	-0.589658	-0.772449	-0.589658	1	4.69457	0.417671	0.00180586	TRUE
ENSG00000198825	ENSG00000131470	INPP5F	PSMC3IP	323	0.997641	1.29796	0.926119	0.0416002	0.0443106	0.0294004	1	0.117081	-0.764859	0.117081	1	-0.596827	-0.764859	-0.596827	1	6.85487	0.477406	4.05657e-11	TRUE
ENSG00000198825	ENSG00000113456	INPP5F	RAD1	324	1.02297	1.37433	0.716876	0.0359296	0.0402627	0.0194568	1	0.11103	-0.758164	0.11103	1	-0.601632	-0.758164	-0.601632	1	5.07896	0.261576	1.1445e-18	TRUE
ENSG00000198825	ENSG00000070950	INPP5F	RAD18	324	1.02397	1.50095	0.893115	0.0385558	0.0463825	0.0258532	1	0.0940196	-0.754368	0.0940196	1	-0.595174	-0.754368	-0.595174	1	5.73362	0.267307	1.05748e-23	TRUE
ENSG00000198825	ENSG00000051180	INPP5F	RAD51	324	0.985958	1.52542	0.848764	0.0363899	0.0449616	0.023554	1	0.0758959	-0.751243	0.0758959	1	-0.578372	-0.751243	-0.578372	1	5.57119	0.349922	7.91153e-27	TRUE
ENSG00000198825	ENSG00000111247	INPP5F	RAD51AP1	324	0.997492	1.8307	0.688229	0.0384501	0.059763	0.0208277	1	0.097348	-0.736744	0.097348	1	-0.623048	-0.736744	-0.623048	1	6.11507	0.47402	5.17376e-35	TRUE
ENSG00000198825	ENSG00000108384	INPP5F	RAD51C	324	1.0673	1.24878	0.864903	0.0415871	0.0392255	0.0258244	1	0.117081	-0.773805	0.117081	1	-0.58319	-0.773805	-0.58319	1	6.14404	0.0532842	3.84436e-10	TRUE
ENSG00000198825	ENSG00000085999	INPP5F	RAD54L	324	1.00067	1.544	0.796118	0.0403488	0.0522286	0.0249407	1	0.110411	-0.75112	0.110411	1	-0.613026	-0.75112	-0.613026	1	6.57528	0.493365	2.22793e-22	TRUE
ENSG00000198825	ENSG00000099901	INPP5F	RANBP1	324	0.920755	1.23323	0.509429	0.0400446	0.0437946	0.0165429	1	0.106409	-0.756083	0.106409	1	-0.591228	-0.756083	-0.591228	1	7.61877	0.0243392	9.48396e-08	TRUE
ENSG00000198825	ENSG00000160957	INPP5F	RECQL4	321	1.05417	1.40815	1.24999	0.0483676	0.0578618	0.0454108	1	0.0834205	-0.738282	0.0834205	1	-0.610046	-0.738282	-0.610046	1	8.72853	0.131796	5.45755e-12	TRUE
ENSG00000198825	ENSG00000133119	INPP5F	RFC3	324	1.00478	1.46121	0.692266	0.0374467	0.0461048	0.0199475	1	0.0971883	-0.746962	0.0971883	1	-0.605502	-0.746962	-0.605502	1	5.74404	0.44928	5.49586e-21	TRUE
ENSG00000198825	ENSG00000163918	INPP5F	RFC4	324	0.997957	1.50922	0.610306	0.0366101	0.0460663	0.0171525	1	0.0868916	-0.745285	0.0868916	1	-0.596531	-0.745285	-0.596531	1	5.61959	0.477771	1.37958e-24	TRUE
ENSG00000198825	ENSG00000111445	INPP5F	RFC5	324	0.975141	1.54762	0.678711	0.0396115	0.0544623	0.0214875	1	0.103456	-0.737711	0.103456	1	-0.624764	-0.737711	-0.624764	1	6.72498	0.26537	3.69561e-21	TRUE
ENSG00000198825	ENSG00000178966	INPP5F	RMI1	324	1.02684	1.54668	0.841871	0.0368216	0.0457034	0.0235386	1	0.129258	-0.760327	0.129258	1	-0.615625	-0.760327	-0.615625	1	5.23108	0.233314	8.06357e-28	TRUE
ENSG00000198825	ENSG00000104889	INPP5F	RNASEH2A	324	0.993668	1.34902	0.529755	0.0363986	0.0410595	0.0147213	1	0.0740911	-0.74485	0.0740911	1	-0.581262	-0.74485	-0.581262	1	5.74017	0.431006	3.6164e-16	TRUE
ENSG00000198825	ENSG00000167325	INPP5F	RRM1	324	1.01423	1.3208	0.58817	0.0384991	0.042703	0.0173439	1	0.118704	-0.756784	0.118704	1	-0.60824	-0.756784	-0.60824	1	5.97988	0.355952	2.90848e-13	TRUE
ENSG00000198825	ENSG00000171848	INPP5F	RRM2	324	0.959863	1.87777	0.576902	0.0433367	0.0737599	0.0201106	1	0.0437442	-0.710297	0.0437442	1	-0.610677	-0.710297	-0.610677	1	8.4319	0.177527	1.33958e-27	TRUE
ENSG00000198825	ENSG00000115884	INPP5F	SDC1	324	1.0675	1.73535	0.794821	0.0421778	0.0578602	0.0250002	1	0.124828	-0.75437	0.124828	1	-0.623551	-0.75437	-0.623551	1	6.41204	0.0552579	1.48544e-30	TRUE
ENSG00000198825	ENSG00000176974	INPP5F	SHMT1	324	1.0767	1.24725	0.731072	0.0411289	0.0391952	0.0214696	1	0.109227	-0.770928	0.109227	1	-0.584719	-0.770928	-0.584719	1	5.83882	0.0315585	4.67639e-10	TRUE
ENSG00000198825	ENSG00000163950	INPP5F	SLBP	324	1.11198	1.23367	0.745289	0.0380281	0.0337385	0.0194277	1	0.0935156	-0.774243	0.0935156	1	-0.564248	-0.774243	-0.564248	1	4.76905	0.00173437	1.18662e-11	TRUE
ENSG00000198825	ENSG00000139514	INPP5F	SLC7A1	324	1.07897	1.52673	0.948734	0.0457071	0.0541945	0.031213	1	0.0697247	-0.743552	0.0697247	1	-0.58531	-0.743552	-0.58531	1	7.66052	0.0425001	4.83037e-20	TRUE
ENSG00000198825	ENSG00000154760	INPP5F	SLFN13	324	1.00716	1.1152	1.40717	0.0487292	0.0479924	0.0529994	1	0.134316	-0.758818	0.134316	1	-0.621773	-0.758818	-0.621773	1	9.17864	0.441641	0.00847486	TRUE
ENSG00000198825	ENSG00000136824	INPP5F	SMC2	324	1.03235	1.37346	0.768584	0.0342655	0.038825	0.0200342	1	0.131498	-0.75897	0.131498	1	-0.61706	-0.75897	-0.61706	1	4.62706	0.172902	1.03133e-19	TRUE
ENSG00000198825	ENSG00000161981	INPP5F	SNRNP25	324	0.960413	1.46141	0.566263	0.039483	0.0495835	0.0177511	1	0.0994462	-0.747453	0.0994462	1	-0.603488	-0.747453	-0.603488	1	6.87979	0.158396	1.07407e-18	TRUE
ENSG00000198825	ENSG00000089006	INPP5F	SNX5	324	1.03753	1.33289	0.577676	0.0401618	0.0429319	0.0171639	1	0.0934473	-0.755584	0.0934473	1	-0.586873	-0.755584	-0.586873	1	6.27449	0.175361	5.95122e-14	TRUE
ENSG00000198825	ENSG00000188529	INPP5F	SRSF10	324	1.00523	1.2678	0.56658	0.0354864	0.0368349	0.0151961	1	0.106767	-0.760803	0.106767	1	-0.5902	-0.760803	-0.5902	1	5.12082	0.441455	1.37769e-12	TRUE
ENSG00000198825	ENSG00000101972	INPP5F	STAG2	324	0.98363	1.36435	0.867569	0.040466	0.0455139	0.0268269	1	0.0799611	-0.751105	0.0799611	1	-0.580538	-0.751105	-0.580538	1	6.8916	0.343042	1.1027e-14	TRUE
ENSG00000198825	ENSG00000113649	INPP5F	TCERG1	324	0.98361	1.23697	0.60037	0.0341464	0.0353354	0.0156092	1	0.0764059	-0.752319	0.0764059	1	-0.574057	-0.752319	-0.574057	1	5.01118	0.315784	4.50259e-11	TRUE
ENSG00000198825	ENSG00000070814	INPP5F	TCOF1	324	1.06068	1.38147	0.635801	0.0382651	0.0418717	0.017804	1	0.104306	-0.758054	0.104306	1	-0.597465	-0.758054	-0.597465	1	5.37996	0.0568735	4.52674e-18	TRUE
ENSG00000198825	ENSG00000198176	INPP5F	TFDP1	324	1.07405	1.31379	0.720452	0.0372844	0.0369503	0.0192389	1	0.117062	-0.77162	0.117062	1	-0.588177	-0.77162	-0.588177	1	4.89799	0.02394	3.8285e-16	TRUE
ENSG00000198825	ENSG00000184436	INPP5F	THAP7	323	0.986037	1.28799	1.0071	0.0372945	0.0402348	0.0289197	1	0.0926844	-0.753539	0.0926844	1	-0.588632	-0.753539	-0.588632	1	5.89283	0.354179	2.82011e-12	TRUE
ENSG00000198825	ENSG00000075131	INPP5F	TIPIN	324	1.01329	1.27458	0.83432	0.035086	0.0355584	0.0218061	1	0.092715	-0.761514	0.092715	1	-0.576057	-0.761514	-0.576057	1	4.96786	0.352538	7.35779e-14	TRUE
ENSG00000198825	ENSG00000167900	INPP5F	TK1	324	0.919516	1.64498	0.642014	0.0355699	0.0522344	0.0188736	1	0.0947881	-0.739897	0.0947881	1	-0.6097	-0.739897	-0.6097	1	6.09522	0.0121612	3.16736e-29	TRUE
ENSG00000198825	ENSG00000166881	INPP5F	TMEM194A	324	0.974364	1.31954	1.14166	0.0408113	0.0483131	0.0368792	1	0.0906182	-0.741145	0.0906182	1	-0.607115	-0.741145	-0.607115	1	7.20676	0.265176	7.81919e-11	TRUE
ENSG00000198825	ENSG00000155755	INPP5F	TMEM237	323	1.00724	1.51467	0.71866	0.0399863	0.052483	0.0224165	1	0.104247	-0.741205	0.104247	1	-0.622183	-0.741205	-0.622183	1	6.47809	0.428265	2.52994e-20	TRUE
ENSG00000198825	ENSG00000135185	INPP5F	TMEM243	324	0.983099	1.20324	0.777996	0.0399237	0.0430641	0.0244623	1	0.117059	-0.750576	0.117059	1	-0.615457	-0.750576	-0.615457	1	6.74891	0.336167	1.76823e-06	TRUE
ENSG00000198825	ENSG00000120802	INPP5F	TMPO	324	1.01978	1.24358	0.632808	0.0368473	0.0374473	0.0175671	1	0.118996	-0.76348	0.118996	1	-0.598533	-0.76348	-0.598533	1	5.3568	0.295918	1.49428e-10	TRUE
ENSG00000198825	ENSG00000132773	INPP5F	TOE1	324	0.964084	1.41034	1.02585	0.0452608	0.0558575	0.0371611	1	0.11343	-0.750041	0.11343	1	-0.618051	-0.750041	-0.618051	1	8.56826	0.214029	8.4871e-13	TRUE
ENSG00000198825	ENSG00000071539	INPP5F	TRIP13	324	0.996001	1.55592	0.689527	0.0385425	0.049841	0.020551	1	0.0989652	-0.748579	0.0989652	1	-0.602775	-0.748579	-0.602775	1	6.20381	0.458718	6.15743e-25	TRUE
ENSG00000198825	ENSG00000116830	INPP5F	TTF2	324	1.00205	1.48424	0.82918	0.034166	0.0426685	0.0219815	1	0.116793	-0.75329	0.116793	1	-0.614742	-0.75329	-0.614742	1	4.76653	0.476053	1.25939e-25	TRUE
ENSG00000198825	ENSG00000131462	INPP5F	TUBG1	324	0.986364	1.15009	0.547212	0.0356824	0.0346125	0.0148948	1	0.0893205	-0.756553	0.0893205	1	-0.576599	-0.756553	-0.576599	1	5.50107	0.351303	9.71115e-06	TRUE
ENSG00000198825	ENSG00000176890	INPP5F	TYMS	324	0.983726	1.28888	0.616957	0.0399127	0.0439605	0.0191122	1	0.105448	-0.754804	0.105448	1	-0.596348	-0.754804	-0.596348	1	6.79566	0.341868	1.00782e-10	TRUE
ENSG00000198825	ENSG00000077152	INPP5F	UBE2T	324	0.949466	1.50415	0.585528	0.0382084	0.0506623	0.0179438	1	0.0884829	-0.740213	0.0884829	1	-0.603603	-0.740213	-0.603603	1	6.65752	0.0934563	8.22429e-21	TRUE
ENSG00000198825	ENSG00000012963	INPP5F	UBR7	324	0.980344	1.43129	0.860936	0.0385698	0.046408	0.026026	1	0.127487	-0.761625	0.127487	1	-0.612352	-0.761625	-0.612352	1	6.09125	0.305336	1.1764e-18	TRUE
ENSG00000198825	ENSG00000116750	INPP5F	UCHL5	324	1.02734	1.26263	0.674206	0.0382453	0.0389527	0.0192917	1	0.124731	-0.767242	0.124731	1	-0.599324	-0.767242	-0.599324	1	5.60925	0.237598	3.62786e-11	TRUE
ENSG00000198825	ENSG00000130717	INPP5F	UCK1	324	0.974173	1.26812	0.885246	0.0372918	0.039564	0.0254668	1	0.0937114	-0.758321	0.0937114	1	-0.583193	-0.758321	-0.583193	1	5.90288	0.244543	2.94177e-11	TRUE
ENSG00000198825	ENSG00000114491	INPP5F	UMPS	324	1.00397	1.42708	0.587474	0.0418897	0.0485229	0.0188215	1	0.120328	-0.76293	0.120328	1	-0.602758	-0.76293	-0.602758	1	6.93467	0.462292	4.24839e-17	TRUE
ENSG00000198825	ENSG00000162607	INPP5F	USP1	324	0.998784	1.29669	0.737236	0.0368875	0.0404191	0.0209808	1	0.121658	-0.758257	0.121658	1	-0.608381	-0.758257	-0.608381	1	5.58417	0.48686	8.80837e-13	TRUE
ENSG00000198825	ENSG00000100749	INPP5F	VRK1	324	0.966299	1.46905	0.576834	0.0387854	0.0501697	0.0179344	1	0.118529	-0.747399	0.118529	1	-0.619402	-0.747399	-0.619402	1	6.65492	0.192776	7.77724e-19	TRUE
ENSG00000198825	ENSG00000075702	INPP5F	WDR62	324	1.04353	1.57178	1.05635	0.0416647	0.0519539	0.0327928	1	0.111887	-0.755908	0.111887	1	-0.607896	-0.755908	-0.607896	1	6.4583	0.14847	2.04097e-24	TRUE
ENSG00000198825	ENSG00000127337	INPP5F	YEATS4	324	1.00752	1.38823	0.663743	0.0387545	0.0450273	0.019561	1	0.0857123	-0.74547	0.0857123	1	-0.59545	-0.74547	-0.59545	1	6.15587	0.423119	1.52981e-16	TRUE
ENSG00000198825	ENSG00000175322	INPP5F	ZNF519	324	1.07094	1.37127	0.947321	0.0357481	0.0383095	0.0245977	1	0.0974125	-0.755173	0.0974125	1	-0.589816	-0.755173	-0.589816	1	4.85412	0.0240325	5.97226e-20	TRUE
ENSG00000198825	ENSG00000197472	INPP5F	ZNF695	324	1.10318	1.44392	0.873359	0.0458554	0.0532103	0.0289556	1	0.0984807	-0.745984	0.0984807	1	-0.615465	-0.745984	-0.615465	1	7.11794	0.0125579	1.08768e-15	TRUE
ENSG00000198825	ENSG00000196081	INPP5F	ZNF724P	324	1.08915	1.45158	0.881176	0.0410453	0.0464563	0.0262489	1	0.116397	-0.759513	0.116397	1	-0.610635	-0.759513	-0.610635	1	5.79376	0.0152977	4.7801e-20	TRUE
ENSG00000198825	ENSG00000122952	INPP5F	ZWINT	324	0.947317	1.6762	0.531394	0.0416084	0.0646619	0.0182039	1	0.0900547	-0.725297	0.0900547	1	-0.629394	-0.725297	-0.629394	1	7.88087	0.103188	1.60462e-22	TRUE
ENSG00000185507	ENSG00000151694	IRF7	ADAM17	190	0.999028	1.06244	1.05285	0.0483393	0.0395155	0.026465	1	0.0676224	-0.502922	0.0676224	1	-0.725342	-0.502922	-0.725342	1	5.05618	0.491993	0.0578968	TRUE
ENSG00000185507	ENSG00000006831	IRF7	ADIPOR2	190	1.10923	1.07121	1.20104	0.0597067	0.0437996	0.0337354	1	0.0732473	-0.52168	0.0732473	1	-0.718781	-0.52168	-0.718781	1	6.15838	0.0344586	0.0528361	TRUE
ENSG00000185507	ENSG00000161618	IRF7	ALDH16A1	190	1.12564	1.10953	0.875589	0.0608125	0.045394	0.0248391	1	0.0690463	-0.522319	0.0690463	1	-0.718903	-0.522319	-0.718903	1	6.19651	0.0201047	0.0083966	TRUE
ENSG00000185507	ENSG00000114019	IRF7	AMOTL2	190	0.961759	0.844908	1.24076	0.0591635	0.0399581	0.0383468	1	0.0732121	-0.511474	0.0732121	1	-0.716755	-0.511474	-0.716755	1	7.72772	0.259421	7.19452e-05	TRUE
ENSG00000185507	ENSG00000196961	IRF7	AP2A1	190	1.11871	1.13866	0.737642	0.0613491	0.0450098	0.0206971	1	0.0676236	-0.528853	0.0676236	1	-0.706663	-0.528853	-0.706663	1	6.28019	0.0272501	0.00118829	TRUE
ENSG00000185507	ENSG00000183020	IRF7	AP2A2	190	0.98769	1.11876	1.3704	0.0652902	0.0524372	0.0442993	1	0.0155741	-0.483401	0.0155741	1	-0.702175	-0.483401	-0.702175	1	8.68529	0.425328	0.0123333	TRUE
ENSG00000185507	ENSG00000242802	IRF7	AP5Z1	190	1.03132	1.11625	1.14651	0.091228	0.076848	0.0516395	1	0.0321291	-0.48736	0.0321291	1	-0.735823	-0.48736	-0.735823	1	13.9739	0.365864	0.0660253	TRUE
ENSG00000185507	ENSG00000140750	IRF7	ARHGAP17	190	1.04933	1.10278	0.964834	0.0638103	0.0484735	0.0293712	1	0.0520719	-0.50637	0.0520719	1	-0.710931	-0.50637	-0.710931	1	7.48801	0.220226	0.0176497	TRUE
ENSG00000185507	ENSG00000141522	IRF7	ARHGDIA	190	1.11538	1.01175	0.611393	0.0790035	0.0524506	0.0218529	1	0.0449822	-0.520427	0.0449822	1	-0.695281	-0.520427	-0.695281	1	10.2582	0.0729256	0.411478	TRUE
ENSG00000185507	ENSG00000198925	IRF7	ATG9A	190	1.06373	0.956113	0.958335	0.0495454	0.0326853	0.0223226	1	0.0553305	-0.520784	0.0553305	1	-0.696847	-0.520784	-0.696847	1	4.58638	0.0999723	0.0904962	TRUE
ENSG00000185507	ENSG00000163399	IRF7	ATP1A1	190	1.08357	1.06587	0.614148	0.0594291	0.0421411	0.016934	1	0.0622886	-0.524232	0.0622886	1	-0.702592	-0.524232	-0.702592	1	6.21381	0.0806669	0.0598496	TRUE
ENSG00000185507	ENSG00000096155	IRF7	BAG6	190	1.37016	0.983862	0.769839	0.124814	0.0697697	0.0384093	1	0.0777484	-0.546073	0.0777484	1	-0.69816	-0.546073	-0.69816	1	18.4175	0.00170706	0.408665	TRUE
ENSG00000185507	ENSG00000176720	IRF7	BOK	190	1.20543	1.07249	1.19184	0.0711491	0.0447229	0.0359351	1	0.0860533	-0.554616	0.0860533	1	-0.693056	-0.554616	-0.693056	1	7.33024	0.00217188	0.053374	TRUE
ENSG00000185507	ENSG00000204256	IRF7	BRD2	190	1.12134	1.15478	0.883539	0.0743972	0.055192	0.0293981	1	0.00928582	-0.496011	0.00928582	1	-0.694986	-0.496011	-0.694986	1	8.97843	0.0522942	0.00278667	TRUE
ENSG00000185507	ENSG00000172270	IRF7	BSG	190	1.10608	0.99187	0.436064	0.0715256	0.0471122	0.0143025	1	0.0594956	-0.526774	0.0594956	1	-0.69574	-0.526774	-0.69574	1	8.80372	0.0698579	0.431587	TRUE
ENSG00000185507	ENSG00000171302	IRF7	CANT1	190	1.02101	0.93232	1.10485	0.0570071	0.0410313	0.0318254	1	0.0625504	-0.503299	0.0625504	1	-0.721913	-0.503299	-0.721913	1	6.605	0.356446	0.0503639	TRUE
ENSG00000185507	ENSG00000067955	IRF7	CBFB	190	1.09872	1.0058	1.13111	0.0552958	0.037872	0.0291011	1	0.0608319	-0.522583	0.0608319	1	-0.710211	-0.522583	-0.710211	1	5.251	0.0379097	0.439199	TRUE
ENSG00000185507	ENSG00000142039	IRF7	CCDC97	190	1.04267	0.9282	1.27328	0.0591662	0.0399009	0.0369901	1	0.100384	-0.532466	0.100384	1	-0.715709	-0.532466	-0.715709	1	6.84095	0.235856	0.0367798	TRUE
ENSG00000185507	ENSG00000177697	IRF7	CD151	190	1.10573	0.883252	0.787187	0.0646891	0.0367372	0.0222984	1	0.0249982	-0.527126	0.0249982	1	-0.666558	-0.527126	-0.666558	1	7.00888	0.051919	0.000867923	TRUE
ENSG00000185507	ENSG00000106153	IRF7	CHCHD2	188	1.0958	0.951646	0.675923	0.103133	0.0666047	0.0324223	1	0.0611631	-0.519647	0.0611631	1	-0.701238	-0.519647	-0.701238	1	17.7361	0.177073	0.234382	TRUE
ENSG00000185507	ENSG00000171316	IRF7	CHD7	190	1.08176	1.02315	0.81854	0.0467132	0.03245	0.0179945	1	0.0665364	-0.521207	0.0665364	1	-0.704204	-0.521207	-0.704204	1	4.05411	0.0408481	0.238226	TRUE
ENSG00000185507	ENSG00000072609	IRF7	CHFR	190	1.08679	1.05599	0.944992	0.0569187	0.0414697	0.0253877	1	0.0565244	-0.514365	0.0565244	1	-0.713946	-0.514365	-0.713946	1	5.70786	0.0644937	0.0892825	TRUE
ENSG00000185507	ENSG00000136026	IRF7	CKAP4	190	1.13384	1.00666	0.870472	0.0586495	0.0355933	0.0217707	1	0.0356303	-0.535324	0.0356303	1	-0.675998	-0.535324	-0.675998	1	5.26851	0.0118045	0.425868	TRUE
ENSG00000185507	ENSG00000130779	IRF7	CLIP1	190	1.02939	1.00935	1.1559	0.0468753	0.0333353	0.0265376	1	0.0883532	-0.533395	0.0883532	1	-0.710092	-0.533395	-0.710092	1	4.32563	0.265708	0.389683	TRUE
ENSG00000185507	ENSG00000164692	IRF7	COL1A2	190	1.06095	1.18127	1.08449	0.0755436	0.0627446	0.0403569	1	0.0805542	-0.523509	0.0805542	1	-0.723725	-0.523509	-0.723725	1	10.3712	0.210408	0.00216024	TRUE
ENSG00000185507	ENSG00000088882	IRF7	CPXM1	190	1.1343	0.893751	1.02897	0.0662421	0.0384891	0.0303757	1	0.0585343	-0.537898	0.0585343	1	-0.688679	-0.537898	-0.688679	1	7.14929	0.0220218	0.00317315	TRUE
ENSG00000185507	ENSG00000167657	IRF7	DAPK3	190	1.11732	1.0124	1.45846	0.066287	0.0431064	0.0439475	1	0.0991182	-0.554046	0.0991182	1	-0.7069	-0.554046	-0.7069	1	7.08784	0.0391847	0.386931	TRUE
ENSG00000185507	ENSG00000204843	IRF7	DCTN1	190	1.12561	1.03471	0.743553	0.0650307	0.0447091	0.0222683	1	0.0654916	-0.521688	0.0654916	1	-0.70851	-0.521688	-0.70851	1	7.19337	0.0274672	0.219233	TRUE
ENSG00000185507	ENSG00000100246	IRF7	DNAL4	190	1.07453	0.922755	1.13827	0.0564948	0.0360474	0.0301777	1	0.0623867	-0.522607	0.0623867	1	-0.699612	-0.522607	-0.699612	1	5.87496	0.0943434	0.0167082	TRUE
ENSG00000185507	ENSG00000004975	IRF7	DVL2	190	0.998885	1.02137	0.881577	0.0511635	0.0396411	0.023273	1	0.104172	-0.524508	0.104172	1	-0.729649	-0.524508	-0.729649	1	5.50548	0.491319	0.295267	TRUE
ENSG00000185507	ENSG00000110047	IRF7	EHD1	190	1.12099	1.10586	1.2124	0.0688807	0.0475476	0.0369971	1	0.0659384	-0.53869	0.0659384	1	-0.700168	-0.53869	-0.700168	1	7.32419	0.0403214	0.0135929	TRUE
ENSG00000185507	ENSG00000143819	IRF7	EPHX1	190	1.17602	1.0319	1.05964	0.102775	0.0665356	0.0472989	1	0.0329954	-0.516024	0.0329954	1	-0.683234	-0.516024	-0.683234	1	16.0958	0.044213	0.316082	TRUE
ENSG00000185507	ENSG00000157557	IRF7	ETS2	190	1.01076	0.973939	1.06103	0.0537364	0.0377449	0.028233	1	0.0575553	-0.514533	0.0575553	1	-0.700353	-0.514533	-0.700353	1	5.99033	0.420775	0.245386	TRUE
ENSG00000185507	ENSG00000141699	IRF7	FAM134C	190	1.0966	1.02724	1.15405	0.0586724	0.0406325	0.0315684	1	0.0720525	-0.527754	0.0720525	1	-0.707993	-0.527754	-0.707993	1	6.02617	0.0506748	0.251684	TRUE
ENSG00000185507	ENSG00000071889	IRF7	FAM3A	190	1.08476	0.969058	1.07881	0.0540256	0.0352249	0.0266041	1	0.0246242	-0.506749	0.0246242	1	-0.690595	-0.506749	-0.690595	1	5.15775	0.0591765	0.190424	TRUE
ENSG00000185507	ENSG00000006607	IRF7	FARP2	190	0.991334	0.92805	1.79307	0.0475859	0.0332758	0.0431578	1	0.0619633	-0.511529	0.0619633	1	-0.705963	-0.511529	-0.705963	1	4.90146	0.427842	0.0159354	TRUE
ENSG00000185507	ENSG00000141560	IRF7	FN3KRP	190	1.06951	1.03109	0.963887	0.0520745	0.0373692	0.0238217	1	0.0357188	-0.500318	0.0357188	1	-0.703275	-0.500318	-0.703275	1	5.1124	0.0917901	0.203265	TRUE
ENSG00000185507	ENSG00000126391	IRF7	FRMD8	190	1.00841	1.03787	1.32984	0.0560865	0.0448888	0.0387928	1	0.0972521	-0.52236	0.0972521	1	-0.734484	-0.52236	-0.734484	1	6.45477	0.440517	0.199986	TRUE
ENSG00000185507	ENSG00000075618	IRF7	FSCN1	190	1.07262	0.907848	0.655597	0.064983	0.0416306	0.0201229	1	0.070162	-0.525087	0.070162	1	-0.701138	-0.525087	-0.701138	1	7.7955	0.132597	0.0140338	TRUE
ENSG00000185507	ENSG00000160211	IRF7	G6PD	190	1.12708	1.13922	0.901958	0.0580304	0.0433143	0.0239089	1	0.035607	-0.506651	0.035607	1	-0.704206	-0.506651	-0.704206	1	5.704	0.0148845	0.000770404	TRUE
ENSG00000185507	ENSG00000173264	IRF7	GPR137	190	1.07354	0.922492	1.37103	0.0639059	0.0388807	0.0400018	1	0.0775344	-0.535806	0.0775344	1	-0.695662	-0.535806	-0.695662	1	7.11549	0.125659	0.0238306	TRUE
ENSG00000185507	ENSG00000126107	IRF7	HECTD3	190	1.10402	1.11589	1.01153	0.0564895	0.0432912	0.0267886	1	0.0316502	-0.498149	0.0316502	1	-0.71144	-0.498149	-0.71144	1	5.60313	0.0335778	0.00404347	TRUE
ENSG00000185507	ENSG00000122557	IRF7	HERPUD2	190	1.00758	0.983127	1.20262	0.0515191	0.0365052	0.0306504	1	0.0643586	-0.515699	0.0643586	1	-0.703561	-0.515699	-0.703561	1	5.49165	0.441598	0.322232	TRUE
ENSG00000185507	ENSG00000073792	IRF7	IGF2BP2	190	1.03715	1.10442	0.961307	0.0575396	0.0456523	0.0274073	1	0.0600096	-0.506227	0.0600096	1	-0.713578	-0.506227	-0.713578	1	6.6418	0.259625	0.0116517	TRUE
ENSG00000185507	ENSG00000073009	IRF7	IKBKG	190	1.00479	1.10897	1.20561	0.0558299	0.0437962	0.03306	1	0.0469867	-0.508484	0.0469867	1	-0.707606	-0.508484	-0.707606	1	6.11233	0.46589	0.0068579	TRUE
ENSG00000185507	ENSG00000135916	IRF7	ITM2C	190	1.08876	1.1168	0.565325	0.0586025	0.0432419	0.0153494	1	0.042455	-0.514177	0.042455	1	-0.700997	-0.514177	-0.700997	1	6.00894	0.0657813	0.00377202	TRUE
ENSG00000185507	ENSG00000174996	IRF7	KLC2	190	1.06702	1.01328	1.11923	0.0630178	0.0453905	0.0338645	1	0.0668761	-0.515006	0.0668761	1	-0.719243	-0.515006	-0.719243	1	7.14321	0.144445	0.385077	TRUE
ENSG00000185507	ENSG00000137171	IRF7	KLC4	190	1.10984	1.07137	1.18412	0.0530847	0.0383191	0.0291212	1	0.0481016	-0.513338	0.0481016	1	-0.711798	-0.513338	-0.711798	1	4.78179	0.0199527	0.0320452	TRUE
ENSG00000185507	ENSG00000100258	IRF7	LMF2	190	1.11483	0.914147	1.08198	0.0583291	0.0343645	0.0279961	1	0.0521642	-0.531063	0.0521642	1	-0.683741	-0.531063	-0.683741	1	5.72458	0.0252334	0.00667091	TRUE
ENSG00000185507	ENSG00000113368	IRF7	LMNB1	190	1.00887	1.03187	0.983781	0.0603092	0.0425341	0.0282777	1	0.0520121	-0.523014	0.0520121	1	-0.696421	-0.523014	-0.696421	1	6.79597	0.441602	0.227286	TRUE
ENSG00000185507	ENSG00000108829	IRF7	LRRC59	190	1.09535	1.12631	0.743859	0.0588692	0.0430507	0.0200223	1	0.0568477	-0.526526	0.0568477	1	-0.703471	-0.526526	-0.703471	1	5.78669	0.0534934	0.00188289	TRUE
ENSG00000185507	ENSG00000173327	IRF7	MAP3K11	190	1.10303	1.07813	1.08951	0.0577152	0.0399447	0.0285467	1	0.0670632	-0.533216	0.0670632	1	-0.701049	-0.533216	-0.701049	1	5.56126	0.0379292	0.0259828	TRUE
ENSG00000185507	ENSG00000166484	IRF7	MAPK7	190	1.08889	1.03025	1.07066	0.0589825	0.0410335	0.0292993	1	0.0588713	-0.520736	0.0588713	1	-0.705781	-0.520736	-0.705781	1	6.0562	0.0667461	0.230938	TRUE
ENSG00000185507	ENSG00000088888	IRF7	MAVS	190	1.1106	0.956007	1.38803	0.0602109	0.0376405	0.0378412	1	0.0713767	-0.537255	0.0713767	1	-0.695703	-0.537255	-0.695703	1	6.13119	0.0339096	0.121994	TRUE
ENSG00000185507	ENSG00000165175	IRF7	MID1IP1	190	1.17992	0.967807	1.09635	0.0955445	0.0564221	0.045072	1	0.0929833	-0.553854	0.0929833	1	-0.693043	-0.553854	-0.693043	1	13.3597	0.0306199	0.284488	TRUE
ENSG00000185507	ENSG00000149480	IRF7	MTA2	190	1.05323	1.00832	1.03699	0.0574528	0.0409504	0.0287951	1	0.0697235	-0.520601	0.0697235	1	-0.70899	-0.520601	-0.70899	1	6.29059	0.177708	0.419606	TRUE
ENSG00000185507	ENSG00000066855	IRF7	MTFR1	190	1.05285	1.16094	1.24729	0.07059	0.058249	0.0429142	1	0.02833	-0.488867	0.02833	1	-0.716339	-0.488867	-0.716339	1	9.2325	0.227495	0.00315052	TRUE
ENSG00000185507	ENSG00000104805	IRF7	NUCB1	190	1.04793	1.02512	0.695594	0.0502866	0.0346844	0.0163519	1	0.0477079	-0.5208	0.0477079	1	-0.695376	-0.5208	-0.695376	1	4.62022	0.17089	0.234881	TRUE
ENSG00000185507	ENSG00000100266	IRF7	PACSIN2	190	1.10865	1.0197	0.908988	0.0572692	0.0380917	0.0236312	1	0.0785393	-0.539523	0.0785393	1	-0.707161	-0.539523	-0.707161	1	5.34401	0.0296746	0.302814	TRUE
ENSG00000185507	ENSG00000140992	IRF7	PDPK1	190	1.16649	1.06878	1.1401	0.0609215	0.0417103	0.0307132	1	0.0471047	-0.521198	0.0471047	1	-0.704394	-0.521198	-0.704394	1	5.74353	0.00344024	0.0504146	TRUE
ENSG00000185507	ENSG00000162734	IRF7	PEA15	190	1.08179	1.28044	0.862112	0.0626246	0.0532559	0.025575	1	0.0578922	-0.513412	0.0578922	1	-0.716072	-0.513412	-0.716072	1	6.87922	0.0965703	1.90521e-07	TRUE
ENSG00000185507	ENSG00000007541	IRF7	PIGQ	190	1.01939	1.01137	1.08717	0.0652329	0.0490555	0.0355081	1	0.0923645	-0.519501	0.0923645	1	-0.731421	-0.519501	-0.731421	1	8.12452	0.383277	0.408481	TRUE
ENSG00000185507	ENSG00000146707	IRF7	POMZP3	189	1.38734	1.13002	1.13062	0.11555	0.0735452	0.0518171	1	0.0737739	-0.543764	0.0737739	1	-0.709389	-0.543764	-0.709389	1	14.9909	0.000485735	0.0393565	TRUE
ENSG00000185507	ENSG00000100034	IRF7	PPM1F	190	0.977523	0.828903	2.18387	0.0754179	0.0481126	0.0817087	1	0.0545593	-0.51027	0.0545593	1	-0.697556	-0.51027	-0.697556	1	11.6593	0.383006	0.00023835	TRUE
ENSG00000185507	ENSG00000114302	IRF7	PRKAR2A	190	1.11214	1.05525	1.15608	0.0574856	0.0406581	0.0306802	1	0.0383407	-0.510491	0.0383407	1	-0.702453	-0.510491	-0.702453	1	5.72685	0.0262894	0.0879236	TRUE
ENSG00000185507	ENSG00000130175	IRF7	PRKCSH	190	1.12151	1.05756	0.710875	0.0706828	0.049118	0.0228195	1	0.0587282	-0.523743	0.0587282	1	-0.70329	-0.523743	-0.70329	1	8.2308	0.0436306	0.121385	TRUE
ENSG00000185507	ENSG00000112655	IRF7	PTK7	190	1.0439	0.897647	1.00046	0.0627218	0.0399439	0.0300882	1	0.0852583	-0.536178	0.0852583	1	-0.705758	-0.536178	-0.705758	1	7.31572	0.242427	0.00559109	TRUE
ENSG00000185507	ENSG00000119396	IRF7	RAB14	190	1.06953	1.04976	0.75513	0.0520315	0.0369181	0.0181604	1	0.0221384	-0.502276	0.0221384	1	-0.698145	-0.502276	-0.698145	1	4.78462	0.0915434	0.0896713	TRUE
ENSG00000185507	ENSG00000111540	IRF7	RAB5B	190	1.07162	0.936731	0.893288	0.0661861	0.0421744	0.0273231	1	0.0520998	-0.522663	0.0520998	1	-0.69191	-0.522663	-0.69191	1	7.82299	0.140296	0.0676288	TRUE
ENSG00000185507	ENSG00000144134	IRF7	RABL2A	190	0.950345	0.97603	1.6851	0.0595798	0.0445656	0.0517274	1	0.0674435	-0.512866	0.0674435	1	-0.717591	-0.512866	-0.717591	1	7.46644	0.202836	0.295658	TRUE
ENSG00000185507	ENSG00000143878	IRF7	RHOB	188	0.876074	0.755537	2.24217	0.0681396	0.0438337	0.0836725	1	0.073745	-0.50617	0.073745	1	-0.71083	-0.50617	-0.71083	1	11.4903	0.0352864	4.2851e-08	TRUE
ENSG00000185507	ENSG00000123091	IRF7	RNF11	190	1.16143	0.993226	0.964585	0.0659992	0.0418634	0.028219	1	0.0848813	-0.544502	0.0848813	1	-0.70841	-0.544502	-0.70841	1	6.65121	0.00768552	0.435815	TRUE
ENSG00000185507	ENSG00000103549	IRF7	RNF40	190	1.13702	1.09313	0.962901	0.0626662	0.0451592	0.0277606	1	0.0904418	-0.538543	0.0904418	1	-0.718042	-0.538543	-0.718042	1	6.38211	0.0150071	0.0202863	TRUE
ENSG00000185507	ENSG00000114993	IRF7	RTKN	190	1.15732	0.955954	0.879033	0.0551127	0.0338425	0.0212259	1	0.0334504	-0.517797	0.0334504	1	-0.686925	-0.517797	-0.686925	1	4.95023	0.0023988	0.0973468	TRUE
ENSG00000185507	ENSG00000227500	IRF7	SCAMP4	190	1.11386	0.900321	0.980239	0.06806	0.0419268	0.0302474	1	0.0442509	-0.514995	0.0442509	1	-0.693559	-0.514995	-0.693559	1	7.95888	0.0480076	0.00922056	TRUE
ENSG00000185507	ENSG00000185485	IRF7	SDHAP1	190	1.04878	1.01445	1.20077	0.0541013	0.0389116	0.0315624	1	0.0819963	-0.528395	0.0819963	1	-0.712477	-0.528395	-0.712477	1	5.57439	0.184211	0.355364	TRUE
ENSG00000185507	ENSG00000124067	IRF7	SLC12A4	190	0.951584	0.902655	1.56174	0.0534568	0.0371775	0.0427766	1	0.0474518	-0.505374	0.0474518	1	-0.704067	-0.505374	-0.704067	1	6.27275	0.183131	0.00477949	TRUE
ENSG00000185507	ENSG00000157637	IRF7	SLC38A10	190	1.11918	1.08006	1.19411	0.0749163	0.0544427	0.0416543	1	0.0989511	-0.538429	0.0989511	1	-0.722802	-0.538429	-0.722802	1	9.14982	0.0566709	0.0715484	TRUE
ENSG00000185507	ENSG00000127616	IRF7	SMARCA4	190	1.17033	1.00367	0.57625	0.0713717	0.0432303	0.0175044	1	0.0596939	-0.54292	0.0596939	1	-0.689085	-0.54292	-0.689085	1	7.42572	0.00900193	0.466223	TRUE
ENSG00000185507	ENSG00000110025	IRF7	SNX15	190	1.14545	1.21265	1.24754	0.063181	0.046802	0.0346004	1	0.0326152	-0.516374	0.0326152	1	-0.692005	-0.516374	-0.692005	1	6.33724	0.0112146	4.95176e-06	TRUE
ENSG00000185507	ENSG00000158792	IRF7	SPATA2L	190	1.09066	0.982218	1.3737	0.0613958	0.0415441	0.0394398	1	0.0768707	-0.528781	0.0768707	1	-0.715366	-0.528781	-0.715366	1	6.42971	0.0707363	0.334559	TRUE
ENSG00000185507	ENSG00000198369	IRF7	SPRED2	190	1.14456	0.835713	1.28473	0.0730909	0.0390876	0.0406706	1	0.0742976	-0.546363	0.0742976	1	-0.692696	-0.546363	-0.692696	1	8.07364	0.024712	2.03813e-05	TRUE
ENSG00000185507	ENSG00000162236	IRF7	STX5	190	1.06444	0.83205	1.2533	0.0709235	0.0412783	0.0410098	1	0.0160044	-0.503474	0.0160044	1	-0.676319	-0.503474	-0.676319	1	9.36505	0.182379	3.48255e-05	TRUE
ENSG00000185507	ENSG00000171148	IRF7	TADA3	190	1.15521	1.05227	0.719573	0.0539801	0.0352444	0.0170438	1	0.0610128	-0.536616	0.0610128	1	-0.692923	-0.536616	-0.692923	1	4.63026	0.0022527	0.0698709	TRUE
ENSG00000185507	ENSG00000184840	IRF7	TMED9	190	1.05482	1.04548	0.597261	0.0550014	0.0399494	0.0156057	1	0.0289526	-0.500538	0.0289526	1	-0.69863	-0.500538	-0.69863	1	5.72757	0.160077	0.128186	TRUE
ENSG00000185507	ENSG00000240849	IRF7	TMEM189	190	1.06412	1.20419	0.694191	0.0505127	0.0418092	0.0169328	1	0.0667642	-0.516215	0.0667642	1	-0.722597	-0.516215	-0.722597	1	4.61234	0.10293	1.11251e-06	TRUE
ENSG00000185507	ENSG00000145901	IRF7	TNIP1	190	1.13222	0.950843	1.52387	0.0817492	0.0505948	0.0558644	1	0.0755151	-0.533653	0.0755151	1	-0.693385	-0.533653	-0.693385	1	11.0979	0.0537386	0.166257	TRUE
ENSG00000185507	ENSG00000100284	IRF7	TOM1	190	1.06418	1.00378	1.07485	0.0558281	0.0394143	0.0283734	1	0.0327435	-0.500526	0.0327435	1	-0.707197	-0.500526	-0.707197	1	5.65548	0.125887	0.461812	TRUE
ENSG00000185507	ENSG00000170043	IRF7	TRAPPC1	190	1.02735	0.960416	0.589435	0.065539	0.0430515	0.0180372	1	0.0288034	-0.513806	0.0288034	1	-0.682862	-0.513806	-0.682862	1	7.97413	0.338469	0.179522	TRUE
ENSG00000185507	ENSG00000108219	IRF7	TSPAN14	190	1.07078	0.932601	0.97681	0.0520323	0.033297	0.0236769	1	0.0619363	-0.524475	0.0619363	1	-0.700336	-0.524475	-0.700336	1	4.88722	0.0876816	0.0221876	TRUE
ENSG00000185507	ENSG00000134086	IRF7	VHL	190	1.13472	1.01889	1.18192	0.0607417	0.0391469	0.0317758	1	0.0731912	-0.538077	0.0731912	1	-0.700066	-0.538077	-0.700066	1	5.85621	0.0138846	0.315034	TRUE
ENSG00000185507	ENSG00000182484	IRF7	WASH6P	190	1.11777	0.90349	1.16078	0.0576714	0.0339693	0.0300375	1	0.0703095	-0.538595	0.0703095	1	-0.688994	-0.538595	-0.688994	1	5.67594	0.0212759	0.00249724	TRUE
ENSG00000185507	ENSG00000158156	IRF7	XKR8	190	1.0796	1.05786	1.07776	0.0520096	0.0374407	0.026252	1	0.0436357	-0.511579	0.0436357	1	-0.703847	-0.511579	-0.703847	1	4.86034	0.0637898	0.0619808	TRUE
ENSG00000185507	ENSG00000155256	IRF7	ZFYVE27	190	1.13638	1.09904	1.39556	0.0615852	0.0447303	0.0392871	1	0.0633536	-0.523037	0.0633536	1	-0.716421	-0.523037	-0.716421	1	6.08265	0.0140025	0.0140161	TRUE
ENSG00000185507	ENSG00000178764	IRF7	ZHX2	190	1.08373	0.887833	1.42162	0.0555542	0.0339962	0.0365822	1	0.0494086	-0.520799	0.0494086	1	-0.691665	-0.520799	-0.691665	1	5.62205	0.0667165	0.00058007	TRUE
ENSG00000185507	ENSG00000121417	IRF7	ZNF211	190	1.08797	1.17044	1.49193	0.052184	0.0412271	0.036865	1	0.0493716	-0.508898	0.0493716	1	-0.708735	-0.508898	-0.708735	1	4.99091	0.0467619	2.68664e-05	TRUE
ENSG00000185507	ENSG00000065029	IRF7	ZNF76	190	1.07181	1.08983	1.18449	0.0604073	0.0460497	0.0342686	1	0.0493022	-0.507396	0.0493022	1	-0.714267	-0.507396	-0.714267	1	6.61757	0.118026	0.0262878	TRUE
ENSG00000171988	ENSG00000008311	JMJD1C	AASS	381	1.03079	1.19333	0.763357	0.0484923	0.0369187	0.0196908	1	-0.0208265	-0.692548	-0.0208265	1	-0.552122	-0.692548	-0.552122	1	6.76005	0.262956	1.36002e-07	TRUE
ENSG00000171988	ENSG00000099204	JMJD1C	ABLIM1	380	1.1437	2.06607	0.864809	0.0552469	0.0628533	0.0238485	1	-0.028198	-0.696602	-0.028198	1	-0.557854	-0.696602	-0.557854	1	7.00357	0.00483102	1.17545e-48	TRUE
ENSG00000171988	ENSG00000119673	JMJD1C	ACOT2	380	1.07089	1.39149	1.29233	0.0559386	0.0420208	0.03584	1	-0.0449667	-0.717905	-0.0449667	1	-0.497463	-0.717905	-0.497463	1	7.90504	0.102928	5.10974e-19	TRUE
ENSG00000171988	ENSG00000148926	JMJD1C	ADM	369	0.993637	3.32652	1.10569	0.0719406	0.137049	0.0439874	1	-0.0300066	-0.67732	-0.0300066	1	-0.560456	-0.67732	-0.560456	1	15.2394	0.464783	2.18722e-48	TRUE
ENSG00000171988	ENSG00000146416	JMJD1C	AIG1	380	1.12339	2.38203	0.852995	0.0535285	0.0698312	0.0230032	1	-0.0417939	-0.684297	-0.0417939	1	-0.559629	-0.684297	-0.559629	1	6.85824	0.0108501	1.3643e-60	TRUE
ENSG00000171988	ENSG00000162433	JMJD1C	AK4	381	0.99927	2.34207	0.67205	0.0428098	0.0606502	0.0158246	1	-0.0291721	-0.676523	-0.0291721	1	-0.572637	-0.676523	-0.572637	1	5.45484	0.493202	1.71508e-70	TRUE
ENSG00000171988	ENSG00000241978	JMJD1C	AKAP2	371	1.08741	2.33066	1.11818	0.0592747	0.0824124	0.0349666	1	-0.0387867	-0.669718	-0.0387867	1	-0.57538	-0.669718	-0.57538	1	9.19468	0.07058	5.1187e-45	TRUE
ENSG00000171988	ENSG00000189046	JMJD1C	ALKBH2	381	1.17155	1.44403	0.953323	0.0573031	0.0430032	0.0254802	1	-0.0737138	-0.709563	-0.0737138	1	-0.491148	-0.709563	-0.491148	1	7.24271	0.00146851	1.74888e-22	TRUE
ENSG00000171988	ENSG00000151150	JMJD1C	ANK3	380	1.06002	1.56143	1.30282	0.0535062	0.0469144	0.0353997	1	-0.0446653	-0.705783	-0.0446653	1	-0.517894	-0.705783	-0.517894	1	7.46602	0.131335	1.69824e-28	TRUE
ENSG00000171988	ENSG00000213337	JMJD1C	ANKRD39	381	1.06566	1.44014	0.934345	0.0448264	0.0372747	0.021043	1	-0.0688242	-0.691709	-0.0688242	1	-0.517574	-0.691709	-0.517574	1	5.24575	0.071902	6.62766e-28	TRUE
ENSG00000171988	ENSG00000106367	JMJD1C	AP1S1	379	1.14879	1.38167	0.896719	0.053681	0.040475	0.0228619	1	-0.0798736	-0.698798	-0.0798736	1	-0.501689	-0.698798	-0.501689	1	6.59388	0.00292573	2.16721e-19	TRUE
ENSG00000171988	ENSG00000066777	JMJD1C	ARFGEF1	381	1.05522	1.7192	1.0496	0.0500091	0.050279	0.0270143	1	-0.0511708	-0.685153	-0.0511708	1	-0.541879	-0.685153	-0.541879	1	6.6532	0.135099	1.06241e-37	TRUE
ENSG00000171988	ENSG00000104728	JMJD1C	ARHGEF10	381	1.10087	1.32212	0.939065	0.0548367	0.0415698	0.0256882	1	-0.0474437	-0.700481	-0.0474437	1	-0.518628	-0.700481	-0.518628	1	7.73047	0.0333093	4.31836e-14	TRUE
ENSG00000171988	ENSG00000050327	JMJD1C	ARHGEF5	380	1.08539	1.6577	1.06303	0.057489	0.0526907	0.0305498	1	-0.0496666	-0.702864	-0.0496666	1	-0.522546	-0.702864	-0.522546	1	8.10209	0.0691519	1.81263e-30	TRUE
ENSG00000171988	ENSG00000122644	JMJD1C	ARL4A	381	1.08086	1.68244	0.902675	0.0488008	0.0469851	0.0222521	1	-0.0721916	-0.681622	-0.0721916	1	-0.523495	-0.681622	-0.523495	1	6.39029	0.049185	1.35353e-38	TRUE
ENSG00000171988	ENSG00000126947	JMJD1C	ARMCX1	374	1.06735	1.50539	1.00436	0.0502295	0.0437807	0.0254387	1	-0.0569115	-0.692624	-0.0569115	1	-0.528295	-0.692624	-0.528295	1	6.4072	0.0903809	7.56651e-27	TRUE
ENSG00000171988	ENSG00000104763	JMJD1C	ASAH1	381	1.0817	1.51351	0.656372	0.0517965	0.0467786	0.0175752	1	-0.00924921	-0.702422	-0.00924921	1	-0.559919	-0.702422	-0.559919	1	6.78865	0.0577851	7.99936e-25	TRUE
ENSG00000171988	ENSG00000196372	JMJD1C	ASB13	380	1.17342	1.60831	1.09162	0.0517374	0.0458986	0.0269648	1	-0.0738332	-0.690447	-0.0738332	1	-0.527096	-0.690447	-0.527096	1	5.86424	0.000441849	1.76673e-33	TRUE
ENSG00000171988	ENSG00000130707	JMJD1C	ASS1	379	1.06209	1.82474	0.914528	0.0555262	0.0597104	0.026279	1	-0.0667016	-0.675104	-0.0667016	1	-0.533078	-0.675104	-0.533078	1	8.65419	0.132085	1.09769e-35	TRUE
ENSG00000171988	ENSG00000196296	JMJD1C	ATP2A1	378	1.10164	1.4578	1.34017	0.061014	0.048872	0.0396111	1	-0.098014	-0.692629	-0.098014	1	-0.483439	-0.692629	-0.483439	1	9.30987	0.0482919	3.53981e-19	TRUE
ENSG00000171988	ENSG00000146776	JMJD1C	ATXN7L1	379	1.09295	2.38708	0.910572	0.0513845	0.0703011	0.0237533	1	-0.0825206	-0.664756	-0.0825206	1	-0.55221	-0.664756	-0.55221	1	6.49742	0.0356354	2.71739e-60	TRUE
ENSG00000171988	ENSG00000148090	JMJD1C	AUH	381	1.06284	1.47481	0.875655	0.0415201	0.0365118	0.0186478	1	-0.053542	-0.68625	-0.053542	1	-0.538129	-0.68625	-0.538129	1	4.64158	0.0655007	1.63493e-32	TRUE
ENSG00000171988	ENSG00000172318	JMJD1C	B3GALT1	373	1.02344	2.63534	0.845982	0.050514	0.0849092	0.0237035	1	-0.0574655	-0.641181	-0.0574655	1	-0.588983	-0.641181	-0.588983	1	7.74012	0.321424	4.70613e-58	TRUE
ENSG00000171988	ENSG00000140463	JMJD1C	BBS4	381	1.14362	1.26127	0.873422	0.0455485	0.0317654	0.018927	1	-0.0697309	-0.705486	-0.0697309	1	-0.503193	-0.705486	-0.503193	1	4.75436	0.000872504	1.58817e-15	TRUE
ENSG00000171988	ENSG00000124243	JMJD1C	BCAS4	381	1.09548	1.65716	0.902947	0.0547601	0.0502351	0.0249155	1	-0.0297359	-0.704502	-0.0297359	1	-0.531315	-0.704502	-0.531315	1	7.65158	0.0410254	8.12476e-33	TRUE
ENSG00000171988	ENSG00000171552	JMJD1C	BCL2L1	381	1.08121	1.58333	0.876145	0.051135	0.0453006	0.0224547	1	-0.0556283	-0.697258	-0.0556283	1	-0.519334	-0.697258	-0.519334	1	6.74439	0.0565413	5.1641e-32	TRUE
ENSG00000171988	ENSG00000015475	JMJD1C	BID	381	1.0185	1.85561	0.715888	0.0458814	0.051764	0.0174863	1	-0.0666102	-0.669609	-0.0666102	1	-0.547304	-0.669609	-0.547304	1	6.10455	0.343516	7.10823e-47	TRUE
ENSG00000171988	ENSG00000162813	JMJD1C	BPNT1	380	1.05108	1.40323	1.32889	0.0460724	0.0393445	0.0313535	1	-0.0685232	-0.682092	-0.0685232	1	-0.530263	-0.682092	-0.530263	1	5.72595	0.134146	3.30809e-22	TRUE
ENSG00000171988	ENSG00000186073	JMJD1C	C15orf41	380	1.1059	1.59206	1.18887	0.0526543	0.0459279	0.0310742	1	-0.0343468	-0.705514	-0.0343468	1	-0.530168	-0.705514	-0.530168	1	6.77432	0.0225087	4.6851e-32	TRUE
ENSG00000171988	ENSG00000176912	JMJD1C	C18orf56	380	1.03662	1.6195	1.31667	0.052697	0.0502365	0.0357932	1	-0.0569866	-0.688968	-0.0569866	1	-0.527838	-0.688968	-0.527838	1	7.58871	0.243767	6.89151e-30	TRUE
ENSG00000171988	ENSG00000196476	JMJD1C	C20orf96	381	1.0432	1.32408	0.959715	0.0456752	0.0360105	0.0225106	1	-0.0610272	-0.692528	-0.0610272	1	-0.517822	-0.692528	-0.517822	1	5.80614	0.172403	5.59963e-18	TRUE
ENSG00000171988	ENSG00000204711	JMJD1C	C9orf135	348	0.92183	4.39555	1.01233	0.0800937	0.208135	0.0456987	1	-0.0516443	-0.658815	-0.0516443	1	-0.556342	-0.658815	-0.556342	1	19.642	0.164879	4.71625e-45	TRUE
ENSG00000171988	ENSG00000203993	JMJD1C	C9orf37	381	1.10489	1.25087	0.964531	0.0459535	0.0327522	0.0218638	1	-0.0447884	-0.706296	-0.0447884	1	-0.516104	-0.706296	-0.516104	1	5.30985	0.0115048	7.90416e-14	TRUE
ENSG00000171988	ENSG00000153956	JMJD1C	CACNA2D1	378	0.969045	1.48274	1.40225	0.0436135	0.041804	0.0335284	1	-0.0553536	-0.673887	-0.0553536	1	-0.542242	-0.673887	-0.542242	1	6.11652	0.239148	6.71094e-27	TRUE
ENSG00000171988	ENSG00000122786	JMJD1C	CALD1	381	1.05317	1.55075	0.859152	0.061277	0.0596749	0.0273657	1	-0.0612556	-0.674377	-0.0612556	1	-0.550898	-0.674377	-0.550898	1	9.77001	0.193045	9.86636e-19	TRUE
ENSG00000171988	ENSG00000143919	JMJD1C	CAMKMT	381	1.06618	1.77413	0.903486	0.0437248	0.0458126	0.0206014	1	-0.0377684	-0.685511	-0.0377684	1	-0.555439	-0.685511	-0.555439	1	5.14143	0.0654732	2.02762e-48	TRUE
ENSG00000171988	ENSG00000171097	JMJD1C	CCBL1	380	1.06822	1.15494	1.0941	0.0507538	0.0345499	0.0281108	1	-0.0321167	-0.708361	-0.0321167	1	-0.519009	-0.708361	-0.519009	1	6.87363	0.0898656	4.856e-06	TRUE
ENSG00000171988	ENSG00000005059	JMJD1C	CCDC109B	379	1.03432	2.20232	0.912955	0.0511809	0.0668477	0.0246267	1	-0.064801	-0.666155	-0.064801	1	-0.555447	-0.666155	-0.555447	1	7.25534	0.251436	6.23691e-53	TRUE
ENSG00000171988	ENSG00000112576	JMJD1C	CCND3	380	1.07502	1.45848	1.02761	0.0616107	0.0497324	0.0313831	1	-0.0772959	-0.696154	-0.0772959	1	-0.493733	-0.696154	-0.493733	1	9.91752	0.11207	1.07799e-18	TRUE
ENSG00000171988	ENSG00000091972	JMJD1C	CD200	381	1.03959	1.70657	0.764496	0.0502549	0.0511919	0.0203093	1	-0.0227354	-0.691554	-0.0227354	1	-0.552306	-0.691554	-0.552306	1	7.13789	0.215634	1.11781e-35	TRUE
ENSG00000171988	ENSG00000272398	JMJD1C	CD24	378	1.05154	1.79051	0.613641	0.0670983	0.0745389	0.0215125	1	-0.0912856	-0.652246	-0.0912856	1	-0.547817	-0.652246	-0.547817	1	12.1555	0.221441	1.85461e-23	TRUE
ENSG00000171988	ENSG00000129596	JMJD1C	CDO1	380	1.05046	1.7777	1.10743	0.0499794	0.0517236	0.0285278	1	-0.0630083	-0.682299	-0.0630083	1	-0.530009	-0.682299	-0.530009	1	6.92114	0.156645	1.15974e-40	TRUE
ENSG00000171988	ENSG00000218739	JMJD1C	CEBPZ-AS1	381	0.978166	1.6561	0.826147	0.0426588	0.0449639	0.0195981	1	-0.0348405	-0.67725	-0.0348405	1	-0.553722	-0.67725	-0.553722	1	5.99132	0.304535	7.22677e-39	TRUE
ENSG00000171988	ENSG00000128965	JMJD1C	CHAC1	368	1.15863	1.66411	1.40463	0.0991103	0.0803566	0.0667295	1	-0.0091155	-0.732567	-0.0091155	1	-0.495753	-0.732567	-0.495753	1	21.4699	0.0551726	1.31383e-15	TRUE
ENSG00000171988	ENSG00000170175	JMJD1C	CHRNB1	381	1.0661	1.39065	1.34308	0.0532483	0.0409401	0.0357868	1	-0.0412357	-0.71253	-0.0412357	1	-0.510599	-0.71253	-0.510599	1	7.223	0.10762	8.89024e-20	TRUE
ENSG00000171988	ENSG00000124302	JMJD1C	CHST8	369	0.970767	1.83699	1.31757	0.0675464	0.0828902	0.0487845	1	-0.0648406	-0.654128	-0.0648406	1	-0.568711	-0.654128	-0.568711	1	13.0394	0.332711	1.30143e-21	TRUE
ENSG00000171988	ENSG00000166855	JMJD1C	CLPX	381	1.08121	1.32635	0.921941	0.0386973	0.0300639	0.0178408	1	-0.0667786	-0.693549	-0.0667786	1	-0.516357	-0.693549	-0.516357	1	3.91798	0.0182556	2.22583e-24	TRUE
ENSG00000171988	ENSG00000164237	JMJD1C	CMBL	377	1.13562	2.01216	1.00783	0.056699	0.0621225	0.0283215	1	-0.0444849	-0.693532	-0.0444849	1	-0.540007	-0.693532	-0.540007	1	7.67288	0.00862564	8.77485e-46	TRUE
ENSG00000171988	ENSG00000162377	JMJD1C	COA7	381	1.08389	1.5745	0.826452	0.053567	0.0475896	0.0220595	1	-0.074016	-0.689199	-0.074016	1	-0.510482	-0.689199	-0.510482	1	7.5131	0.059085	6.61976e-29	TRUE
ENSG00000171988	ENSG00000165934	JMJD1C	CPSF2	381	1.13288	1.31178	0.67989	0.0482929	0.0355785	0.0159455	1	-0.0546114	-0.70284	-0.0546114	1	-0.517838	-0.70284	-0.517838	1	5.53825	0.00310908	3.24896e-17	TRUE
ENSG00000171988	ENSG00000143578	JMJD1C	CREB3L4	381	1.1648	1.57599	1.15076	0.0541109	0.0449169	0.0293969	1	-0.0652064	-0.703907	-0.0652064	1	-0.513021	-0.703907	-0.513021	1	6.36655	0.00124249	8.34658e-32	TRUE
ENSG00000171988	ENSG00000146215	JMJD1C	CRIP3	375	1.15399	3.08038	0.858682	0.0659428	0.113942	0.0288856	1	-0.0163472	-0.677233	-0.0163472	1	-0.595673	-0.677233	-0.595673	1	9.67131	0.0100324	6.20624e-54	TRUE
ENSG00000171988	ENSG00000107562	JMJD1C	CXCL12	376	0.99047	2.53725	0.823425	0.0533123	0.0832865	0.0238779	1	-0.0778464	-0.655728	-0.0778464	1	-0.558291	-0.655728	-0.558291	1	8.30568	0.429114	8.31959e-55	TRUE
ENSG00000171988	ENSG00000166394	JMJD1C	CYB5R2	381	1.06101	1.54116	0.893997	0.0496133	0.0433713	0.0225785	1	-0.0487874	-0.697441	-0.0487874	1	-0.519595	-0.697441	-0.519595	1	6.71303	0.109785	1.84353e-30	TRUE
ENSG00000171988	ENSG00000003249	JMJD1C	DBNDD1	380	1.13665	1.99727	0.87873	0.0593336	0.0638488	0.0257343	1	-0.0325264	-0.702502	-0.0325264	1	-0.546941	-0.702502	-0.546941	1	7.86703	0.0109109	4.58722e-43	TRUE
ENSG00000171988	ENSG00000151065	JMJD1C	DCP1B	380	1.10796	1.30694	1.04065	0.0464525	0.0340938	0.0237436	1	-0.0544071	-0.704794	-0.0544071	1	-0.511278	-0.704794	-0.511278	1	5.36987	0.0103249	5.5086e-18	TRUE
ENSG00000171988	ENSG00000153904	JMJD1C	DDAH1	371	1.08751	2.28482	0.975058	0.0773954	0.105239	0.0388155	1	-0.0566543	-0.67015	-0.0566543	1	-0.561698	-0.67015	-0.561698	1	14.3394	0.129454	2.57694e-29	TRUE
ENSG00000171988	ENSG00000134574	JMJD1C	DDB2	381	1.08244	1.24063	1.13257	0.0466139	0.0335278	0.0263673	1	-0.051292	-0.701437	-0.051292	1	-0.510523	-0.701437	-0.510523	1	5.80359	0.038884	1.89814e-12	TRUE
ENSG00000171988	ENSG00000149091	JMJD1C	DGKZ	381	1.21593	1.43678	1.15071	0.0617808	0.0445926	0.0322744	1	-0.0632466	-0.719846	-0.0632466	1	-0.497226	-0.719846	-0.497226	1	7.4256	0.000265038	1.22541e-20	TRUE
ENSG00000171988	ENSG00000101191	JMJD1C	DIDO1	381	1.10003	1.46382	0.852398	0.0412157	0.0350381	0.0176585	1	-0.0507543	-0.693729	-0.0507543	1	-0.532776	-0.693729	-0.532776	1	4.34974	0.00784589	1.97492e-33	TRUE
ENSG00000171988	ENSG00000105993	JMJD1C	DNAJB6	381	0.9846	1.2273	0.535205	0.0414088	0.0334442	0.0121687	1	-0.0188437	-0.68864	-0.0188437	1	-0.555801	-0.68864	-0.555801	1	5.38255	0.355089	2.09402e-11	TRUE
ENSG00000171988	ENSG00000119772	JMJD1C	DNMT3A	381	1.02641	1.64589	0.676707	0.0419114	0.0416647	0.014995	1	-0.0546375	-0.679867	-0.0546375	1	-0.540331	-0.679867	-0.540331	1	5.15034	0.264458	1.32568e-42	TRUE
ENSG00000171988	ENSG00000123992	JMJD1C	DNPEP	381	1.1188	1.32844	0.866986	0.0511269	0.0377367	0.0212224	1	-0.095165	-0.694874	-0.095165	1	-0.489484	-0.694874	-0.489484	1	6.30313	0.0103352	5.0416e-17	TRUE
ENSG00000171988	ENSG00000134146	JMJD1C	DPH6	381	1.05114	1.4187	1.02269	0.0488094	0.0425017	0.0258951	1	-0.0553842	-0.683058	-0.0553842	1	-0.537586	-0.683058	-0.537586	1	6.58881	0.14769	7.84406e-21	TRUE
ENSG00000171988	ENSG00000121570	JMJD1C	DPPA4	381	1.02599	1.36364	0.515949	0.0426621	0.0353778	0.0115781	1	-0.040138	-0.692307	-0.040138	1	-0.53342	-0.692307	-0.53342	1	5.32576	0.271406	2.55534e-22	TRUE
ENSG00000171988	ENSG00000092964	JMJD1C	DPYSL2	381	1.05703	1.59819	0.577698	0.0476646	0.0451931	0.0143519	1	-0.0316432	-0.690465	-0.0316432	1	-0.551263	-0.690465	-0.551263	1	6.14738	0.116135	1.99582e-33	TRUE
ENSG00000171988	ENSG00000151914	JMJD1C	DST	381	1.11998	1.32203	0.98194	0.0467858	0.0346394	0.0226154	1	-0.0400175	-0.708623	-0.0400175	1	-0.519869	-0.708623	-0.519869	1	5.37754	0.00536074	5.90225e-19	TRUE
ENSG00000171988	ENSG00000091073	JMJD1C	DTX2	381	1.16533	1.52747	0.91546	0.0504844	0.0409512	0.0218549	1	-0.0626259	-0.705277	-0.0626259	1	-0.512499	-0.705277	-0.512499	1	5.61157	0.000577179	4.99668e-32	TRUE
ENSG00000171988	ENSG00000134463	JMJD1C	ECHDC3	369	1.13266	1.65247	1.29379	0.0679327	0.0651399	0.0437006	1	-0.0566	-0.685948	-0.0566	1	-0.540052	-0.685948	-0.540052	1	10.7642	0.0258038	2.47981e-21	TRUE
ENSG00000171988	ENSG00000198721	JMJD1C	ECI2	381	1.11428	1.50914	0.638265	0.052075	0.0441974	0.016497	1	-0.0356123	-0.701939	-0.0356123	1	-0.534849	-0.701939	-0.534849	1	6.59724	0.0144046	8.00393e-27	TRUE
ENSG00000171988	ENSG00000177685	JMJD1C	EFCAB4A	373	1.12531	1.85429	1.33784	0.0761645	0.0724283	0.0499494	1	-0.0204201	-0.719072	-0.0204201	1	-0.521424	-0.719072	-0.521424	1	13.1788	0.050382	8.91954e-28	TRUE
ENSG00000171988	ENSG00000128829	JMJD1C	EIF2AK4	381	1.06427	1.3812	0.735605	0.0429639	0.0343037	0.0160221	1	-0.0566984	-0.696273	-0.0566984	1	-0.514821	-0.696273	-0.514821	1	5.06887	0.0677529	2.56771e-25	TRUE
ENSG00000171988	ENSG00000111674	JMJD1C	ENO2	381	1.08358	1.85916	0.923027	0.0643942	0.0670486	0.0303484	1	-0.00602967	-0.707057	-0.00602967	1	-0.55526	-0.707057	-0.55526	1	10.0549	0.0975614	9.09763e-32	TRUE
ENSG00000171988	ENSG00000141736	JMJD1C	ERBB2	381	1.08403	1.69008	0.737822	0.0490723	0.0470337	0.0183477	1	-0.050294	-0.692982	-0.050294	1	-0.531304	-0.692982	-0.531304	1	6.2786	0.043815	3.39771e-39	TRUE
ENSG00000171988	ENSG00000113719	JMJD1C	ERGIC1	381	1.0867	1.53134	1.09423	0.0568689	0.0484471	0.0310225	1	-0.0531745	-0.699545	-0.0531745	1	-0.517682	-0.699545	-0.517682	1	8.18552	0.0641057	8.70973e-25	TRUE
ENSG00000171988	ENSG00000242950	JMJD1C	ERVW-1	381	0.97623	1.92189	0.78446	0.0543664	0.0637403	0.0235316	1	-0.0320422	-0.680998	-0.0320422	1	-0.558544	-0.680998	-0.558544	1	8.98269	0.331099	2.40521e-38	TRUE
ENSG00000171988	ENSG00000103067	JMJD1C	ESRP2	376	1.1206	2.45327	1.00678	0.0616758	0.0814202	0.0308931	1	-0.0476041	-0.688679	-0.0476041	1	-0.551414	-0.688679	-0.551414	1	8.67325	0.0256419	2.97755e-52	TRUE
ENSG00000171988	ENSG00000006468	JMJD1C	ETV1	381	1.1772	1.60684	0.933401	0.0545549	0.0450085	0.0241348	1	-0.025263	-0.721775	-0.025263	1	-0.524188	-0.721775	-0.524188	1	6.31445	0.000632955	2.10787e-34	TRUE
ENSG00000171988	ENSG00000175832	JMJD1C	ETV4	381	1.1223	1.46352	0.585556	0.0491812	0.0412141	0.0141357	1	-0.0629097	-0.692491	-0.0629097	1	-0.530909	-0.692491	-0.530909	1	5.6651	0.00666001	8.2402e-26	TRUE
ENSG00000171988	ENSG00000244405	JMJD1C	ETV5	381	1.05416	1.09511	0.993219	0.0429597	0.0280893	0.0216302	1	-0.0456295	-0.70812	-0.0456295	1	-0.509475	-0.70812	-0.509475	1	5.0074	0.104115	0.000391827	TRUE
ENSG00000171988	ENSG00000172366	JMJD1C	FAM195A	381	1.05916	1.5945	0.844238	0.0518008	0.0465386	0.022239	1	-0.0473349	-0.698749	-0.0473349	1	-0.522563	-0.698749	-0.522563	1	7.13801	0.127064	1.29914e-31	TRUE
ENSG00000171988	ENSG00000157870	JMJD1C	FAM213B	381	1.05195	1.45343	0.974046	0.0508188	0.0433168	0.0249763	1	-0.0853148	-0.68733	-0.0853148	1	-0.508105	-0.68733	-0.508105	1	6.83568	0.153649	5.47227e-23	TRUE
ENSG00000171988	ENSG00000173065	JMJD1C	FAM222B	381	1.1022	1.36796	0.744752	0.0456562	0.0354306	0.0168091	1	-0.0562496	-0.700005	-0.0562496	1	-0.51741	-0.700005	-0.51741	1	5.22727	0.0128871	1.07298e-22	TRUE
ENSG00000171988	ENSG00000158246	JMJD1C	FAM46B	353	1.19735	4.14459	0.893453	0.0874802	0.166284	0.0367942	1	-0.000732085	-0.717708	-0.000732085	1	-0.550348	-0.717708	-0.550348	1	14.1842	0.0123468	9.37399e-56	TRUE
ENSG00000171988	ENSG00000139146	JMJD1C	FAM60A	381	0.985164	1.28665	0.508738	0.0444474	0.0371984	0.0124055	1	-0.0246775	-0.688745	-0.0246775	1	-0.549634	-0.688745	-0.549634	1	6.2205	0.369363	5.77595e-14	TRUE
ENSG00000171988	ENSG00000064763	JMJD1C	FAR2	381	1.04047	1.56826	1.22413	0.0639719	0.0548529	0.0399354	1	-0.0247139	-0.715587	-0.0247139	1	-0.513024	-0.715587	-0.513024	1	10.8455	0.263665	1.32293e-22	TRUE
ENSG00000171988	ENSG00000214050	JMJD1C	FBXO16	381	1.061	1.19989	1.39402	0.0441117	0.0317144	0.0313615	1	-0.0452111	-0.699126	-0.0452111	1	-0.521338	-0.699126	-0.521338	1	5.34165	0.0837747	4.07115e-10	TRUE
ENSG00000171988	ENSG00000116661	JMJD1C	FBXO2	373	1.06581	2.20582	1.18506	0.0587296	0.0758022	0.0362436	1	-0.0506651	-0.6726	-0.0506651	1	-0.562151	-0.6726	-0.562151	1	8.9334	0.1316	4.37858e-44	TRUE
ENSG00000171988	ENSG00000161243	JMJD1C	FBXO27	380	1.10286	1.22443	1.69028	0.0508254	0.035506	0.0418697	1	-0.0774951	-0.700417	-0.0774951	1	-0.497099	-0.700417	-0.497099	1	6.38355	0.0218463	3.67596e-10	TRUE
ENSG00000171988	ENSG00000132879	JMJD1C	FBXO44	381	1.03705	1.64241	1.23206	0.0462213	0.0452572	0.0299639	1	-0.0361423	-0.689934	-0.0361423	1	-0.546817	-0.689934	-0.546817	1	5.96563	0.211639	2.94874e-37	TRUE
ENSG00000171988	ENSG00000130475	JMJD1C	FCHO1	381	1.13544	1.97267	1.03068	0.0566256	0.0601869	0.0284697	1	-0.0773287	-0.686154	-0.0773287	1	-0.523812	-0.686154	-0.523812	1	7.52024	0.00862704	2.44648e-45	TRUE
ENSG00000171988	ENSG00000174721	JMJD1C	FGFBP3	376	0.972163	2.35549	1.11298	0.0614527	0.0848043	0.0371323	1	-0.0557152	-0.678252	-0.0557152	1	-0.535256	-0.678252	-0.535256	1	11.4862	0.325411	1.78224e-44	TRUE
ENSG00000171988	ENSG00000162769	JMJD1C	FLVCR1	381	1.12729	1.48562	0.960983	0.0500151	0.0411933	0.0234403	1	-0.0544711	-0.701841	-0.0544711	1	-0.522768	-0.701841	-0.522768	1	5.85614	0.00566247	7.83014e-28	TRUE
ENSG00000171988	ENSG00000053254	JMJD1C	FOXN3	381	1.04981	1.81012	0.96583	0.0452943	0.0481436	0.0229573	1	-0.0386661	-0.688336	-0.0386661	1	-0.545822	-0.688336	-0.545822	1	5.74702	0.13607	4.00999e-48	TRUE
ENSG00000171988	ENSG00000114861	JMJD1C	FOXP1	381	0.994045	1.80856	1.3283	0.045003	0.0506059	0.0320351	1	-0.0805889	-0.66573	-0.0805889	1	-0.537756	-0.66573	-0.537756	1	6.10182	0.447401	1.41803e-44	TRUE
ENSG00000171988	ENSG00000001036	JMJD1C	FUCA2	381	0.982248	1.41082	0.7106	0.0443513	0.0389823	0.0170216	1	-0.0425819	-0.686701	-0.0425819	1	-0.533763	-0.686701	-0.533763	1	6.19544	0.344599	3.06098e-23	TRUE
ENSG00000171988	ENSG00000089327	JMJD1C	FXYD5	380	1.06359	1.63609	0.621893	0.0551993	0.0539369	0.017781	1	-0.0484209	-0.682518	-0.0484209	1	-0.541756	-0.682518	-0.541756	1	8.35436	0.125031	7.7172e-28	TRUE
ENSG00000171988	ENSG00000010810	JMJD1C	FYN	380	1.18167	1.65135	1.26504	0.0742384	0.0625733	0.0430599	1	-0.109203	-0.694964	-0.109203	1	-0.481815	-0.694964	-0.481815	1	11.522	0.0074273	8.95657e-23	TRUE
ENSG00000171988	ENSG00000175229	JMJD1C	GAL3ST3	379	1.18247	1.93724	0.958599	0.0706784	0.0659816	0.0319882	1	-0.00956753	-0.728921	-0.00956753	1	-0.525106	-0.728921	-0.525106	1	10.2465	0.00510562	2.91605e-37	TRUE
ENSG00000171988	ENSG00000109586	JMJD1C	GALNT7	381	1.01568	1.49159	0.752338	0.0443252	0.0404955	0.0177082	1	-0.0406858	-0.688223	-0.0406858	1	-0.54005	-0.688223	-0.54005	1	5.77956	0.361882	3.66053e-29	TRUE
ENSG00000171988	ENSG00000131459	JMJD1C	GFPT2	380	1.05915	1.92805	0.660499	0.0475672	0.0542908	0.0165118	1	-0.0417153	-0.678008	-0.0417153	1	-0.555433	-0.678008	-0.555433	1	6.35847	0.107238	3.26189e-49	TRUE
ENSG00000171988	ENSG00000101193	JMJD1C	GID8	381	1.10355	1.32241	0.802618	0.0451037	0.0339858	0.0176726	1	-0.0756598	-0.694722	-0.0756598	1	-0.507883	-0.694722	-0.507883	1	5.04309	0.0111149	1.36604e-19	TRUE
ENSG00000171988	ENSG00000182963	JMJD1C	GJC1	381	1.08733	1.31993	0.984149	0.0474747	0.035566	0.0233919	1	-0.0329004	-0.710046	-0.0329004	1	-0.52355	-0.710046	-0.52355	1	5.70154	0.033317	5.77676e-18	TRUE
ENSG00000171988	ENSG00000166105	JMJD1C	GLB1L3	380	0.999397	2.73201	0.720925	0.0501152	0.0843655	0.0199239	1	-0.0565262	-0.655925	-0.0565262	1	-0.576919	-0.655925	-0.576919	1	7.42129	0.495204	1.03291e-63	TRUE
ENSG00000171988	ENSG00000139433	JMJD1C	GLTP	381	1.16219	1.44973	0.918707	0.0531838	0.0416481	0.0229354	1	-0.0887814	-0.697832	-0.0887814	1	-0.498421	-0.697832	-0.498421	1	6.26739	0.00122631	3.5768e-24	TRUE
ENSG00000171988	ENSG00000172380	JMJD1C	GNG12	379	1.03208	1.59016	1.07138	0.0464761	0.045289	0.0266489	1	-0.0270827	-0.686172	-0.0270827	1	-0.551831	-0.686172	-0.551831	1	6.43183	0.245254	1.36764e-32	TRUE
ENSG00000171988	ENSG00000168243	JMJD1C	GNG4	380	1.00992	1.82634	0.866765	0.0520472	0.0597222	0.0240357	1	-0.0683335	-0.669142	-0.0683335	1	-0.552052	-0.669142	-0.552052	1	7.52998	0.424496	8.47478e-36	TRUE
ENSG00000171988	ENSG00000046653	JMJD1C	GPM6B	381	0.991981	1.50104	0.640132	0.0507151	0.0466885	0.0173323	1	-0.061531	-0.681639	-0.061531	1	-0.522576	-0.681639	-0.522576	1	7.98133	0.437222	6.22531e-24	TRUE
ENSG00000171988	ENSG00000173890	JMJD1C	GPR160	342	1.04808	3.96539	0.852829	0.0761013	0.192165	0.0358109	1	-0.027067	-0.649351	-0.027067	1	-0.611507	-0.649351	-0.611507	1	14.4032	0.263996	2.28589e-41	TRUE
ENSG00000171988	ENSG00000164199	JMJD1C	GPR98	380	1.03855	1.61183	1.36869	0.0486266	0.0459574	0.0341851	1	-0.0639711	-0.687441	-0.0639711	1	-0.526124	-0.687441	-0.526124	1	6.41113	0.214194	1.02737e-33	TRUE
ENSG00000171988	ENSG00000141738	JMJD1C	GRB7	362	1.13133	2.46338	0.911818	0.0794844	0.104255	0.0358269	1	0.00408758	-0.708475	0.00408758	1	-0.561513	-0.708475	-0.561513	1	13.4958	0.0496764	2.76497e-36	TRUE
ENSG00000171988	ENSG00000139835	JMJD1C	GRTP1	381	1.12573	1.95949	0.736695	0.0524121	0.0547915	0.0191755	1	-0.0150939	-0.709624	-0.0150939	1	-0.550771	-0.709624	-0.550771	1	6.27815	0.00846616	5.32663e-51	TRUE
ENSG00000171988	ENSG00000144366	JMJD1C	GULP1	381	1.08098	2.03445	0.675439	0.0580707	0.0701713	0.0207999	1	-0.00312672	-0.688572	-0.00312672	1	-0.579422	-0.688572	-0.579422	1	8.92651	0.081999	1.76502e-39	TRUE
ENSG00000171988	ENSG00000163754	JMJD1C	GYG1	381	1.06875	1.46712	0.841748	0.0464979	0.0392275	0.0196531	1	-0.0714848	-0.690345	-0.0714848	1	-0.513462	-0.690345	-0.513462	1	5.74188	0.0700515	2.77643e-28	TRUE
ENSG00000171988	ENSG00000103253	JMJD1C	HAGHL	379	0.990486	1.62417	1.34185	0.0569676	0.0563716	0.0414158	1	-0.0421919	-0.682917	-0.0421919	1	-0.536473	-0.682917	-0.536473	1	10.1025	0.433729	3.73552e-25	TRUE
ENSG00000171988	ENSG00000184508	JMJD1C	HDDC3	380	1.10118	1.50409	0.928259	0.0438229	0.0382073	0.0203282	1	-0.0612065	-0.687779	-0.0612065	1	-0.531604	-0.687779	-0.531604	1	4.8734	0.0107447	3.04115e-33	TRUE
ENSG00000171988	ENSG00000134709	JMJD1C	HOOK1	378	1.11585	2.25534	1.09649	0.0610152	0.0779713	0.0343443	1	-0.00924813	-0.693325	-0.00924813	1	-0.576852	-0.693325	-0.576852	1	8.81029	0.0291847	5.22779e-45	TRUE
ENSG00000171988	ENSG00000186603	JMJD1C	HPDL	357	1.08241	2.50254	1.19496	0.0833305	0.120089	0.0507275	1	-0.0573642	-0.67412	-0.0573642	1	-0.557412	-0.67412	-0.557412	1	15.7619	0.161685	2.69831e-30	TRUE
ENSG00000171988	ENSG00000176387	JMJD1C	HSD11B2	377	1.16798	2.223	1.0234	0.0697297	0.076809	0.033475	1	-0.064446	-0.705956	-0.064446	1	-0.512914	-0.705956	-0.512914	1	10.0042	0.00823957	3.0106e-44	TRUE
ENSG00000171988	ENSG00000170606	JMJD1C	HSPA4	381	1.03525	1.23737	0.494217	0.0455295	0.0356617	0.0118518	1	-0.0397199	-0.688327	-0.0397199	1	-0.541748	-0.688327	-0.541748	1	5.95343	0.219633	4.9513e-11	TRUE
ENSG00000171988	ENSG00000109854	JMJD1C	HTATIP2	381	1.12199	1.62906	0.732394	0.0516178	0.0459974	0.0187512	1	-0.0278135	-0.707741	-0.0278135	1	-0.532224	-0.707741	-0.532224	1	6.50474	0.00930827	3.57885e-35	TRUE
ENSG00000171988	ENSG00000003147	JMJD1C	ICA1	377	1.19873	2.61621	0.918138	0.0722227	0.0952647	0.0317571	1	-0.0285619	-0.705753	-0.0285619	1	-0.547919	-0.705753	-0.547919	1	10.5892	0.00310915	1.38432e-48	TRUE
ENSG00000171988	ENSG00000076662	JMJD1C	ICAM3	380	1.04383	1.52833	1.22351	0.0507589	0.0445203	0.0316253	1	-0.065188	-0.693554	-0.065188	1	-0.512149	-0.693554	-0.512149	1	7.03289	0.194205	4.05813e-28	TRUE
ENSG00000171988	ENSG00000136231	JMJD1C	IGF2BP3	381	1.06627	1.41075	0.72532	0.0423001	0.0351079	0.0158423	1	-0.0266739	-0.698855	-0.0266739	1	-0.537445	-0.698855	-0.537445	1	4.98179	0.0590106	1.69714e-27	TRUE
ENSG00000171988	ENSG00000162729	JMJD1C	IGSF8	381	1.1557	1.54375	0.76601	0.0471476	0.0390364	0.0173718	1	-0.0357219	-0.711147	-0.0357219	1	-0.530895	-0.711147	-0.530895	1	4.90215	0.000524836	3.45969e-36	TRUE
ENSG00000171988	ENSG00000091409	JMJD1C	ITGA6	375	0.938385	3.06322	1.07023	0.0654691	0.124973	0.0407462	1	-0.0029274	-0.670475	-0.0029274	1	-0.591594	-0.670475	-0.591594	1	13.7824	0.173624	1.25493e-46	TRUE
ENSG00000171988	ENSG00000100605	JMJD1C	ITPK1	381	1.07893	1.94641	0.849321	0.048431	0.0535869	0.0208992	1	-0.0602504	-0.684995	-0.0602504	1	-0.542125	-0.684995	-0.542125	1	5.87883	0.0519944	1.247e-51	TRUE
ENSG00000171988	ENSG00000077684	JMJD1C	JADE1	380	1.06816	2.06294	0.812834	0.054878	0.0637726	0.0230008	1	-0.044337	-0.686145	-0.044337	1	-0.539883	-0.686145	-0.539883	1	8.21045	0.107483	1.99453e-47	TRUE
ENSG00000171988	ENSG00000011201	JMJD1C	KAL1	381	1.07584	1.52663	1.19454	0.0614393	0.0542514	0.0370898	1	-0.0489299	-0.694945	-0.0489299	1	-0.533427	-0.694945	-0.533427	1	9.36603	0.108921	2.44408e-20	TRUE
ENSG00000171988	ENSG00000136504	JMJD1C	KAT7	381	1.05066	1.42956	0.655494	0.0461436	0.0409818	0.0156638	1	-0.0659159	-0.675621	-0.0659159	1	-0.541081	-0.675621	-0.541081	1	5.83618	0.136499	4.88639e-23	TRUE
ENSG00000171988	ENSG00000170745	JMJD1C	KCNS3	372	0.98601	2.21715	1.12613	0.0573589	0.0771853	0.0350138	1	-0.0728498	-0.663082	-0.0728498	1	-0.540888	-0.663082	-0.540888	1	10.0969	0.403718	1.71909e-43	TRUE
ENSG00000171988	ENSG00000089094	JMJD1C	KDM2B	381	1.03816	1.50574	0.950005	0.0510502	0.0455779	0.0249854	1	-0.065701	-0.685993	-0.065701	1	-0.526978	-0.685993	-0.526978	1	7.06409	0.227599	2.94826e-25	TRUE
ENSG00000171988	ENSG00000066135	JMJD1C	KDM4A	380	1.08306	1.46712	1.09099	0.0510866	0.0427579	0.02813	1	-0.0453812	-0.699314	-0.0453812	1	-0.527471	-0.699314	-0.527471	1	6.69761	0.0523987	1.26633e-24	TRUE
ENSG00000171988	ENSG00000136813	JMJD1C	KIAA0368	381	1.08009	1.46616	0.883687	0.0483477	0.040843	0.0215636	1	-0.0455194	-0.698288	-0.0455194	1	-0.53011	-0.698288	-0.53011	1	5.985	0.0492185	1.9899e-26	TRUE
ENSG00000171988	ENSG00000130294	JMJD1C	KIF1A	379	1.12563	2.32182	0.634277	0.075534	0.0932346	0.0235953	1	-0.0440981	-0.700723	-0.0440981	1	-0.539273	-0.700723	-0.539273	1	12.371	0.0485481	3.75439e-37	TRUE
ENSG00000171988	ENSG00000139116	JMJD1C	KIF21A	381	1.09793	1.62839	1.07277	0.0521867	0.0469715	0.0278687	1	-0.0483635	-0.702881	-0.0483635	1	-0.521186	-0.702881	-0.521186	1	6.77806	0.0306717	5.48279e-34	TRUE
ENSG00000171988	ENSG00000213160	JMJD1C	KLHL23	381	1.09112	1.43802	0.760944	0.0452404	0.0384244	0.0175498	1	-0.0349816	-0.691156	-0.0349816	1	-0.546975	-0.691156	-0.546975	1	5.36201	0.0223494	2.24265e-26	TRUE
ENSG00000171988	ENSG00000122550	JMJD1C	KLHL7	381	1.09908	1.64018	0.641092	0.046636	0.0438699	0.0151946	1	-0.0300392	-0.696521	-0.0300392	1	-0.548649	-0.696521	-0.548649	1	5.49717	0.0171358	7.16482e-39	TRUE
ENSG00000171988	ENSG00000155506	JMJD1C	LARP1	381	1.09038	1.50005	0.734262	0.0525366	0.0449693	0.0194257	1	-0.0374656	-0.700585	-0.0374656	1	-0.534041	-0.700585	-0.534041	1	6.94282	0.0430955	2.41573e-25	TRUE
ENSG00000171988	ENSG00000182866	JMJD1C	LCK	344	0.964353	4.50293	0.782125	0.0648848	0.190846	0.0293839	1	-0.0307202	-0.631347	-0.0307202	1	-0.615317	-0.631347	-0.615317	1	12.6747	0.29155	4.0369e-53	TRUE
ENSG00000171988	ENSG00000143013	JMJD1C	LMO4	380	1.12085	1.43474	1.10267	0.054771	0.0425427	0.0290019	1	-0.0778778	-0.699255	-0.0778778	1	-0.497048	-0.699255	-0.497048	1	7.20672	0.0139788	4.20654e-22	TRUE
ENSG00000171988	ENSG00000153395	JMJD1C	LPCAT1	381	1.12683	1.80056	0.825135	0.0580419	0.0559523	0.0233396	1	-0.0504384	-0.700525	-0.0504384	1	-0.528042	-0.700525	-0.528042	1	7.73756	0.014744	1.02701e-37	TRUE
ENSG00000171988	ENSG00000121207	JMJD1C	LRAT	367	1.07139	2.40774	1.09552	0.0737707	0.0984306	0.0403512	1	-0.08982	-0.678814	-0.08982	1	-0.528308	-0.678814	-0.528308	1	12.4254	0.166912	1.96527e-37	TRUE
ENSG00000171988	ENSG00000254087	JMJD1C	LYN	379	1.12999	1.60444	1.12344	0.0557452	0.0489349	0.030329	1	-0.0761608	-0.692539	-0.0761608	1	-0.513715	-0.692539	-0.513715	1	7.30619	0.0101176	5.91998e-30	TRUE
ENSG00000171988	ENSG00000116670	JMJD1C	MAD2L2	381	1.02737	1.51576	0.467522	0.0471002	0.0438896	0.0116954	1	-0.0384556	-0.684711	-0.0384556	1	-0.548965	-0.684711	-0.548965	1	6.38962	0.280752	1.08442e-27	TRUE
ENSG00000171988	ENSG00000108984	JMJD1C	MAP2K6	376	1.15097	2.76653	1.0122	0.0787147	0.106543	0.0381577	1	-0.0524372	-0.706787	-0.0524372	1	-0.51544	-0.706787	-0.51544	1	13.3354	0.0279378	5.96123e-47	TRUE
ENSG00000171988	ENSG00000204406	JMJD1C	MBD5	381	1.14366	1.3988	1.42988	0.046269	0.036363	0.0318976	1	-0.071255	-0.693745	-0.071255	1	-0.519533	-0.693745	-0.519533	1	4.97072	0.00102366	8.71302e-25	TRUE
ENSG00000171988	ENSG00000172197	JMJD1C	MBOAT1	380	1.01453	1.69543	0.911418	0.0505426	0.0525193	0.0246997	1	-0.0378382	-0.682921	-0.0378382	1	-0.549502	-0.682921	-0.549502	1	7.52462	0.386975	1.96901e-33	TRUE
ENSG00000171988	ENSG00000144401	JMJD1C	METTL21A	381	1.09883	1.3215	0.755862	0.0487782	0.0359721	0.018138	1	-0.0568936	-0.706057	-0.0568936	1	-0.502849	-0.706057	-0.502849	1	6.0688	0.0217227	8.90981e-18	TRUE
ENSG00000171988	ENSG00000101871	JMJD1C	MID1	379	1.00092	1.86625	1.08015	0.0498656	0.056658	0.0287595	1	-0.073407	-0.669983	-0.073407	1	-0.533212	-0.669983	-0.533212	1	7.54419	0.492643	1.10958e-41	TRUE
ENSG00000171988	ENSG00000108852	JMJD1C	MPP2	378	1.11925	1.78276	1.02272	0.0533979	0.0530853	0.0268439	1	-0.0681621	-0.688739	-0.0681621	1	-0.532258	-0.688739	-0.532258	1	6.61988	0.0130615	1.95539e-39	TRUE
ENSG00000171988	ENSG00000170903	JMJD1C	MSANTD4	381	1.13323	1.38304	1.12305	0.0488437	0.0367511	0.0261883	1	-0.0680786	-0.706585	-0.0680786	1	-0.506155	-0.706585	-0.506155	1	5.38046	0.00333804	7.92429e-23	TRUE
ENSG00000171988	ENSG00000095002	JMJD1C	MSH2	381	1.0196	1.45387	0.547404	0.0421264	0.039498	0.012449	1	-0.0429026	-0.675765	-0.0429026	1	-0.557932	-0.675765	-0.557932	1	5.28437	0.320969	1.02325e-26	TRUE
ENSG00000171988	ENSG00000187193	JMJD1C	MT1X	361	0.848949	2.54286	1.01728	0.0686569	0.142839	0.0448554	1	-0.0720004	-0.58936	-0.0720004	1	-0.633493	-0.58936	-0.633493	1	17.475	0.0142196	4.96238e-24	TRUE
ENSG00000171988	ENSG00000125148	JMJD1C	MT2A	367	0.725666	2.7879	1.37068	0.071491	0.165391	0.0678059	1	-0.0597046	-0.589755	-0.0597046	1	-0.633479	-0.589755	-0.633479	1	22.2408	7.33039e-05	4.13972e-24	TRUE
ENSG00000171988	ENSG00000172936	JMJD1C	MYD88	379	1.10064	1.60864	0.958251	0.0580626	0.0494342	0.0273557	1	-0.0408801	-0.714198	-0.0408801	1	-0.512388	-0.714198	-0.512388	1	8.06438	0.0419315	8.41288e-30	TRUE
ENSG00000171988	ENSG00000138744	JMJD1C	NAAA	381	1.00511	1.44656	1.42535	0.0492068	0.0448393	0.0371406	1	-0.0703092	-0.675215	-0.0703092	1	-0.5289	-0.675215	-0.5289	1	7.25124	0.458651	3.33322e-21	TRUE
ENSG00000171988	ENSG00000186310	JMJD1C	NAP1L3	380	0.966522	1.89343	0.901393	0.0451942	0.0569233	0.0232228	1	-0.0408185	-0.65643	-0.0408185	1	-0.576323	-0.65643	-0.576323	1	6.91842	0.229651	2.22217e-43	TRUE
ENSG00000171988	ENSG00000003509	JMJD1C	NDUFAF7	380	1.06139	1.54198	0.837516	0.0465003	0.0427227	0.0201912	1	-0.0352582	-0.689513	-0.0352582	1	-0.549601	-0.689513	-0.549601	1	5.81203	0.0937912	2.95044e-31	TRUE
ENSG00000171988	ENSG00000049759	JMJD1C	NEDD4L	375	1.06336	2.08338	1.23434	0.0604982	0.0705948	0.0382296	1	-0.0434079	-0.690273	-0.0434079	1	-0.543301	-0.690273	-0.543301	1	9.30113	0.147802	7.92226e-42	TRUE
ENSG00000171988	ENSG00000188811	JMJD1C	NHLRC3	381	1.0592	1.27964	1.26771	0.0401008	0.0309865	0.0262895	1	-0.0283956	-0.700046	-0.0283956	1	-0.535332	-0.700046	-0.535332	1	4.49098	0.0703524	4.63933e-18	TRUE
ENSG00000171988	ENSG00000131669	JMJD1C	NINJ1	381	1.00648	1.36658	0.883666	0.0486613	0.0398303	0.0227207	1	-0.0448838	-0.694243	-0.0448838	1	-0.520211	-0.694243	-0.520211	1	7.17115	0.447092	1.19915e-18	TRUE
ENSG00000171988	ENSG00000146938	JMJD1C	NLGN4X	380	1.11913	2.41238	0.8715	0.0700236	0.0893525	0.0303916	1	-0.0421363	-0.695759	-0.0421363	1	-0.538793	-0.695759	-0.538793	1	11.5144	0.0448546	7.66625e-44	TRUE
ENSG00000171988	ENSG00000197696	JMJD1C	NMB	378	1.08175	1.71654	1.06621	0.0624606	0.058646	0.0331307	1	-0.0566296	-0.70241	-0.0566296	1	-0.509337	-0.70241	-0.509337	1	9.81037	0.0956875	1.97805e-29	TRUE
ENSG00000171988	ENSG00000134986	JMJD1C	NREP	381	1.05966	1.63245	0.52813	0.0507333	0.0484529	0.0138762	1	-0.0331415	-0.693335	-0.0331415	1	-0.547391	-0.693335	-0.547391	1	6.81181	0.120162	1.0542e-32	TRUE
ENSG00000171988	ENSG00000223705	JMJD1C	NSUN5P1	381	1.12435	1.21045	1.02292	0.0514701	0.0352819	0.0254966	1	-0.0647163	-0.705408	-0.0647163	1	-0.50429	-0.705408	-0.50429	1	6.31451	0.00808224	2.81687e-09	TRUE
ENSG00000171988	ENSG00000246082	JMJD1C	NUDT16P1	380	1.11434	1.50904	1.35494	0.0516776	0.0453756	0.0347789	1	-0.0678177	-0.683978	-0.0678177	1	-0.531065	-0.683978	-0.531065	1	6.62944	0.0137663	1.0685e-25	TRUE
ENSG00000171988	ENSG00000180304	JMJD1C	OAZ2	381	1.05396	1.49082	0.453288	0.046556	0.0420288	0.0109954	1	-0.0497198	-0.683574	-0.0497198	1	-0.542752	-0.683574	-0.542752	1	6.01145	0.123587	2.04337e-27	TRUE
ENSG00000171988	ENSG00000145247	JMJD1C	OCIAD2	381	1.08533	1.76411	0.538786	0.0533496	0.054863	0.0147319	1	-0.0368307	-0.690331	-0.0368307	1	-0.554202	-0.690331	-0.554202	1	7.11035	0.0552772	3.51593e-36	TRUE
ENSG00000171988	ENSG00000116774	JMJD1C	OLFML3	300	1.07281	4.00958	0.997234	0.077046	0.189121	0.0409225	1	-0.00242522	-0.678147	-0.00242522	1	-0.583693	-0.678147	-0.583693	1	13.3147	0.172694	5.80154e-42	TRUE
ENSG00000171988	ENSG00000054277	JMJD1C	OPN3	381	1.19312	1.49546	1.12886	0.0591487	0.0451993	0.0308071	1	-0.0688742	-0.712839	-0.0688742	1	-0.49425	-0.712839	-0.49425	1	7.37928	0.000597152	9.13281e-25	TRUE
ENSG00000171988	ENSG00000141447	JMJD1C	OSBPL1A	381	1.11963	1.41429	0.762972	0.0451822	0.0348568	0.0169771	1	-0.0213542	-0.718233	-0.0213542	1	-0.526076	-0.718233	-0.526076	1	4.88551	0.00422045	3.37825e-28	TRUE
ENSG00000171988	ENSG00000149269	JMJD1C	PAK1	381	1.06938	1.62331	0.692695	0.0476613	0.0438732	0.0166853	1	-0.0595607	-0.692538	-0.0595607	1	-0.52232	-0.692538	-0.52232	1	5.999	0.0731399	2.62862e-37	TRUE
ENSG00000171988	ENSG00000177425	JMJD1C	PAWR	381	1.12256	1.4752	0.999607	0.048016	0.0393036	0.0235247	1	-0.0553332	-0.702686	-0.0553332	1	-0.516031	-0.702686	-0.516031	1	5.62016	0.00554357	5.62811e-29	TRUE
ENSG00000171988	ENSG00000185630	JMJD1C	PBX1	381	1.16609	1.8349	0.846936	0.0559674	0.0531221	0.0227696	1	-0.0357181	-0.710328	-0.0357181	1	-0.529505	-0.710328	-0.529505	1	6.89023	0.00159585	1.71816e-43	TRUE
ENSG00000171988	ENSG00000100889	JMJD1C	PCK2	381	1.14952	1.35901	0.825113	0.0548778	0.0415918	0.0222092	1	-0.0254531	-0.709137	-0.0254531	1	-0.53158	-0.709137	-0.53158	1	7.17496	0.00336888	8.5247e-17	TRUE
ENSG00000171988	ENSG00000135749	JMJD1C	PCNXL2	381	1.13661	1.58014	1.23259	0.0469054	0.0416551	0.0283692	1	-0.0484563	-0.699835	-0.0484563	1	-0.535891	-0.699835	-0.535891	1	5.05413	0.0018997	3.52734e-36	TRUE
ENSG00000171988	ENSG00000106333	JMJD1C	PCOLCE	378	1.07581	1.92781	1.04069	0.061859	0.068107	0.0335205	1	-0.0115024	-0.693733	-0.0115024	1	-0.559222	-0.693733	-0.559222	1	10.1203	0.110572	6.4977e-35	TRUE
ENSG00000171988	ENSG00000197461	JMJD1C	PDGFA	376	0.963569	2.51076	0.919779	0.0703312	0.104373	0.0354058	1	-0.043492	-0.681457	-0.043492	1	-0.546789	-0.681457	-0.546789	1	14.4157	0.302384	2.68414e-38	TRUE
ENSG00000171988	ENSG00000162493	JMJD1C	PDPN	381	1.01609	2.97711	0.695746	0.0496792	0.0902331	0.0190681	1	-0.0442387	-0.655724	-0.0442387	1	-0.588855	-0.655724	-0.588855	1	7.16016	0.373124	1.39498e-69	TRUE
ENSG00000171988	ENSG00000111752	JMJD1C	PHC1	380	1.07482	2.51393	0.610711	0.0489815	0.0724722	0.0158093	1	-0.0475144	-0.664397	-0.0475144	1	-0.578342	-0.664397	-0.578342	1	6.36124	0.0637483	3.13366e-65	TRUE
ENSG00000171988	ENSG00000179899	JMJD1C	PHC1P1	378	1.10154	2.77547	0.65618	0.0595158	0.0938586	0.0200915	1	-0.0549627	-0.667198	-0.0549627	1	-0.572554	-0.667198	-0.572554	1	8.59863	0.0444147	8.13739e-57	TRUE
ENSG00000171988	ENSG00000181649	JMJD1C	PHLDA2	374	1.19124	1.58263	1.63443	0.063307	0.0532176	0.0481401	1	-0.0752108	-0.699281	-0.0752108	1	-0.510787	-0.699281	-0.510787	1	8.34844	0.00134805	1.16015e-24	TRUE
ENSG00000171988	ENSG00000069943	JMJD1C	PIGB	381	1.00748	1.35038	1.48189	0.0399822	0.0332218	0.0311177	1	-0.0679562	-0.685075	-0.0679562	1	-0.515519	-0.685075	-0.515519	1	4.86237	0.425847	2.86443e-23	TRUE
ENSG00000171988	ENSG00000150867	JMJD1C	PIP4K2A	378	1.08769	2.15397	0.726664	0.0517273	0.0636791	0.0194673	1	-0.0394198	-0.679358	-0.0394198	1	-0.561616	-0.679358	-0.561616	1	6.99805	0.0454299	1.81434e-53	TRUE
ENSG00000171988	ENSG00000179761	JMJD1C	PIPOX	375	1.04441	2.24984	1.14662	0.0717407	0.0841449	0.0412316	1	-0.084629	-0.698694	-0.084629	1	-0.489709	-0.698694	-0.489709	1	13.0647	0.268156	8.16647e-40	TRUE
ENSG00000171988	ENSG00000154217	JMJD1C	PITPNC1	379	1.03009	1.71738	1.10273	0.041346	0.0441728	0.0240445	1	-0.0787241	-0.663132	-0.0787241	1	-0.545372	-0.663132	-0.545372	1	4.93058	0.233594	1.28588e-45	TRUE
ENSG00000171988	ENSG00000176485	JMJD1C	PLA2G16	380	1.05934	1.65766	0.988572	0.0519948	0.0504748	0.0267098	1	-0.0281888	-0.692799	-0.0281888	1	-0.549672	-0.692799	-0.549672	1	7.25561	0.127252	1.34415e-32	TRUE
ENSG00000171988	ENSG00000105499	JMJD1C	PLA2G4C	381	1.06391	1.51449	1.34593	0.0573502	0.0487212	0.0393098	1	-0.0410761	-0.705887	-0.0410761	1	-0.519831	-0.705887	-0.519831	1	8.58109	0.132906	2.57073e-23	TRUE
ENSG00000171988	ENSG00000011422	JMJD1C	PLAUR	380	1.01282	1.69969	1.47952	0.0505405	0.0506167	0.0388957	1	-0.0830026	-0.677721	-0.0830026	1	-0.513002	-0.677721	-0.513002	1	7.51056	0.399919	9.56647e-36	TRUE
ENSG00000171988	ENSG00000153404	JMJD1C	PLEKHG4B	378	1.04307	2.11826	1.06988	0.0525822	0.0658555	0.0294571	1	-0.0620027	-0.670306	-0.0620027	1	-0.550848	-0.670306	-0.550848	1	7.61103	0.206644	1.1185e-48	TRUE
ENSG00000171988	ENSG00000163344	JMJD1C	PMVK	381	1.124	1.50888	0.804739	0.0516358	0.0422342	0.0202351	1	-0.0447327	-0.708245	-0.0447327	1	-0.520644	-0.708245	-0.520644	1	6.23654	0.00840774	8.10331e-29	TRUE
ENSG00000171988	ENSG00000113356	JMJD1C	POLR3G	381	1.00948	3.81923	0.574998	0.0551953	0.137178	0.0183781	1	-0.0458747	-0.624747	-0.0458747	1	-0.622519	-0.624747	-0.622519	1	9.43277	0.431873	7.47612e-64	TRUE
ENSG00000171988	ENSG00000141934	JMJD1C	PPAP2C	377	1.12864	2.77352	0.791928	0.0687391	0.100254	0.0270376	1	-0.034995	-0.694932	-0.034995	1	-0.550131	-0.694932	-0.550131	1	10.7387	0.0310384	1.27698e-51	TRUE
ENSG00000171988	ENSG00000138032	JMJD1C	PPM1B	381	1.08107	1.52042	0.878807	0.0545043	0.0469271	0.023894	1	-0.0663511	-0.695241	-0.0663511	1	-0.51509	-0.695241	-0.51509	1	7.50695	0.0688608	3.10805e-25	TRUE
ENSG00000171988	ENSG00000167641	JMJD1C	PPP1R14A	379	1.09429	1.65878	1.34018	0.0782365	0.0700032	0.0517664	1	-0.0734096	-0.69718	-0.0734096	1	-0.497627	-0.69718	-0.497627	1	15.0311	0.114432	2.50873e-19	TRUE
ENSG00000171988	ENSG00000147596	JMJD1C	PRDM14	380	1.01311	2.23123	1.04217	0.0504418	0.0663508	0.028132	1	-0.05008	-0.675156	-0.05008	1	-0.559642	-0.675156	-0.559642	1	7.07806	0.397554	2.25234e-55	TRUE
ENSG00000171988	ENSG00000112812	JMJD1C	PRSS16	380	1.02111	1.62016	1.45234	0.0476397	0.0462184	0.0362747	1	-0.0495224	-0.685842	-0.0495224	1	-0.539297	-0.685842	-0.539297	1	6.38099	0.328976	3.94041e-34	TRUE
ENSG00000171988	ENSG00000164985	JMJD1C	PSIP1	381	1.01421	1.40935	0.541589	0.0470843	0.0408344	0.0137309	1	-0.00386032	-0.702193	-0.00386032	1	-0.557887	-0.702193	-0.557887	1	6.33355	0.38151	1.97741e-21	TRUE
ENSG00000171988	ENSG00000146733	JMJD1C	PSPH	381	1.10941	1.29901	0.677503	0.0562861	0.0405777	0.0187767	1	-0.0296174	-0.719053	-0.0296174	1	-0.517734	-0.719053	-0.517734	1	7.48473	0.0263277	5.46192e-13	TRUE
ENSG00000171988	ENSG00000188647	JMJD1C	PTAR1	380	1.052	1.53664	1.2619	0.0476493	0.0429464	0.0310467	1	-0.0413421	-0.693659	-0.0413421	1	-0.537328	-0.693659	-0.537328	1	6.136	0.137937	1.61083e-30	TRUE
ENSG00000171988	ENSG00000140043	JMJD1C	PTGR2	381	1.01441	1.34725	1.09594	0.0432729	0.037754	0.0258263	1	-0.0258747	-0.682848	-0.0258747	1	-0.55847	-0.682848	-0.55847	1	5.74969	0.369679	1.2546e-18	TRUE
ENSG00000171988	ENSG00000106278	JMJD1C	PTPRZ1	381	1.07042	2.54033	0.60889	0.0517687	0.0766104	0.0165292	1	-0.057863	-0.665384	-0.057863	1	-0.569048	-0.665384	-0.569048	1	7.00972	0.08727	5.72247e-62	TRUE
ENSG00000171988	ENSG00000177707	JMJD1C	PVRL3	377	1.03231	1.7385	1.19065	0.0555022	0.0564181	0.0339172	1	-0.0819151	-0.679654	-0.0819151	1	-0.518363	-0.679654	-0.518363	1	8.41744	0.280406	8.57449e-33	TRUE
ENSG00000171988	ENSG00000170234	JMJD1C	PWWP2A	381	1.10248	1.43641	1.01866	0.0493671	0.0390698	0.0247084	1	-0.0628645	-0.70409	-0.0628645	1	-0.505522	-0.70409	-0.505522	1	6.05476	0.0192873	1.57788e-25	TRUE
ENSG00000171988	ENSG00000118873	JMJD1C	RAB3GAP2	381	1.11476	1.44393	1.08598	0.0502513	0.0412168	0.0270823	1	-0.0428359	-0.700724	-0.0428359	1	-0.533531	-0.700724	-0.533531	1	6.08102	0.0114686	4.50322e-24	TRUE
ENSG00000171988	ENSG00000144566	JMJD1C	RAB5A	381	1.11476	1.25086	0.733228	0.041122	0.0288508	0.0149033	1	-0.0252198	-0.713393	-0.0252198	1	-0.521904	-0.713393	-0.521904	1	4.27734	0.00276249	5.36307e-17	TRUE
ENSG00000171988	ENSG00000166128	JMJD1C	RAB8B	380	1.16773	1.42849	1.12099	0.0503225	0.0392902	0.0267733	1	-0.0560468	-0.704393	-0.0560468	1	-0.521074	-0.704393	-0.521074	1	5.53481	0.000471782	1.48479e-24	TRUE
ENSG00000171988	ENSG00000152061	JMJD1C	RABGAP1L	381	1.051	1.7017	0.865145	0.0594577	0.0549125	0.0262973	1	-0.0301992	-0.710804	-0.0301992	1	-0.520007	-0.710804	-0.520007	1	9.30382	0.195765	1.25133e-31	TRUE
ENSG00000171988	ENSG00000172819	JMJD1C	RARG	376	1.1219	2.26298	1.0316	0.0666995	0.0822637	0.0341074	1	-0.0526919	-0.685638	-0.0526919	1	-0.53903	-0.685638	-0.53903	1	10.6214	0.0341991	7.08171e-42	TRUE
ENSG00000171988	ENSG00000128045	JMJD1C	RASL11B	378	1.04733	2.17316	0.840409	0.053216	0.0674613	0.0238812	1	-0.0147729	-0.687852	-0.0147729	1	-0.567888	-0.687852	-0.567888	1	7.85919	0.187164	2.15081e-50	TRUE
ENSG00000171988	ENSG00000168214	JMJD1C	RBPJ	381	1.09559	1.32212	0.614185	0.0414219	0.0318352	0.0128554	1	-0.0220308	-0.7051	-0.0220308	1	-0.539318	-0.7051	-0.539318	1	4.42703	0.0107749	9.333e-22	TRUE
ENSG00000171988	ENSG00000115255	JMJD1C	REEP6	379	1.04777	1.40719	1.35442	0.0528463	0.0447107	0.0369377	1	-0.0521486	-0.691414	-0.0521486	1	-0.531782	-0.691414	-0.531782	1	7.48614	0.18329	2.5388e-18	TRUE
ENSG00000171988	ENSG00000169220	JMJD1C	RGS14	380	1.06287	1.43	1.39819	0.0629898	0.0495526	0.044448	1	-0.0340559	-0.712779	-0.0340559	1	-0.509327	-0.712779	-0.509327	1	10.3737	0.159432	6.14438e-17	TRUE
ENSG00000171988	ENSG00000111785	JMJD1C	RIC8B	379	1.10786	1.74902	1.09039	0.0481809	0.0466764	0.0261268	1	-0.0479383	-0.696585	-0.0479383	1	-0.53558	-0.696585	-0.53558	1	5.61324	0.0128847	8.17353e-45	TRUE
ENSG00000171988	ENSG00000145916	JMJD1C	RMND5B	381	1.08256	1.63921	0.884977	0.0514255	0.0462171	0.0224198	1	-0.0714619	-0.696783	-0.0714619	1	-0.510184	-0.696783	-0.510184	1	6.53288	0.0546153	8.60842e-36	TRUE
ENSG00000171988	ENSG00000115963	JMJD1C	RND3	377	0.965436	1.9291	1.13416	0.048544	0.0613737	0.0300195	1	-0.111277	-0.6412	-0.111277	1	-0.53705	-0.6412	-0.53705	1	7.58396	0.238449	5.09181e-41	TRUE
ENSG00000171988	ENSG00000178718	JMJD1C	RPP25	380	1.00204	2.02618	0.904861	0.060055	0.0735897	0.0289208	1	-0.0666242	-0.672823	-0.0666242	1	-0.540894	-0.672823	-0.540894	1	10.2818	0.486458	3.11842e-36	TRUE
ENSG00000171988	ENSG00000048392	JMJD1C	RRM2B	380	1.07526	1.5321	1.11691	0.0577531	0.0501016	0.0328424	1	-0.0287079	-0.706774	-0.0287079	1	-0.529458	-0.706774	-0.529458	1	8.60401	0.0966586	1.58584e-23	TRUE
ENSG00000171988	ENSG00000197747	JMJD1C	S100A10	380	0.99757	2.01904	0.796667	0.0654575	0.0890264	0.0288788	1	-0.0803678	-0.631846	-0.0803678	1	-0.583367	-0.631846	-0.583367	1	12.5668	0.485204	1.53096e-26	TRUE
ENSG00000171988	ENSG00000165821	JMJD1C	SALL2	381	1.16248	1.67612	0.665896	0.057806	0.0498728	0.0182125	1	-0.0575631	-0.710742	-0.0575631	1	-0.506859	-0.710742	-0.506859	1	7.3585	0.0025998	1.06879e-34	TRUE
ENSG00000171988	ENSG00000173611	JMJD1C	SCAI	381	1.10704	1.2926	1.44591	0.045663	0.0342911	0.0323767	1	-0.0825439	-0.690175	-0.0825439	1	-0.508031	-0.690175	-0.508031	1	5.22886	0.00979577	1.75255e-16	TRUE
ENSG00000171988	ENSG00000169439	JMJD1C	SDC2	381	1.12984	1.67503	0.813391	0.051582	0.0467531	0.0206107	1	-0.0451025	-0.702834	-0.0451025	1	-0.525971	-0.702834	-0.525971	1	6.38167	0.00612203	3.04212e-38	TRUE
ENSG00000171988	ENSG00000129657	JMJD1C	SEC14L1	380	1.05914	1.36095	1.25353	0.0454658	0.0371033	0.0287838	1	-0.0839804	-0.683306	-0.0839804	1	-0.515797	-0.683306	-0.515797	1	5.4868	0.0970498	2.09965e-20	TRUE
ENSG00000171988	ENSG00000150961	JMJD1C	SEC24D	381	1.14961	1.55344	0.947246	0.0621082	0.0503922	0.028195	1	-0.0443473	-0.712381	-0.0443473	1	-0.507334	-0.712381	-0.507334	1	8.95402	0.00823976	7.65916e-25	TRUE
ENSG00000171988	ENSG00000130766	JMJD1C	SESN2	376	1.05677	1.20094	1.32796	0.0472133	0.0336685	0.0320624	1	-0.0480013	-0.69674	-0.0480013	1	-0.512744	-0.69674	-0.512744	1	6.40682	0.114968	2.79066e-09	TRUE
ENSG00000171988	ENSG00000170364	JMJD1C	SETMAR	381	1.03358	1.38124	0.875042	0.0414263	0.0346982	0.0190052	1	-0.030457	-0.695822	-0.030457	1	-0.542041	-0.695822	-0.542041	1	4.83748	0.209084	7.36084e-25	TRUE
ENSG00000171988	ENSG00000035115	JMJD1C	SH3YL1	377	1.08624	1.90856	1.23968	0.0498492	0.0533736	0.0315781	1	-0.0329029	-0.69605	-0.0329029	1	-0.546571	-0.69605	-0.546571	1	6.32605	0.0422241	7.98261e-49	TRUE
ENSG00000171988	ENSG00000124523	JMJD1C	SIRT5	381	1.05762	1.39604	1.06132	0.0423848	0.0349791	0.0231927	1	-0.0320136	-0.698833	-0.0320136	1	-0.534478	-0.698833	-0.534478	1	4.96475	0.0874106	4.34219e-26	TRUE
ENSG00000171988	ENSG00000079215	JMJD1C	SLC1A3	373	1.00142	1.98808	1.31316	0.0727292	0.0839121	0.0500302	1	-0.0549647	-0.686435	-0.0549647	1	-0.519221	-0.686435	-0.519221	1	15.0048	0.492211	1.05837e-27	TRUE
ENSG00000171988	ENSG00000112759	JMJD1C	SLC29A1	381	1.06469	2.17482	0.573685	0.0474776	0.0597875	0.0144176	1	-0.0155591	-0.687259	-0.0155591	1	-0.571384	-0.687259	-0.571384	1	6.10854	0.0869102	4.86995e-60	TRUE
ENSG00000171988	ENSG00000117394	JMJD1C	SLC2A1	379	1.06131	1.88211	0.663608	0.0510627	0.0588903	0.0179799	1	-0.0407622	-0.671103	-0.0407622	1	-0.571401	-0.671103	-0.571401	1	7.10728	0.115315	2.08024e-40	TRUE
ENSG00000171988	ENSG00000139974	JMJD1C	SLC38A6	381	1.05136	1.29578	1.27791	0.0414887	0.032313	0.0270051	1	-0.0723969	-0.688311	-0.0723969	1	-0.514675	-0.688311	-0.514675	1	4.75726	0.108259	1.75276e-18	TRUE
ENSG00000171988	ENSG00000196950	JMJD1C	SLC39A10	381	1.05954	1.23348	0.739491	0.0457445	0.0351145	0.0175347	1	-0.0400212	-0.690954	-0.0400212	1	-0.5378	-0.690954	-0.5378	1	5.8398	0.0969138	5.17025e-11	TRUE
ENSG00000171988	ENSG00000134802	JMJD1C	SLC43A3	380	1.05051	1.90278	0.983395	0.0489902	0.0544709	0.0246858	1	-0.0965352	-0.669577	-0.0965352	1	-0.521989	-0.669577	-0.521989	1	6.57185	0.151604	4.92679e-47	TRUE
ENSG00000171988	ENSG00000169241	JMJD1C	SLC50A1	381	1.06906	1.23894	0.735732	0.0403523	0.0293727	0.0150828	1	-0.0384127	-0.702977	-0.0384127	1	-0.520901	-0.702977	-0.520901	1	4.47111	0.0439172	3.00038e-15	TRUE
ENSG00000171988	ENSG00000131389	JMJD1C	SLC6A6	379	1.06287	1.71244	1.22747	0.0549556	0.0566306	0.0347821	1	-0.067127	-0.674411	-0.067127	1	-0.542243	-0.674411	-0.542243	1	8.0409	0.126656	7.77654e-31	TRUE
ENSG00000171988	ENSG00000108604	JMJD1C	SMARCD2	379	1.13713	1.52898	1.12973	0.0613434	0.0506321	0.032923	1	-0.083242	-0.6981	-0.083242	1	-0.503813	-0.6981	-0.503813	1	8.32695	0.0129891	6.65777e-23	TRUE
ENSG00000171988	ENSG00000128739	JMJD1C	SNRPN	381	1.03061	1.31805	0.43496	0.0407381	0.0334645	0.00937633	1	-0.0340447	-0.689138	-0.0340447	1	-0.544858	-0.689138	-0.544858	1	4.84728	0.226453	1.19275e-19	TRUE
ENSG00000171988	ENSG00000137642	JMJD1C	SORL1	381	1.04583	2.18764	0.954683	0.0517761	0.068062	0.025971	1	-0.0720508	-0.662287	-0.0720508	1	-0.556135	-0.662287	-0.556135	1	7.32087	0.188337	9.7466e-51	TRUE
ENSG00000171988	ENSG00000181449	JMJD1C	SOX2	292	1.00327	5.96303	0.880584	0.0731022	0.25725	0.034345	1	-0.0211908	-0.679285	-0.0211908	1	-0.556659	-0.679285	-0.556659	1	12.451	0.4822	3.5865e-54	TRUE
ENSG00000171988	ENSG00000196141	JMJD1C	SPATS2L	381	1.04214	1.67689	0.776136	0.0505724	0.0485887	0.0204785	1	-0.0340129	-0.697154	-0.0340129	1	-0.531887	-0.697154	-0.531887	1	7.24765	0.202625	3.40345e-36	TRUE
ENSG00000171988	ENSG00000118785	JMJD1C	SPP1	332	1.10338	3.93382	1.08058	0.0875944	0.186591	0.046013	1	-0.128024	-0.645915	-0.128024	1	-0.5259	-0.645915	-0.5259	1	16.3194	0.11938	3.0597e-42	TRUE
ENSG00000171988	ENSG00000164056	JMJD1C	SPRY1	379	1.0617	1.6508	1.04959	0.061021	0.0551685	0.0321348	1	-0.0563304	-0.703109	-0.0563304	1	-0.507994	-0.703109	-0.507994	1	9.57898	0.156315	7.66855e-28	TRUE
ENSG00000171988	ENSG00000136840	JMJD1C	ST6GALNAC4	377	1.0638	1.59864	1.08841	0.052866	0.050881	0.0295198	1	-0.0687303	-0.674579	-0.0687303	1	-0.534879	-0.674579	-0.534879	1	7.63941	0.114117	1.05074e-27	TRUE
ENSG00000171988	ENSG00000178078	JMJD1C	STAP2	380	1.0853	1.46405	1.23467	0.0549103	0.0441323	0.0337868	1	-0.0244436	-0.716422	-0.0244436	1	-0.520864	-0.716422	-0.520864	1	7.47038	0.0605731	3.7776e-23	TRUE
ENSG00000171988	ENSG00000136854	JMJD1C	STXBP1	380	1.10963	1.20844	1.28922	0.0605667	0.0398533	0.0376832	1	-0.0566764	-0.71962	-0.0566764	1	-0.489332	-0.71962	-0.489332	1	8.60165	0.035539	1.40659e-07	TRUE
ENSG00000171988	ENSG00000100321	JMJD1C	SYNGR1	381	1.04936	1.32511	0.93618	0.0470262	0.0362621	0.0223553	1	-0.0557337	-0.696813	-0.0557337	1	-0.512969	-0.696813	-0.512969	1	6.10614	0.147295	7.23023e-18	TRUE
ENSG00000171988	ENSG00000127561	JMJD1C	SYNGR3	375	1.09398	2.35273	1.05102	0.0748114	0.0957344	0.0397133	1	-0.0671734	-0.680139	-0.0671734	1	-0.529323	-0.680139	-0.529323	1	14.0795	0.104915	6.84355e-37	TRUE
ENSG00000171988	ENSG00000067715	JMJD1C	SYT1	372	1.05145	2.79675	0.954424	0.0557887	0.0964873	0.0291661	1	-0.0363691	-0.654398	-0.0363691	1	-0.591296	-0.654398	-0.591296	1	8.89701	0.178521	2.42357e-55	TRUE
ENSG00000171988	ENSG00000203705	JMJD1C	TATDN3	381	1.0588	1.1759	1.1326	0.0415522	0.029536	0.0242608	1	-0.0317088	-0.701269	-0.0317088	1	-0.525055	-0.701269	-0.525055	1	4.94092	0.0789444	2.9665e-09	TRUE
ENSG00000171988	ENSG00000180190	JMJD1C	TDRP	380	1.12184	1.49178	1.42083	0.0679109	0.0543576	0.046794	1	-0.0457028	-0.71551	-0.0457028	1	-0.505845	-0.71551	-0.505845	1	10.6055	0.0367967	3.95501e-18	TRUE
ENSG00000171988	ENSG00000197905	JMJD1C	TEAD4	381	1.08627	1.65316	0.757859	0.0498788	0.0478898	0.019051	1	-0.0789182	-0.676653	-0.0789182	1	-0.528246	-0.676653	-0.528246	1	6.51077	0.0422635	5.03375e-35	TRUE
ENSG00000171988	ENSG00000147601	JMJD1C	TERF1	381	1.02703	1.45642	0.523359	0.0420677	0.0380663	0.0117928	1	-0.0284179	-0.686361	-0.0284179	1	-0.552798	-0.686361	-0.552798	1	5.26394	0.260459	1.35613e-28	TRUE
ENSG00000171988	ENSG00000029639	JMJD1C	TFB1M	381	1.02855	1.32796	0.764259	0.0436141	0.0359651	0.017454	1	-0.0604001	-0.681313	-0.0604001	1	-0.528601	-0.681313	-0.528601	1	5.63132	0.256557	2.28168e-18	TRUE
ENSG00000171988	ENSG00000259431	JMJD1C	THTPA	379	1.01989	1.58703	1.11699	0.0551634	0.0498025	0.0314792	1	-0.0706278	-0.695219	-0.0706278	1	-0.50257	-0.695219	-0.50257	1	8.41789	0.359282	8.31189e-28	TRUE
ENSG00000171988	ENSG00000154096	JMJD1C	THY1	379	1.13238	2.86459	0.51437	0.0646617	0.105529	0.0172487	1	-0.0159355	-0.67719	-0.0159355	1	-0.594989	-0.67719	-0.594989	1	9.76545	0.0206628	1.34641e-51	TRUE
ENSG00000171988	ENSG00000119139	JMJD1C	TJP2	381	1.07353	1.98418	1.05397	0.0552704	0.0606976	0.0291986	1	-0.0768332	-0.686224	-0.0768332	1	-0.520227	-0.686224	-0.520227	1	7.72633	0.092114	1.46258e-45	TRUE
ENSG00000171988	ENSG00000163931	JMJD1C	TKT	381	0.990734	1.27281	0.431715	0.0506729	0.0431699	0.0120497	1	-0.0318291	-0.677863	-0.0318291	1	-0.561035	-0.677863	-0.561035	1	7.90499	0.427501	3.69696e-10	TRUE
ENSG00000171988	ENSG00000011638	JMJD1C	TMEM159	381	1.04211	1.57066	0.977766	0.0469388	0.0427249	0.0236343	1	-0.051933	-0.695673	-0.051933	1	-0.522774	-0.695673	-0.522774	1	6.0728	0.185111	6.6686e-34	TRUE
ENSG00000171988	ENSG00000144120	JMJD1C	TMEM177	379	1.11962	1.93941	0.692455	0.051096	0.0557398	0.0178745	1	-0.0362567	-0.688786	-0.0362567	1	-0.559199	-0.688786	-0.559199	1	6.26461	0.00987707	3.55588e-48	TRUE
ENSG00000171988	ENSG00000171227	JMJD1C	TMEM37	377	1.1258	1.92538	1.19799	0.0698855	0.0738326	0.0423468	1	-0.000582017	-0.708755	-0.000582017	1	-0.54973	-0.708755	-0.54973	1	11.8976	0.0363227	1.25011e-30	TRUE
ENSG00000171988	ENSG00000178821	JMJD1C	TMEM52	378	1.13621	1.81997	1.1295	0.0529791	0.0546234	0.0295363	1	-0.0609607	-0.681425	-0.0609607	1	-0.548748	-0.681425	-0.548748	1	6.47935	0.00526236	1.60734e-40	TRUE
ENSG00000171988	ENSG00000155099	JMJD1C	TMEM55A	379	1.15901	2.04649	0.756288	0.0669176	0.070227	0.0244327	1	-0.0513438	-0.702275	-0.0513438	1	-0.517121	-0.702275	-0.517121	1	10.3535	0.00899515	4.30457e-40	TRUE
ENSG00000171988	ENSG00000154310	JMJD1C	TNIK	381	1.11543	1.48534	1.21468	0.0638215	0.0499822	0.0368855	1	-0.0734737	-0.713912	-0.0734737	1	-0.483888	-0.713912	-0.483888	1	9.27839	0.0356462	2.38846e-20	TRUE
ENSG00000171988	ENSG00000129991	JMJD1C	TNNI3	351	1.19099	2.83336	1.00841	0.118116	0.17195	0.0575988	1	-0.00192227	-0.705276	-0.00192227	1	-0.558691	-0.705276	-0.558691	1	25.5372	0.0533927	1.85979e-23	TRUE
ENSG00000171988	ENSG00000141198	JMJD1C	TOM1L1	381	1.09353	1.67312	0.804067	0.0472387	0.0441588	0.0192464	1	-0.020038	-0.705044	-0.020038	1	-0.543196	-0.705044	-0.543196	1	5.65973	0.0242201	1.5523e-41	TRUE
ENSG00000171988	ENSG00000141510	JMJD1C	TP53	381	1.03363	1.47395	0.588175	0.0425574	0.039374	0.0131702	1	-0.0675766	-0.671371	-0.0675766	1	-0.541285	-0.671371	-0.541285	1	5.26049	0.214949	8.98311e-29	TRUE
ENSG00000171988	ENSG00000132109	JMJD1C	TRIM21	376	1.0083	1.3246	1.36262	0.04985	0.0400717	0.0351753	1	-0.0760551	-0.684213	-0.0760551	1	-0.511989	-0.684213	-0.511989	1	7.15999	0.433966	3.94038e-15	TRUE
ENSG00000171988	ENSG00000206557	JMJD1C	TRIM71	381	1.11822	1.67465	0.700103	0.0559182	0.0502924	0.0192877	1	-0.0417106	-0.705536	-0.0417106	1	-0.524467	-0.705536	-0.524467	1	7.50021	0.0175797	3.9325e-34	TRUE
ENSG00000171988	ENSG00000179046	JMJD1C	TRIML2	369	1.02767	3.19395	1.05555	0.0740284	0.126302	0.0411685	1	-0.0442189	-0.692056	-0.0442189	1	-0.53311	-0.692056	-0.53311	1	14.6407	0.354376	5.05726e-50	TRUE
ENSG00000171988	ENSG00000168785	JMJD1C	TSPAN5	379	1.13169	2.01237	1.09516	0.0520762	0.0575447	0.0281591	1	-0.0540223	-0.688997	-0.0540223	1	-0.544747	-0.688997	-0.544747	1	6.26868	0.00592535	2.81613e-51	TRUE
ENSG00000171988	ENSG00000168234	JMJD1C	TTC39C	380	1.07356	1.97282	0.977238	0.0474126	0.0554832	0.0242801	1	-0.0351593	-0.681488	-0.0351593	1	-0.567323	-0.681488	-0.567323	1	5.87659	0.0608043	4.6329e-51	TRUE
ENSG00000171988	ENSG00000100304	JMJD1C	TTLL12	379	1.03031	1.9228	0.784214	0.047636	0.0555745	0.0197172	1	-0.0712287	-0.667098	-0.0712287	1	-0.548041	-0.667098	-0.548041	1	6.40872	0.262523	3.89543e-47	TRUE
ENSG00000171988	ENSG00000182247	JMJD1C	UBE2E2	381	1.1175	1.34873	0.720316	0.050217	0.0377199	0.0176986	1	-0.0473797	-0.706317	-0.0473797	1	-0.514752	-0.706317	-0.514752	1	6.17952	0.00990516	8.72283e-19	TRUE
ENSG00000171988	ENSG00000104517	JMJD1C	UBR5	381	1.13542	1.4882	0.954973	0.0519922	0.0429625	0.0241622	1	-0.0621925	-0.698426	-0.0621925	1	-0.521216	-0.698426	-0.521216	1	6.2927	0.00478007	3.05338e-26	TRUE
ENSG00000171988	ENSG00000148154	JMJD1C	UGCG	380	1.10811	1.49447	0.910277	0.0481035	0.0423896	0.0220414	1	-0.0496699	-0.689791	-0.0496699	1	-0.539012	-0.689791	-0.539012	1	5.85912	0.0125961	2.34082e-27	TRUE
ENSG00000171988	ENSG00000169764	JMJD1C	UGP2	381	1.00462	1.48173	0.587167	0.0468679	0.0424037	0.0149408	1	-0.00155419	-0.699418	-0.00155419	1	-0.55393	-0.699418	-0.55393	1	6.697	0.460728	3.12852e-26	TRUE
ENSG00000171988	ENSG00000094841	JMJD1C	UPRT	381	1.07186	1.45599	1.05849	0.0472767	0.0399829	0.0253233	1	-0.054806	-0.692607	-0.054806	1	-0.528534	-0.692607	-0.528534	1	5.83002	0.0646635	2.14595e-26	TRUE
ENSG00000171988	ENSG00000226085	JMJD1C	UQCRFS1P1	381	1.03321	1.24034	0.844904	0.0414212	0.0320356	0.0185052	1	-0.0274182	-0.694815	-0.0274182	1	-0.541658	-0.694815	-0.541658	1	5.01916	0.211597	2.26239e-13	TRUE
ENSG00000171988	ENSG00000048028	JMJD1C	USP28	381	1.06745	1.33799	0.899389	0.0478389	0.0379505	0.0219468	1	-0.046325	-0.694833	-0.046325	1	-0.528713	-0.694833	-0.528713	1	6.15759	0.0796902	1.12558e-17	TRUE
ENSG00000171988	ENSG00000136014	JMJD1C	USP44	379	1.12568	4.24308	0.601704	0.067011	0.148479	0.0206383	1	-0.0345864	-0.678154	-0.0345864	1	-0.576714	-0.678154	-0.576714	1	10.4641	0.030746	3.53142e-69	TRUE
ENSG00000171988	ENSG00000143494	JMJD1C	VASH2	380	1.04533	2.23285	0.901668	0.050009	0.069768	0.0246058	1	-0.0303768	-0.666697	-0.0303768	1	-0.590002	-0.666697	-0.590002	1	6.92948	0.182636	1.22768e-51	TRUE
ENSG00000171988	ENSG00000144560	JMJD1C	VGLL4	381	1.09463	1.28004	1.04775	0.0438647	0.0322191	0.0224646	1	-0.0759506	-0.698175	-0.0759506	1	-0.506327	-0.698175	-0.506327	1	4.70807	0.015807	5.49277e-17	TRUE
ENSG00000171988	ENSG00000176834	JMJD1C	VSIG10	381	1.02374	1.71764	0.929383	0.0440142	0.0454754	0.0218837	1	-0.0424653	-0.682087	-0.0424653	1	-0.543476	-0.682087	-0.543476	1	5.875	0.295	9.29998e-44	TRUE
ENSG00000171988	ENSG00000163032	JMJD1C	VSNL1	330	0.998255	5.89395	0.658585	0.0748142	0.277949	0.0277785	1	-0.076765	-0.635654	-0.076765	1	-0.578899	-0.635654	-0.578899	1	15.3319	0.490704	1.4057e-49	TRUE
ENSG00000171988	ENSG00000139668	JMJD1C	WDFY2	380	1.10943	1.62587	1.11247	0.0478955	0.0444567	0.0265648	1	-0.0627508	-0.685064	-0.0627508	1	-0.535229	-0.685064	-0.535229	1	5.71328	0.0114388	9.05279e-37	TRUE
ENSG00000171988	ENSG00000248633	JMJD1C	WRBP1	369	1.0002	2.00923	1.47791	0.0770236	0.0845748	0.0579968	1	-0.0860044	-0.693052	-0.0860044	1	-0.490377	-0.693052	-0.490377	1	15.6144	0.498984	2.9803e-28	TRUE
ENSG00000171988	ENSG00000185670	JMJD1C	ZBTB3	381	1.05867	1.90608	1.05919	0.0391916	0.0448278	0.0219116	1	-0.0476319	-0.674171	-0.0476319	1	-0.559527	-0.674171	-0.559527	1	4.32415	0.067609	2.03177e-62	TRUE
ENSG00000171988	ENSG00000196323	JMJD1C	ZBTB44	381	1.03946	1.45637	0.973207	0.0465734	0.0403273	0.0237913	1	-0.0199043	-0.699787	-0.0199043	1	-0.544839	-0.699787	-0.544839	1	6.06286	0.198686	4.54609e-26	TRUE
ENSG00000171988	ENSG00000147905	JMJD1C	ZCCHC7	381	1.11142	1.50111	0.731762	0.0449697	0.0387589	0.0165711	1	-0.0272687	-0.700148	-0.0272687	1	-0.54606	-0.700148	-0.54606	1	5.03553	0.00682899	3.23299e-32	TRUE
ENSG00000171988	ENSG00000181896	JMJD1C	ZNF101	381	1.0528	1.55238	1.09996	0.0419909	0.0384388	0.0240176	1	-0.0307127	-0.696652	-0.0307127	1	-0.543915	-0.696652	-0.543915	1	4.80384	0.104694	5.73015e-38	TRUE
ENSG00000171988	ENSG00000137871	JMJD1C	ZNF280D	381	1.19859	1.69773	0.757282	0.0730924	0.0636633	0.025951	1	-0.0739555	-0.700007	-0.0739555	1	-0.511472	-0.700007	-0.511472	1	11.0708	0.00344625	9.28836e-25	TRUE
ENSG00000171988	ENSG00000171163	JMJD1C	ZNF692	379	1.07255	1.24409	1.34508	0.0473358	0.0343577	0.0316498	1	-0.0739812	-0.697115	-0.0739812	1	-0.502	-0.697115	-0.502	1	5.84709	0.0630985	3.04713e-12	TRUE
ENSG00000171988	ENSG00000198146	JMJD1C	ZNF770	381	1.00978	1.63267	0.761933	0.0403345	0.0404918	0.0164807	1	-0.04245	-0.682453	-0.04245	1	-0.548123	-0.682453	-0.548123	1	4.85329	0.404313	4.13221e-43	TRUE
ENSG00000171988	ENSG00000198155	JMJD1C	ZNF876P	379	1.07971	1.53563	1.0669	0.0509056	0.0465612	0.0278588	1	-0.0464464	-0.683627	-0.0464464	1	-0.546595	-0.683627	-0.546595	1	6.84832	0.0591047	9.57522e-27	TRUE
ENSG00000171988	ENSG00000196812	JMJD1C	ZSCAN16	379	1.09919	1.62744	1.18933	0.0537459	0.0498541	0.0316854	1	-0.0648054	-0.690808	-0.0648054	1	-0.531232	-0.690808	-0.531232	1	6.85172	0.0328724	7.43649e-31	TRUE
ENSG00000171988	ENSG00000176371	JMJD1C	ZSCAN2	381	1.13057	1.86689	0.892494	0.0485895	0.0520669	0.0215794	1	-0.0650261	-0.676777	-0.0650261	1	-0.552927	-0.676777	-0.552927	1	5.538	0.00376141	2.22717e-47	TRUE
ENSG00000124615	ENSG00000135847	MOCS1	ACBD6	164	1.14525	1.49957	0.584894	0.0617194	0.0596053	0.0168749	1	-0.0294567	-0.550337	-0.0294567	1	-0.634359	-0.550337	-0.634359	1	5.7889	0.00990742	1.23379e-14	TRUE
ENSG00000124615	ENSG00000163050	MOCS1	ADCK3	164	1.33321	2.17304	0.895794	0.0797527	0.0970325	0.0305725	1	-0.013527	-0.562726	-0.013527	1	-0.661252	-0.562726	-0.661252	1	6.93502	2.40408e-05	1.18401e-24	TRUE
ENSG00000124615	ENSG00000035687	MOCS1	ADSS	164	1.17003	1.69161	0.625476	0.0626064	0.0683468	0.0186902	1	0.0244471	-0.567071	0.0244471	1	-0.667774	-0.567071	-0.667774	1	5.69231	0.0036656	3.07903e-19	TRUE
ENSG00000124615	ENSG00000126878	MOCS1	AIF1L	164	1.0736	1.60654	0.533932	0.0584801	0.0677662	0.015857	1	-0.0221859	-0.524603	-0.0221859	1	-0.670471	-0.524603	-0.670471	1	5.81385	0.105013	4.0933e-16	TRUE
ENSG00000124615	ENSG00000131016	MOCS1	AKAP12	164	0.918493	1.81026	1.04991	0.0578528	0.0867081	0.036792	1	0.0735794	-0.544961	0.0735794	1	-0.708583	-0.544961	-0.708583	1	7.8199	0.0804006	3.71112e-17	TRUE
ENSG00000124615	ENSG00000137124	MOCS1	ALDH1B1	164	1.16332	1.46657	0.68458	0.0663446	0.0638544	0.0213029	1	-0.012901	-0.549484	-0.012901	1	-0.648462	-0.549484	-0.648462	1	6.57184	0.00744168	6.00907e-12	TRUE
ENSG00000124615	ENSG00000088035	MOCS1	ALG6	164	1.10412	1.58622	0.730413	0.0580501	0.0636256	0.0207452	1	-0.0349166	-0.528485	-0.0349166	1	-0.656667	-0.528485	-0.656667	1	5.4343	0.0373726	8.27297e-17	TRUE
ENSG00000124615	ENSG00000160993	MOCS1	ALKBH4	164	1.14157	1.50189	0.886389	0.0661842	0.0641415	0.0272571	1	-0.0391924	-0.546221	-0.0391924	1	-0.632282	-0.546221	-0.632282	1	6.54832	0.0169706	3.18079e-13	TRUE
ENSG00000124615	ENSG00000145020	MOCS1	AMT	164	1.17965	1.59523	0.78277	0.0624489	0.0642139	0.0228376	1	-0.0136808	-0.549379	-0.0136808	1	-0.653278	-0.549379	-0.653278	1	5.663	0.00228124	5.8807e-17	TRUE
ENSG00000124615	ENSG00000081181	MOCS1	ARG2	164	1.21058	2.20234	0.649177	0.0802659	0.10877	0.0239434	1	-0.0357658	-0.532848	-0.0357658	1	-0.662984	-0.532848	-0.662984	1	8.50814	0.00476888	8.57383e-22	TRUE
ENSG00000124615	ENSG00000152219	MOCS1	ARL14EP	164	1.15086	1.5209	0.832306	0.0606412	0.0613501	0.0242442	1	0.00618571	-0.553707	0.00618571	1	-0.661871	-0.553707	-0.661871	1	5.61206	0.0069365	6.45075e-15	TRUE
ENSG00000124615	ENSG00000228696	MOCS1	ARL17B	164	1.04333	1.28417	1.20034	0.0618272	0.0571068	0.0368401	1	-0.0415836	-0.53191	-0.0415836	1	-0.638928	-0.53191	-0.638928	1	6.65338	0.242209	8.26162e-07	TRUE
ENSG00000124615	ENSG00000141480	MOCS1	ARRB2	164	1.10846	1.61007	0.997542	0.0660271	0.0727508	0.032843	1	-0.00262421	-0.53909	-0.00262421	1	-0.661825	-0.53909	-0.661825	1	7.35397	0.0511958	1.20147e-14	TRUE
ENSG00000124615	ENSG00000171130	MOCS1	ATP6V0E2	164	1.16626	2.20267	0.896977	0.0979936	0.149453	0.0449141	1	0.0181565	-0.535146	0.0181565	1	-0.696561	-0.535146	-0.696561	1	14.5537	0.0458472	8.76814e-14	TRUE
ENSG00000124615	ENSG00000119986	MOCS1	AVPI1	164	1.24111	1.64362	1.21851	0.07314	0.071629	0.0398949	1	0.0168512	-0.579478	0.0168512	1	-0.652234	-0.579478	-0.652234	1	6.80583	0.000602018	3.31065e-16	TRUE
ENSG00000124615	ENSG00000187244	MOCS1	BCAM	163	1.01489	2.4652	1.01491	0.0683597	0.127216	0.0381653	1	-0.0527637	-0.473504	-0.0527637	1	-0.690083	-0.473504	-0.690083	1	9.24144	0.413939	4.88016e-23	TRUE
ENSG00000124615	ENSG00000151746	MOCS1	BICD1	164	1.01327	1.59057	1.07415	0.0607955	0.0702262	0.0347902	1	0.02183	-0.549991	0.02183	1	-0.663625	-0.549991	-0.663625	1	7.20818	0.41373	1.0432e-14	TRUE
ENSG00000124615	ENSG00000171634	MOCS1	BPTF	164	0.965923	1.50167	0.777321	0.0577555	0.0657059	0.0242984	1	-0.0162	-0.527449	-0.0162	1	-0.651057	-0.527449	-0.651057	1	7.06325	0.278003	9.42416e-13	TRUE
ENSG00000124615	ENSG00000133943	MOCS1	C14orf159	164	1.24438	1.59575	1.11656	0.0698691	0.0647026	0.0340786	1	-0.00978713	-0.575482	-0.00978713	1	-0.631136	-0.575482	-0.631136	1	6.21943	0.000303456	8.58701e-17	TRUE
ENSG00000124615	ENSG00000166780	MOCS1	C16orf45	164	1.26566	2.50181	0.978364	0.0897088	0.129149	0.039363	1	-0.0147732	-0.549087	-0.0147732	1	-0.668056	-0.549087	-0.668056	1	9.68258	0.00176358	2.22975e-23	TRUE
ENSG00000124615	ENSG00000159079	MOCS1	C21orf59	164	1.14063	1.37852	0.560014	0.0592188	0.0538232	0.0157758	1	0.0104438	-0.564103	0.0104438	1	-0.647074	-0.564103	-0.647074	1	5.47149	0.00936955	2.7395e-11	TRUE
ENSG00000124615	ENSG00000160345	MOCS1	C9orf116	164	1.18567	1.60403	1.03406	0.0752565	0.0752533	0.0361281	1	0.0059446	-0.567232	0.0059446	1	-0.64435	-0.567232	-0.64435	1	8.1734	0.00733285	9.88473e-14	TRUE
ENSG00000124615	ENSG00000138794	MOCS1	CASP6	164	1.07745	1.63638	0.757592	0.0661414	0.0773174	0.0253972	1	-0.0147665	-0.528652	-0.0147665	1	-0.668834	-0.528652	-0.668834	1	7.42546	0.12166	2.99626e-14	TRUE
ENSG00000124615	ENSG00000132906	MOCS1	CASP9	164	1.21805	1.34553	1.15329	0.0625786	0.0517139	0.0325452	1	0.0161254	-0.578746	0.0161254	1	-0.637635	-0.578746	-0.637635	1	5.48127	0.000317783	1.83239e-10	TRUE
ENSG00000124615	ENSG00000048342	MOCS1	CC2D2A	164	1.10877	1.4689	1.40075	0.068015	0.0686043	0.0467373	1	-0.00867706	-0.549107	-0.00867706	1	-0.649203	-0.549107	-0.649203	1	7.57786	0.0558715	8.04369e-11	TRUE
ENSG00000124615	ENSG00000164221	MOCS1	CCDC112	164	1.05117	1.66205	1.01089	0.0528877	0.0627871	0.0279107	1	0.0232048	-0.548365	0.0232048	1	-0.67555	-0.548365	-0.67555	1	5.05742	0.167346	2.14164e-20	TRUE
ENSG00000124615	ENSG00000108091	MOCS1	CCDC6	164	1.04644	1.84347	0.791688	0.0608106	0.0805532	0.0250074	1	-0.00804163	-0.529599	-0.00804163	1	-0.678321	-0.529599	-0.678321	1	6.40791	0.223083	3.39636e-20	TRUE
ENSG00000124615	ENSG00000180376	MOCS1	CCDC66	164	1.10153	1.44614	0.947447	0.0548894	0.0552107	0.0257911	1	0.0226129	-0.557146	0.0226129	1	-0.669222	-0.557146	-0.669222	1	4.89265	0.0330994	7.21298e-14	TRUE
ENSG00000124615	ENSG00000117877	MOCS1	CD3EAP	164	1.13061	1.62504	0.818823	0.0645227	0.0709062	0.0256248	1	-0.0184785	-0.537841	-0.0184785	1	-0.659188	-0.537841	-0.659188	1	6.515	0.0222985	9.26305e-16	TRUE
ENSG00000124615	ENSG00000196776	MOCS1	CD47	164	1.12228	2.14968	0.89191	0.0712383	0.107917	0.032633	1	-0.00313612	-0.517304	-0.00313612	1	-0.701567	-0.517304	-0.701567	1	7.98532	0.0440001	1.07763e-20	TRUE
ENSG00000124615	ENSG00000019582	MOCS1	CD74	162	1.20182	2.83576	0.75967	0.123815	0.237976	0.0457262	1	-0.06338	-0.477353	-0.06338	1	-0.703225	-0.477353	-0.703225	1	19.2789	0.0525346	6.29079e-13	TRUE
ENSG00000124615	ENSG00000149798	MOCS1	CDC42EP2	164	1.18126	1.67352	1.10947	0.0674329	0.0718338	0.034564	1	-0.0270008	-0.5401	-0.0270008	1	-0.651093	-0.5401	-0.651093	1	6.50592	0.00397145	3.06099e-17	TRUE
ENSG00000124615	ENSG00000164649	MOCS1	CDCA7L	164	1.10598	2.14967	0.522232	0.0624951	0.0933085	0.0164354	1	-0.0452665	-0.506169	-0.0452665	1	-0.677405	-0.506169	-0.677405	1	6.33284	0.0459342	2.69291e-25	TRUE
ENSG00000124615	ENSG00000153046	MOCS1	CDYL	164	1.0365	2.3001	0.767834	0.0593629	0.0999	0.0241268	1	-0.0526578	-0.48879	-0.0526578	1	-0.684343	-0.48879	-0.684343	1	6.3889	0.269739	3.23592e-27	TRUE
ENSG00000124615	ENSG00000115816	MOCS1	CEBPZ	164	1.09851	1.51047	0.609282	0.0598572	0.0619556	0.0180062	1	0.000476837	-0.550027	0.000476837	1	-0.658485	-0.550027	-0.658485	1	5.86448	0.0508852	2.84937e-14	TRUE
ENSG00000124615	ENSG00000100604	MOCS1	CHGA	157	1.09929	2.81327	1.04749	0.111429	0.239445	0.0628841	1	-0.023332	-0.485369	-0.023332	1	-0.72787	-0.485369	-0.72787	1	17.9539	0.187136	1.57332e-12	TRUE
ENSG00000124615	ENSG00000134873	MOCS1	CLDN10	163	1.1281	2.9338	0.672956	0.0946433	0.187318	0.031881	1	-0.020101	-0.512255	-0.020101	1	-0.701641	-0.512255	-0.701641	1	12.5008	0.0889026	9.05872e-20	TRUE
ENSG00000124615	ENSG00000188603	MOCS1	CLN3	164	1.16162	1.41619	0.908288	0.0572389	0.053235	0.0243569	1	-0.0140618	-0.554367	-0.0140618	1	-0.645428	-0.554367	-0.645428	1	4.88929	0.00267376	3.30745e-13	TRUE
ENSG00000124615	ENSG00000120885	MOCS1	CLU	164	1.23457	2.29808	0.622913	0.0847369	0.119597	0.0240443	1	-0.0710653	-0.509707	-0.0710653	1	-0.655865	-0.509707	-0.655865	1	9.56887	0.00314869	3.04209e-21	TRUE
ENSG00000124615	ENSG00000203667	MOCS1	COX20	164	1.10373	1.38161	0.734161	0.0600088	0.055876	0.0212337	1	-0.0151222	-0.55209	-0.0151222	1	-0.636812	-0.55209	-0.636812	1	5.92611	0.0429028	8.27242e-11	TRUE
ENSG00000124615	ENSG00000169169	MOCS1	CPT1C	164	1.31623	1.77551	0.977984	0.101893	0.103529	0.0434219	1	0.021346	-0.58207	0.021346	1	-0.652317	-0.58207	-0.652317	1	12.1039	0.00112958	2.13736e-12	TRUE
ENSG00000124615	ENSG00000008283	MOCS1	CYB561	164	1.12833	1.58829	1.09801	0.0685557	0.0706185	0.0359314	1	-0.0122958	-0.556834	-0.0122958	1	-0.637142	-0.556834	-0.637142	1	7.41469	0.0315214	1.66433e-14	TRUE
ENSG00000124615	ENSG00000166347	MOCS1	CYB5A	164	1.10425	2.29092	0.518984	0.0741405	0.11698	0.0198121	1	-0.00557774	-0.522477	-0.00557774	1	-0.682938	-0.522477	-0.682938	1	9.29712	0.0808165	9.64041e-22	TRUE
ENSG00000124615	ENSG00000167600	MOCS1	CYP2S1	164	1.12373	3.41669	0.535344	0.0799128	0.181883	0.0218013	1	-0.0424346	-0.488392	-0.0424346	1	-0.698187	-0.488392	-0.698187	1	10.0023	0.0617482	5.67314e-28	TRUE
ENSG00000124615	ENSG00000160570	MOCS1	DEDD2	164	1.16777	1.59776	0.812733	0.0635864	0.0641484	0.0240995	1	-0.00157627	-0.563045	-0.00157627	1	-0.649475	-0.563045	-0.649475	1	5.81191	0.00457268	4.35963e-17	TRUE
ENSG00000124615	ENSG00000117682	MOCS1	DHDDS	164	1.18645	1.31232	0.931165	0.0680206	0.057444	0.0288729	1	-0.00785019	-0.563506	-0.00785019	1	-0.640525	-0.563506	-0.640525	1	6.48552	0.00340855	9.88383e-08	TRUE
ENSG00000124615	ENSG00000101452	MOCS1	DHX35	164	1.01411	1.70217	0.900672	0.0641541	0.081974	0.0308067	1	-0.0175998	-0.513445	-0.0175998	1	-0.676777	-0.513445	-0.676777	1	7.80808	0.413094	4.12414e-15	TRUE
ENSG00000124615	ENSG00000088305	MOCS1	DNMT3B	164	1.02415	1.47063	0.588208	0.0639171	0.0701829	0.0200756	1	0.0584345	-0.564717	0.0584345	1	-0.683594	-0.564717	-0.683594	1	7.5104	0.353001	1.6107e-10	TRUE
ENSG00000124615	ENSG00000117543	MOCS1	DPH5	164	1.12126	1.57361	0.739939	0.0608236	0.0648333	0.022032	1	0.00732784	-0.554582	0.00732784	1	-0.66191	-0.554582	-0.66191	1	5.85083	0.0239409	7.61917e-16	TRUE
ENSG00000124615	ENSG00000010219	MOCS1	DYRK4	164	1.16107	1.45866	1.46224	0.0707303	0.0653227	0.0485821	1	0.0402737	-0.58613	0.0402737	1	-0.65597	-0.58613	-0.65597	1	7.12213	0.0120427	2.91257e-11	TRUE
ENSG00000124615	ENSG00000123179	MOCS1	EBPL	164	1.03697	1.51894	0.593458	0.0611252	0.0692827	0.0192376	1	0.00895328	-0.533321	0.00895328	1	-0.671994	-0.533321	-0.671994	1	7.16047	0.273087	2.14326e-12	TRUE
ENSG00000124615	ENSG00000115504	MOCS1	EHBP1	164	1.07333	1.49981	1.20956	0.0621252	0.0656906	0.0373258	1	-0.042274	-0.520626	-0.042274	1	-0.6478	-0.520626	-0.6478	1	6.72728	0.11981	1.0955e-12	TRUE
ENSG00000124615	ENSG00000213853	MOCS1	EMP2	164	1.112	1.66305	0.891141	0.0632579	0.0716409	0.027777	1	-0.0163453	-0.530549	-0.0163453	1	-0.662713	-0.530549	-0.662713	1	6.57854	0.0392674	6.41913e-17	TRUE
ENSG00000124615	ENSG00000136628	MOCS1	EPRS	164	1.08943	1.4835	0.553661	0.0573204	0.0588656	0.0158387	1	0.0122524	-0.55555	0.0122524	1	-0.658866	-0.55555	-0.658866	1	5.5459	0.0603405	3.31408e-14	TRUE
ENSG00000124615	ENSG00000226887	MOCS1	ERVMER34-1	164	1.07371	2.16783	0.465415	0.0695697	0.109629	0.0168819	1	-0.0408208	-0.496375	-0.0408208	1	-0.695247	-0.496375	-0.695247	1	7.94566	0.145477	1.08295e-20	TRUE
ENSG00000124615	ENSG00000141446	MOCS1	ESCO1	164	1.07251	1.36212	0.67124	0.0555761	0.0533325	0.0186151	1	0.00630634	-0.554797	0.00630634	1	-0.655017	-0.554797	-0.655017	1	5.25272	0.0969162	1.02539e-10	TRUE
ENSG00000124615	ENSG00000157036	MOCS1	EXOG	164	1.08836	1.6608	1.19412	0.0697069	0.0821194	0.0423476	1	0.000563145	-0.533815	0.000563145	1	-0.677676	-0.533815	-0.677676	1	8.07421	0.103377	8.78842e-14	TRUE
ENSG00000124615	ENSG00000103876	MOCS1	FAH	164	1.13779	1.99179	1.04875	0.0719466	0.0935658	0.0364486	1	-0.0455763	-0.519531	-0.0455763	1	-0.65842	-0.519531	-0.65842	1	7.99055	0.0286208	1.50927e-20	TRUE
ENSG00000124615	ENSG00000035141	MOCS1	FAM136A	164	1.10639	1.4341	0.533616	0.0640173	0.0626501	0.0167487	1	0.00988966	-0.555078	0.00988966	1	-0.654878	-0.555078	-0.654878	1	6.72644	0.0492326	4.82811e-11	TRUE
ENSG00000124615	ENSG00000170264	MOCS1	FAM161A	164	1.05468	1.60308	0.968588	0.0614903	0.0695236	0.0303009	1	0.00360457	-0.54408	0.00360457	1	-0.66947	-0.54408	-0.66947	1	6.40486	0.187613	2.15366e-15	TRUE
ENSG00000124615	ENSG00000203778	MOCS1	FAM229B	164	1.13859	1.80922	1.10857	0.0739843	0.0937385	0.0414379	1	0.009727	-0.533641	0.009727	1	-0.687739	-0.533641	-0.687739	1	8.69416	0.0314262	2.76474e-15	TRUE
ENSG00000124615	ENSG00000167695	MOCS1	FAM57A	164	1.11346	1.43643	1.36272	0.0724335	0.067413	0.0479174	1	0.0546327	-0.591675	0.0546327	1	-0.657671	-0.591675	-0.657671	1	7.9884	0.0596152	5.50704e-10	TRUE
ENSG00000124615	ENSG00000118894	MOCS1	FAM86A	164	1.15579	1.59927	0.855407	0.0661948	0.0689366	0.0265647	1	-0.0200195	-0.546698	-0.0200195	1	-0.657069	-0.546698	-0.657069	1	6.22817	0.00990191	1.92806e-15	TRUE
ENSG00000124615	ENSG00000178162	MOCS1	FAR2P2	164	1.09723	2.73033	1.10506	0.0695264	0.12989	0.0393313	1	-0.0453229	-0.496976	-0.0453229	1	-0.688008	-0.496976	-0.688008	1	7.85544	0.0819421	4.55673e-28	TRUE
ENSG00000124615	ENSG00000022267	MOCS1	FHL1	164	1.32305	1.52369	0.897464	0.0893805	0.0778004	0.0343107	1	0.0210138	-0.586479	0.0210138	1	-0.641698	-0.586479	-0.641698	1	9.43049	0.000201103	1.40528e-10	TRUE
ENSG00000124615	ENSG00000115641	MOCS1	FHL2	164	1.12959	1.95219	0.868071	0.0775812	0.0970626	0.0322664	1	-0.0278276	-0.534559	-0.0278276	1	-0.649679	-0.534559	-0.649679	1	9.34903	0.0483985	2.10687e-18	TRUE
ENSG00000124615	ENSG00000170802	MOCS1	FOXN2	164	1.06099	1.78369	1.30716	0.0617463	0.0768041	0.0411519	1	0.0119083	-0.549273	0.0119083	1	-0.673404	-0.549273	-0.673404	1	6.36556	0.162384	1.81384e-19	TRUE
ENSG00000124615	ENSG00000105255	MOCS1	FSD1	163	1.22115	2.20357	0.755778	0.079639	0.11028	0.0281342	1	0.00186512	-0.541316	0.00186512	1	-0.682309	-0.541316	-0.682309	1	8.37177	0.00307165	2.22395e-21	TRUE
ENSG00000124615	ENSG00000138757	MOCS1	G3BP2	164	1.13463	1.48414	0.570503	0.0577113	0.0557374	0.0155046	1	-0.00830696	-0.559056	-0.00830696	1	-0.646118	-0.559056	-0.646118	1	4.98194	0.0104487	2.01055e-15	TRUE
ENSG00000124615	ENSG00000104381	MOCS1	GDAP1	164	1.13164	1.58836	1.0101	0.0670027	0.0691201	0.0316812	1	-0.044861	-0.538856	-0.044861	1	-0.638022	-0.538856	-0.638022	1	6.71969	0.0255833	5.67579e-15	TRUE
ENSG00000124615	ENSG00000006625	MOCS1	GGCT	164	1.03167	2.11355	0.505966	0.0586954	0.0930547	0.0161448	1	-0.0102616	-0.50475	-0.0102616	1	-0.69713	-0.50475	-0.69713	1	6.49304	0.295099	2.58593e-24	TRUE
ENSG00000124615	ENSG00000113552	MOCS1	GNPDA1	164	1.15422	1.52843	0.581242	0.0615285	0.0616795	0.0167323	1	-0.0386548	-0.537643	-0.0386548	1	-0.642412	-0.537643	-0.642412	1	5.70177	0.00659299	4.08722e-15	TRUE
ENSG00000124615	ENSG00000135052	MOCS1	GOLM1	164	1.00782	1.4078	0.818163	0.0597465	0.063344	0.0261196	1	0.0220507	-0.544824	0.0220507	1	-0.668297	-0.544824	-0.668297	1	7.00088	0.448015	6.65248e-10	TRUE
ENSG00000124615	ENSG00000147257	MOCS1	GPC3	164	0.935417	2.27381	0.95037	0.0792732	0.145304	0.0441307	1	-0.00326656	-0.499286	-0.00326656	1	-0.702478	-0.499286	-0.702478	1	13.3111	0.208226	1.24063e-15	TRUE
ENSG00000124615	ENSG00000105220	MOCS1	GPI	164	1.13042	1.36139	0.474666	0.0707919	0.0664839	0.0163845	1	0.0152807	-0.559139	0.0152807	1	-0.659023	-0.559139	-0.659023	1	7.89545	0.0336361	9.94012e-08	TRUE
ENSG00000124615	ENSG00000101850	MOCS1	GPR143	164	1.24875	2.62038	0.933138	0.0832866	0.130955	0.0357315	1	-0.0407877	-0.523342	-0.0407877	1	-0.668952	-0.523342	-0.668952	1	9.08237	0.00163074	1.92739e-25	TRUE
ENSG00000124615	ENSG00000104518	MOCS1	GSDMD	164	1.11333	1.53079	1.09634	0.0988786	0.0970761	0.050951	1	-0.0221221	-0.539099	-0.0221221	1	-0.643056	-0.539099	-0.643056	1	14.5333	0.126716	8.53807e-08	TRUE
ENSG00000124615	ENSG00000189369	MOCS1	GSPT2	164	1.06152	1.4536	0.914377	0.0537214	0.0540874	0.0245379	1	0.00237377	-0.554772	0.00237377	1	-0.650565	-0.554772	-0.650565	1	4.98205	0.126908	1.19618e-14	TRUE
ENSG00000124615	ENSG00000065621	MOCS1	GSTO2	164	1.03622	2.0656	1.14542	0.0708682	0.110728	0.0437927	1	-0.0368138	-0.490531	-0.0368138	1	-0.685985	-0.490531	-0.685985	1	9.54353	0.304991	6.6775e-18	TRUE
ENSG00000124615	ENSG00000165905	MOCS1	GYLTL1B	163	0.886475	2.69264	1.06338	0.070553	0.160553	0.0461833	1	-0.039637	-0.466406	-0.039637	1	-0.702237	-0.466406	-0.702237	1	12.0586	0.054785	2.29849e-20	TRUE
ENSG00000124615	ENSG00000140511	MOCS1	HAPLN3	161	1.11254	3.86375	0.907825	0.0777409	0.183942	0.0345897	1	-0.0684853	-0.502647	-0.0684853	1	-0.666822	-0.502647	-0.666822	1	9.076	0.0748493	5.08423e-34	TRUE
ENSG00000124615	ENSG00000013583	MOCS1	HEBP1	164	1.08818	1.47528	0.810523	0.0667266	0.0695074	0.0270178	1	-0.0108506	-0.535571	-0.0108506	1	-0.659194	-0.535571	-0.659194	1	7.56671	0.0940911	7.9124e-11	TRUE
ENSG00000124615	ENSG00000135547	MOCS1	HEY2	162	1.00511	2.14985	1.10867	0.0713323	0.122976	0.0456361	1	0.0285679	-0.513184	0.0285679	1	-0.718207	-0.513184	-0.718207	1	10.0842	0.471512	3.90558e-17	TRUE
ENSG00000124615	ENSG00000135245	MOCS1	HILPDA	164	1.10666	1.68159	0.763565	0.0655041	0.0760779	0.0251083	1	0.0237856	-0.553314	0.0237856	1	-0.679283	-0.553314	-0.679283	1	6.82465	0.0527068	3.88269e-16	TRUE
ENSG00000124615	ENSG00000147255	MOCS1	IGSF1	161	1.24193	2.5254	0.997375	0.100989	0.155034	0.0459033	1	-0.0142117	-0.543247	-0.0142117	1	-0.679887	-0.543247	-0.679887	1	11.7905	0.00888205	2.03991e-18	TRUE
ENSG00000124615	ENSG00000168556	MOCS1	ING2	164	1.03985	1.40386	1.18192	0.0579193	0.056613	0.0341495	1	-0.0193902	-0.544901	-0.0193902	1	-0.638404	-0.544901	-0.638404	1	5.97375	0.246199	1.57156e-11	TRUE
ENSG00000124615	ENSG00000114933	MOCS1	INO80D	164	1.08106	1.49409	1.02774	0.0537885	0.0544404	0.02711	1	-0.00832002	-0.555069	-0.00832002	1	-0.644989	-0.555069	-0.644989	1	4.80441	0.066877	1.91407e-16	TRUE
ENSG00000124615	ENSG00000128928	MOCS1	IVD	164	1.1288	1.43893	0.710331	0.0569329	0.054893	0.0193243	1	-0.0232786	-0.543786	-0.0232786	1	-0.643294	-0.543786	-0.643294	1	5.17218	0.0125074	1.18059e-13	TRUE
ENSG00000124615	ENSG00000176049	MOCS1	JAKMIP2	163	1.0225	2.09364	1.05034	0.0704977	0.114399	0.0403975	1	-0.0289497	-0.491231	-0.0289497	1	-0.692103	-0.491231	-0.692103	1	9.45719	0.374996	1.03484e-17	TRUE
ENSG00000124615	ENSG00000151364	MOCS1	KCTD14	164	1.25199	1.90879	0.855317	0.0800819	0.0899289	0.0305533	1	0.0129514	-0.568108	0.0129514	1	-0.664323	-0.568108	-0.664323	1	7.86296	0.000983919	3.34893e-19	TRUE
ENSG00000124615	ENSG00000135314	MOCS1	KHDC1	164	1.09295	1.39245	1.39294	0.0537572	0.0515472	0.0369554	1	0.0263958	-0.567356	0.0263958	1	-0.659719	-0.567356	-0.659719	1	4.72274	0.0428638	1.06642e-12	TRUE
ENSG00000124615	ENSG00000162522	MOCS1	KIAA1522	164	0.978387	1.38458	1.36848	0.0744414	0.0774302	0.0550566	1	0.0393723	-0.554298	0.0393723	1	-0.665503	-0.554298	-0.665503	1	11.0513	0.385964	8.61394e-07	TRUE
ENSG00000124615	ENSG00000103550	MOCS1	KNOP1	164	1.0822	1.36498	0.565596	0.0623174	0.0601078	0.0175479	1	-0.0071369	-0.54009	-0.0071369	1	-0.650167	-0.54009	-0.650167	1	6.82112	0.0945104	4.38177e-09	TRUE
ENSG00000124615	ENSG00000157992	MOCS1	KRTCAP3	164	1.08576	2.30112	0.741444	0.0738531	0.117607	0.0274889	1	-0.0657109	-0.496053	-0.0657109	1	-0.667698	-0.496053	-0.667698	1	8.95244	0.123638	8.08033e-22	TRUE
ENSG00000124615	ENSG00000240563	MOCS1	L1TD1	164	0.944797	1.46639	0.465751	0.0564992	0.0667969	0.0148976	1	0.0135301	-0.526934	0.0135301	1	-0.678961	-0.526934	-0.678961	1	6.99337	0.165004	3.60925e-11	TRUE
ENSG00000124615	ENSG00000136110	MOCS1	LECT1	151	1.13061	4.65092	0.586761	0.130363	0.438729	0.0392746	1	-0.0482807	-0.493054	-0.0482807	1	-0.69292	-0.493054	-0.69292	1	22.6653	0.159008	2.64165e-14	TRUE
ENSG00000124615	ENSG00000116977	MOCS1	LGALS8	164	1.1341	1.6193	1.28827	0.0677941	0.0716805	0.0418574	1	-0.00899931	-0.547773	-0.00899931	1	-0.649471	-0.547773	-0.649471	1	7.22571	0.0248175	2.65209e-15	TRUE
ENSG00000124615	ENSG00000107902	MOCS1	LHPP	164	1.12618	1.64982	0.92722	0.0670884	0.0768021	0.0305573	1	-0.00876541	-0.534784	-0.00876541	1	-0.668423	-0.534784	-0.668423	1	7.14276	0.0309069	7.69024e-15	TRUE
ENSG00000124615	ENSG00000107798	MOCS1	LIPA	164	1.04937	1.4666	0.947541	0.0622277	0.067827	0.0301197	1	-0.0385965	-0.515547	-0.0385965	1	-0.659338	-0.515547	-0.659338	1	6.94108	0.214384	6.32253e-11	TRUE
ENSG00000124615	ENSG00000144182	MOCS1	LIPT1	164	1.22914	1.61132	1.11018	0.0689765	0.0682847	0.0348855	1	0.0277419	-0.576691	0.0277419	1	-0.663985	-0.576691	-0.663985	1	6.19087	0.000553037	4.04199e-16	TRUE
ENSG00000124615	ENSG00000189067	MOCS1	LITAF	164	1.10566	1.16511	0.739235	0.0802583	0.0643368	0.0288063	1	0.0476749	-0.577866	0.0476749	1	-0.659145	-0.577866	-0.659145	1	10.0052	0.0949345	0.0055942	TRUE
ENSG00000124615	ENSG00000079691	MOCS1	LRRC16A	164	1.13243	2.01257	0.720419	0.079868	0.103488	0.0275784	1	-0.0299604	-0.535041	-0.0299604	1	-0.654996	-0.535041	-0.654996	1	9.56688	0.0496175	2.4686e-18	TRUE
ENSG00000124615	ENSG00000147676	MOCS1	MAL2	164	1.04785	1.5018	0.842811	0.0662682	0.0683607	0.0276531	1	-0.0160133	-0.547293	-0.0160133	1	-0.641997	-0.547293	-0.641997	1	7.49652	0.23566	4.97391e-12	TRUE
ENSG00000124615	ENSG00000129680	MOCS1	MAP7D3	164	1.22546	1.47209	0.996884	0.0643704	0.0582467	0.0289493	1	0.0196608	-0.576222	0.0196608	1	-0.654406	-0.576222	-0.654406	1	5.46307	0.000298292	6.25947e-14	TRUE
ENSG00000124615	ENSG00000123600	MOCS1	METTL8	164	1.14403	1.72739	0.81204	0.0637472	0.0739928	0.0249903	1	-0.0267147	-0.529108	-0.0267147	1	-0.66448	-0.529108	-0.66448	1	6.2244	0.0125991	1.85546e-18	TRUE
ENSG00000124615	ENSG00000140545	MOCS1	MFGE8	164	1.02534	1.49396	0.642745	0.0654799	0.0744634	0.0220323	1	-0.0329215	-0.513199	-0.0329215	1	-0.664816	-0.513199	-0.664816	1	7.99482	0.34965	2.36723e-10	TRUE
ENSG00000124615	ENSG00000168389	MOCS1	MFSD2A	164	1.28176	2.07517	1.07411	0.0739441	0.0871513	0.0348311	1	-0.00529322	-0.560727	-0.00529322	1	-0.656796	-0.560727	-0.656796	1	6.65524	9.85325e-05	2.43631e-25	TRUE
ENSG00000124615	ENSG00000164654	MOCS1	MIOS	164	1.14814	1.57231	0.967728	0.0645354	0.0646252	0.0292686	1	-0.00894239	-0.561256	-0.00894239	1	-0.640815	-0.561256	-0.640815	1	6.21313	0.0114956	7.24472e-16	TRUE
ENSG00000124615	ENSG00000159055	MOCS1	MIS18A	164	1.1823	1.55592	0.545372	0.072345	0.0722129	0.0182658	1	-0.0133108	-0.555324	-0.0133108	1	-0.653178	-0.555324	-0.653178	1	7.21263	0.00635735	6.5658e-13	TRUE
ENSG00000124615	ENSG00000105926	MOCS1	MPP6	164	0.939328	1.85902	0.944855	0.0547219	0.0835953	0.0300028	1	-0.00797464	-0.500571	-0.00797464	1	-0.695683	-0.500571	-0.695683	1	6.62659	0.134599	1.15432e-19	TRUE
ENSG00000124615	ENSG00000066697	MOCS1	MSANTD3	164	1.15828	1.52325	1.06057	0.067144	0.0671571	0.0342024	1	0.0230082	-0.562806	0.0230082	1	-0.663366	-0.562806	-0.663366	1	6.82951	0.00980484	3.85263e-13	TRUE
ENSG00000124615	ENSG00000057935	MOCS1	MTA3	164	1.13798	1.39692	0.80398	0.0653601	0.0572097	0.0245144	1	0.0132454	-0.578346	0.0132454	1	-0.629398	-0.578346	-0.629398	1	6.56049	0.0181519	4.59742e-11	TRUE
ENSG00000124615	ENSG00000163738	MOCS1	MTHFD2L	164	1.10329	1.69462	0.961936	0.0665501	0.0757981	0.0316537	1	-0.00355755	-0.547628	-0.00355755	1	-0.65153	-0.547628	-0.65153	1	7.43936	0.061299	1.11914e-16	TRUE
ENSG00000124615	ENSG00000132781	MOCS1	MUTYH	164	1.14108	1.50696	0.778953	0.0615167	0.0625689	0.023039	1	-0.0183982	-0.541699	-0.0183982	1	-0.655747	-0.541699	-0.655747	1	5.85267	0.0115605	6.35099e-14	TRUE
ENSG00000124615	ENSG00000145555	MOCS1	MYO10	164	1.05485	1.41527	0.870973	0.0549861	0.0539508	0.0240704	1	-0.000124108	-0.552971	-0.000124108	1	-0.642824	-0.552971	-0.642824	1	5.4663	0.160019	6.60956e-13	TRUE
ENSG00000124615	ENSG00000139579	MOCS1	NABP2	164	1.23038	1.57911	0.693798	0.0632933	0.060941	0.019725	1	-0.00320356	-0.567095	-0.00320356	1	-0.644626	-0.567095	-0.644626	1	5.36818	0.000183605	1.40573e-17	TRUE
ENSG00000124615	ENSG00000156170	MOCS1	NDUFAF6	164	1.19244	1.5955	0.945429	0.0654983	0.0662064	0.028495	1	-0.0161083	-0.550522	-0.0161083	1	-0.653326	-0.550522	-0.653326	1	5.9598	0.00189413	3.13156e-16	TRUE
ENSG00000124615	ENSG00000178127	MOCS1	NDUFV2	164	1.13438	1.38676	0.450213	0.0698436	0.0644277	0.0148986	1	-0.0197484	-0.549181	-0.0197484	1	-0.640847	-0.549181	-0.640847	1	7.53215	0.0280597	6.20757e-09	TRUE
ENSG00000124615	ENSG00000153406	MOCS1	NMRAL1	164	1.18422	1.46095	0.693135	0.0705784	0.0651573	0.0225409	1	-0.00367275	-0.564717	-0.00367275	1	-0.639015	-0.564717	-0.639015	1	7.19793	0.00495213	2.17725e-11	TRUE
ENSG00000124615	ENSG00000077009	MOCS1	NMRK2	164	1.12566	2.68561	0.851669	0.0947225	0.171623	0.040813	1	-0.0217394	-0.515128	-0.0217394	1	-0.678137	-0.515128	-0.678137	1	14.3189	0.0932638	1.96113e-18	TRUE
ENSG00000124615	ENSG00000160113	MOCS1	NR2F6	164	1.12093	1.61492	0.624823	0.0648521	0.0711679	0.0198064	1	-0.0059971	-0.545477	-0.0059971	1	-0.663319	-0.545477	-0.663319	1	6.56186	0.0320209	2.64034e-15	TRUE
ENSG00000124615	ENSG00000106133	MOCS1	NSUN5P2	164	1.11986	1.51059	0.994175	0.0677392	0.0695608	0.0329234	1	0.00681467	-0.54862	0.00681467	1	-0.663064	-0.54862	-0.663064	1	7.299	0.0393572	4.98316e-12	TRUE
ENSG00000124615	ENSG00000065057	MOCS1	NTHL1	164	1.20088	1.65747	0.561326	0.0664173	0.0695618	0.017255	1	-0.0103971	-0.551717	-0.0103971	1	-0.653816	-0.551717	-0.653816	1	6.24201	0.00144994	1.92678e-17	TRUE
ENSG00000124615	ENSG00000170502	MOCS1	NUDT9	164	1.11909	1.43678	0.717926	0.060277	0.0585759	0.0207085	1	-0.0146264	-0.548315	-0.0146264	1	-0.651694	-0.548315	-0.651694	1	5.59266	0.0249517	2.59151e-12	TRUE
ENSG00000124615	ENSG00000046651	MOCS1	OFD1	164	0.966762	1.42241	0.907948	0.0569855	0.064912	0.0283087	1	-0.0279657	-0.510514	-0.0279657	1	-0.67119	-0.510514	-0.67119	1	6.61753	0.280266	4.61618e-10	TRUE
ENSG00000124615	ENSG00000105088	MOCS1	OLFM2	164	1.10097	1.84246	0.978281	0.087406	0.111064	0.0423634	1	-0.0279208	-0.527132	-0.0279208	1	-0.665905	-0.527132	-0.665905	1	11.8529	0.124854	1.25026e-12	TRUE
ENSG00000124615	ENSG00000083720	MOCS1	OXCT1	164	1.20157	1.8095	0.839667	0.0663509	0.0743764	0.0259055	1	-0.00346803	-0.551588	-0.00346803	1	-0.656423	-0.551588	-0.656423	1	6.32744	0.00139022	2.51531e-21	TRUE
ENSG00000124615	ENSG00000152782	MOCS1	PANK1	164	1.05551	1.74538	1.04714	0.0631388	0.0779434	0.0338586	1	-0.00615346	-0.535442	-0.00615346	1	-0.672447	-0.535442	-0.672447	1	6.77993	0.190302	9.69765e-18	TRUE
ENSG00000124615	ENSG00000162396	MOCS1	PARS2	164	1.13548	1.48658	1.22699	0.0654419	0.0646792	0.0379575	1	-0.0209296	-0.542904	-0.0209296	1	-0.652405	-0.542904	-0.652405	1	6.41012	0.0200141	1.78142e-12	TRUE
ENSG00000124615	ENSG00000100105	MOCS1	PATZ1	164	0.987596	1.57014	1.00774	0.0655367	0.0755397	0.034595	1	-0.0391382	-0.519507	-0.0391382	1	-0.648887	-0.519507	-0.648887	1	8.30279	0.425058	1.54964e-12	TRUE
ENSG00000124615	ENSG00000132570	MOCS1	PCBD2	164	1.06253	1.4747	1.20949	0.0646714	0.0684692	0.0396465	1	-0.0173132	-0.533876	-0.0173132	1	-0.664071	-0.533876	-0.664071	1	7.08523	0.167544	4.72071e-11	TRUE
ENSG00000124615	ENSG00000163710	MOCS1	PCOLCE2	164	1.20894	1.27805	1.08719	0.0723227	0.0552995	0.0346145	1	0.00884747	-0.592083	0.00884747	1	-0.619833	-0.592083	-0.619833	1	6.95086	0.00219873	6.54129e-07	TRUE
ENSG00000124615	ENSG00000102230	MOCS1	PCYT1B	164	1.11503	1.96323	1.003	0.0744869	0.104068	0.0385149	1	0.00841527	-0.529196	0.00841527	1	-0.694053	-0.529196	-0.694053	1	8.97688	0.0622419	6.39373e-17	TRUE
ENSG00000124615	ENSG00000126249	MOCS1	PDCD2L	164	1.17343	1.60692	0.704017	0.0685069	0.0697381	0.0225324	1	0.00262315	-0.562347	0.00262315	1	-0.653175	-0.562347	-0.653175	1	6.70775	0.00615792	1.81802e-15	TRUE
ENSG00000124615	ENSG00000067992	MOCS1	PDK3	164	1.12381	1.77685	0.937934	0.079594	0.0980856	0.0378703	1	0.0401482	-0.550899	0.0401482	1	-0.689785	-0.550899	-0.689785	1	10.0814	0.0608952	1.83396e-13	TRUE
ENSG00000124615	ENSG00000089220	MOCS1	PEBP1	164	1.04158	1.30933	0.416091	0.0713542	0.0686162	0.0150853	1	-0.0320563	-0.528285	-0.0320563	1	-0.644106	-0.528285	-0.644106	1	9.26566	0.280432	6.2663e-06	TRUE
ENSG00000124615	ENSG00000115425	MOCS1	PECR	164	1.29051	1.71873	1.04746	0.0660945	0.0680695	0.0309229	1	0.0253578	-0.574174	0.0253578	1	-0.666841	-0.574174	-0.666841	1	5.43207	1.00012e-05	1.95546e-20	TRUE
ENSG00000124615	ENSG00000148985	MOCS1	PGAP2	164	1.0814	1.75551	0.633318	0.0708061	0.090727	0.022807	1	-0.0450219	-0.502564	-0.0450219	1	-0.684961	-0.502564	-0.684961	1	7.98987	0.125995	1.69754e-14	TRUE
ENSG00000124615	ENSG00000144362	MOCS1	PHOSPHO2	164	1.12218	1.70398	1.14575	0.0663983	0.0775473	0.0371599	1	-0.0235571	-0.530265	-0.0235571	1	-0.669667	-0.530265	-0.669667	1	6.73192	0.0337932	1.88724e-16	TRUE
ENSG00000124615	ENSG00000175287	MOCS1	PHYHD1	164	1.33655	1.6169	1.30546	0.0963558	0.0839677	0.0515894	1	-0.00187644	-0.591526	-0.00187644	1	-0.624234	-0.591526	-0.624234	1	10.0109	0.000308662	4.80148e-12	TRUE
ENSG00000124615	ENSG00000102096	MOCS1	PIM2	164	1.16972	2.12035	0.617606	0.0589899	0.0807366	0.0179209	1	0.0379048	-0.559064	0.0379048	1	-0.686262	-0.559064	-0.686262	1	5.25188	0.00227898	1.33259e-29	TRUE
ENSG00000124615	ENSG00000052126	MOCS1	PLEKHA5	164	1.10279	1.30538	0.836349	0.0598584	0.0529131	0.0240883	1	-0.00735715	-0.555837	-0.00735715	1	-0.639022	-0.555837	-0.639022	1	5.84928	0.0439238	1.96617e-08	TRUE
ENSG00000124615	ENSG00000147872	MOCS1	PLIN2	164	1.14711	1.50518	0.792201	0.0668661	0.0650705	0.0247007	1	-0.0137061	-0.559779	-0.0137061	1	-0.64356	-0.559779	-0.64356	1	6.46021	0.0146122	4.51809e-13	TRUE
ENSG00000124615	ENSG00000185664	MOCS1	PMEL	163	1.13954	2.96543	0.801931	0.106837	0.218295	0.0430045	1	-0.0503631	-0.484253	-0.0503631	1	-0.699634	-0.484253	-0.699634	1	16.295	0.0966971	3.08182e-16	TRUE
ENSG00000124615	ENSG00000143190	MOCS1	POU2F1	164	1.09721	1.42779	0.848443	0.0567216	0.0547008	0.0233833	1	-0.00891907	-0.552691	-0.00891907	1	-0.644789	-0.552691	-0.644789	1	5.27716	0.0442395	3.25734e-13	TRUE
ENSG00000124615	ENSG00000138621	MOCS1	PPCDC	164	1.09648	1.4162	1.07355	0.0615056	0.0600793	0.0324157	1	-0.0099417	-0.550373	-0.0099417	1	-0.652434	-0.550373	-0.652434	1	6.11219	0.0593495	4.86628e-11	TRUE
ENSG00000124615	ENSG00000213889	MOCS1	PPM1N	164	1.01831	1.64655	1.47848	0.0751891	0.0921916	0.0575566	1	-0.0481502	-0.510318	-0.0481502	1	-0.654477	-0.510318	-0.654477	1	10.3784	0.403949	3.04953e-11	TRUE
ENSG00000124615	ENSG00000188191	MOCS1	PRKAR1B	164	1.24039	2.02797	0.765993	0.0937587	0.115942	0.0332028	1	0.00708584	-0.554546	0.00708584	1	-0.661754	-0.554546	-0.661754	1	11.9255	0.00563296	6.80618e-16	TRUE
ENSG00000124615	ENSG00000198890	MOCS1	PRMT6	164	1.11481	1.70479	0.738626	0.0641548	0.0734027	0.0232115	1	-0.00296406	-0.547335	-0.00296406	1	-0.66413	-0.547335	-0.66413	1	6.4317	0.0376952	7.64255e-18	TRUE
ENSG00000124615	ENSG00000099256	MOCS1	PRTFDC1	164	1.18602	1.86943	1.06736	0.0814811	0.0978807	0.0403888	1	-0.0510759	-0.520635	-0.0510759	1	-0.660362	-0.520635	-0.660362	1	9.11654	0.0118705	6.16596e-16	TRUE
ENSG00000124615	ENSG00000180822	MOCS1	PSMG4	164	1.11942	1.90749	0.632084	0.0669412	0.0907589	0.0214805	1	-0.0166887	-0.517173	-0.0166887	1	-0.689692	-0.517173	-0.689692	1	7.12576	0.0381523	6.51165e-19	TRUE
ENSG00000124615	ENSG00000117569	MOCS1	PTBP2	164	1.11505	1.46602	0.698554	0.0611679	0.0606966	0.0204551	1	-0.026198	-0.544068	-0.026198	1	-0.646944	-0.544068	-0.646944	1	5.80944	0.0308924	7.38559e-13	TRUE
ENSG00000124615	ENSG00000105894	MOCS1	PTN	164	1.0443	2.36788	0.852748	0.0945711	0.158617	0.0428612	1	0.00358446	-0.5315	0.00358446	1	-0.695299	-0.5315	-0.695299	1	14.3777	0.320049	2.91755e-15	TRUE
ENSG00000124615	ENSG00000177192	MOCS1	PUS1	164	0.981847	1.78816	1.11512	0.0643587	0.0910521	0.0407093	1	0.0309989	-0.529673	0.0309989	1	-0.696256	-0.529673	-0.696256	1	8.55053	0.38913	2.40399e-15	TRUE
ENSG00000124615	ENSG00000103490	MOCS1	PYCARD	164	1.11123	2.99673	0.733583	0.0871114	0.181002	0.0331023	1	-0.0363786	-0.491616	-0.0363786	1	-0.700139	-0.491616	-0.700139	1	12.0368	0.101734	9.87913e-22	TRUE
ENSG00000124615	ENSG00000130348	MOCS1	QRSL1	164	1.16276	1.67533	0.730688	0.0712023	0.0766019	0.0247049	1	0.0128761	-0.565423	0.0128761	1	-0.665437	-0.565423	-0.665437	1	7.12028	0.0117831	9.20356e-16	TRUE
ENSG00000124615	ENSG00000060749	MOCS1	QSER1	164	0.850802	1.29313	1.15242	0.069809	0.0751113	0.0474603	1	0.0207186	-0.548388	0.0207186	1	-0.656426	-0.548388	-0.656426	1	11.7431	0.0170448	6.97995e-05	TRUE
ENSG00000124615	ENSG00000177548	MOCS1	RABEP2	164	1.11315	1.59046	1.29466	0.0582794	0.0614482	0.0360498	1	-0.0365951	-0.540533	-0.0365951	1	-0.643329	-0.540533	-0.643329	1	5.29045	0.0269694	7.30401e-18	TRUE
ENSG00000124615	ENSG00000131477	MOCS1	RAMP2	159	1.26314	3.51894	0.936672	0.111115	0.226065	0.0468944	1	-0.0311277	-0.525494	-0.0311277	1	-0.677226	-0.525494	-0.677226	1	14.4006	0.00955034	6.97519e-22	TRUE
ENSG00000124615	ENSG00000106538	MOCS1	RARRES2	164	1.01817	2.31024	0.587298	0.0662909	0.114795	0.0213735	1	-0.0042172	-0.511748	-0.0042172	1	-0.703963	-0.511748	-0.703963	1	7.95461	0.392172	8.74118e-23	TRUE
ENSG00000124615	ENSG00000091009	MOCS1	RBM27	164	0.971453	1.43601	0.766793	0.0577872	0.0645829	0.024216	1	-0.00132631	-0.525161	-0.00132631	1	-0.665183	-0.525161	-0.665183	1	7.06345	0.310989	1.2628e-10	TRUE
ENSG00000124615	ENSG00000179051	MOCS1	RCC2	164	0.918016	1.59827	0.639184	0.0560911	0.0720348	0.0204515	1	-0.010872	-0.516024	-0.010872	1	-0.670087	-0.516024	-0.670087	1	7.15074	0.0728965	1.93243e-14	TRUE
ENSG00000124615	ENSG00000163743	MOCS1	RCHY1	164	1.18231	1.55247	0.748466	0.0738393	0.0704039	0.0250993	1	-0.0226814	-0.556823	-0.0226814	1	-0.629109	-0.556823	-0.629109	1	7.84278	0.00729736	2.79392e-13	TRUE
ENSG00000124615	ENSG00000116741	MOCS1	RGS2	164	1.04126	2.0737	1.05426	0.0800215	0.124862	0.0454607	1	0.0021324	-0.519607	0.0021324	1	-0.701531	-0.519607	-0.701531	1	10.9491	0.303422	3.38049e-15	TRUE
ENSG00000124615	ENSG00000166405	MOCS1	RIC3	164	1.30668	1.82682	1.07905	0.0752067	0.0790696	0.0352375	1	0.00264941	-0.570541	0.00264941	1	-0.655722	-0.570541	-0.655722	1	6.6472	3.56437e-05	3.71116e-20	TRUE
ENSG00000124615	ENSG00000139405	MOCS1	RITA1	164	1.21501	1.67766	0.756025	0.0671677	0.0693359	0.0229612	1	-0.0284618	-0.548917	-0.0284618	1	-0.642202	-0.548917	-0.642202	1	6.21247	0.000824846	2.642e-18	TRUE
ENSG00000124615	ENSG00000108830	MOCS1	RND2	164	1.28768	1.87667	0.807411	0.0804943	0.087878	0.0284536	1	-0.0132908	-0.558939	-0.0132908	1	-0.648402	-0.558939	-0.648402	1	8.01319	0.000232193	7.51092e-19	TRUE
ENSG00000124615	ENSG00000082996	MOCS1	RNF13	164	1.06414	1.61274	0.876249	0.058798	0.067998	0.0260707	1	-0.0289687	-0.524729	-0.0289687	1	-0.664948	-0.524729	-0.664948	1	5.88588	0.138477	2.8347e-16	TRUE
ENSG00000124615	ENSG00000171861	MOCS1	RNMTL1	164	1.28007	1.74162	0.774709	0.0727454	0.0747264	0.0248002	1	0.00243127	-0.567991	0.00243127	1	-0.656898	-0.567991	-0.656898	1	6.42753	8.50577e-05	1.03473e-18	TRUE
ENSG00000124615	ENSG00000136444	MOCS1	RSAD1	164	1.03285	1.71111	0.942923	0.0580819	0.0743002	0.0293489	1	0.0236785	-0.537257	0.0236785	1	-0.693602	-0.537257	-0.693602	1	6.08503	0.286238	9.25352e-18	TRUE
ENSG00000124615	ENSG00000130347	MOCS1	RTN4IP1	164	1.28945	1.90607	0.909865	0.0688265	0.0749848	0.0272355	1	-0.0119422	-0.563906	-0.0119422	1	-0.648935	-0.563906	-0.648935	1	5.7438	2.15598e-05	1.22766e-24	TRUE
ENSG00000124615	ENSG00000079102	MOCS1	RUNX1T1	164	0.950432	1.63771	1.23375	0.0597112	0.075804	0.0411747	1	0.0353961	-0.55069	0.0353961	1	-0.676636	-0.55069	-0.676636	1	7.40969	0.203848	1.02458e-14	TRUE
ENSG00000124615	ENSG00000196154	MOCS1	S100A4	162	1.28908	2.66602	1.26677	0.116184	0.173979	0.0645704	1	-0.0106639	-0.553401	-0.0106639	1	-0.667316	-0.553401	-0.667316	1	14.7927	0.00693568	9.81118e-18	TRUE
ENSG00000124615	ENSG00000197956	MOCS1	S100A6	162	1.18808	2.53214	0.973433	0.0954035	0.146315	0.0441811	1	0.0306311	-0.558294	0.0306311	1	-0.680955	-0.558294	-0.680955	1	12.3467	0.0252053	3.80718e-20	TRUE
ENSG00000124615	ENSG00000151748	MOCS1	SAV1	164	0.899701	1.287	1.13382	0.0568832	0.0591143	0.0361734	1	0.00698689	-0.53659	0.00698689	1	-0.653814	-0.53659	-0.653814	1	7.41437	0.0398779	1.41416e-06	TRUE
ENSG00000124615	ENSG00000104112	MOCS1	SCG3	163	0.998823	3.17335	0.546794	0.08423	0.221243	0.0269818	1	-0.0529565	-0.448402	-0.0529565	1	-0.733776	-0.448402	-0.733776	1	13.132	0.494433	2.03624e-18	TRUE
ENSG00000124615	ENSG00000166922	MOCS1	SCG5	162	1.22935	3.9502	0.852217	0.115924	0.295429	0.0486345	1	-0.0354798	-0.489082	-0.0354798	1	-0.710438	-0.489082	-0.710438	1	17.5648	0.0248022	7.81567e-19	TRUE
ENSG00000124615	ENSG00000132330	MOCS1	SCLY	164	1.12487	1.78017	0.754718	0.0630042	0.0766172	0.0234128	1	-0.0126198	-0.533436	-0.0126198	1	-0.671928	-0.533436	-0.671928	1	6.2176	0.0245917	2.06873e-19	TRUE
ENSG00000124615	ENSG00000086475	MOCS1	SEPHS1	164	1.01359	1.72677	0.54968	0.0613883	0.0779203	0.0178416	1	-0.0225574	-0.518569	-0.0225574	1	-0.666667	-0.518569	-0.666667	1	7.18636	0.412511	4.1351e-17	TRUE
ENSG00000124615	ENSG00000179918	MOCS1	SEPHS2	164	1.03262	1.36964	0.765942	0.0511233	0.0504892	0.0200781	1	-0.00222729	-0.545416	-0.00222729	1	-0.646714	-0.545416	-0.646714	1	4.96508	0.262185	5.5447e-12	TRUE
ENSG00000124615	ENSG00000172058	MOCS1	SERF1A	164	1.14933	1.55296	0.984207	0.06364	0.06574	0.0298682	1	-0.0113853	-0.547715	-0.0113853	1	-0.660662	-0.547715	-0.660662	1	5.96902	0.0100855	1.03303e-14	TRUE
ENSG00000124615	ENSG00000132386	MOCS1	SERPINF1	164	1.32079	2.84331	0.898055	0.101203	0.153721	0.0392173	1	-0.00216706	-0.561537	-0.00216706	1	-0.667312	-0.561537	-0.667312	1	11.1371	0.000913314	2.21017e-24	TRUE
ENSG00000124615	ENSG00000144040	MOCS1	SFXN5	164	1.1323	1.4853	1.09618	0.0653394	0.0635559	0.0342054	1	0.00028846	-0.560125	0.00028846	1	-0.646536	-0.560125	-0.646536	1	6.61169	0.0222734	9.383e-13	TRUE
ENSG00000124615	ENSG00000125454	MOCS1	SLC25A19	164	1.17643	1.96418	0.949096	0.07466	0.0942663	0.0337044	1	-0.00946462	-0.544417	-0.00946462	1	-0.673992	-0.544417	-0.673992	1	7.67742	0.00965929	1.55644e-19	TRUE
ENSG00000124615	ENSG00000198246	MOCS1	SLC29A3	164	1.07244	1.74904	1.14442	0.0666729	0.0788616	0.0375611	1	-0.0366508	-0.528188	-0.0366508	1	-0.652354	-0.528188	-0.652354	1	7.30286	0.139445	1.44665e-17	TRUE
ENSG00000124615	ENSG00000133460	MOCS1	SLC2A11	164	1.05753	1.35485	1.50858	0.0582136	0.0547131	0.0441688	1	0.0133319	-0.562996	0.0133319	1	-0.642165	-0.562996	-0.642165	1	6.09472	0.162248	5.17708e-10	TRUE
ENSG00000124615	ENSG00000136868	MOCS1	SLC31A1	164	1.19833	1.3664	0.744228	0.0638043	0.0539839	0.0213015	1	-0.00780267	-0.568061	-0.00780267	1	-0.632543	-0.568061	-0.632543	1	5.66079	0.00111234	1.04018e-10	TRUE
ENSG00000124615	ENSG00000149150	MOCS1	SLC43A1	164	1.29259	2.15953	1.0529	0.102078	0.124099	0.0467081	1	0.015162	-0.580404	0.015162	1	-0.658899	-0.580404	-0.658899	1	11.5875	0.00235359	3.7357e-17	TRUE
ENSG00000124615	ENSG00000165349	MOCS1	SLC7A3	164	1.23375	1.69789	0.574095	0.0846399	0.0859265	0.0217288	1	-0.00787149	-0.560625	-0.00787149	1	-0.648934	-0.560625	-0.648934	1	9.2219	0.00320914	5.6683e-14	TRUE
ENSG00000124615	ENSG00000149346	MOCS1	SLX4IP	164	1.11443	1.65097	1.28873	0.0563928	0.0614627	0.0352053	1	-0.00723045	-0.552549	-0.00723045	1	-0.655145	-0.552549	-0.655145	1	4.96298	0.0220441	1.59373e-20	TRUE
ENSG00000124615	ENSG00000100796	MOCS1	SMEK1	164	1.06238	1.45041	1.00555	0.0601499	0.0627851	0.0310048	1	0.0261286	-0.554662	0.0261286	1	-0.67076	-0.554662	-0.67076	1	6.29766	0.150617	1.25818e-11	TRUE
ENSG00000124615	ENSG00000130768	MOCS1	SMPDL3B	164	1.23635	2.9025	0.693737	0.087907	0.154941	0.0287993	1	-0.0196405	-0.526765	-0.0196405	1	-0.68201	-0.526765	-0.68201	1	10.3399	0.00396526	3.52818e-25	TRUE
ENSG00000124615	ENSG00000214265	MOCS1	SNURF	164	1.06355	1.41035	0.579807	0.0541188	0.0541096	0.0159518	1	0.0266241	-0.56009	0.0266241	1	-0.662205	-0.56009	-0.662205	1	5.15933	0.121022	1.26245e-12	TRUE
ENSG00000124615	ENSG00000186787	MOCS1	SPIN2B	164	1.10368	1.48832	1.30229	0.0658926	0.0650132	0.041159	1	-0.0188276	-0.549318	-0.0188276	1	-0.645583	-0.549318	-0.645583	1	6.7611	0.0587811	1.90429e-12	TRUE
ENSG00000124615	ENSG00000176422	MOCS1	SPRYD4	164	1.25654	1.95181	0.862433	0.0757736	0.0871114	0.0290389	1	-0.0191011	-0.555248	-0.0191011	1	-0.65426	-0.555248	-0.65426	1	7.13074	0.000446204	1.92331e-21	TRUE
ENSG00000124615	ENSG00000004866	MOCS1	ST7	163	1.20756	2.06489	1.12609	0.0836077	0.104971	0.0433875	1	-0.000373324	-0.560571	-0.000373324	1	-0.668979	-0.560571	-0.668979	1	8.79685	0.00703949	2.769e-19	TRUE
ENSG00000124615	ENSG00000197457	MOCS1	STMN3	164	1.05424	2.14599	0.960819	0.076043	0.118323	0.038973	1	-0.000462667	-0.525142	-0.000462667	1	-0.685451	-0.525142	-0.685451	1	10.3226	0.238368	4.56029e-18	TRUE
ENSG00000124615	ENSG00000148175	MOCS1	STOM	164	1.06857	2.92234	0.906913	0.0730096	0.149099	0.0344222	1	-0.0621556	-0.487726	-0.0621556	1	-0.683217	-0.487726	-0.683217	1	9.00725	0.174523	7.001e-27	TRUE
ENSG00000124615	ENSG00000181392	MOCS1	SYNE4	164	1.18825	2.0388	0.903329	0.0939515	0.121293	0.0395576	1	-0.0434525	-0.519721	-0.0434525	1	-0.657433	-0.519721	-0.657433	1	12.4503	0.0233882	4.1578e-15	TRUE
ENSG00000124615	ENSG00000166863	MOCS1	TAC3	156	1.12065	3.084	1.03302	0.138725	0.300141	0.0716906	1	-0.0580818	-0.468427	-0.0580818	1	-0.7105	-0.468427	-0.7105	1	24.4604	0.192905	5.11875e-11	TRUE
ENSG00000124615	ENSG00000138162	MOCS1	TACC2	164	1.07057	1.77589	0.967241	0.0562484	0.0696982	0.0279492	1	0.00516115	-0.538475	0.00516115	1	-0.67067	-0.538475	-0.67067	1	5.61006	0.105706	5.22133e-22	TRUE
ENSG00000124615	ENSG00000103047	MOCS1	TANGO6	164	1.12132	1.4652	1.28223	0.061418	0.0604435	0.0381892	1	0.0103768	-0.561121	0.0103768	1	-0.654444	-0.561121	-0.654444	1	5.9567	0.0249744	6.63654e-13	TRUE
ENSG00000124615	ENSG00000184905	MOCS1	TCEAL2	163	1.24443	2.00542	1.01194	0.114075	0.149846	0.0541096	1	0.00199923	-0.542087	0.00199923	1	-0.683001	-0.542087	-0.683001	1	16.3424	0.0168248	1.59999e-10	TRUE
ENSG00000124615	ENSG00000196507	MOCS1	TCEAL3	164	1.10867	1.51037	1.15617	0.0726546	0.0783359	0.0422326	1	-0.0122389	-0.529985	-0.0122389	1	-0.662189	-0.529985	-0.662189	1	9.03547	0.0683355	4.43193e-10	TRUE
ENSG00000124615	ENSG00000111802	MOCS1	TDP2	164	1.1308	1.58977	0.784693	0.0617736	0.0626342	0.0226724	1	-0.0445508	-0.541764	-0.0445508	1	-0.629464	-0.541764	-0.629464	1	5.90609	0.0178796	2.39645e-17	TRUE
ENSG00000124615	ENSG00000114126	MOCS1	TFDP2	164	1.24013	1.81378	0.649047	0.0617682	0.0666703	0.0177683	1	-0.0380213	-0.548427	-0.0380213	1	-0.64074	-0.548427	-0.64074	1	4.99631	7.38525e-05	5.61414e-25	TRUE
ENSG00000124615	ENSG00000159445	MOCS1	THEM4	164	1.14847	1.30556	1.16819	0.0728809	0.0618008	0.0396614	1	0.00273577	-0.569961	0.00273577	1	-0.634052	-0.569961	-0.634052	1	7.95205	0.0216372	9.52318e-07	TRUE
ENSG00000124615	ENSG00000138050	MOCS1	THUMPD2	164	1.06728	1.5016	1.05189	0.063721	0.0663484	0.0333524	1	-0.0145607	-0.543929	-0.0145607	1	-0.65018	-0.543929	-0.65018	1	6.87828	0.146294	1.44392e-12	TRUE
ENSG00000124615	ENSG00000151500	MOCS1	THYN1	164	1.17596	1.65907	0.532789	0.064181	0.068725	0.0160718	1	-0.0157337	-0.546155	-0.0157337	1	-0.654533	-0.546155	-0.654533	1	6.04876	0.00340333	8.21608e-18	TRUE
ENSG00000124615	ENSG00000126953	MOCS1	TIMM8A	164	1.2406	1.97337	0.696651	0.0814173	0.101868	0.0262432	1	-0.00972754	-0.541336	-0.00972754	1	-0.680549	-0.541336	-0.680549	1	8.39485	0.00179746	1.01869e-17	TRUE
ENSG00000124615	ENSG00000184857	MOCS1	TMEM186	164	1.24722	1.63034	0.908778	0.0668541	0.0661679	0.0273365	1	0.0110208	-0.571583	0.0110208	1	-0.655579	-0.571583	-0.655579	1	5.79018	0.000148919	1.2161e-17	TRUE
ENSG00000124615	ENSG00000150433	MOCS1	TMEM218	164	1.14759	1.58601	0.898416	0.0651245	0.0685449	0.0276416	1	-0.0471734	-0.529745	-0.0471734	1	-0.648076	-0.529745	-0.648076	1	6.36318	0.0123818	4.54965e-15	TRUE
ENSG00000124615	ENSG00000139921	MOCS1	TMX1	164	1.09192	1.49863	0.557139	0.0579582	0.0615431	0.0162755	1	0.0186749	-0.551817	0.0186749	1	-0.670966	-0.551817	-0.670966	1	5.62287	0.0573548	6.3659e-14	TRUE
ENSG00000124615	ENSG00000105048	MOCS1	TNNT1	164	1.13829	2.01288	0.729273	0.104896	0.142729	0.0367262	1	-0.0635597	-0.508142	-0.0635597	1	-0.656464	-0.508142	-0.656464	1	16.0108	0.0946351	1.92835e-11	TRUE
ENSG00000124615	ENSG00000115129	MOCS1	TP53I3	164	1.10552	1.76555	0.724958	0.0662177	0.0830188	0.024172	1	-0.0241046	-0.520338	-0.0241046	1	-0.678092	-0.520338	-0.678092	1	7.0655	0.0565043	7.88575e-17	TRUE
ENSG00000124615	ENSG00000183665	MOCS1	TRMT12	164	1.15667	1.60822	1.08248	0.0687647	0.0724691	0.0352728	1	-0.0180698	-0.546386	-0.0180698	1	-0.659807	-0.546386	-0.659807	1	6.78315	0.0120095	1.15187e-14	TRUE
ENSG00000124615	ENSG00000154743	MOCS1	TSEN2	164	1.13446	1.66652	0.910316	0.0656073	0.0746589	0.0294318	1	0.00704116	-0.540222	0.00704116	1	-0.676442	-0.540222	-0.676442	1	6.7544	0.021023	4.70034e-16	TRUE
ENSG00000124615	ENSG00000182173	MOCS1	TSEN54	164	1.14417	1.83286	0.684504	0.0629144	0.0779497	0.020937	1	-0.0328478	-0.522952	-0.0328478	1	-0.66918	-0.522952	-0.66918	1	6.05392	0.011616	8.85036e-21	TRUE
ENSG00000124615	ENSG00000127824	MOCS1	TUBA4A	164	1.27614	2.6856	0.682963	0.0952639	0.149786	0.0295314	1	-0.00286773	-0.548046	-0.00286773	1	-0.680383	-0.548046	-0.680383	1	10.798	0.00213536	2.42022e-22	TRUE
ENSG00000124615	ENSG00000086712	MOCS1	TXLNG	164	1.01722	1.81986	0.642966	0.0605246	0.0848298	0.021288	1	-0.0257782	-0.49934	-0.0257782	1	-0.683031	-0.49934	-0.683031	1	7.34263	0.388161	5.177e-18	TRUE
ENSG00000124615	ENSG00000161265	MOCS1	U2AF1L4	164	1.23159	1.41466	1.04781	0.0740183	0.0599394	0.0332602	1	-0.00766444	-0.588212	-0.00766444	1	-0.616588	-0.588212	-0.616588	1	6.82648	0.00104176	5.12292e-11	TRUE
ENSG00000124615	ENSG00000130560	MOCS1	UBAC1	164	1.02289	1.52355	0.92428	0.0639822	0.07194	0.0311624	1	0.0123137	-0.538436	0.0123137	1	-0.673349	-0.538436	-0.673349	1	7.58639	0.360515	7.06972e-12	TRUE
ENSG00000124615	ENSG00000156587	MOCS1	UBE2L6	164	1.1109	2.67615	0.670515	0.0778452	0.140575	0.0263237	1	-0.0372035	-0.502541	-0.0372035	1	-0.686884	-0.502541	-0.686884	1	9.52395	0.0781042	3.40463e-24	TRUE
ENSG00000124615	ENSG00000175931	MOCS1	UBE2O	164	1.01845	1.51515	1.15185	0.0762402	0.0808359	0.0446582	1	-0.00698187	-0.546296	-0.00698187	1	-0.648562	-0.546296	-0.648562	1	10.2486	0.404525	9.34418e-10	TRUE
ENSG00000124615	ENSG00000118420	MOCS1	UBE3D	164	1.11333	1.52863	1.00541	0.0578867	0.0596691	0.0282631	1	-0.00522435	-0.550166	-0.00522435	1	-0.656231	-0.550166	-0.656231	1	5.29837	0.0259913	7.0926e-16	TRUE
ENSG00000124615	ENSG00000120942	MOCS1	UBIAD1	164	1.16351	1.55942	0.821576	0.0657537	0.0666332	0.0254073	1	-0.0111594	-0.553641	-0.0111594	1	-0.652528	-0.553641	-0.652528	1	6.29087	0.00695593	1.13418e-14	TRUE
ENSG00000124615	ENSG00000154277	MOCS1	UCHL1	164	1.04632	1.66984	0.42188	0.0660442	0.0823883	0.0148455	1	0.00291151	-0.523909	0.00291151	1	-0.682159	-0.523909	-0.682159	1	8.13417	0.242047	5.40094e-14	TRUE
ENSG00000124615	ENSG00000168671	MOCS1	UGT3A2	164	1.14469	2.32173	0.797733	0.0867319	0.145948	0.0358698	1	-0.0031238	-0.505423	-0.0031238	1	-0.720644	-0.505423	-0.720644	1	11.0767	0.0486034	2.15589e-16	TRUE
ENSG00000124615	ENSG00000125351	MOCS1	UPF3B	164	1.09254	1.37645	0.709621	0.0595697	0.0562809	0.0207197	1	0.00388567	-0.555157	0.00388567	1	-0.64873	-0.555157	-0.64873	1	5.92849	0.0611458	1.76301e-10	TRUE
ENSG00000124615	ENSG00000122574	MOCS1	WIPF3	164	1.10726	2.27256	0.994359	0.0698363	0.106828	0.0342172	1	-0.0803209	-0.490908	-0.0803209	1	-0.652739	-0.490908	-0.652739	1	8.20628	0.0632618	3.65817e-24	TRUE
ENSG00000124615	ENSG00000179059	MOCS1	ZFP42	164	1.19298	2.37633	0.584973	0.098904	0.155723	0.0288183	1	0.0282423	-0.538335	0.0282423	1	-0.712074	-0.538335	-0.712074	1	13.1859	0.0263836	8.05357e-16	TRUE
ENSG00000124615	ENSG00000105278	MOCS1	ZFR2	164	1.2304	1.36989	1.12685	0.0835984	0.0656125	0.0399148	1	-0.0500718	-0.569366	-0.0500718	1	-0.593503	-0.569366	-0.593503	1	8.99936	0.00326279	3.77837e-08	TRUE
ENSG00000124615	ENSG00000178150	MOCS1	ZNF114	164	1.16999	1.62623	1.15994	0.0687322	0.0697092	0.0365382	1	-0.0431608	-0.544417	-0.0431608	1	-0.631398	-0.544417	-0.631398	1	6.8638	0.00721445	3.35166e-16	TRUE
ENSG00000124615	ENSG00000167840	MOCS1	ZNF232	164	1.13986	1.43753	0.852772	0.0672822	0.062007	0.0268486	1	-0.0136134	-0.556656	-0.0136134	1	-0.636302	-0.556656	-0.636302	1	6.89431	0.0196161	2.40902e-11	TRUE
ENSG00000124615	ENSG00000164048	MOCS1	ZNF589	164	1.14346	2.14685	0.860727	0.0666615	0.0967109	0.0286746	1	-0.00892827	-0.524254	-0.00892827	1	-0.685822	-0.524254	-0.685822	1	6.95571	0.0164386	5.14996e-24	TRUE
ENSG00000124615	ENSG00000177842	MOCS1	ZNF620	164	1.12504	1.74074	0.991645	0.0669521	0.0797589	0.0328647	1	-0.00370647	-0.538335	-0.00370647	1	-0.674879	-0.538335	-0.674879	1	6.98517	0.031816	5.27518e-17	TRUE
ENSG00000124615	ENSG00000164011	MOCS1	ZNF691	164	1.15167	1.7617	0.893545	0.0665741	0.0756968	0.0283683	1	-0.00899681	-0.549626	-0.00899681	1	-0.658764	-0.549626	-0.658764	1	6.5634	0.0120124	4.38286e-19	TRUE
ENSG00000147813	ENSG00000121410	NAPRT1	A1BG	232	0.928397	1.1221	1.35546	0.0396732	0.0461739	0.0428982	1	-0.0244776	-0.63539	-0.0244776	1	-0.572569	-0.63539	-0.572569	1	7.73592	0.0362088	0.00437455	TRUE
ENSG00000147813	ENSG00000114331	NAPRT1	ACAP2	232	0.961321	1.08883	0.952141	0.0296649	0.032763	0.0215894	1	-0.0485116	-0.627844	-0.0485116	1	-0.567436	-0.627844	-0.567436	1	4.03594	0.0967928	0.00360661	TRUE
ENSG00000147813	ENSG00000106992	NAPRT1	AK1	232	0.993998	1.19465	1.07756	0.0387148	0.0422663	0.0309041	1	-0.0313707	-0.645244	-0.0313707	1	-0.550871	-0.645244	-0.550871	1	6.58565	0.438471	3.41636e-06	TRUE
ENSG00000147813	ENSG00000214174	NAPRT1	AMZ2P1	232	1.00082	1.02479	1.50822	0.0399673	0.0385091	0.0450679	1	0.0252942	-0.663451	0.0252942	1	-0.578539	-0.663451	-0.578539	1	6.77532	0.491776	0.260208	TRUE
ENSG00000147813	ENSG00000196975	NAPRT1	ANXA4	231	0.963632	0.969908	1.68695	0.0449301	0.0406618	0.0569557	1	-0.0106195	-0.664637	-0.0106195	1	-0.535641	-0.664637	-0.535641	1	9.17736	0.209551	0.230016	TRUE
ENSG00000147813	ENSG00000139178	NAPRT1	C1RL	229	0.970149	1.01403	2.26888	0.0429254	0.0420095	0.0736275	1	0.00113517	-0.658688	0.00113517	1	-0.565189	-0.658688	-0.565189	1	8.02291	0.243754	0.369324	TRUE
ENSG00000147813	ENSG00000118292	NAPRT1	C1orf54	231	0.929294	1.33553	1.22051	0.0468518	0.0603775	0.0451993	1	-0.0223597	-0.64129	-0.0223597	1	-0.560309	-0.64129	-0.560309	1	10.6947	0.0663224	3.81054e-08	TRUE
ENSG00000147813	ENSG00000160050	NAPRT1	CCDC28B	232	0.975622	1.33578	0.925607	0.0362164	0.0472125	0.0258139	1	-0.0167893	-0.633499	-0.0167893	1	-0.58502	-0.633499	-0.58502	1	5.9314	0.250773	7.23883e-12	TRUE
ENSG00000147813	ENSG00000173992	NAPRT1	CCS	232	0.956561	1.15142	0.880082	0.0346243	0.0395095	0.0235171	1	-0.0277793	-0.634884	-0.0277793	1	-0.570517	-0.634884	-0.570517	1	5.61379	0.105454	8.1946e-05	TRUE
ENSG00000147813	ENSG00000205643	NAPRT1	CDPF1	231	0.980647	1.09732	1.4848	0.0327117	0.0348759	0.0371183	1	0.0084812	-0.651752	0.0084812	1	-0.580745	-0.651752	-0.580745	1	4.81319	0.277348	0.00285449	TRUE
ENSG00000147813	ENSG00000217555	NAPRT1	CKLF	232	1.08004	1.2132	1.06758	0.0477467	0.0476868	0.0346427	1	-0.0400872	-0.65619	-0.0400872	1	-0.529849	-0.65619	-0.529849	1	8.39746	0.0475181	6.12892e-06	TRUE
ENSG00000147813	ENSG00000163879	NAPRT1	DNALI1	231	0.968213	1.199	1.26457	0.0414302	0.0467859	0.039654	1	-0.02208	-0.651398	-0.02208	1	-0.563206	-0.651398	-0.563206	1	7.36036	0.221869	1.53662e-05	TRUE
ENSG00000147813	ENSG00000104823	NAPRT1	ECH1	232	1.01263	1.13629	0.581776	0.0378898	0.0401302	0.016269	1	0.000861363	-0.653071	0.000861363	1	-0.575352	-0.653071	-0.575352	1	5.94692	0.369631	0.000402822	TRUE
ENSG00000147813	ENSG00000212747	NAPRT1	FAM127C	231	1.00561	1.02818	1.39688	0.0449164	0.0420565	0.0453367	1	-0.0427247	-0.647104	-0.0427247	1	-0.537447	-0.647104	-0.537447	1	8.44983	0.450399	0.251732	TRUE
ENSG00000147813	ENSG00000141756	NAPRT1	FKBP10	232	0.924265	1.20415	1.15256	0.0391947	0.0490981	0.0360015	1	-0.0417894	-0.623743	-0.0417894	1	-0.581993	-0.623743	-0.581993	1	7.27079	0.0272797	2.26907e-05	TRUE
ENSG00000147813	ENSG00000130005	NAPRT1	GAMT	231	0.953612	0.944604	1.08553	0.029114	0.0277844	0.0246918	1	0.0207315	-0.65712	0.0207315	1	-0.577175	-0.65712	-0.577175	1	4.10604	0.0562374	0.023683	TRUE
ENSG00000147813	ENSG00000167733	NAPRT1	HSD11B1L	232	0.895348	1.07528	1.78231	0.038514	0.0441263	0.0566398	1	-0.000306734	-0.642978	-0.000306734	1	-0.582416	-0.642978	-0.582416	1	7.70655	0.00354287	0.0446836	TRUE
ENSG00000147813	ENSG00000106211	NAPRT1	HSPB1	232	0.952231	1.25632	0.623115	0.0380882	0.0466808	0.0181154	1	-0.0650689	-0.62323	-0.0650689	1	-0.555215	-0.62323	-0.555215	1	6.70767	0.105532	5.29349e-08	TRUE
ENSG00000147813	ENSG00000185201	NAPRT1	IFITM2	232	1.0327	1.16395	0.645539	0.0520501	0.05441	0.0246153	1	0.0127499	-0.658813	0.0127499	1	-0.574664	-0.658813	-0.574664	1	10.7615	0.265231	0.00143765	TRUE
ENSG00000147813	ENSG00000141696	NAPRT1	LEPREL4	232	0.993695	1.11716	1.16129	0.0332225	0.0351789	0.0290639	1	0.0100756	-0.655943	0.0100756	1	-0.57658	-0.655943	-0.57658	1	4.83611	0.424829	0.000505461	TRUE
ENSG00000147813	ENSG00000100097	NAPRT1	LGALS1	231	0.920655	1.57148	1.20088	0.0480667	0.0782566	0.0472869	1	-0.00818658	-0.629733	-0.00818658	1	-0.607523	-0.629733	-0.607523	1	10.6651	0.0500855	2.33935e-12	TRUE
ENSG00000147813	ENSG00000160932	NAPRT1	LY6E	232	0.981634	1.15771	0.624251	0.0466662	0.051381	0.0220143	1	0.00397216	-0.653118	0.00397216	1	-0.575833	-0.653118	-0.575833	1	9.29091	0.347138	0.00120205	TRUE
ENSG00000147813	ENSG00000102882	NAPRT1	MAPK3	231	0.967763	1.23473	1.29371	0.0361517	0.0425296	0.035737	1	-0.0150773	-0.646344	-0.0150773	1	-0.570503	-0.646344	-0.570503	1	5.86011	0.186744	4.61129e-08	TRUE
ENSG00000147813	ENSG00000170430	NAPRT1	MGMT	232	1.00435	1.19402	0.954302	0.0403527	0.0454267	0.0282178	1	-0.0445642	-0.632776	-0.0445642	1	-0.563448	-0.632776	-0.563448	1	6.76512	0.457079	1.42609e-05	TRUE
ENSG00000147813	ENSG00000167799	NAPRT1	NUDT8	231	1.0617	1.0899	1.53133	0.0506478	0.0479777	0.0533837	1	-0.0519154	-0.648684	-0.0519154	1	-0.527999	-0.648684	-0.527999	1	9.71395	0.112213	0.0311203	TRUE
ENSG00000147813	ENSG00000124006	NAPRT1	OBSL1	232	0.94257	1.22992	1.13341	0.043337	0.0510735	0.0378587	1	-0.0457575	-0.635628	-0.0457575	1	-0.554486	-0.635628	-0.554486	1	8.70958	0.0932116	5.36599e-06	TRUE
ENSG00000147813	ENSG00000166228	NAPRT1	PCBD1	232	0.972488	1.30021	0.729383	0.0322565	0.0412396	0.0179868	1	-0.0455867	-0.622713	-0.0455867	1	-0.577484	-0.622713	-0.577484	1	4.69148	0.197297	2.6578e-12	TRUE
ENSG00000147813	ENSG00000005882	NAPRT1	PDK2	232	0.979796	1.0989	1.43419	0.0456559	0.0464041	0.0490358	1	-0.0182369	-0.650224	-0.0182369	1	-0.551746	-0.650224	-0.551746	1	9.2573	0.329265	0.0170658	TRUE
ENSG00000147813	ENSG00000120913	NAPRT1	PDLIM2	232	0.967193	1.06812	1.08123	0.0451516	0.0448744	0.0370707	1	-0.00693077	-0.657311	-0.00693077	1	-0.547431	-0.657311	-0.547431	1	9.4324	0.234108	0.0652014	TRUE
ENSG00000147813	ENSG00000182378	NAPRT1	PLCXD1	232	0.950627	1.42373	0.984573	0.038265	0.0524679	0.0291795	1	-0.0483644	-0.62485	-0.0483644	1	-0.569125	-0.62485	-0.569125	1	6.81161	0.0991243	1.90291e-14	TRUE
ENSG00000147813	ENSG00000170955	NAPRT1	PRKCDBP	232	0.995841	1.07434	1.16682	0.0582216	0.0546421	0.0499387	1	-0.000385219	-0.66614	-0.000385219	1	-0.53845	-0.66614	-0.53845	1	14.3107	0.47156	0.0875165	TRUE
ENSG00000147813	ENSG00000184489	NAPRT1	PTP4A3	232	0.948368	0.92632	1.4611	0.0429513	0.0391384	0.0486892	1	0.0175715	-0.663774	0.0175715	1	-0.56304	-0.663774	-0.56304	1	8.68968	0.115281	0.0305156	TRUE
ENSG00000147813	ENSG00000110536	NAPRT1	PTPMT1	232	0.980131	1.04123	0.763109	0.0370681	0.0368839	0.021324	1	0.00587743	-0.656667	0.00587743	1	-0.568717	-0.656667	-0.568717	1	6.09275	0.296235	0.132423	TRUE
ENSG00000147813	ENSG00000100918	NAPRT1	REC8	231	0.949895	1.25263	1.12791	0.0426293	0.0538787	0.038163	1	-0.0122997	-0.641862	-0.0122997	1	-0.587071	-0.641862	-0.587071	1	8.2334	0.120536	2.36496e-06	TRUE
ENSG00000147813	ENSG00000189171	NAPRT1	S100A13	232	0.958091	1.58444	0.686903	0.0366636	0.0589855	0.0201386	1	-0.00125957	-0.624165	-0.00125957	1	-0.619959	-0.624165	-0.619959	1	6.04753	0.127101	8.65059e-20	TRUE
ENSG00000147813	ENSG00000141295	NAPRT1	SCRN2	231	0.961147	1.12689	1.09676	0.0386397	0.043113	0.0327969	1	-0.00902313	-0.64189	-0.00902313	1	-0.57594	-0.64189	-0.57594	1	6.92664	0.157855	0.00179171	TRUE
ENSG00000147813	ENSG00000143416	NAPRT1	SELENBP1	232	0.951858	1.29639	1.19159	0.0422164	0.0526459	0.0389217	1	-0.037654	-0.636804	-0.037654	1	-0.566113	-0.636804	-0.566113	1	8.07474	0.127663	2.62532e-08	TRUE
ENSG00000147813	ENSG00000149131	NAPRT1	SERPING1	232	0.956954	1.32148	0.748834	0.0373727	0.0483453	0.0220898	1	0.0139287	-0.643785	0.0139287	1	-0.594542	-0.643785	-0.594542	1	6.57259	0.125303	1.0657e-10	TRUE
ENSG00000147813	ENSG00000164054	NAPRT1	SHISA5	232	0.976577	1.13761	0.610142	0.0391808	0.0425563	0.0183553	1	0.0183865	-0.656805	0.0183865	1	-0.579579	-0.656805	-0.579579	1	6.92646	0.27528	0.000701469	TRUE
ENSG00000147813	ENSG00000213445	NAPRT1	SIPA1	231	0.977295	1.28076	1.4565	0.0450067	0.0555006	0.0497922	1	-0.0346504	-0.631536	-0.0346504	1	-0.571138	-0.631536	-0.571138	1	8.90226	0.307203	4.34023e-07	TRUE
ENSG00000147813	ENSG00000120896	NAPRT1	SORBS3	232	0.983611	0.942389	0.968016	0.0411398	0.0371453	0.0300324	1	0.0114336	-0.660395	0.0114336	1	-0.560837	-0.660395	-0.560837	1	7.6618	0.345367	0.0611465	TRUE
ENSG00000147813	ENSG00000135926	NAPRT1	TMBIM1	232	0.944171	0.964169	1.32889	0.0403857	0.0378758	0.041547	1	0.00223266	-0.662773	0.00223266	1	-0.552206	-0.662773	-0.552206	1	7.76613	0.0840978	0.17257	TRUE
ENSG00000147813	ENSG00000172663	NAPRT1	TMEM134	232	0.977759	1.01995	0.82034	0.0315908	0.0318272	0.0196314	1	-0.0121351	-0.645032	-0.0121351	1	-0.571969	-0.645032	-0.571969	1	4.48504	0.24106	0.265732	TRUE
ENSG00000147813	ENSG00000244187	NAPRT1	TMEM141	232	0.93776	1.19541	0.702965	0.0322166	0.0391322	0.0180032	1	-0.00897706	-0.636658	-0.00897706	1	-0.584493	-0.636658	-0.584493	1	5.08492	0.0273006	5.8738e-07	TRUE
ENSG00000147813	ENSG00000167105	NAPRT1	TMEM92	229	0.944742	1.30999	1.24926	0.0503143	0.0662439	0.0494007	1	-0.0413126	-0.624267	-0.0413126	1	-0.56958	-0.624267	-0.56958	1	11.8524	0.13663	2.47687e-06	TRUE
ENSG00000147813	ENSG00000205542	NAPRT1	TMSB4X	232	0.902005	1.20056	0.532588	0.0352975	0.0456897	0.0158882	1	0.0342601	-0.640621	0.0342601	1	-0.613519	-0.640621	-0.613519	1	6.62673	0.00297686	8.67024e-06	TRUE
ENSG00000147813	ENSG00000130529	NAPRT1	TRPM4	232	1.02128	1.16834	1.60078	0.0428906	0.0473721	0.0502439	1	-0.027006	-0.63463	-0.027006	1	-0.574196	-0.63463	-0.574196	1	7.53263	0.310174	0.000230671	TRUE
ENSG00000147813	ENSG00000100300	NAPRT1	TSPO	230	0.901976	1.11334	1.37203	0.0472736	0.0531358	0.0522236	1	-0.0172486	-0.645101	-0.0172486	1	-0.556237	-0.645101	-0.556237	1	11.3811	0.0196253	0.0169967	TRUE
ENSG00000147813	ENSG00000186591	NAPRT1	UBE2H	232	1.06516	1.13122	1.30384	0.0524937	0.0503799	0.0470541	1	-0.0392044	-0.654306	-0.0392044	1	-0.538216	-0.654306	-0.538216	1	10.0177	0.107881	0.00489929	TRUE
ENSG00000147813	ENSG00000158195	NAPRT1	WASF2	232	0.934931	1.05009	0.8083	0.0296595	0.0322543	0.0189552	1	-0.0156925	-0.637127	-0.0156925	1	-0.576255	-0.637127	-0.576255	1	4.3557	0.0146257	0.0609205	TRUE
ENSG00000147813	ENSG00000148143	NAPRT1	ZNF462	232	0.978169	1.29002	0.946805	0.0404744	0.0488294	0.0292709	1	-0.00631499	-0.641963	-0.00631499	1	-0.574566	-0.641963	-0.574566	1	7.48092	0.295074	5.26967e-09	TRUE
ENSG00000182636	ENSG00000182827	NDN	ACBD3	47	1.01857	1.10382	1.17194	0.105759	0.0953565	0.107959	1	-0.216222	-0.823313	-0.216222	1	-0.259803	-0.823313	-0.259803	1	6.28984	0.430696	0.14109	TRUE
ENSG00000182636	ENSG00000011243	NDN	AKAP8L	47	1.35659	1.17829	1.06546	0.116403	0.0796109	0.0854	1	-0.113447	-0.843997	-0.113447	1	-0.322612	-0.843997	-0.322612	1	4.39973	0.00186374	0.0151112	TRUE
ENSG00000182636	ENSG00000130203	NDN	APOE	47	0.92258	1.08515	0.897901	0.0865277	0.0843452	0.0762685	1	-0.157217	-0.826967	-0.157217	1	-0.310799	-0.826967	-0.310799	1	5.20333	0.187897	0.159124	TRUE
ENSG00000182636	ENSG00000130734	NDN	ATG4D	47	1.18056	0.954613	1.31878	0.156728	0.101521	0.163799	1	-0.102088	-0.85491	-0.102088	1	-0.318798	-0.85491	-0.318798	1	9.45985	0.127765	0.328507	TRUE
ENSG00000182636	ENSG00000176788	NDN	BASP1	47	1.06094	1.16181	1.44801	0.100564	0.0915767	0.123665	1	-0.185472	-0.824772	-0.185472	1	-0.290755	-0.824772	-0.290755	1	5.2129	0.273808	0.0420903	TRUE
ENSG00000182636	ENSG00000186222	NDN	BLOC1S4	47	1.16146	1.18138	1.20815	0.114383	0.0989259	0.113542	1	-0.0727564	-0.834671	-0.0727564	1	-0.384916	-0.834671	-0.384916	1	5.63213	0.0825493	0.0367493	TRUE
ENSG00000182636	ENSG00000038219	NDN	BOD1L1	47	1.02105	1.2001	1.22874	0.114396	0.120905	0.12328	1	-0.224804	-0.796567	-0.224804	1	-0.305134	-0.796567	-0.305134	1	7.25502	0.427429	0.0525188	TRUE
ENSG00000182636	ENSG00000164713	NDN	BRI3	47	1.56334	0.982939	0.706254	0.126003	0.065777	0.0511362	1	-0.214459	-0.83765	-0.214459	1	-0.244399	-0.83765	-0.244399	1	3.59444	2.70545e-05	0.398279	TRUE
ENSG00000182636	ENSG00000111412	NDN	C12orf49	47	1.25154	1.21626	1.38818	0.108705	0.0845899	0.113254	1	-0.0950431	-0.843963	-0.0950431	1	-0.346592	-0.843963	-0.346592	1	4.29481	0.0127008	0.00704895	TRUE
ENSG00000182636	ENSG00000123144	NDN	C19orf43	47	1.06484	1.10484	0.8047	0.113906	0.0971894	0.0782927	1	-0.156613	-0.834116	-0.156613	1	-0.30164	-0.834116	-0.30164	1	6.52016	0.28603	0.143285	TRUE
ENSG00000182636	ENSG00000197982	NDN	C1orf122	47	1.12826	0.952751	1.05804	0.108561	0.0734798	0.0913171	1	-0.176557	-0.84185	-0.176557	1	-0.263855	-0.84185	-0.263855	1	5.312	0.121892	0.261774	TRUE
ENSG00000182636	ENSG00000110888	NDN	CAPRIN2	47	1.12234	1.02431	1.36541	0.0796521	0.0603116	0.0880258	1	-0.165465	-0.833323	-0.165465	1	-0.295862	-0.833323	-0.295862	1	2.92248	0.0658532	0.344397	TRUE
ENSG00000182636	ENSG00000099804	NDN	CDC34	47	0.961937	1.02203	1.21092	0.0960022	0.0853651	0.110897	1	-0.127037	-0.833218	-0.127037	1	-0.324599	-0.833218	-0.324599	1	6.04019	0.346835	0.398792	TRUE
ENSG00000182636	ENSG00000103502	NDN	CDIPT	47	1.13042	0.995426	0.989946	0.108618	0.083471	0.0880876	1	-0.141228	-0.826592	-0.141228	1	-0.32718	-0.826592	-0.32718	1	5.6336	0.118145	0.478273	TRUE
ENSG00000182636	ENSG00000099954	NDN	CECR2	47	1.05635	1.31432	1.34622	0.0842081	0.0826098	0.0997301	1	-0.113978	-0.837652	-0.113978	1	-0.336532	-0.837652	-0.336532	1	3.73819	0.253434	0.000217258	TRUE
ENSG00000182636	ENSG00000166582	NDN	CENPV	47	1.03828	1.1552	0.738545	0.121795	0.11465	0.0783565	1	-0.169944	-0.82616	-0.169944	1	-0.309744	-0.82616	-0.309744	1	7.4363	0.377382	0.0913795	TRUE
ENSG00000182636	ENSG00000116198	NDN	CEP104	47	0.86831	1.06149	1.82704	0.0885984	0.0913224	0.165791	1	-0.194233	-0.818397	-0.194233	1	-0.286861	-0.818397	-0.286861	1	6.23729	0.0721565	0.252135	TRUE
ENSG00000182636	ENSG00000135837	NDN	CEP350	47	0.995731	1.3764	1.26352	0.095596	0.117614	0.110178	1	-0.198855	-0.798552	-0.198855	1	-0.330755	-0.798552	-0.330755	1	5.28824	0.482293	0.00127431	TRUE
ENSG00000182636	ENSG00000100422	NDN	CERK	47	1.15247	1.12466	1.07657	0.152272	0.132067	0.131077	1	-0.156194	-0.815419	-0.156194	1	-0.339557	-0.815419	-0.339557	1	9.87007	0.161071	0.175193	TRUE
ENSG00000182636	ENSG00000111666	NDN	CHPT1	47	1.11748	1.33169	1.09165	0.113051	0.114222	0.10254	1	-0.132601	-0.824335	-0.132601	1	-0.34693	-0.824335	-0.34693	1	5.88309	0.152203	0.00287188	TRUE
ENSG00000182636	ENSG00000136425	NDN	CIB2	47	1.21191	1.39905	1.13469	0.10252	0.0978745	0.090137	1	-0.115875	-0.827848	-0.115875	1	-0.355171	-0.827848	-0.355171	1	4.24964	0.0223245	9.40324e-05	TRUE
ENSG00000182636	ENSG00000140931	NDN	CMTM3	47	1.06546	0.904431	1.33488	0.113081	0.0828702	0.130057	1	-0.136749	-0.831746	-0.136749	1	-0.322527	-0.831746	-0.322527	1	6.62346	0.282821	0.127521	TRUE
ENSG00000182636	ENSG00000172301	NDN	COPRS	47	1.25885	1.36142	0.803145	0.142456	0.134613	0.0850147	1	-0.135592	-0.818942	-0.135592	1	-0.357344	-0.818942	-0.357344	1	7.21231	0.0380124	0.00509544	TRUE
ENSG00000182636	ENSG00000159692	NDN	CTBP1	47	1.27309	1.03613	0.698764	0.111862	0.076142	0.0569872	1	-0.130396	-0.836563	-0.130396	1	-0.322353	-0.836563	-0.322353	1	4.56772	0.00936224	0.318722	TRUE
ENSG00000182636	ENSG00000051523	NDN	CYBA	47	1.22728	1.15319	0.687581	0.128763	0.0995628	0.065409	1	-0.183546	-0.826212	-0.183546	1	-0.292532	-0.826212	-0.292532	1	6.27245	0.0422407	0.065528	TRUE
ENSG00000182636	ENSG00000122741	NDN	DCAF10	47	1.32401	0.923199	1.16669	0.120321	0.0698744	0.0946774	1	-0.212512	-0.835812	-0.212512	1	-0.242059	-0.835812	-0.242059	1	4.76704	0.00499226	0.138844	TRUE
ENSG00000182636	ENSG00000057019	NDN	DCBLD2	47	1.04059	1.18056	0.943815	0.0850347	0.0810201	0.0706685	1	-0.155352	-0.824885	-0.155352	1	-0.320971	-0.824885	-0.320971	1	3.93945	0.317759	0.0154975	TRUE
ENSG00000182636	ENSG00000089876	NDN	DHX32	47	1.31454	0.835122	1.47147	0.0984887	0.0513614	0.100705	1	-0.153334	-0.845877	-0.153334	1	-0.278511	-0.845877	-0.278511	1	3.33386	0.00129814	0.00123949	TRUE
ENSG00000182636	ENSG00000079805	NDN	DNM2	47	1.21157	1.01642	0.924034	0.12158	0.0845929	0.0841061	1	-0.174797	-0.837612	-0.174797	1	-0.278176	-0.837612	-0.278176	1	5.72662	0.0444106	0.423473	TRUE
ENSG00000182636	ENSG00000167969	NDN	ECI1	47	1.1008	1.0685	1.00956	0.100586	0.0824156	0.0840583	1	-0.161622	-0.828222	-0.161622	1	-0.307905	-0.828222	-0.307905	1	4.87317	0.160889	0.205171	TRUE
ENSG00000182636	ENSG00000196411	NDN	EPHB4	47	1.1908	1.15648	0.807873	0.0905804	0.0757337	0.0566644	1	-0.157613	-0.823212	-0.157613	1	-0.323111	-0.823212	-0.323111	1	3.44283	0.0204533	0.022365	TRUE
ENSG00000182636	ENSG00000124098	NDN	FAM210B	47	1.41466	1.12489	1.15912	0.151409	0.104704	0.111871	1	-0.220484	-0.819475	-0.220484	1	-0.27383	-0.819475	-0.27383	1	6.34604	0.0044362	0.11968	TRUE
ENSG00000182636	ENSG00000176973	NDN	FAM89B	47	1.08305	0.901163	2.02088	0.113912	0.0833597	0.194086	1	-0.15377	-0.829087	-0.15377	1	-0.311952	-0.829087	-0.311952	1	6.47573	0.234909	0.121058	TRUE
ENSG00000182636	ENSG00000119782	NDN	FKBP1B	47	1.36089	1.5518	0.840395	0.115165	0.103426	0.068004	1	-0.0720369	-0.842328	-0.0720369	1	-0.373209	-0.842328	-0.373209	1	4.12186	0.00153506	1.58222e-06	TRUE
ENSG00000182636	ENSG00000187239	NDN	FNBP1	47	1.26943	1.26899	1.31221	0.143099	0.115743	0.137222	1	-0.135548	-0.831957	-0.135548	1	-0.324789	-0.831957	-0.324789	1	7.48743	0.0331726	0.0124018	TRUE
ENSG00000182636	ENSG00000168522	NDN	FNTA	47	1.22869	0.940337	0.673541	0.120391	0.0776612	0.0595125	1	-0.185695	-0.834347	-0.185695	1	-0.270166	-0.834347	-0.270166	1	5.60534	0.0320301	0.223223	TRUE
ENSG00000182636	ENSG00000157259	NDN	GATAD1	47	1.02503	1.19397	1.10852	0.0800593	0.0785019	0.0789264	1	-0.169822	-0.820219	-0.169822	1	-0.31385	-0.820219	-0.31385	1	3.66205	0.378011	0.00871175	TRUE
ENSG00000182636	ENSG00000123159	NDN	GIPC1	47	1.04445	1.18721	1.31138	0.0881992	0.0807438	0.102927	1	-0.106877	-0.836753	-0.106877	1	-0.340531	-0.836753	-0.340531	1	4.31615	0.308381	0.0125621	TRUE
ENSG00000182636	ENSG00000105373	NDN	GLTSCR2	47	1.13744	0.936003	1.00895	0.112171	0.0774781	0.0921116	1	-0.122976	-0.842118	-0.122976	1	-0.319541	-0.842118	-0.319541	1	5.59356	0.113504	0.20663	TRUE
ENSG00000182636	ENSG00000114353	NDN	GNAI2	47	1.00573	1.02102	0.934609	0.0825215	0.0687319	0.0689773	1	-0.171468	-0.834424	-0.171468	1	-0.283699	-0.834424	-0.283699	1	3.93645	0.472464	0.380575	TRUE
ENSG00000182636	ENSG00000087460	NDN	GNAS	47	1.00782	1.05963	0.541065	0.110174	0.100971	0.0525046	1	-0.224704	-0.815206	-0.224704	1	-0.272322	-0.815206	-0.272322	1	6.71992	0.471873	0.278908	TRUE
ENSG00000182636	ENSG00000063660	NDN	GPC1	47	1.15304	0.977984	1.54635	0.111965	0.0828474	0.135706	1	-0.199165	-0.816764	-0.199165	1	-0.286543	-0.816764	-0.286543	1	5.8087	0.089307	0.39584	TRUE
ENSG00000182636	ENSG00000089351	NDN	GRAMD1A	47	1.08032	1.24192	0.892571	0.102197	0.098345	0.0764024	1	-0.194422	-0.822178	-0.194422	1	-0.291417	-0.822178	-0.291417	1	5.08491	0.21806	0.00894767	TRUE
ENSG00000182636	ENSG00000196275	NDN	GTF2IRD2	47	1.02616	1.25592	1.74081	0.0870406	0.085829	0.135878	1	-0.130819	-0.833885	-0.130819	1	-0.327085	-0.833885	-0.327085	1	4.20517	0.38258	0.00232881	TRUE
ENSG00000182636	ENSG00000178605	NDN	GTPBP6	47	1.01468	1.25098	1.41082	0.118665	0.125616	0.158598	1	-0.0518259	-0.832909	-0.0518259	1	-0.412374	-0.832909	-0.412374	1	7.5289	0.451041	0.0259613	TRUE
ENSG00000182636	ENSG00000184897	NDN	H1FX	47	0.987832	1.07154	1.14879	0.0840974	0.0812947	0.0861661	1	-0.249574	-0.803384	-0.249574	1	-0.267526	-0.803384	-0.267526	1	4.22835	0.442807	0.191802	TRUE
ENSG00000182636	ENSG00000105968	NDN	H2AFV	47	1.17352	1.24109	0.41145	0.141861	0.132813	0.044818	1	-0.2135	-0.80497	-0.2135	1	-0.301818	-0.80497	-0.301818	1	8.36745	0.113885	0.0381498	TRUE
ENSG00000182636	ENSG00000051620	NDN	HEBP2	47	1.23002	1.04305	0.795626	0.110024	0.0810249	0.0642607	1	-0.1992	-0.822321	-0.1992	1	-0.285267	-0.822321	-0.285267	1	4.59967	0.0211842	0.29892	TRUE
ENSG00000182636	ENSG00000144485	NDN	HES6	47	1.16429	1.1231	1.39169	0.110246	0.0889421	0.122355	1	-0.121889	-0.833951	-0.121889	1	-0.335693	-0.833951	-0.335693	1	5.26174	0.0716533	0.0866605	TRUE
ENSG00000182636	ENSG00000196312	NDN	HIATL2	47	1.12282	1.09312	1.42419	0.111874	0.0879826	0.126374	1	-0.213317	-0.831944	-0.213317	1	-0.24754	-0.831944	-0.24754	1	5.74085	0.139127	0.147836	TRUE
ENSG00000182636	ENSG00000174775	NDN	HRAS	47	1.04858	0.952373	1.58446	0.0988354	0.0742044	0.132356	1	-0.214474	-0.831592	-0.214474	1	-0.243502	-0.831592	-0.243502	1	5.2471	0.312754	0.262155	TRUE
ENSG00000182636	ENSG00000115457	NDN	IGFBP2	47	1.13308	1.81077	0.759281	0.112567	0.152616	0.0716673	1	-0.110003	-0.813909	-0.110003	1	-0.389591	-0.813909	-0.389591	1	5.75894	0.121737	1.70711e-06	TRUE
ENSG00000182636	ENSG00000141401	NDN	IMPA2	47	1.16176	1.52125	0.930945	0.107144	0.115779	0.080384	1	-0.124828	-0.824326	-0.124828	1	-0.355618	-0.824326	-0.355618	1	4.9282	0.0691325	2.44695e-05	TRUE
ENSG00000182636	ENSG00000130522	NDN	JUND	47	0.93508	0.633399	1.60717	0.100619	0.0585283	0.146546	1	-0.296291	-0.834268	-0.296291	1	-0.156971	-0.834268	-0.156971	1	6.35644	0.261073	6.90902e-08	TRUE
ENSG00000182636	ENSG00000103510	NDN	KAT8	47	1.13288	1.1395	1.09614	0.112028	0.0976131	0.102095	1	-0.0989751	-0.830447	-0.0989751	1	-0.36508	-0.830447	-0.36508	1	5.77461	0.12096	0.0800211	TRUE
ENSG00000182636	ENSG00000075043	NDN	KCNQ2	47	1.41106	1.41612	0.915494	0.1244	0.098372	0.0762156	1	-0.0987584	-0.842994	-0.0987584	1	-0.347602	-0.842994	-0.347602	1	4.3829	0.000949315	5.82224e-05	TRUE
ENSG00000182636	ENSG00000121774	NDN	KHDRBS1	47	1.11648	1.11757	0.5601	0.13379	0.115722	0.0600293	1	-0.212524	-0.815048	-0.212524	1	-0.280296	-0.815048	-0.280296	1	8.33524	0.194344	0.157596	TRUE
ENSG00000182636	ENSG00000109787	NDN	KLF3	47	1.27893	1.08436	1.21315	0.101387	0.0685895	0.0882362	1	-0.145674	-0.842377	-0.145674	1	-0.29634	-0.842377	-0.29634	1	3.66252	0.00429508	0.11263	TRUE
ENSG00000182636	ENSG00000130702	NDN	LAMA5	47	1.33789	1.08094	1.25733	0.146393	0.0958175	0.12524	1	-0.177811	-0.830487	-0.177811	1	-0.282521	-0.830487	-0.282521	1	7.19276	0.0128771	0.201425	TRUE
ENSG00000182636	ENSG00000166173	NDN	LARP6	47	1.34292	1.30512	1.35596	0.136974	0.108571	0.134112	1	-0.0316522	-0.847742	-0.0316522	1	-0.401884	-0.847742	-0.401884	1	5.84889	0.00803952	0.00367975	TRUE
ENSG00000182636	ENSG00000077454	NDN	LRCH4	47	1.33184	1.00173	1.37096	0.153331	0.100278	0.144929	1	-0.163755	-0.827551	-0.163755	1	-0.3041	-0.827551	-0.3041	1	7.88434	0.0179578	0.493166	TRUE
ENSG00000182636	ENSG00000136802	NDN	LRRC8A	47	0.938096	1.15999	0.988096	0.0834257	0.0852372	0.0777601	1	-0.225854	-0.816679	-0.225854	1	-0.259199	-0.816679	-0.259199	1	4.81401	0.231009	0.0335835	TRUE
ENSG00000182636	ENSG00000133315	NDN	MACROD1	47	1.27623	1.1163	1.59467	0.139297	0.0940344	0.157069	1	-0.17882	-0.83956	-0.17882	1	-0.260129	-0.83956	-0.260129	1	7.15763	0.0268121	0.111371	TRUE
ENSG00000182636	ENSG00000126934	NDN	MAP2K2	47	1.31824	1.19096	0.71231	0.127776	0.0954341	0.0647484	1	-0.10962	-0.837375	-0.10962	1	-0.347743	-0.837375	-0.347743	1	5.26217	0.00829903	0.0257961	TRUE
ENSG00000182636	ENSG00000116871	NDN	MAP7D1	47	1.05251	0.914568	1.6453	0.0993095	0.0710544	0.142751	1	-0.127558	-0.838628	-0.127558	1	-0.314994	-0.838628	-0.314994	1	5.36764	0.299822	0.117831	TRUE
ENSG00000182636	ENSG00000099785	NDN	MARCH2	47	1.23792	1.06467	1.62122	0.118185	0.0821716	0.137527	1	-0.223871	-0.831771	-0.223871	1	-0.23516	-0.831771	-0.23516	1	5.37628	0.0251217	0.217757	TRUE
ENSG00000182636	ENSG00000075413	NDN	MARK3	47	1.17178	1.07985	1.03937	0.108702	0.0825827	0.0905323	1	-0.0924948	-0.841716	-0.0924948	1	-0.3515	-0.841716	-0.3515	1	4.9512	0.0606039	0.169424	TRUE
ENSG00000182636	ENSG00000133895	NDN	MEN1	47	1.03341	1.02478	1.80829	0.1307	0.104819	0.217642	1	-0.0458287	-0.852674	-0.0458287	1	-0.371077	-0.852674	-0.371077	1	9.07098	0.39973	0.407107	TRUE
ENSG00000182636	ENSG00000161013	NDN	MGAT4B	47	1.29343	1.01649	1.55963	0.130514	0.0874008	0.142274	1	-0.201652	-0.822998	-0.201652	1	-0.275879	-0.822998	-0.275879	1	6.08088	0.0148097	0.425615	TRUE
ENSG00000182636	ENSG00000197530	NDN	MIB2	47	1.23658	1.41802	1.19139	0.124245	0.116523	0.109983	1	-0.169152	-0.819417	-0.169152	1	-0.314366	-0.819417	-0.314366	1	6.12867	0.0317196	0.000416888	TRUE
ENSG00000182636	ENSG00000110917	NDN	MLEC	47	0.981608	1.03248	1.06419	0.100727	0.0834846	0.102797	1	-0.048688	-0.85612	-0.048688	1	-0.364338	-0.85612	-0.364338	1	5.83531	0.427978	0.349542	TRUE
ENSG00000182636	ENSG00000130396	NDN	MLLT4	47	1.17736	1.14957	0.920949	0.0986058	0.0831663	0.0701245	1	-0.191935	-0.816424	-0.191935	1	-0.30238	-0.816424	-0.30238	1	4.13222	0.0394679	0.0394865	TRUE
ENSG00000182636	ENSG00000175727	NDN	MLXIP	47	1.22809	1.19896	0.978035	0.128144	0.111823	0.0929034	1	-0.19909	-0.808204	-0.19909	1	-0.314969	-0.808204	-0.314969	1	6.13865	0.0409956	0.0410577	TRUE
ENSG00000182636	ENSG00000214026	NDN	MRPL23	47	1.23152	0.950431	0.610575	0.123147	0.0816608	0.0545336	1	-0.215536	-0.825828	-0.215536	1	-0.261033	-0.825828	-0.261033	1	5.68363	0.0333689	0.273484	TRUE
ENSG00000182636	ENSG00000148450	NDN	MSRB2	47	1.01657	0.869953	1.82436	0.126475	0.0867889	0.213332	1	-0.0313313	-0.859435	-0.0313313	1	-0.361069	-0.859435	-0.361069	1	9.07991	0.448175	0.0705807	TRUE
ENSG00000182636	ENSG00000173272	NDN	MZT2A	47	1.23231	1.0482	0.640589	0.129087	0.0926243	0.0593498	1	-0.232706	-0.825462	-0.232706	1	-0.248299	-0.825462	-0.248299	1	5.98142	0.0393904	0.302693	TRUE
ENSG00000182636	ENSG00000152082	NDN	MZT2B	47	1.11413	0.961337	0.748238	0.12674	0.0911235	0.0775734	1	-0.150439	-0.833036	-0.150439	1	-0.306167	-0.833036	-0.306167	1	7.53616	0.18637	0.33671	TRUE
ENSG00000182636	ENSG00000185115	NDN	NDNL2	47	1.16399	1.11896	1.59064	0.0974046	0.0770435	0.12367	1	-0.119282	-0.836035	-0.119282	1	-0.332457	-0.836035	-0.332457	1	4.19124	0.0496763	0.064869	TRUE
ENSG00000182636	ENSG00000117691	NDN	NENF	47	1.09875	1.07198	1.05428	0.0874447	0.0715339	0.0764972	1	-0.160648	-0.829877	-0.160648	1	-0.303839	-0.829877	-0.303839	1	3.77798	0.132443	0.159895	TRUE
ENSG00000182636	ENSG00000182500	NDN	ORAI1	47	1.11367	1.14433	1.31423	0.114986	0.0981164	0.124551	1	-0.145249	-0.832277	-0.145249	1	-0.315625	-0.832277	-0.315625	1	6.19916	0.164134	0.0741964	TRUE
ENSG00000182636	ENSG00000160991	NDN	ORAI2	47	0.900089	1.01815	1.92215	0.0994021	0.0974227	0.19137	1	-0.167954	-0.819459	-0.167954	1	-0.306949	-0.819459	-0.306949	1	7.52439	0.160167	0.426534	TRUE
ENSG00000182636	ENSG00000164164	NDN	OTUD4	47	1.07479	1.1022	1.19104	0.0932864	0.0806235	0.0946096	1	-0.161886	-0.824352	-0.161886	1	-0.31157	-0.824352	-0.31157	1	4.57805	0.213509	0.105794	TRUE
ENSG00000182636	ENSG00000163939	NDN	PBRM1	47	0.95881	1.36705	0.973032	0.0830412	0.104736	0.0775252	1	-0.16622	-0.803418	-0.16622	1	-0.34936	-0.803418	-0.34936	1	4.5144	0.311174	0.000532161	TRUE
ENSG00000182636	ENSG00000160209	NDN	PDXK	47	1.33945	0.982034	1.07124	0.127588	0.0759021	0.090014	1	-0.241668	-0.834918	-0.241668	1	-0.215908	-0.834918	-0.215908	1	5.12744	0.00542352	0.406993	TRUE
ENSG00000182636	ENSG00000184207	NDN	PGP	47	1.30174	1.13224	0.823771	0.11573	0.0856057	0.0660948	1	-0.20566	-0.823152	-0.20566	1	-0.273476	-0.823152	-0.273476	1	4.69292	0.00620746	0.0647893	TRUE
ENSG00000182636	ENSG00000105647	NDN	PIK3R2	47	1.19592	1.12128	1.31523	0.128706	0.103261	0.12758	1	-0.201582	-0.820433	-0.201582	1	-0.28251	-0.820433	-0.28251	1	6.76208	0.0675493	0.123266	TRUE
ENSG00000182636	ENSG00000198355	NDN	PIM3	47	1.03743	0.871581	1.38042	0.0802652	0.0559434	0.0980456	1	-0.130588	-0.842996	-0.130588	1	-0.306214	-0.842996	-0.306214	1	3.55994	0.321649	0.0132639	TRUE
ENSG00000182636	ENSG00000158828	NDN	PINK1	47	1.27457	1.0573	1.24892	0.152659	0.116138	0.138908	1	-0.162793	-0.811305	-0.162793	1	-0.346251	-0.811305	-0.346251	1	7.98685	0.0394722	0.312088	TRUE
ENSG00000182636	ENSG00000106086	NDN	PLEKHA8	47	1.2364	1.09502	1.20627	0.130051	0.104357	0.118681	1	-0.136728	-0.818335	-0.136728	1	-0.355505	-0.818335	-0.355505	1	6.37908	0.0379581	0.183752	TRUE
ENSG00000182636	ENSG00000146278	NDN	PNRC1	47	1.2447	0.814547	1.20831	0.116006	0.0662443	0.102041	1	-0.180814	-0.833804	-0.180814	1	-0.272867	-0.833804	-0.272867	1	5.2454	0.0203181	0.00378558	TRUE
ENSG00000182636	ENSG00000135213	NDN	POM121C	47	1.15733	1.15012	0.991272	0.115514	0.0973389	0.092901	1	-0.103949	-0.833984	-0.103949	1	-0.359481	-0.833984	-0.359481	1	5.57906	0.0900654	0.0650942	TRUE
ENSG00000182636	ENSG00000131626	NDN	PPFIA1	47	1.0513	1.07681	1.24024	0.0722812	0.061193	0.0765881	1	-0.193158	-0.826863	-0.193158	1	-0.274376	-0.826863	-0.274376	1	2.88353	0.240821	0.108013	TRUE
ENSG00000182636	ENSG00000160813	NDN	PPP1R35	46	1.18061	1.09359	1.24334	0.112315	0.0831184	0.108096	1	-0.143598	-0.838965	-0.143598	1	-0.296702	-0.838965	-0.296702	1	5.46695	0.0575729	0.133208	TRUE
ENSG00000182636	ENSG00000116731	NDN	PRDM2	47	1.15962	1.21905	1.1294	0.111318	0.101606	0.101682	1	-0.127084	-0.823024	-0.127084	1	-0.359028	-0.823024	-0.359028	1	5.20903	0.0793368	0.0183026	TRUE
ENSG00000182636	ENSG00000067606	NDN	PRKCZ	47	1.39599	1.26034	1.18537	0.126882	0.0895623	0.102516	1	-0.0671178	-0.850059	-0.0671178	1	-0.357434	-0.850059	-0.357434	1	4.84962	0.00159002	0.00284974	TRUE
ENSG00000182636	ENSG00000105287	NDN	PRKD2	47	1.27985	1.16366	0.986782	0.122646	0.0920103	0.089497	1	-0.0851805	-0.839911	-0.0851805	1	-0.358901	-0.839911	-0.358901	1	5.46661	0.013697	0.0410984	TRUE
ENSG00000182636	ENSG00000174915	NDN	PTDSS2	47	1.11804	1.0925	1.24105	0.110674	0.0954374	0.113809	1	-0.142879	-0.820063	-0.142879	1	-0.341677	-0.820063	-0.341677	1	5.8154	0.145994	0.16886	TRUE
ENSG00000182636	ENSG00000148334	NDN	PTGES2	47	1.02066	1.23582	1.10427	0.102718	0.0981405	0.105471	1	-0.0458423	-0.848721	-0.0458423	1	-0.3786	-0.848721	-0.3786	1	5.8811	0.420779	0.0102745	TRUE
ENSG00000182636	ENSG00000159335	NDN	PTMS	47	1.06472	0.827838	0.909184	0.102435	0.0638798	0.0777401	1	-0.189626	-0.843205	-0.189626	1	-0.241948	-0.843205	-0.241948	1	5.47067	0.265376	0.00496404	TRUE
ENSG00000182636	ENSG00000104960	NDN	PTOV1	47	1.11957	1.00726	0.719225	0.11621	0.086881	0.0663238	1	-0.211607	-0.83117	-0.211607	1	-0.253553	-0.83117	-0.253553	1	6.0545	0.154568	0.466881	TRUE
ENSG00000182636	ENSG00000132670	NDN	PTPRA	47	1.26532	1.29312	0.833256	0.120706	0.105955	0.074887	1	-0.11759	-0.824449	-0.11759	1	-0.36072	-0.824449	-0.36072	1	5.37032	0.0166242	0.00412775	TRUE
ENSG00000182636	ENSG00000198858	NDN	R3HDM4	47	1.25515	1.21515	0.797326	0.116299	0.0947452	0.0688622	1	-0.12885	-0.829698	-0.12885	1	-0.337049	-0.829698	-0.337049	1	5.11982	0.0167827	0.0140536	TRUE
ENSG00000182636	ENSG00000196642	NDN	RABL6	47	1.17512	1.27349	1.02627	0.1138	0.105302	0.093097	1	-0.121483	-0.824444	-0.121483	1	-0.356283	-0.824444	-0.356283	1	5.51369	0.0655005	0.00636691	TRUE
ENSG00000182636	ENSG00000017797	NDN	RALBP1	47	1.05681	1.32569	0.860537	0.104515	0.10828	0.0758702	1	-0.210026	-0.820001	-0.210026	1	-0.279213	-0.820001	-0.279213	1	5.47614	0.294741	0.00216958	TRUE
ENSG00000182636	ENSG00000084093	NDN	REST	47	1.19421	1.07245	0.91367	0.107506	0.0820252	0.0759783	1	-0.14142	-0.831783	-0.14142	1	-0.325042	-0.831783	-0.325042	1	4.63439	0.0388396	0.19095	TRUE
ENSG00000182636	ENSG00000143207	NDN	RFWD2	47	1.08082	1.17686	1.03885	0.114982	0.103334	0.106435	1	-0.0303319	-0.846487	-0.0303319	1	-0.400765	-0.846487	-0.400765	1	6.50889	0.242902	0.0470085	TRUE
ENSG00000182636	ENSG00000145860	NDN	RNF145	47	1.32241	1.26783	1.05327	0.138517	0.108197	0.101709	1	-0.146212	-0.832786	-0.146212	1	-0.314228	-0.832786	-0.314228	1	6.40178	0.0122988	0.0086153	TRUE
ENSG00000182636	ENSG00000168159	NDN	RNF187	47	1.15873	1.00679	1.06974	0.106367	0.0766836	0.0926619	1	-0.0784501	-0.843194	-0.0784501	1	-0.359507	-0.843194	-0.359507	1	4.94945	0.0713853	0.464927	TRUE
ENSG00000182636	ENSG00000176393	NDN	RNPEP	47	1.16771	0.996556	0.875294	0.117145	0.0842925	0.0797103	1	-0.167458	-0.834486	-0.167458	1	-0.28934	-0.834486	-0.28934	1	5.81844	0.0796604	0.483799	TRUE
ENSG00000182636	ENSG00000140988	NDN	RPS2	47	0.902332	0.976353	0.512315	0.146888	0.135908	0.0710582	1	-0.278681	-0.811189	-0.278681	1	-0.220174	-0.811189	-0.220174	1	14.0239	0.254789	0.431336	TRUE
ENSG00000182636	ENSG00000189343	NDN	RPS2P46	47	1.04121	0.939553	0.559504	0.143146	0.109891	0.0657123	1	-0.285472	-0.823876	-0.285472	1	-0.191046	-0.823876	-0.191046	1	10.1354	0.387394	0.29253	TRUE
ENSG00000182636	ENSG00000240342	NDN	RPS2P5	47	0.964112	0.938142	0.644773	0.117159	0.0978754	0.0686274	1	-0.232114	-0.818506	-0.232114	1	-0.252124	-0.818506	-0.252124	1	8.4308	0.380405	0.265326	TRUE
ENSG00000182636	ENSG00000116560	NDN	SFPQ	47	1.06957	1.20769	0.59573	0.101533	0.100804	0.0512269	1	-0.191402	-0.813012	-0.191402	1	-0.309445	-0.813012	-0.309445	1	5.22351	0.248419	0.0226555	TRUE
ENSG00000182636	ENSG00000159210	NDN	SNF8	47	1.11441	1.116	0.745131	0.12001	0.100627	0.0728088	1	-0.170622	-0.827351	-0.170622	1	-0.302842	-0.827351	-0.302842	1	6.55967	0.172807	0.127623	TRUE
ENSG00000182636	ENSG00000104852	NDN	SNRNP70	47	1.14369	1.02907	1.08355	0.115712	0.0857811	0.101017	1	-0.132543	-0.835531	-0.132543	1	-0.318754	-0.835531	-0.318754	1	6.08155	0.110452	0.368159	TRUE
ENSG00000182636	ENSG00000130340	NDN	SNX9	47	1.12214	1.02834	0.929784	0.0974869	0.0760543	0.0749582	1	-0.121807	-0.834429	-0.121807	1	-0.334319	-0.834429	-0.334319	1	4.46686	0.108434	0.35559	TRUE
ENSG00000182636	ENSG00000008294	NDN	SPAG9	47	1.18225	1.15433	1.15008	0.107357	0.0897899	0.0966882	1	-0.14589	-0.825071	-0.14589	1	-0.330481	-0.825071	-0.330481	1	4.87691	0.0483182	0.0463461	TRUE
ENSG00000182636	ENSG00000065526	NDN	SPEN	47	1.24935	1.21467	1.22153	0.12417	0.102332	0.114017	1	-0.1159	-0.82792	-0.1159	1	-0.358709	-0.82792	-0.358709	1	5.62795	0.0253947	0.0208522	TRUE
ENSG00000182636	ENSG00000157837	NDN	SPPL3	47	1.16658	1.4409	1.12928	0.0858511	0.0891369	0.0761624	1	-0.177066	-0.816113	-0.177066	1	-0.318793	-0.816113	-0.318793	1	3.19865	0.0293824	5.7557e-06	TRUE
ENSG00000182636	ENSG00000100104	NDN	SRRD	47	1.15999	1.34649	1.20836	0.0950386	0.0958926	0.0913518	1	-0.169806	-0.811534	-0.169806	1	-0.337108	-0.811534	-0.337108	1	3.88611	0.0496865	0.000386099	TRUE
ENSG00000182636	ENSG00000167978	NDN	SRRM2	47	1.30867	1.00185	0.738701	0.125726	0.0831883	0.0635638	1	-0.21962	-0.822315	-0.21962	1	-0.266194	-0.822315	-0.266194	1	5.21051	0.00905313	0.491196	TRUE
ENSG00000182636	ENSG00000111786	NDN	SRSF9	47	1.32235	1.10914	0.496336	0.131657	0.0922305	0.0433019	1	-0.267673	-0.823431	-0.267673	1	-0.214564	-0.823431	-0.214564	1	5.53578	0.00920322	0.121515	TRUE
ENSG00000182636	ENSG00000130511	NDN	SSBP4	47	1.4599	1.34377	0.983202	0.13319	0.0940741	0.0821724	1	-0.156419	-0.843099	-0.156419	1	-0.290851	-0.843099	-0.290851	1	4.58853	0.000618627	0.000341887	TRUE
ENSG00000182636	ENSG00000160408	NDN	ST6GALNAC6	47	1.33633	1.16357	1.42957	0.155746	0.102233	0.150981	1	-0.179782	-0.847264	-0.179782	1	-0.251716	-0.847264	-0.251716	1	7.67	0.0181522	0.0583814	TRUE
ENSG00000182636	ENSG00000214530	NDN	STARD10	47	1.03627	1.0653	1.74954	0.0997363	0.0855936	0.149964	1	-0.212997	-0.817796	-0.212997	1	-0.272486	-0.817796	-0.272486	1	5.52741	0.358917	0.224783	TRUE
ENSG00000182636	ENSG00000115694	NDN	STK25	47	1.20815	1.00572	0.659051	0.125272	0.0896642	0.0623619	1	-0.165474	-0.829919	-0.165474	1	-0.30803	-0.829919	-0.30803	1	5.89856	0.0518557	0.474733	TRUE
ENSG00000182636	ENSG00000103266	NDN	STUB1	47	1.02311	1.08392	1.08966	0.111246	0.0910526	0.109332	1	-0.104998	-0.854745	-0.104998	1	-0.317755	-0.854745	-0.317755	1	6.25747	0.418187	0.180854	TRUE
ENSG00000182636	ENSG00000148290	NDN	SURF1	47	0.983856	1.23487	0.867348	0.0998598	0.106102	0.0821345	1	-0.106929	-0.826416	-0.106929	1	-0.364104	-0.826416	-0.364104	1	6.04625	0.436155	0.016044	TRUE
ENSG00000182636	ENSG00000065882	NDN	TBC1D1	47	1.13706	1.16158	0.961088	0.105486	0.0916767	0.0811549	1	-0.18229	-0.817902	-0.18229	1	-0.305767	-0.817902	-0.305767	1	5.15036	0.100298	0.0424672	TRUE
ENSG00000182636	ENSG00000171703	NDN	TCEA2	47	1.0301	0.911072	1.465	0.0866009	0.0615016	0.110659	1	-0.170223	-0.842279	-0.170223	1	-0.268382	-0.842279	-0.268382	1	4.11395	0.364925	0.0776392	TRUE
ENSG00000182636	ENSG00000241697	NDN	TMEFF1	47	1.23241	1.17701	0.939222	0.11434	0.0931204	0.080793	1	-0.142901	-0.826387	-0.142901	1	-0.331339	-0.826387	-0.331339	1	5.06759	0.024075	0.0319406	TRUE
ENSG00000182636	ENSG00000168936	NDN	TMEM129	47	1.52105	1.13306	1.24057	0.172507	0.100788	0.13315	1	-0.0788534	-0.851034	-0.0788534	1	-0.346183	-0.851034	-0.346183	1	7.27336	0.00209634	0.0967958	TRUE
ENSG00000182636	ENSG00000187713	NDN	TMEM203	47	1.05381	1.2574	1.19882	0.0920686	0.0893238	0.0950265	1	-0.17081	-0.828388	-0.17081	1	-0.299998	-0.828388	-0.299998	1	4.40558	0.280937	0.00304743	TRUE
ENSG00000182636	ENSG00000106609	NDN	TMEM248	47	1.13729	1.16266	1.04261	0.139387	0.115427	0.115753	1	-0.184883	-0.833991	-0.184883	1	-0.280774	-0.833991	-0.280774	1	8.08706	0.165008	0.0829039	TRUE
ENSG00000182636	ENSG00000182087	NDN	TMEM259	47	1.06234	1.25713	1.22924	0.104915	0.105436	0.116108	1	-0.0635719	-0.835015	-0.0635719	1	-0.394082	-0.835015	-0.394082	1	5.59806	0.277709	0.00942131	TRUE
ENSG00000182636	ENSG00000165782	NDN	TMEM55B	47	1.01876	1.08312	1.42384	0.103328	0.0941542	0.137123	1	-0.0664407	-0.835515	-0.0664407	1	-0.384493	-0.835515	-0.384493	1	6.10924	0.428389	0.191083	TRUE
ENSG00000182636	ENSG00000107854	NDN	TNKS2	47	1.21522	1.32263	0.758485	0.107488	0.0992731	0.0630024	1	-0.118668	-0.826295	-0.118668	1	-0.355549	-0.826295	-0.355549	1	4.63925	0.0257235	0.00110808	TRUE
ENSG00000182636	ENSG00000141933	NDN	TPGS1	47	1.04526	0.984624	1.95826	0.132101	0.110181	0.233689	1	-0.0933442	-0.826256	-0.0933442	1	-0.36894	-0.826256	-0.36894	1	9.90011	0.366764	0.444826	TRUE
ENSG00000182636	ENSG00000171853	NDN	TRAPPC12	47	1.21131	1.26599	1.04772	0.0924817	0.0805349	0.077038	1	-0.0554185	-0.839465	-0.0554185	1	-0.393474	-0.839465	-0.393474	1	3.41575	0.0135999	0.000953518	TRUE
ENSG00000182636	ENSG00000007520	NDN	TSR3	47	1.11733	1.14856	1.18373	0.0971499	0.083318	0.0962802	1	-0.101026	-0.837163	-0.101026	1	-0.350688	-0.837163	-0.350688	1	4.4227	0.116801	0.040736	TRUE
ENSG00000182636	ENSG00000011295	NDN	TTC19	47	0.926953	1.21433	1.02664	0.0866894	0.0942886	0.0874203	1	-0.160376	-0.826344	-0.160376	1	-0.314605	-0.826344	-0.314605	1	5.01518	0.201996	0.0139759	TRUE
ENSG00000182636	ENSG00000141759	NDN	TXNL4A	47	1.19338	1.20271	0.61198	0.132309	0.109959	0.060369	1	-0.220056	-0.825471	-0.220056	1	-0.25559	-0.825471	-0.25559	1	6.97671	0.0754801	0.0359984	TRUE
ENSG00000182636	ENSG00000108106	NDN	UBE2S	47	1.00111	1.16259	0.825387	0.109316	0.107151	0.078802	1	-0.249847	-0.813777	-0.249847	1	-0.252031	-0.813777	-0.252031	1	6.49807	0.495963	0.0681653	TRUE
ENSG00000182636	ENSG00000118900	NDN	UBN1	47	1.25292	1.32326	1.17115	0.132876	0.117672	0.118716	1	-0.0761092	-0.833514	-0.0761092	1	-0.383856	-0.833514	-0.383856	1	6.53208	0.0317717	0.00434004	TRUE
ENSG00000182636	ENSG00000096171	NDN	VARS	47	1.19966	1.02924	0.774127	0.113236	0.0800179	0.0659423	1	-0.185047	-0.831856	-0.185047	1	-0.275863	-0.831856	-0.275863	1	5.22579	0.0424041	0.358267	TRUE
ENSG00000182636	ENSG00000151502	NDN	VPS26B	47	1.10561	1.20101	1.17309	0.0976071	0.0866821	0.0950026	1	-0.148202	-0.829687	-0.148202	1	-0.314048	-0.829687	-0.314048	1	4.7245	0.142568	0.012554	TRUE
ENSG00000182636	ENSG00000174374	NDN	WBSCR16	47	1.10409	1.16353	1.06653	0.111818	0.0960164	0.099992	1	-0.119428	-0.836279	-0.119428	1	-0.330902	-0.836279	-0.330902	1	6.05783	0.17849	0.0478009	TRUE
ENSG00000182636	ENSG00000185274	NDN	WBSCR17	46	1.3851	1.0471	1.25801	0.165882	0.100934	0.139393	1	-0.121477	-0.845102	-0.121477	1	-0.311132	-0.845102	-0.311132	1	8.23487	0.0125324	0.321543	TRUE
ENSG00000182636	ENSG00000103091	NDN	WDR59	47	1.05922	1.37245	0.907293	0.0831223	0.0913741	0.0650354	1	-0.179963	-0.811414	-0.179963	1	-0.321101	-0.811414	-0.321101	1	3.71955	0.239988	9.43482e-05	TRUE
ENSG00000182636	ENSG00000147548	NDN	WHSC1L1	47	1.25394	1.1045	0.796088	0.115296	0.0870631	0.0667022	1	-0.177072	-0.827546	-0.177072	1	-0.301755	-0.827546	-0.301755	1	4.68243	0.0164586	0.118234	TRUE
ENSG00000182636	ENSG00000157954	NDN	WIPI2	47	1.12389	1.08095	0.824485	0.0934753	0.0760129	0.0624633	1	-0.167481	-0.82821	-0.167481	1	-0.301049	-0.82821	-0.301049	1	4.10794	0.0959431	0.146358	TRUE
ENSG00000182636	ENSG00000060138	NDN	YBX3	47	1.08427	1.35473	0.663695	0.103683	0.107864	0.0563646	1	-0.228559	-0.813638	-0.228559	1	-0.273813	-0.813638	-0.273813	1	5.11827	0.21037	0.000992627	TRUE
ENSG00000182636	ENSG00000090238	NDN	YPEL3	47	1.09784	1.41302	1.3082	0.110284	0.120782	0.126784	1	-0.0504233	-0.833629	-0.0504233	1	-0.411739	-0.833629	-0.411739	1	5.6956	0.189917	0.000681635	TRUE
ENSG00000182636	ENSG00000146463	NDN	ZMYM4	47	1.22666	1.25053	1.01419	0.0954641	0.0815632	0.0735669	1	-0.135302	-0.828917	-0.135302	1	-0.335955	-0.828917	-0.335955	1	3.55887	0.0110048	0.00182212	TRUE
[truncated: 8,742 more rows]
