# Supplementary material for: Monoallelic gene expression in developing cells increases genetic noise and Shannon entropy
Source: Commun Biol. 2025 Jun 4;8:857. doi: 10.1038/s42003-025-08128-2 (PMC12137721; doi:10.1038/s42003-025-08128-2)
Supplement: Supplementary file 7 — Supplementary Data 5 [file 42003_2025_8128_MOESM7_ESM.xlsx]

## Sheet: Supplemental Data 5
ensembl_id	ensembl_id_cx	gene	gene_cx	n	beta_0	beta_1	beta_2	sd_beta_0	sd_beta_1	sd_beta_2	corr_beta_00	corr_beta_10	corr_beta_20	corr_beta_01	corr_beta_11	corr_beta_21	corr_beta_02	corr_beta_12	corr_beta_22	res_var	p_beta_0	p_beta_1
		imprinted gene	co-expressed gene	number of cell populations	genetic entropy change from bi- to monoallelic expression (ξhb)	genetic entropy change from day 0 to day 3 of differentiation (ξhd)	genetic entropy at biallelic expression and day 0 of differentiation (h0)	estimated standard deviations on the regression parameters			correlation coeﬃcients of the regression parameters									residual variance	approximated p-values of the regression parameters testing the null-hypothesis of 1
ENSG00000064199	ENSG00000107874	SPA17	CUEDC2	17	1.03298	2.44764	0.176645	0.804281	2.24799	0.155743	1	0.114699	-0.520906	0.114699	1	-0.855116	-0.520906	-0.855116	1	1156.09	0.483936	0.265002
ENSG00000064199	ENSG00000163634	SPA17	THOC7	17	1.30162	1.46548	0.0965926	0.629404	0.647644	0.0417733	1	0.0864761	-0.700816	0.0864761	1	-0.677681	-0.700816	-0.677681	1	74.4881	0.319595	0.242067
ENSG00000064199	ENSG00000178177	SPA17	LCORL	17	1.00167	0.861315	0.840555	0.611399	0.448104	0.361643	1	0.0899811	-0.752792	0.0899811	1	-0.564797	-0.752792	-0.564797	1	3595.01	0.498928	0.380752
ENSG00000064199	ENSG00000178053	SPA17	MLF1	17	0.930721	1.74445	0.350992	0.35508	0.651467	0.121613	1	0.120899	-0.590207	0.120899	1	-0.789828	-0.590207	-0.789828	1	569.634	0.424056	0.136158
ENSG00000064199	ENSG00000091640	SPA17	SPAG7	17	1.04898	2.032	0.103848	0.639124	1.3148	0.0641318	1	0.112743	-0.573621	0.112743	1	-0.811099	-0.573621	-0.811099	1	183.332	0.469996	0.222792
ENSG00000064199	ENSG00000056050	SPA17	C4orf27	17	0.90772	0.967666	0.150463	0.594276	0.534855	0.0693867	1	0.105749	-0.715026	0.105749	1	-0.62113	-0.715026	-0.62113	1	135.865	0.439408	0.476324
ENSG00000064199	ENSG00000113269	SPA17	RNF130	17	0.654551	1.34134	0.26104	0.312473	0.527437	0.0875393	1	0.143087	-0.590422	0.143087	1	-0.766733	-0.590422	-0.766733	1	219.969	0.143783	0.263995
ENSG00000064199	ENSG00000154781	SPA17	CCDC174	17	0.884093	1.47773	0.595733	0.306457	0.467149	0.1701	1	0.122517	-0.621188	0.122517	1	-0.752843	-0.621188	-0.752843	1	1001.48	0.355472	0.161911
ENSG00000064199	ENSG00000162604	SPA17	TM2D1	17	1.00405	1.28505	0.499469	0.507015	0.575694	0.202747	1	0.107613	-0.677621	0.107613	1	-0.69018	-0.677621	-0.69018	1	1413.63	0.496869	0.314092
ENSG00000064199	ENSG00000260238	SPA17	PMF1-BGLAP	17	1.12358	0.927373	0.666294	0.614558	0.432752	0.271409	1	0.0821372	-0.762162	0.0821372	1	-0.562997	-0.762162	-0.562997	1	2202.27	0.42176	0.43456
ENSG00000064199	ENSG00000173575	SPA17	CHD2	17	1.47869	1.49729	0.0965411	1.01085	0.923021	0.0604729	1	0.0742771	-0.723145	0.0742771	1	-0.654498	-0.723145	-0.654498	1	170.232	0.321561	0.299255
ENSG00000064199	ENSG00000183891	SPA17	TTC32	17	1.32441	0.945963	1.69938	0.536556	0.32305	0.537439	1	0.0655299	-0.789762	0.0655299	1	-0.529747	-0.789762	-0.529747	1	9301.35	0.277552	0.434775
ENSG00000064199	ENSG00000256060	SPA17	TRAPPC2P1	17	0.912095	1.15621	0.977379	0.4136	0.451205	0.332345	1	0.112877	-0.681616	0.112877	1	-0.675482	-0.681616	-0.675482	1	3429.8	0.417376	0.367165
ENSG00000064199	ENSG00000089335	SPA17	ZNF302	17	0.834321	1.45859	0.596485	0.453296	0.71284	0.260474	1	0.126962	-0.613524	0.126962	1	-0.757829	-0.613524	-0.757829	1	2264.5	0.360102	0.265206
ENSG00000064199	ENSG00000181625	SPA17	SLX1B	17	1.08732	0.805968	0.447008	0.871228	0.554453	0.255116	1	0.0776547	-0.7777	0.0776547	1	-0.526096	-0.7777	-0.526096	1	1772.79	0.460792	0.365791
ENSG00000064199	ENSG00000156831	SPA17	NSMCE2	17	0.82298	1.08849	0.504219	0.517742	0.574746	0.224327	1	0.119774	-0.674736	0.119774	1	-0.674907	-0.674736	-0.674907	1	1449.85	0.368749	0.439921
ENSG00000064199	ENSG00000152904	SPA17	GGPS1	17	0.667414	0.926336	0.283498	0.658276	0.718774	0.170746	1	0.130086	-0.668297	0.130086	1	-0.658885	-0.668297	-0.658885	1	721.191	0.310626	0.459912
ENSG00000064199	ENSG00000109180	SPA17	OCIAD1	17	1.45494	0.531368	0.0886671	0.726538	0.244952	0.0321492	1	0.0199018	-0.869654	0.0199018	1	-0.33793	-0.869654	-0.33793	1	24.0979	0.270639	0.038201
ENSG00000064199	ENSG00000069509	SPA17	FUNDC1	17	0.958545	1.75384	0.434386	0.353308	0.636139	0.146889	1	0.118582	-0.594442	0.118582	1	-0.786955	-0.594442	-0.786955	1	848.018	0.454131	0.127868
ENSG00000064199	ENSG00000153113	SPA17	CAST	17	0.857253	3.24051	0.257837	0.485904	2.56334	0.194813	1	0.124552	-0.418615	0.124552	1	-0.918476	-0.418615	-0.918476	1	1715.92	0.38662	0.198416
ENSG00000064199	ENSG00000158164	SPA17	TMSB15A	17	0.95862	3.99999	0.106392	0.652563	4.51391	0.116114	1	0.115988	-0.384544	0.115988	1	-0.93681	-0.384544	-0.93681	1	698.345	0.475167	0.258549
ENSG00000064199	ENSG00000081154	SPA17	PCNP	17	1.02636	1.16988	0.140411	0.721188	0.715855	0.0770042	1	0.102158	-0.701853	0.102158	1	-0.656708	-0.701853	-0.656708	1	195.539	0.48568	0.407928
ENSG00000064199	ENSG00000164258	SPA17	NDUFS4	17	1.70863	0.733641	0.104814	1.12499	0.392463	0.0542338	1	0.0226543	-0.865888	0.0226543	1	-0.382625	-0.865888	-0.382625	1	86.2239	0.269454	0.254201
ENSG00000064199	ENSG00000130724	SPA17	CHMP2A	17	2.1978	6.83739	0.0253894	0.865426	5.98803	0.0225308	1	0.0655403	-0.383738	0.0655403	1	-0.937126	-0.383738	-0.937126	1	71.6594	0.0940033	0.173091
ENSG00000064199	ENSG00000170899	SPA17	GSTA4	17	0.739196	1.0149	0.550465	0.331901	0.370717	0.163189	1	0.12601	-0.669109	0.12601	1	-0.671016	-0.669109	-0.671016	1	711.36	0.222544	0.484252
ENSG00000064199	ENSG00000164180	SPA17	TMEM161B	17	1.06893	1.24623	0.542061	0.444802	0.457859	0.182137	1	0.100557	-0.696603	0.100557	1	-0.66841	-0.696603	-0.66841	1	1156.46	0.439531	0.299586
ENSG00000064199	ENSG00000085719	SPA17	CPNE3	17	1.24546	0.916043	0.143985	0.695686	0.434096	0.0613787	1	0.0704593	-0.783356	0.0704593	1	-0.534683	-0.783356	-0.534683	1	116.146	0.364735	0.424709
ENSG00000064199	ENSG00000120860	SPA17	CCDC53	17	1.15982	1.20839	0.874657	0.483358	0.4413	0.296801	1	0.0912378	-0.719338	0.0912378	1	-0.641335	-0.719338	-0.641335	1	3136.73	0.372905	0.32202
ENSG00000064199	ENSG00000074696	SPA17	PTPLAD1	17	1.80933	1.32746	0.0937757	1.09117	0.659211	0.0506969	1	0.0485589	-0.791347	0.0485589	1	-0.558664	-0.791347	-0.558664	1	121.387	0.235262	0.313537
ENSG00000064199	ENSG00000244115	SPA17	DNAJC25-GNG10	17	1.35257	1.31555	0.175382	0.660133	0.565558	0.0739519	1	0.0787214	-0.732887	0.0787214	1	-0.633509	-0.732887	-0.633509	1	222.013	0.300829	0.29285
ENSG00000064199	ENSG00000151743	SPA17	AMN1	17	1.22257	0.834086	0.685104	0.482127	0.280406	0.200747	1	0.0671365	-0.79394	0.0671365	1	-0.509369	-0.79394	-0.509369	1	1164.41	0.325713	0.281745
ENSG00000064199	ENSG00000155957	SPA17	TMBIM4	17	1.23792	1.74801	0.105405	0.647813	0.899372	0.0529414	1	0.0960462	-0.646972	0.0960462	1	-0.742523	-0.646972	-0.742523	1	129.157	0.359456	0.209767
ENSG00000064199	ENSG00000174446	SPA17	SNAPC5	17	0.984924	1.40855	0.750366	0.60244	0.782802	0.381389	1	0.112071	-0.65314	0.112071	1	-0.721344	-0.65314	-0.721344	1	5204.35	0.490194	0.304949
ENSG00000064199	ENSG00000111142	SPA17	METAP2	17	1.72709	3.60478	0.0348178	0.562789	1.68562	0.0166232	1	0.0773626	-0.515068	0.0773626	1	-0.866417	-0.515068	-0.866417	1	24.1206	0.108649	0.0722877
ENSG00000064199	ENSG00000134152	SPA17	KATNBL1	17	0.660596	0.788652	0.217045	0.334491	0.315719	0.0635348	1	0.122674	-0.693398	0.122674	1	-0.612258	-0.693398	-0.612258	1	92.9804	0.163735	0.257059
ENSG00000064199	ENSG00000205581	SPA17	HMGN1	17	3.40877	0.575184	0.0593869	2.97161	0.309643	0.0445975	1	-0.055082	-0.957046	-0.055082	1	-0.144945	-0.957046	-0.144945	1	54.3271	0.215582	0.0958317
ENSG00000064199	ENSG00000156973	SPA17	PDE6D	17	0.976983	1.78173	0.322628	0.759464	1.37474	0.233058	1	0.117216	-0.594081	0.117216	1	-0.788253	-0.594081	-0.788253	1	2175.83	0.488125	0.289304
ENSG00000064199	ENSG00000111229	SPA17	ARPC3	17	0.781104	0.682726	0.237919	0.53461	0.396186	0.0983176	1	0.0998317	-0.742486	0.0998317	1	-0.54204	-0.742486	-0.54204	1	219.454	0.344203	0.218308
ENSG00000064199	ENSG00000143158	SPA17	MPC2	17	1.27372	1.99645	0.116664	0.624511	1.02248	0.0588954	1	0.09592	-0.618063	0.09592	1	-0.77499	-0.618063	-0.77499	1	175.434	0.333931	0.173165
ENSG00000064199	ENSG00000140025	SPA17	EFCAB11	17	0.77999	1.11428	0.51311	0.267679	0.318382	0.123043	1	0.125185	-0.660326	0.125185	1	-0.690602	-0.660326	-0.690602	1	431.485	0.21245	0.362499
ENSG00000064199	ENSG00000237651	SPA17	C2orf74	17	1.18382	0.891487	1.26753	0.628777	0.403297	0.503619	1	0.0744254	-0.778174	0.0744254	1	-0.538213	-0.778174	-0.538213	1	7547.85	0.387153	0.395902
ENSG00000064199	ENSG00000171224	SPA17	C10orf35	17	0.784982	1.03422	1.12908	0.51012	0.555581	0.500085	1	0.121796	-0.676175	0.121796	1	-0.667201	-0.676175	-0.667201	1	6896.43	0.339893	0.47588
ENSG00000064199	ENSG00000111850	SPA17	SMIM8	17	1.3113	1.30412	0.734066	0.544645	0.478045	0.261276	1	0.0815995	-0.728329	0.0815995	1	-0.638064	-0.728329	-0.638064	1	2711.83	0.288337	0.267463
ENSG00000064199	ENSG00000107020	SPA17	PLGRKT	17	0.511539	0.7791	0.655379	0.583021	0.634395	0.373898	1	0.139658	-0.654453	0.139658	1	-0.642057	-0.654453	-0.642057	1	2991.08	0.208106	0.366433
ENSG00000064199	ENSG00000116209	SPA17	TMEM59	17	0.624741	1.19637	0.18466	0.528997	0.799451	0.10204	1	0.143771	-0.607482	0.143771	1	-0.741325	-0.607482	-0.741325	1	279.986	0.244868	0.404764
ENSG00000064199	ENSG00000115540	SPA17	MOB4	17	1.98743	0.860778	0.116245	1.32982	0.436997	0.0642809	1	0.0158987	-0.872469	0.0158987	1	-0.387126	-0.872469	-0.387126	1	141.694	0.235023	0.377371
ENSG00000064199	ENSG00000133983	SPA17	COX16	17	1.83091	1.02722	0.0586727	1.19494	0.525726	0.0322716	1	0.0345873	-0.836649	0.0345873	1	-0.467613	-0.836649	-0.467613	1	40.1142	0.249105	0.479722
ENSG00000064199	ENSG00000138777	SPA17	PPA2	17	1.3727	0.996523	0.107713	0.961012	0.58637	0.0601022	1	0.0643988	-0.788132	0.0643988	1	-0.537589	-0.788132	-0.537589	1	122.122	0.351993	0.497676
ENSG00000064199	ENSG00000059769	SPA17	DNAJC25	17	1.26608	1.70554	0.111406	0.614226	0.803257	0.0514214	1	0.0933816	-0.658035	0.0933816	1	-0.730763	-0.658035	-0.730763	1	121.862	0.335738	0.197289
ENSG00000064199	ENSG00000115392	SPA17	FANCL	17	1.39697	215.078	0.00224949	0.768275	8594.54	0.0898033	1	0.0846534	-0.0924739	0.0846534	1	-0.999958	-0.0924739	-0.999958	1	728.483	0.306713	0.49024
ENSG00000064199	ENSG00000024862	SPA17	CCDC28A	17	1.03491	1.76015	0.83978	0.596198	1.00429	0.452301	1	0.112226	-0.608434	0.112226	1	-0.776155	-0.608434	-0.776155	1	8443.69	0.477067	0.230829
ENSG00000064199	ENSG00000025293	SPA17	PHF20	17	0.855214	1.71119	0.126966	0.436412	0.837873	0.0568977	1	0.127283	-0.579372	0.127283	1	-0.796501	-0.579372	-0.796501	1	117.648	0.372491	0.205135
ENSG00000064199	ENSG00000141504	SPA17	SAT2	17	1.24886	1.33284	0.379945	0.741464	0.706049	0.193179	1	0.0874225	-0.713552	0.0874225	1	-0.656476	-0.713552	-0.656476	1	1466.13	0.371061	0.322302
ENSG00000064199	ENSG00000136783	SPA17	NIPSNAP3A	17	1.20718	0.810122	1.13435	0.818826	0.469972	0.56608	1	0.0667851	-0.795755	0.0667851	1	-0.5033	-0.795755	-0.5033	1	9059.01	0.401964	0.346151
ENSG00000064199	ENSG00000117632	SPA17	STMN1	17	1.24503	1.52005	0.111528	0.957159	1.08644	0.0773211	1	0.0919965	-0.682829	0.0919965	1	-0.698976	-0.682829	-0.698976	1	254.534	0.400837	0.319782
ENSG00000064199	ENSG00000166352	SPA17	C11orf74	17	1.02989	1.75124	0.518707	0.459018	0.771174	0.215359	1	0.112566	-0.608768	0.112566	1	-0.775565	-0.608768	-0.775565	1	1903.71	0.474501	0.173256
ENSG00000064199	ENSG00000123636	SPA17	BAZ2B	17	1.93829	1.87797	0.100085	0.634234	0.562609	0.0331328	1	0.0550042	-0.729578	0.0550042	1	-0.659678	-0.729578	-0.659678	1	71.2268	0.0805895	0.0704746
ENSG00000064199	ENSG00000250722	SPA17	SEPP1	17	1.98795	0.695163	0.656954	1.12404	0.306214	0.298567	1	0.00334074	-0.892573	0.00334074	1	-0.325739	-0.892573	-0.325739	1	2603.54	0.197138	0.168194
ENSG00000064199	ENSG00000183513	SPA17	COA5	17	0.909925	3.33712	0.174174	0.487954	2.57311	0.128866	1	0.120952	-0.420099	0.120952	1	-0.918465	-0.420099	-0.918465	1	791.414	0.428096	0.189549
ENSG00000064199	ENSG00000136521	SPA17	NDUFB5	17	1.27048	1.16294	0.0888887	0.816973	0.646408	0.0468565	1	0.0801836	-0.745287	0.0801836	1	-0.607881	-0.745287	-0.607881	1	79.647	0.372744	0.402323
ENSG00000064199	ENSG00000148690	SPA17	FRA10AC1	17	0.912924	2.7508	0.225874	0.485424	1.83978	0.143956	1	0.12265	-0.46889	0.12265	1	-0.889367	-0.46889	-0.889367	1	938.447	0.430104	0.178711
ENSG00000064199	ENSG00000180964	SPA17	TCEAL8	17	0.880678	1.08325	0.131558	0.52828	0.551331	0.0571042	1	0.113563	-0.688177	0.113563	1	-0.661741	-0.688177	-0.661741	1	96.4074	0.412284	0.441068
ENSG00000064199	ENSG00000177868	SPA17	CCDC23	17	0.648888	6.20156	0.114335	0.64504	13.501	0.241183	1	0.122418	-0.262898	0.122418	1	-0.978584	-0.262898	-0.978584	1	2371.09	0.29739	0.352913
ENSG00000064199	ENSG00000153774	SPA17	CFDP1	17	0.644551	1.81122	0.0929444	0.456972	1.17517	0.0539524	1	0.14593	-0.518057	0.14593	1	-0.840381	-0.518057	-0.840381	1	92.8022	0.224806	0.250644
ENSG00000064199	ENSG00000164758	SPA17	MED30	17	0.876451	1.70034	0.520468	0.565447	1.05382	0.295993	1	0.125342	-0.585437	0.125342	1	-0.791613	-0.585437	-0.791613	1	3220.02	0.415097	0.258561
ENSG00000064199	ENSG00000220205	SPA17	VAMP2	17	1.11531	1.64639	0.44995	0.592939	0.84349	0.219492	1	0.104414	-0.640403	0.104414	1	-0.744711	-0.640403	-0.744711	1	2011.46	0.424302	0.228103
ENSG00000064199	ENSG00000138175	SPA17	ARL3	17	0.711793	0.670158	0.234483	0.596997	0.467335	0.113166	1	0.106707	-0.729247	0.106707	1	-0.552274	-0.729247	-0.552274	1	281.477	0.318363	0.245947
ENSG00000064199	ENSG00000254004	SPA17	ZNF260	17	0.949563	2.41497	0.351516	0.371902	1.10038	0.152287	1	0.120718	-0.50936	0.120718	1	-0.861781	-0.50936	-0.861781	1	1034.51	0.447027	0.109672
ENSG00000064199	ENSG00000181704	SPA17	YIPF6	17	1.14294	3.00766	0.14325	0.559408	1.98729	0.0922574	1	0.107245	-0.483829	0.107245	1	-0.883361	-0.483829	-0.883361	1	473.537	0.401022	0.164758
ENSG00000064199	ENSG00000122481	SPA17	RWDD3	17	1.32441	1.29998	0.563062	0.619377	0.535447	0.225781	1	0.0804455	-0.731057	0.0804455	1	-0.63465	-0.731057	-0.63465	1	2031.07	0.304318	0.292081
ENSG00000064199	ENSG00000122378	SPA17	FAM213A	17	1.18363	2.60314	0.086849	0.511884	1.37848	0.044944	1	0.104553	-0.529925	0.104553	1	-0.851223	-0.529925	-0.851223	1	109.581	0.362574	0.132139
ENSG00000064199	ENSG00000176209	SPA17	SMIM19	17	0.819897	1.98213	0.257448	0.520813	1.28438	0.154152	1	0.131025	-0.534933	0.131025	1	-0.836279	-0.534933	-0.836279	1	894.284	0.367313	0.228581
ENSG00000064199	ENSG00000040341	SPA17	STAU2	17	0.302799	0.273849	0.486676	0.566258	0.428006	0.259632	1	0.0929512	-0.68558	0.0929512	1	-0.422597	-0.68558	-0.422597	1	1040.93	0.119258	0.0559425
ENSG00000127990	ENSG00000124839	SGCE	RAB17	34	0.715348	0.965363	2.30656	0.28816	0.213069	0.495711	1	-0.180315	-0.781035	-0.180315	1	-0.310579	-0.781035	-0.310579	1	10283.6	0.165443	0.43596
ENSG00000127990	ENSG00000188643	SGCE	S100A16	35	0.900178	1.00577	2.11384	0.360832	0.222703	0.508047	1	-0.165169	-0.82101	-0.165169	1	-0.290432	-0.82101	-0.290432	1	11271.7	0.391916	0.489737
ENSG00000127990	ENSG00000130303	SGCE	BST2	36	2.41379	1.35435	0.837639	1.28674	0.300179	0.371425	1	-0.0776881	-0.93442	-0.0776881	1	-0.229991	-0.93442	-0.229991	1	8156.14	0.139916	0.123127
ENSG00000127990	ENSG00000136717	SGCE	BIN1	37	1.4492	0.922952	0.990001	0.758261	0.255018	0.368272	1	-0.14219	-0.900647	-0.14219	1	-0.196073	-0.900647	-0.196073	1	6045.41	0.27875	0.382198
ENSG00000127990	ENSG00000116990	SGCE	MYCL	37	0.743288	1.00676	1.66974	0.18591	0.141059	0.232872	1	-0.159078	-0.792321	-0.159078	1	-0.327209	-0.792321	-0.327209	1	2383.82	0.0881689	0.481016
ENSG00000127990	ENSG00000113657	SGCE	DPYSL3	37	0.761695	0.948252	1.37049	0.300634	0.212065	0.301927	1	-0.163165	-0.802728	-0.163165	1	-0.302814	-0.802728	-0.302814	1	3908.34	0.216732	0.404341
ENSG00000127990	ENSG00000152661	SGCE	GJA1	37	0.711553	1.17593	0.359569	0.550198	0.501444	0.15683	1	-0.146097	-0.765683	-0.146097	1	-0.391515	-0.765683	-0.391515	1	1159.33	0.301749	0.363934
ENSG00000127990	ENSG00000096092	SGCE	TMEM14A	37	0.897174	1.2653	1.15494	0.434784	0.342006	0.353712	1	-0.131655	-0.798003	-0.131655	1	-0.382317	-0.798003	-0.382317	1	6347.35	0.407232	0.221639
ENSG00000127990	ENSG00000179299	SGCE	NSUN7	37	1.10125	0.924421	1.17073	0.482255	0.227293	0.332574	1	-0.153202	-0.863372	-0.153202	1	-0.238975	-0.863372	-0.238975	1	4839.58	0.417482	0.37077
ENSG00000127990	ENSG00000163629	SGCE	PTPN13	37	1.08339	0.964083	0.542193	0.594173	0.295246	0.192731	1	-0.150554	-0.857703	-0.150554	1	-0.254599	-0.857703	-0.254599	1	1658.37	0.444604	0.451946
ENSG00000127990	ENSG00000152818	SGCE	UTRN	37	0.741696	0.744451	0.864469	0.420342	0.254854	0.260782	1	-0.178525	-0.81928	-0.178525	1	-0.230914	-0.81928	-0.230914	1	2635.83	0.271485	0.161539
ENSG00000127990	ENSG00000186716	SGCE	BCR	37	0.641421	0.858251	1.43881	0.321404	0.243951	0.363418	1	-0.173883	-0.784044	-0.173883	1	-0.2931	-0.784044	-0.2931	1	5346.22	0.136195	0.282518
ENSG00000127990	ENSG00000055332	SGCE	EIF2AK2	37	1.35599	0.893722	0.408035	0.990941	0.353883	0.207054	1	-0.147395	-0.894179	-0.147395	1	-0.197255	-0.894179	-0.197255	1	1870.83	0.360817	0.382881
ENSG00000127990	ENSG00000111846	SGCE	GCNT2	37	1.56743	1.20012	0.810627	0.708438	0.272115	0.273675	1	-0.115406	-0.89306	-0.115406	1	-0.262888	-0.89306	-0.262888	1	3950.43	0.214359	0.233561
ENSG00000127990	ENSG00000131941	SGCE	RHPN2	37	0.910538	0.981354	1.0374	0.289496	0.176342	0.200238	1	-0.155216	-0.828882	-0.155216	1	-0.287642	-0.828882	-0.287642	1	1777.7	0.379593	0.458206
ENSG00000127990	ENSG00000104635	SGCE	SLC39A14	37	2.63622	1.05042	0.304505	2.30579	0.364166	0.219879	1	-0.105464	-0.953071	-0.105464	1	-0.140243	-0.953071	-0.140243	1	2408.13	0.24139	0.445348
ENSG00000127990	ENSG00000168209	SGCE	DDIT4	37	1.28067	0.917505	1.49345	0.531755	0.208176	0.423725	1	-0.147827	-0.885108	-0.147827	1	-0.213417	-0.885108	-0.213417	1	7913.24	0.300524	0.347189
ENSG00000127990	ENSG00000173402	SGCE	DAG1	37	0.847135	0.755099	0.421449	0.470688	0.253753	0.133085	1	-0.17451	-0.838642	-0.17451	1	-0.217603	-0.838642	-0.217603	1	695.803	0.373673	0.170651
ENSG00000127990	ENSG00000116285	SGCE	ERRFI1	37	1.13579	0.837659	1.42409	0.569249	0.240192	0.463295	1	-0.158911	-0.874504	-0.158911	1	-0.205567	-0.874504	-0.205567	1	8973.26	0.406449	0.251844
ENSG00000127990	ENSG00000133812	SGCE	SBF2	37	0.661577	1.23352	0.948031	0.280706	0.285989	0.221857	1	-0.143073	-0.745673	-0.143073	1	-0.421238	-0.745673	-0.421238	1	2350.57	0.118145	0.209936
ENSG00000127990	ENSG00000014216	SGCE	CAPN1	37	0.689659	0.853988	0.384667	0.413689	0.294149	0.120664	1	-0.172728	-0.796381	-0.172728	1	-0.281947	-0.796381	-0.281947	1	591.733	0.229153	0.311407
ENSG00000127990	ENSG00000109654	SGCE	TRIM2	37	1.37335	1.31052	0.846072	0.458199	0.229266	0.206136	1	-0.111743	-0.86618	-0.111743	1	-0.317788	-0.86618	-0.317788	1	2345.8	0.210424	0.0922696
ENSG00000127990	ENSG00000118298	SGCE	CA14	37	1.63646	0.87483	0.582907	1.03239	0.283283	0.269631	1	-0.140815	-0.917449	-0.140815	1	-0.163737	-0.917449	-0.163737	1	3169.9	0.270838	0.330696
ENSG00000127990	ENSG00000159023	SGCE	EPB41	37	0.68283	1.03466	0.620976	0.349462	0.292865	0.171058	1	-0.158887	-0.77458	-0.158887	1	-0.349397	-0.77458	-0.349397	1	1290.39	0.18524	0.453249
ENSG00000127990	ENSG00000213988	SGCE	ZNF90	37	0.707825	1.26648	0.431663	0.464502	0.458739	0.162262	1	-0.138621	-0.754259	-0.138621	1	-0.42147	-0.754259	-0.42147	1	1287.64	0.266774	0.282569
ENSG00000127990	ENSG00000130177	SGCE	CDC16	37	0.679264	0.843502	0.987769	0.387074	0.276354	0.291521	1	-0.173801	-0.79504	-0.173801	1	-0.279996	-0.79504	-0.279996	1	3432.75	0.20655	0.287456
ENSG00000127990	ENSG00000138604	SGCE	GLCE	37	0.966631	0.817602	1.21642	0.411808	0.204496	0.314886	1	-0.166142	-0.852938	-0.166142	1	-0.221925	-0.852938	-0.221925	1	4057.87	0.467947	0.189348
ENSG00000127990	ENSG00000175928	SGCE	LRRN1	37	0.762584	1.36901	0.608828	0.303545	0.304776	0.146262	1	-0.12803	-0.756488	-0.12803	1	-0.44089	-0.756488	-0.44089	1	1104.21	0.219772	0.11717
ENSG00000127990	ENSG00000112130	SGCE	RNF8	37	0.236433	0.715355	0.854819	0.344708	0.41105	0.311997	1	-0.183983	-0.6589	-0.183983	1	-0.329705	-0.6589	-0.329705	1	3483.31	0.016777	0.246669
ENSG00000127990	ENSG00000174606	SGCE	ANGEL2	37	0.759442	0.913968	0.600354	0.386464	0.26539	0.169277	1	-0.16594	-0.805835	-0.16594	1	-0.290863	-0.805835	-0.290863	1	1208.21	0.268896	0.373896
ENSG00000127990	ENSG00000185339	SGCE	TCN2	37	0.978359	1.17696	0.864206	0.500689	0.333977	0.284645	1	-0.136202	-0.822116	-0.136202	1	-0.340045	-0.822116	-0.340045	1	3991.88	0.482889	0.299827
ENSG00000127990	ENSG00000167779	SGCE	IGFBP6	37	0.878187	0.964169	2.52804	0.330066	0.205577	0.566634	1	-0.157781	-0.824643	-0.157781	1	-0.287281	-0.824643	-0.287281	1	14064	0.357187	0.431334
ENSG00000127990	ENSG00000135365	SGCE	PHF21A	37	0.749711	0.753011	1.70046	0.322676	0.195152	0.392214	1	-0.177744	-0.820106	-0.177744	1	-0.232788	-0.820106	-0.232788	1	5991.37	0.221654	0.107126
ENSG00000127990	ENSG00000068400	SGCE	GRIPAP1	37	1.06729	0.619145	0.613699	0.57587	0.216432	0.20447	1	-0.175355	-0.881818	-0.175355	1	-0.139833	-0.881818	-0.139833	1	1545.62	0.453833	0.0437272
ENSG00000127990	ENSG00000108679	SGCE	LGALS3BP	37	1.47787	0.864746	0.972337	0.867169	0.270339	0.405763	1	-0.146067	-0.906499	-0.146067	1	-0.175593	-0.906499	-0.175593	1	7098.55	0.292596	0.310039
ENSG00000127990	ENSG00000183087	SGCE	GAS6	37	1.05787	0.851785	1.63236	0.376079	0.174236	0.36731	1	-0.160451	-0.863343	-0.160451	1	-0.220703	-0.863343	-0.220703	1	5657.89	0.439307	0.200455
ENSG00000127990	ENSG00000183010	SGCE	PYCR1	37	2.73915	0.883896	0.230257	3.60976	0.464886	0.250204	1	-0.117404	-0.960484	-0.117404	1	-0.0971604	-0.960484	-0.0971604	1	2796.1	0.31652	0.402143
ENSG00000127990	ENSG00000139531	SGCE	SUOX	37	0.7169	0.834491	0.981023	0.294035	0.198672	0.213811	1	-0.173272	-0.804744	-0.173272	1	-0.269439	-0.804744	-0.269439	1	1846.53	0.17122	0.205309
ENSG00000127990	ENSG00000110844	SGCE	PRPF40B	37	0.855654	0.861639	1.39593	0.347784	0.203511	0.329225	1	-0.166663	-0.830314	-0.166663	1	-0.254934	-0.830314	-0.254934	1	4498.62	0.340358	0.250595
ENSG00000127990	ENSG00000161326	SGCE	DUSP14	37	1.0182	0.955569	0.931253	0.452569	0.239291	0.261771	1	-0.153526	-0.848956	-0.153526	1	-0.26152	-0.848956	-0.26152	1	3029.06	0.48408	0.4269
ENSG00000127990	ENSG00000173715	SGCE	C11orf80	37	0.53397	0.69464	1.93203	0.239094	0.181773	0.380936	1	-0.186466	-0.773503	-0.186466	1	-0.250099	-0.773503	-0.250099	1	5386.94	0.0297833	0.0510727
ENSG00000127990	ENSG00000154639	SGCE	CXADR	37	1.23751	0.494971	0.368175	1.13181	0.322866	0.217756	1	-0.175125	-0.906911	-0.175125	1	-0.082554	-0.906911	-0.082554	1	1646.43	0.417519	0.0635153
ENSG00000127990	ENSG00000102054	SGCE	RBBP7	37	0.614912	0.572511	0.384939	0.427226	0.263026	0.125064	1	-0.18975	-0.807914	-0.18975	1	-0.185119	-0.807914	-0.185119	1	553.174	0.186867	0.0566698
ENSG00000127990	ENSG00000122779	SGCE	TRIM24	37	0.661957	1.13618	0.566316	0.290351	0.272451	0.134358	1	-0.151202	-0.757312	-0.151202	1	-0.389018	-0.757312	-0.389018	1	828.483	0.126212	0.310205
ENSG00000127990	ENSG00000100031	SGCE	GGT1	37	0.829215	0.955973	1.91307	0.341695	0.223754	0.457953	1	-0.160185	-0.816039	-0.160185	1	-0.293069	-0.816039	-0.293069	1	9099.12	0.310212	0.422591
ENSG00000127990	ENSG00000159110	SGCE	IFNAR2	37	0.710532	0.841153	1.55764	0.324432	0.222235	0.376695	1	-0.172997	-0.8026	-0.172997	1	-0.273136	-0.8026	-0.273136	1	5745.85	0.189271	0.239816
ENSG00000127990	ENSG00000068323	SGCE	TFE3	37	1.36465	0.922871	0.977381	0.622085	0.225993	0.310944	1	-0.14475	-0.893087	-0.14475	1	-0.205293	-0.893087	-0.205293	1	4292.94	0.280815	0.367492
ENSG00000127990	ENSG00000140598	SGCE	EFTUD1	37	0.561803	0.529042	1.2904	0.453847	0.289244	0.45876	1	-0.191529	-0.799038	-0.191529	1	-0.176496	-0.799038	-0.176496	1	7272.98	0.170551	0.0563537
ENSG00000127990	ENSG00000187608	SGCE	ISG15	37	1.8666	0.920123	1.36772	1.03224	0.245095	0.576108	1	-0.131283	-0.928803	-0.131283	1	-0.157361	-0.928803	-0.157361	1	14974.7	0.203517	0.373248
ENSG00000127990	ENSG00000196781	SGCE	TLE1	37	0.762695	0.925869	0.913618	0.471584	0.325892	0.314281	1	-0.1649	-0.805298	-0.1649	1	-0.294564	-0.805298	-0.294564	1	4190.19	0.309032	0.41071
ENSG00000127990	ENSG00000197555	SGCE	SIPA1L1	37	0.868882	1.23868	0.640638	0.447411	0.355634	0.204965	1	-0.13496	-0.794982	-0.13496	1	-0.379545	-0.794982	-0.379545	1	2095.55	0.385629	0.253335
ENSG00000127990	ENSG00000064652	SGCE	SNX24	37	0.918304	0.93814	1.54445	0.346165	0.201371	0.352363	1	-0.158472	-0.834321	-0.158472	1	-0.271481	-0.834321	-0.271481	1	5389.52	0.407424	0.380284
ENSG00000127990	ENSG00000173894	SGCE	CBX2	37	0.88589	1.19831	0.678886	0.428239	0.322705	0.204062	1	-0.137762	-0.802649	-0.137762	1	-0.363616	-0.802649	-0.363616	1	2044.74	0.395746	0.27148
ENSG00000127990	ENSG00000066926	SGCE	FECH	37	0.831192	0.778743	1.42047	0.393536	0.220618	0.380241	1	-0.173455	-0.833583	-0.173455	1	-0.228828	-0.833583	-0.228828	1	5741.88	0.335332	0.161497
ENSG00000127990	ENSG00000169131	SGCE	ZNF354A	37	0.868228	0.932711	1.18531	0.310397	0.190332	0.250229	1	-0.160679	-0.825839	-0.160679	1	-0.27803	-0.825839	-0.27803	1	2696.95	0.336928	0.362935
ENSG00000127990	ENSG00000185483	SGCE	ROR1	37	0.942657	1.51314	1.07617	0.327917	0.299411	0.25119	1	-0.109628	-0.781569	-0.109628	1	-0.444793	-0.781569	-0.444793	1	3597.39	0.43111	0.0478308
ENSG00000127990	ENSG00000057294	SGCE	PKP2	37	1.18404	0.910125	1.40845	0.464809	0.198824	0.367507	1	-0.151576	-0.874884	-0.151576	1	-0.223132	-0.874884	-0.223132	1	5895.29	0.347306	0.327057
ENSG00000127990	ENSG00000102796	SGCE	DHRS12	37	0.681654	0.924337	2.35215	0.201059	0.153466	0.365372	1	-0.16772	-0.786738	-0.16772	1	-0.309773	-0.786738	-0.309773	1	5600.18	0.0613004	0.31258
ENSG00000127990	ENSG00000124486	SGCE	USP9X	37	0.276426	0.436887	0.793023	0.355356	0.316601	0.268486	1	-0.187696	-0.714932	-0.187696	1	-0.191712	-0.714932	-0.191712	1	2349.1	0.0247904	0.0421227
ENSG00000127990	ENSG00000123143	SGCE	PKN1	37	0.665294	1.11552	1.37479	0.241688	0.221904	0.269681	1	-0.152808	-0.760638	-0.152808	1	-0.381262	-0.760638	-0.381262	1	3311.09	0.0875572	0.303013
ENSG00000127990	ENSG00000105854	SGCE	PON2	37	0.58913	0.898649	0.815109	0.425809	0.358378	0.285963	1	-0.172447	-0.765351	-0.172447	1	-0.31944	-0.765351	-0.31944	1	3345.76	0.1707	0.389521
ENSG00000127990	ENSG00000205726	SGCE	ITSN1	37	0.271544	0.559307	0.493967	0.342158	0.338966	0.166545	1	-0.188813	-0.69694	-0.188813	1	-0.249652	-0.69694	-0.249652	1	944.798	0.0202897	0.101154
ENSG00000127990	ENSG00000134369	SGCE	NAV1	37	0.90271	0.827026	0.719635	0.362794	0.195155	0.170923	1	-0.167633	-0.841815	-0.167633	1	-0.234942	-0.841815	-0.234942	1	1195.94	0.395095	0.19083
ENSG00000127990	ENSG00000214063	SGCE	TSPAN4	37	1.45251	0.782993	1.04752	0.814244	0.241945	0.412266	1	-0.153114	-0.909186	-0.153114	1	-0.153229	-0.909186	-0.153229	1	6975.83	0.291011	0.188032
ENSG00000127990	ENSG00000149948	SGCE	HMGA2	37	0.794502	1.18135	0.690606	0.482854	0.399374	0.248847	1	-0.14259	-0.784979	-0.14259	1	-0.376043	-0.784979	-0.376043	1	2971.53	0.336544	0.326324
ENSG00000127990	ENSG00000078967	SGCE	UBE2D4	37	0.756367	0.953575	1.65	0.271614	0.193732	0.329951	1	-0.162924	-0.800991	-0.162924	1	-0.30574	-0.800991	-0.30574	1	4676.18	0.188017	0.406027
ENSG00000127990	ENSG00000156475	SGCE	PPP2R2B	37	1.62315	0.985803	0.796731	0.862287	0.263295	0.31264	1	-0.132024	-0.910482	-0.132024	1	-0.196874	-0.910482	-0.196874	1	4555.98	0.237412	0.478658
ENSG00000127990	ENSG00000104332	SGCE	SFRP1	37	0.990483	0.735546	1.17321	0.401599	0.181002	0.288813	1	-0.171063	-0.863186	-0.171063	1	-0.189749	-0.863186	-0.189749	1	3272.34	0.490616	0.0765905
ENSG00000127990	ENSG00000131914	SGCE	LIN28A	37	1.95625	0.243272	0.18986	1.65728	0.212655	0.119156	1	-0.158058	-0.955116	-0.158058	1	0.0193406	-0.955116	0.0193406	1	436.857	0.283872	0.000562102
ENSG00000127990	ENSG00000244274	SGCE	DBNDD2	37	1.45026	1.08241	0.906881	0.773124	0.297891	0.349391	1	-0.12873	-0.890461	-0.12873	1	-0.24324	-0.890461	-0.24324	1	5972.56	0.282074	0.391864
ENSG00000127990	ENSG00000156675	SGCE	RAB11FIP1	37	1.01732	1.43469	0.580663	0.420482	0.332267	0.163052	1	-0.113221	-0.803932	-0.113221	1	-0.409218	-0.803932	-0.409218	1	1487.07	0.483691	0.0997828
ENSG00000127990	ENSG00000197070	SGCE	ARRDC1	37	0.490978	0.662554	1.74505	0.241753	0.189721	0.357097	1	-0.188518	-0.764459	-0.188518	1	-0.245638	-0.764459	-0.245638	1	4646.09	0.0213533	0.0421211
ENSG00000127990	ENSG00000165752	SGCE	STK32C	37	0.742717	0.934843	2.39479	0.304604	0.217391	0.540447	1	-0.164876	-0.799938	-0.164876	1	-0.301605	-0.799938	-0.301605	1	12413.2	0.202106	0.383108
ENSG00000127990	ENSG00000112378	SGCE	PERP	37	0.629357	1.05907	0.489099	0.471789	0.432399	0.190403	1	-0.158684	-0.757524	-0.158684	1	-0.369555	-0.757524	-0.369555	1	1600.42	0.218768	0.446071
ENSG00000127990	ENSG00000133424	SGCE	LARGE	37	0.678729	0.473964	1.56965	0.334864	0.175231	0.376904	1	-0.190189	-0.831278	-0.190189	1	-0.136044	-0.831278	-0.136044	1	4815.92	0.172064	0.00249995
ENSG00000127990	ENSG00000067113	SGCE	PPAP2A	37	0.826812	0.982933	0.919019	0.445172	0.29921	0.288367	1	-0.158076	-0.812834	-0.158076	1	-0.302951	-0.812834	-0.302951	1	3654.65	0.349838	0.477423
ENSG00000127990	ENSG00000107104	SGCE	KANK1	37	0.83789	0.820417	1.15086	0.348243	0.200783	0.273182	1	-0.170314	-0.830924	-0.170314	1	-0.242983	-0.830924	-0.242983	1	3028.65	0.322268	0.188695
ENSG00000127990	ENSG00000148660	SGCE	CAMK2G	37	0.862403	0.781179	1.03741	0.459878	0.249079	0.318215	1	-0.172257	-0.838988	-0.172257	1	-0.224743	-0.838988	-0.224743	1	4035.99	0.383303	0.192914
ENSG00000127990	ENSG00000168096	SGCE	ANKS3	37	0.605513	0.938794	1.24626	0.23824	0.203145	0.243537	1	-0.168972	-0.765182	-0.168972	1	-0.33105	-0.765182	-0.33105	1	2475.94	0.0534785	0.382513
ENSG00000127990	ENSG00000066629	SGCE	EML1	37	0.816332	0.905606	1.33689	0.254261	0.161868	0.238229	1	-0.164639	-0.818515	-0.164639	1	-0.277478	-0.818515	-0.277478	1	2398.57	0.237506	0.28182
ENSG00000127990	ENSG00000167601	SGCE	AXL	37	1.70188	0.83775	0.998306	0.96004	0.241747	0.416138	1	-0.142032	-0.923452	-0.142032	1	-0.147533	-0.923452	-0.147533	1	7394.9	0.234864	0.253328
ENSG00000127990	ENSG00000104870	SGCE	FCGRT	37	0.886043	0.779681	1.32997	0.496445	0.261298	0.433783	1	-0.171572	-0.843212	-0.171572	1	-0.220525	-0.843212	-0.220525	1	7507	0.40991	0.202513
ENSG00000127990	ENSG00000140950	SGCE	TLDC1	37	0.90633	0.873227	1.23347	0.330986	0.184534	0.268497	1	-0.164026	-0.838248	-0.164026	1	-0.250758	-0.838248	-0.250758	1	3023.38	0.389445	0.248374
ENSG00000127990	ENSG00000109189	SGCE	USP46	37	0.86674	1.04944	0.594964	0.555357	0.377135	0.229212	1	-0.151114	-0.814031	-0.151114	1	-0.318492	-0.814031	-0.318492	1	2396.89	0.405903	0.448241
ENSG00000127990	ENSG00000124831	SGCE	LRRFIP1	37	0.27136	2.0645	0.410894	0.266486	0.884534	0.164719	1	-0.0962407	-0.496856	-0.0962407	1	-0.720327	-0.496856	-0.720327	1	1353.11	0.00492796	0.118557
ENSG00000127990	ENSG00000103811	SGCE	CTSH	37	0.61273	0.906016	2.18826	0.287344	0.235933	0.509561	1	-0.171232	-0.771012	-0.171232	1	-0.317183	-0.771012	-0.317183	1	10696.2	0.0933244	0.346431
ENSG00000127990	ENSG00000077782	SGCE	FGFR1	37	0.655675	0.814225	0.52875	0.402172	0.288518	0.164029	1	-0.176539	-0.792498	-0.176539	1	-0.273401	-0.792498	-0.273401	1	1069.09	0.19895	0.261982
ENSG00000127990	ENSG00000101935	SGCE	AMMECR1	37	0.613211	0.914083	1.44049	0.410009	0.338793	0.479223	1	-0.170615	-0.770202	-0.170615	1	-0.320124	-0.770202	-0.320124	1	9494.98	0.176074	0.400667
ENSG00000127990	ENSG00000181751	SGCE	C5orf30	37	0.681346	0.777002	1.57525	0.400384	0.2692	0.474481	1	-0.17826	-0.80264	-0.17826	1	-0.254176	-0.80264	-0.254176	1	8814.72	0.215814	0.206618
ENSG00000127990	ENSG00000008083	SGCE	JARID2	37	0.407851	0.511115	1.10463	0.258547	0.201178	0.249652	1	-0.192132	-0.755447	-0.192132	1	-0.19763	-0.755447	-0.19763	1	2113.68	0.0141657	0.0102621
ENSG00000127990	ENSG00000188732	SGCE	FAM221A	37	0.964201	0.938012	0.808151	0.469612	0.259463	0.243024	1	-0.156861	-0.842035	-0.156861	1	-0.264003	-0.842035	-0.264003	1	2574.54	0.469841	0.406305
ENSG00000127990	ENSG00000165804	SGCE	ZNF219	37	0.841508	1.05256	1.57523	0.354593	0.24866	0.394352	1	-0.151766	-0.808696	-0.151766	1	-0.324194	-0.808696	-0.324194	1	7081.97	0.328866	0.416924
ENSG00000127990	ENSG00000197147	SGCE	LRRC8B	37	0.913779	0.893298	1.15336	0.448248	0.25214	0.339423	1	-0.162206	-0.837687	-0.162206	1	-0.256613	-0.837687	-0.256613	1	4885.07	0.424306	0.337412
ENSG00000127990	ENSG00000160710	SGCE	ADAR	37	0.740585	0.878834	0.391839	0.518177	0.353276	0.149182	1	-0.169259	-0.805379	-0.169259	1	-0.281532	-0.805379	-0.281532	1	920.67	0.309929	0.366863
ENSG00000127990	ENSG00000105612	SGCE	DNASE2	37	1.0364	1.09525	1.31397	0.448074	0.261866	0.368895	1	-0.141115	-0.839378	-0.141115	1	-0.304387	-0.839378	-0.304387	1	6481.24	0.467861	0.359147
ENSG00000127990	ENSG00000138386	SGCE	NAB1	37	0.963599	0.777522	1.44916	0.433951	0.208869	0.393863	1	-0.169118	-0.855836	-0.169118	1	-0.208265	-0.855836	-0.208265	1	6213.88	0.466821	0.147156
ENSG00000127990	ENSG00000164323	SGCE	KIAA1430	37	0.992972	0.855319	0.555576	0.568077	0.283115	0.196287	1	-0.162403	-0.853746	-0.162403	1	-0.231181	-0.853746	-0.231181	1	1611.68	0.4951	0.306316
ENSG00000127990	ENSG00000196187	SGCE	TMEM63A	37	0.746084	0.751641	1.86343	0.305724	0.185506	0.408127	1	-0.177942	-0.819488	-0.177942	1	-0.232891	-0.819488	-0.232891	1	6481.06	0.206014	0.0947559
ENSG00000127990	ENSG00000139132	SGCE	FGD4	37	1.03345	1.02833	1.0638	0.362677	0.200816	0.239871	1	-0.146912	-0.844901	-0.146912	1	-0.283236	-0.844901	-0.283236	1	2646.24	0.463528	0.444314
ENSG00000127990	ENSG00000175161	SGCE	CADM2	37	0.604893	0.957756	2.01581	0.235166	0.203995	0.390519	1	-0.167533	-0.762764	-0.167533	1	-0.338246	-0.762764	-0.338246	1	6418.46	0.0510505	0.418589
ENSG00000127990	ENSG00000182919	SGCE	C11orf54	37	0.779429	1.15808	0.522154	0.321707	0.265704	0.126196	1	-0.14512	-0.784088	-0.14512	1	-0.3715	-0.784088	-0.3715	1	754.306	0.248798	0.277912
ENSG00000127990	ENSG00000116497	SGCE	S100PBP	37	0.562611	1.03207	0.495179	0.32668	0.319522	0.139954	1	-0.162947	-0.741393	-0.162947	1	-0.374995	-0.741393	-0.374995	1	843.957	0.0947449	0.460325
ENSG00000127990	ENSG00000128567	SGCE	PODXL	37	2.01137	0.920372	0.805713	1.06305	0.226612	0.330207	1	-0.127931	-0.935849	-0.127931	1	-0.146706	-0.935849	-0.146706	1	4936.75	0.174062	0.363733
ENSG00000127990	ENSG00000196632	SGCE	WNK3	37	0.79512	0.828348	0.703483	0.44571	0.272233	0.220099	1	-0.171172	-0.821933	-0.171172	1	-0.253114	-0.821933	-0.253114	1	1966.31	0.324339	0.266281
ENSG00000127990	ENSG00000171160	SGCE	MORN4	37	0.982565	0.92737	1.11038	0.376079	0.201755	0.263993	1	-0.157078	-0.845919	-0.157078	1	-0.257487	-0.845919	-0.257487	1	3026.04	0.481647	0.36054
ENSG00000127990	ENSG00000074657	SGCE	ZNF532	37	0.848128	1.14087	0.410355	0.427791	0.320895	0.125235	1	-0.144048	-0.800911	-0.144048	1	-0.352339	-0.800911	-0.352339	1	745.41	0.362386	0.33172
ENSG00000127990	ENSG00000092445	SGCE	TYRO3	37	1.43339	1.07655	0.74773	0.805714	0.313625	0.302551	1	-0.129729	-0.889289	-0.129729	1	-0.243517	-0.889289	-0.243517	1	4458.83	0.297075	0.40432
ENSG00000127990	ENSG00000184743	SGCE	ATL3	37	1.21884	0.896668	1.05378	0.567336	0.231705	0.328824	1	-0.151519	-0.879886	-0.151519	1	-0.214361	-0.879886	-0.214361	1	4693.61	0.351049	0.329225
ENSG00000127990	ENSG00000087842	SGCE	PIR	37	0.812756	1.00601	0.970999	0.497013	0.346476	0.344769	1	-0.156681	-0.807593	-0.156681	1	-0.313581	-0.807593	-0.313581	1	5273.34	0.354354	0.493134
ENSG00000127990	ENSG00000075213	SGCE	SEMA3A	37	1.54517	1.12262	1.07078	0.776614	0.284831	0.397414	1	-0.12258	-0.896179	-0.12258	1	-0.243873	-0.896179	-0.243873	1	7954.06	0.243734	0.334768
ENSG00000127990	ENSG00000001084	SGCE	GCLC	37	0.70814	1.03719	1.17874	0.263533	0.21439	0.240413	1	-0.157808	-0.78061	-0.157808	1	-0.345019	-0.78061	-0.345019	1	2562.4	0.137928	0.431664
ENSG00000127990	ENSG00000106070	SGCE	GRB10	37	0.978105	0.909073	1.2704	0.351553	0.186555	0.282378	1	-0.158705	-0.846828	-0.158705	1	-0.251924	-0.846828	-0.251924	1	3427.78	0.475352	0.314551
ENSG00000127990	ENSG00000221955	SGCE	SLC12A8	37	0.990167	0.977703	1.42937	0.347142	0.192875	0.314484	1	-0.152684	-0.842648	-0.152684	1	-0.273315	-0.842648	-0.273315	1	4411.76	0.488784	0.454323
ENSG00000127990	ENSG00000015532	SGCE	XYLT2	37	1.38545	1.01194	0.974314	0.844041	0.324764	0.420121	1	-0.136667	-0.889116	-0.136667	1	-0.230013	-0.889116	-0.230013	1	8260.12	0.325404	0.485439
ENSG00000127990	ENSG00000152284	SGCE	TCF7L1	37	1.0187	0.754131	0.804557	0.594535	0.26404	0.289119	1	-0.168886	-0.865687	-0.168886	1	-0.192465	-0.865687	-0.192465	1	3317.16	0.487543	0.179163
ENSG00000127990	ENSG00000148737	SGCE	TCF7L2	37	1.66022	0.602474	0.633125	1.08735	0.231704	0.29891	1	-0.159198	-0.931666	-0.159198	1	-0.0833968	-0.931666	-0.0833968	1	3310.5	0.273884	0.047662
ENSG00000127990	ENSG00000173581	SGCE	CCDC106	37	0.922773	0.791452	1.94374	0.353866	0.18044	0.442458	1	-0.169517	-0.848269	-0.169517	1	-0.219179	-0.848269	-0.219179	1	7878.51	0.414275	0.127915
ENSG00000127990	ENSG00000198429	SGCE	ZNF69	37	0.745	0.897643	1.10583	0.321673	0.221692	0.26141	1	-0.167686	-0.804382	-0.167686	1	-0.287619	-0.804382	-0.287619	1	2853.98	0.216717	0.323616
ENSG00000127990	ENSG00000090661	SGCE	CERS4	37	0.657444	0.890703	0.99486	0.463649	0.354539	0.360459	1	-0.171032	-0.78447	-0.171032	1	-0.302139	-0.78447	-0.302139	1	5349.48	0.232542	0.379875
ENSG00000127990	ENSG00000101040	SGCE	ZMYND8	37	0.898377	0.476388	0.679016	0.561312	0.225876	0.238691	1	-0.184997	-0.869279	-0.184997	1	-0.109076	-0.869279	-0.109076	1	1947.17	0.428703	0.0132952
ENSG00000127990	ENSG00000166073	SGCE	GPR176	37	1.15701	1.11661	0.784671	0.592205	0.310766	0.271816	1	-0.135104	-0.855082	-0.135104	1	-0.292344	-0.855082	-0.292344	1	3602.32	0.396259	0.354903
ENSG00000127990	ENSG00000099875	SGCE	MKNK2	37	0.752965	1.09296	0.816138	0.309609	0.249901	0.19122	1	-0.15158	-0.785122	-0.15158	1	-0.355116	-0.785122	-0.355116	1	1674.47	0.215235	0.356108
ENSG00000127990	ENSG00000198087	SGCE	CD2AP	37	1.05433	1.05869	0.67905	0.482864	0.268347	0.202162	1	-0.143602	-0.845398	-0.143602	1	-0.289799	-0.845398	-0.289799	1	1913.56	0.455535	0.414094
ENSG00000127990	ENSG00000168517	SGCE	HEXIM2	37	0.948729	0.808941	2.14918	0.362801	0.182413	0.494888	1	-0.167385	-0.850898	-0.167385	1	-0.221518	-0.850898	-0.221518	1	9965.13	0.444225	0.151153
ENSG00000127990	ENSG00000132563	SGCE	REEP2	37	0.91295	1.27897	1.37995	0.281331	0.21983	0.271139	1	-0.129916	-0.799751	-0.129916	1	-0.383478	-0.799751	-0.383478	1	3763.14	0.379445	0.106526
ENSG00000127990	ENSG00000093072	SGCE	CECR1	37	1.37736	1.1656	0.751383	0.742373	0.328004	0.291033	1	-0.123821	-0.877475	-0.123821	1	-0.276364	-0.877475	-0.276364	1	4322.32	0.307259	0.308457
ENSG00000182636	ENSG00000185274	NDN	WBSCR17	46	2.66952	1.13545	0.772001	1.56991	0.188942	0.447952	1	0.0037887	-0.980643	0.0037887	1	-0.165885	-0.980643	-0.165885	1	7925.72	0.146758	0.238658
ENSG00000182636	ENSG00000160813	NDN	PPP1R35	46	1.57043	1.53705	1.1443	0.545546	0.259842	0.398235	1	-0.00701468	-0.928395	-0.00701468	1	-0.322731	-0.928395	-0.322731	1	8201.51	0.150791	0.0224023
ENSG00000182636	ENSG00000173272	NDN	MZT2A	47	1.52972	3.30505	0.111735	1.44795	2.35639	0.121213	1	-0.010899	-0.806286	-0.010899	1	-0.563784	-0.806286	-0.563784	1	1836.64	0.358117	0.166659
ENSG00000182636	ENSG00000152082	NDN	MZT2B	47	1.61836	2.04222	0.214892	1.2295	0.826245	0.168346	1	-0.00849154	-0.90423	-0.00849154	1	-0.388531	-0.90423	-0.388531	1	2051.3	0.308759	0.106906
ENSG00000182636	ENSG00000172301	NDN	COPRS	47	5.22924	2.89716	0.148439	7.44535	0.899846	0.212377	1	0.00264906	-0.981411	0.00264906	1	-0.186755	-0.981411	-0.186755	1	6400.58	0.286448	0.0203665
ENSG00000182636	ENSG00000157837	NDN	SPPL3	47	1.51127	2.09317	0.668272	0.520781	0.41274	0.239594	1	-0.00992741	-0.889307	-0.00992741	1	-0.416733	-0.889307	-0.416733	1	4193.16	0.165798	0.0055909
ENSG00000182636	ENSG00000117691	NDN	NENF	47	1.68869	1.8209	0.553225	0.842035	0.441627	0.280024	1	-0.00714865	-0.922883	-0.00714865	1	-0.345207	-0.922883	-0.345207	1	4998.67	0.208913	0.0348763
ENSG00000182636	ENSG00000171703	NDN	TCEA2	47	1.79606	1.05647	0.986114	0.80801	0.192219	0.435026	1	-0.00251754	-0.962093	-0.00251754	1	-0.220398	-0.962093	-0.220398	1	6797.01	0.164954	0.385148
ENSG00000182636	ENSG00000130734	NDN	ATG4D	47	1.93206	1.31513	0.8286	0.944772	0.250028	0.400979	1	-0.00269739	-0.958627	-0.00269739	1	-0.242684	-0.958627	-0.242684	1	7225.77	0.164629	0.10709
ENSG00000182636	ENSG00000121774	NDN	KHDRBS1	47	0.671706	1.41646	0.237391	0.279304	0.52866	0.100416	1	-0.031532	-0.75677	-0.031532	1	-0.547539	-0.75677	-0.547539	1	368.2	0.123078	0.217527
ENSG00000182636	ENSG00000115457	NDN	IGFBP2	47	7.61327	1.93066	0.0732712	22.4691	0.681713	0.215453	1	0.00779299	-0.995186	0.00779299	1	-0.0979906	-0.995186	-0.0979906	1	3613.49	0.384946	0.0895693
ENSG00000182636	ENSG00000136425	NDN	CIB2	47	1.83248	2.04332	0.699709	0.656339	0.349288	0.256318	1	-0.00624386	-0.92251	-0.00624386	1	-0.352364	-0.92251	-0.352364	1	4909.32	0.105669	0.00229603
ENSG00000182636	ENSG00000171853	NDN	TRAPPC12	47	1.8393	1.69013	0.509737	0.733801	0.294962	0.204419	1	-0.0051674	-0.939471	-0.0051674	1	-0.304616	-0.939471	-0.304616	1	2477.97	0.129452	0.0119504
ENSG00000182636	ENSG00000011295	NDN	TTC19	47	2.87954	2.3771	0.146329	2.70578	0.763101	0.139267	1	-0.000834181	-0.957573	-0.000834181	1	-0.271118	-0.957573	-0.271118	1	1925.86	0.245467	0.0389917
ENSG00000182636	ENSG00000214026	NDN	MRPL23	47	1.08249	2.55799	0.189997	0.774967	1.54492	0.155224	1	-0.0176563	-0.768765	-0.0176563	1	-0.593959	-0.768765	-0.593959	1	1874.97	0.45786	0.159375
ENSG00000182636	ENSG00000111786	NDN	SRSF9	47	3.48134	1.20799	0.0526425	8.33294	0.640077	0.124705	1	0.00603015	-0.98763	0.00603015	1	-0.138426	-0.98763	-0.138426	1	661.952	0.383638	0.373383
ENSG00000182636	ENSG00000123144	NDN	C19orf43	47	48.2633	4.5872	0.00527731	1030.3	3.33771	0.112585	1	0.0042069	-0.999495	0.0042069	1	-0.0354267	-0.999495	-0.0354267	1	4119.97	0.481809	0.144172
ENSG00000182636	ENSG00000077454	NDN	LRCH4	47	1.55542	1.38307	1.1242	0.529864	0.224416	0.380644	1	-0.00727401	-0.935399	-0.00727401	1	-0.301128	-0.935399	-0.301128	1	6675.99	0.150127	0.0474405
ENSG00000182636	ENSG00000174915	NDN	PTDSS2	47	2.09146	1.60978	0.650869	0.994652	0.292953	0.309219	1	-0.00268072	-0.954786	-0.00268072	1	-0.263797	-0.954786	-0.263797	1	5451.78	0.139234	0.0216197
ENSG00000182636	ENSG00000065882	NDN	TBC1D1	47	5.35147	1.77582	0.0855808	7.06898	0.381955	0.112536	1	0.00659388	-0.991432	0.00659388	1	-0.125385	-0.991432	-0.125385	1	871.394	0.270674	0.0241524
ENSG00000182636	ENSG00000008294	NDN	SPAG9	47	2.4712	1.361	0.334116	1.47736	0.254356	0.197884	1	0.000994926	-0.972811	0.000994926	1	-0.201949	-0.972811	-0.201949	1	1867.17	0.16239	0.0814324
ENSG00000182636	ENSG00000167978	NDN	SRRM2	47	4.08964	3.86278	0.037696	11.1412	3.58601	0.105687	1	-0.000635759	-0.952791	-0.000635759	1	-0.295656	-0.952791	-0.295656	1	2444.56	0.391418	0.214487
ENSG00000182636	ENSG00000104960	NDN	PTOV1	47	2.02871	1.42406	0.170615	2.17316	0.578061	0.181494	1	-0.00238411	-0.958655	-0.00238411	1	-0.246977	-0.958655	-0.246977	1	1623.57	0.319145	0.233546
ENSG00000182636	ENSG00000133315	NDN	MACROD1	47	2.09279	1.3995	1.27014	0.878079	0.215348	0.528694	1	-0.0017471	-0.961725	-0.0017471	1	-0.237497	-0.961725	-0.237497	1	13555.6	0.109948	0.0351409
ENSG00000182636	ENSG00000017797	NDN	RALBP1	47	6.46239	5.44597	0.0312756	21.9152	5.33509	0.108792	1	-9.47458e-05	-0.963995	-9.47458e-05	1	-0.262404	-0.963995	-0.262404	1	4901.42	0.402163	0.204576
ENSG00000182636	ENSG00000163939	NDN	PBRM1	47	2.59024	2.15871	0.114713	3.20026	0.953867	0.143249	1	-0.00147196	-0.955069	-0.00147196	1	-0.275384	-0.955069	-0.275384	1	1755.01	0.310863	0.115471
ENSG00000182636	ENSG00000100422	NDN	CERK	47	2.02623	2.20356	0.302952	1.32532	0.653511	0.203014	1	-0.00498359	-0.928117	-0.00498359	1	-0.343874	-0.928117	-0.343874	1	3468.61	0.221441	0.0361347
ENSG00000182636	ENSG00000099785	NDN	MARCH2	47	1.68135	1.04853	1.21628	0.482122	0.128887	0.341584	1	-0.00376398	-0.957514	-0.00376398	1	-0.231547	-0.957514	-0.231547	1	4137.6	0.0823107	0.354167
ENSG00000182636	ENSG00000159210	NDN	SNF8	47	3.74697	2.95008	0.0499418	8.10485	1.94473	0.109673	1	0.000281243	-0.963947	0.000281243	1	-0.255949	-0.963947	-0.255949	1	1702.75	0.368138	0.160731
ENSG00000182636	ENSG00000116198	NDN	CEP104	47	1.51446	1.51937	1.00168	0.594777	0.298453	0.394163	1	-0.00839943	-0.924865	-0.00839943	1	-0.329508	-0.924865	-0.329508	1	7878.93	0.195874	0.0444069
ENSG00000182636	ENSG00000100104	NDN	SRRD	47	1.59435	1.99101	0.733497	0.587252	0.390762	0.277978	1	-0.00867124	-0.904883	-0.00867124	1	-0.385812	-0.904883	-0.385812	1	5403.4	0.158516	0.00741743
ENSG00000182636	ENSG00000145860	NDN	RNF145	47	5.68043	1.92497	0.156021	10.9911	0.592837	0.300781	1	0.00630014	-0.991476	0.00630014	1	-0.126167	-0.991476	-0.126167	1	6968.13	0.33615	0.0629335
ENSG00000182636	ENSG00000065526	NDN	SPEN	47	2.51909	1.64384	0.428712	1.35705	0.287597	0.230313	1	-5.87934e-05	-0.967103	-5.87934e-05	1	-0.228643	-0.967103	-0.228643	1	3166.68	0.13452	0.0151418
ENSG00000182636	ENSG00000119782	NDN	FKBP1B	47	3.4801	2.77691	0.297114	3.47693	0.87168	0.301221	1	4.57973e-05	-0.962322	4.57973e-05	1	-0.260141	-0.962322	-0.260141	1	11605.3	0.239713	0.023769
ENSG00000182636	ENSG00000116560	NDN	SFPQ	47	11.2814	5.19239	0.00624344	60.9083	4.49383	0.0339002	1	0.00174688	-0.988685	0.00174688	1	-0.149616	-0.988685	-0.149616	1	457.834	0.433363	0.177976
ENSG00000182636	ENSG00000087460	NDN	GNAS	47	0.941898	1.02986	0.258099	0.567479	0.426581	0.150347	1	-0.0185132	-0.886056	-0.0185132	1	-0.359727	-0.886056	-0.359727	1	724.581	0.459458	0.472257
ENSG00000182636	ENSG00000240342	NDN	RPS2P5	47	1.40556	0.949564	0.294559	0.869484	0.294315	0.177103	1	-0.0069359	-0.946169	-0.0069359	1	-0.250101	-0.946169	-0.250101	1	1003.43	0.321602	0.43236
ENSG00000182636	ENSG00000147548	NDN	WHSC1L1	47	1.92642	5.79308	0.0607753	2.26129	6.54503	0.0935527	1	-0.00859226	-0.71835	-0.00859226	1	-0.681536	-0.71835	-0.681536	1	2336.08	0.342012	0.233927
ENSG00000182636	ENSG00000105968	NDN	H2AFV	47	1.08998	1.407	0.122289	0.617324	0.511544	0.0694401	1	-0.0161275	-0.880088	-0.0161275	1	-0.400702	-0.880088	-0.400702	1	209.379	0.442388	0.215258
ENSG00000182636	ENSG00000166173	NDN	LARP6	47	2.31675	1.47681	0.959442	1.10767	0.239323	0.455833	1	-0.000516911	-0.966262	-0.000516911	1	-0.226688	-0.966262	-0.226688	1	10820.3	0.120456	0.02628
ENSG00000182636	ENSG00000130203	NDN	APOE	47	1.15249	0.816967	0.404439	0.557194	0.236897	0.18741	1	-0.0106718	-0.932011	-0.0106718	1	-0.264351	-0.932011	-0.264351	1	981.575	0.392809	0.221936
ENSG00000182636	ENSG00000168936	NDN	TMEM129	47	2.0824	1.37673	1.01528	0.912615	0.221397	0.441123	1	-0.00171807	-0.962084	-0.00171807	1	-0.23563	-0.962084	-0.23563	1	9261.72	0.120986	0.0479424
ENSG00000182636	ENSG00000099804	NDN	CDC34	47	1.80412	1.75872	0.450632	0.918081	0.404611	0.231395	1	-0.00573968	-0.93421	-0.00573968	1	-0.318851	-0.93421	-0.318851	1	3318.17	0.192929	0.0337072
ENSG00000182636	ENSG00000174374	NDN	WBSCR16	47	1.26379	2.3266	0.562233	0.481709	0.624715	0.232111	1	-0.0140006	-0.833243	-0.0140006	1	-0.508895	-0.833243	-0.508895	1	4139.19	0.29336	0.0196848
ENSG00000182636	ENSG00000051620	NDN	HEBP2	47	3.27006	1.22393	0.155025	4.09892	0.361175	0.192269	1	0.00526975	-0.98584	0.00526975	1	-0.147304	-0.98584	-0.147304	1	1592.22	0.291253	0.269229
ENSG00000182636	ENSG00000141759	NDN	TXNL4A	47	6.37466	21.2916	0.00669632	33.067	114.577	0.049362	1	-0.00382953	-0.692967	-0.00382953	1	-0.717649	-0.692967	-0.717649	1	7219.14	0.435813	0.430122
ENSG00000182636	ENSG00000182827	NDN	ACBD3	47	2.51088	1.28632	0.403918	1.66525	0.259711	0.264968	1	0.00162205	-0.975232	0.00162205	1	-0.191204	-0.975232	-0.191204	1	3148.86	0.184595	0.138131
ENSG00000182636	ENSG00000135213	NDN	POM121C	47	1.88906	2.68357	0.154763	1.63197	1.25818	0.141336	1	-0.0069301	-0.893921	-0.0069301	1	-0.421413	-0.893921	-0.421413	1	2132.52	0.294328	0.0938685
ENSG00000182636	ENSG00000168159	NDN	RNF187	47	2.05379	1.70195	0.33951	1.35287	0.445166	0.224237	1	-0.00332411	-0.949933	-0.00332411	1	-0.279366	-0.949933	-0.279366	1	3058.72	0.220094	0.0609989
ENSG00000182636	ENSG00000174775	NDN	HRAS	47	1.29587	1.25325	1.38571	0.333436	0.175761	0.35224	1	-0.0108934	-0.919913	-0.0108934	1	-0.324269	-0.919913	-0.324269	1	5018.5	0.189863	0.0783496
ENSG00000182636	ENSG00000130396	NDN	MLLT4	47	2.60685	1.65483	0.187503	2.94999	0.590496	0.211571	1	0.000352498	-0.968885	0.000352498	1	-0.223107	-0.968885	-0.223107	1	2703.07	0.294356	0.136737
ENSG00000182636	ENSG00000178605	NDN	GTPBP6	47	1.29782	1.72643	1.10782	0.36339	0.28818	0.317351	1	-0.0125169	-0.887257	-0.0125169	1	-0.40693	-0.887257	-0.40693	1	5652.61	0.208441	0.00770534
ENSG00000182636	ENSG00000241697	NDN	TMEFF1	47	3.27192	1.43782	0.292268	2.83119	0.302762	0.250922	1	0.00408636	-0.98301	0.00408636	1	-0.165057	-0.98301	-0.165057	1	3252.84	0.2133	0.0776211
ENSG00000182636	ENSG00000114353	NDN	GNAI2	47	1.46758	1.21507	0.289338	1.13898	0.460643	0.221307	1	-0.00772478	-0.937473	-0.00772478	1	-0.287365	-0.937473	-0.287365	1	1962.45	0.341705	0.321443
ENSG00000182636	ENSG00000122741	NDN	DCAF10	47	1.9975	1.35342	0.539561	1.07447	0.276345	0.287569	1	-0.00230721	-0.959834	-0.00230721	1	-0.241005	-0.959834	-0.241005	1	3846.58	0.179143	0.103815
ENSG00000182636	ENSG00000116871	NDN	MAP7D1	47	1.77764	1.1073	0.982293	0.760633	0.193856	0.412821	1	-0.00305215	-0.959605	-0.00305215	1	-0.229806	-0.959605	-0.229806	1	6388.61	0.156099	0.291357
ENSG00000182636	ENSG00000132670	NDN	PTPRA	47	2.25582	2.49392	0.218554	1.70293	0.830758	0.169985	1	-0.00406009	-0.929344	-0.00406009	1	-0.346213	-0.929344	-0.346213	1	2937.63	0.232382	0.0394991
ENSG00000182636	ENSG00000089351	NDN	GRAMD1A	47	1.52075	3.11544	0.245875	0.760339	1.13082	0.138738	1	-0.0108945	-0.818565	-0.0108945	1	-0.545073	-0.818565	-0.545073	1	2244.21	0.248501	0.0340222
ENSG00000182636	ENSG00000130702	NDN	LAMA5	47	1.96215	1.33605	0.746963	0.773164	0.202513	0.291476	1	-0.00253081	-0.959083	-0.00253081	1	-0.242342	-0.959083	-0.242342	1	3889.61	0.109964	0.0520733
ENSG00000182636	ENSG00000176973	NDN	FAM89B	47	1.31351	1.11638	1.96508	0.334371	0.15103	0.48996	1	-0.00978013	-0.93001	-0.00978013	1	-0.295604	-0.93001	-0.295604	1	8743.82	0.17678	0.222537
ENSG00000182636	ENSG00000182087	NDN	TMEM259	47	1.39654	1.756	0.832316	0.372683	0.264534	0.226786	1	-0.0108992	-0.898082	-0.0108992	1	-0.389864	-0.898082	-0.389864	1	3002.38	0.146563	0.00324617
ENSG00000182636	ENSG00000131626	NDN	PPFIA1	47	2.2777	1.06257	0.455141	1.21446	0.184762	0.238732	1	0.00153858	-0.975537	0.00153858	1	-0.181356	-0.975537	-0.181356	1	2092.6	0.149255	0.368239
ENSG00000182636	ENSG00000140931	NDN	CMTM3	47	1.46724	1.56216	0.684819	0.773696	0.427132	0.363096	1	-0.00924091	-0.918103	-0.00924091	1	-0.344787	-0.918103	-0.344787	1	6847.01	0.274505	0.097473
ENSG00000182636	ENSG00000160209	NDN	PDXK	47	1.97398	2.003	0.299505	1.34142	0.601653	0.206916	1	-0.00490229	-0.933735	-0.00490229	1	-0.326725	-0.933735	-0.326725	1	3169.46	0.235816	0.0513015
ENSG00000182636	ENSG00000148334	NDN	PTGES2	47	4.34635	2.63794	0.194067	5.13085	0.764666	0.230372	1	0.00212525	-0.97713	0.00212525	1	-0.204623	-0.97713	-0.204623	1	6421.31	0.258832	0.0188822
ENSG00000182636	ENSG00000106609	NDN	TMEM248	47	3.22496	1.96113	0.248959	2.60437	0.439007	0.201173	1	0.001648	-0.9739	0.001648	1	-0.211072	-0.9739	-0.211072	1	3108.21	0.198778	0.0169609
ENSG00000182636	ENSG00000051523	NDN	CYBA	47	1.46541	2.39927	0.257729	1.00565	1.04278	0.189018	1	-0.0109805	-0.861963	-0.0109805	1	-0.46934	-0.861963	-0.46934	1	3028.89	0.322896	0.0932635
ENSG00000182636	ENSG00000057019	NDN	DCBLD2	47	1.85644	1.2158	0.178317	1.34458	0.350081	0.12737	1	-0.00288593	-0.959042	-0.00288593	1	-0.237006	-0.959042	-0.237006	1	669.198	0.263727	0.270389
ENSG00000182636	ENSG00000075413	NDN	MARK3	47	2.63688	1.35438	0.29581	1.63811	0.247309	0.182035	1	0.00192411	-0.976082	0.00192411	1	-0.190339	-0.976082	-0.190339	1	1578.42	0.161568	0.0794714
ENSG00000182636	ENSG00000168522	NDN	FNTA	47	0.861203	2.57721	0.144381	0.527218	1.58361	0.106221	1	-0.0234403	-0.69091	-0.0234403	1	-0.670872	-0.69091	-0.670872	1	754.967	0.396789	0.162358
ENSG00000182636	ENSG00000130340	NDN	SNX9	47	2.88249	1.95499	0.202824	2.47116	0.5159	0.174307	1	0.000445568	-0.967888	0.000445568	1	-0.232336	-0.967888	-0.232336	1	2300.06	0.225126	0.0354357
ENSG00000182636	ENSG00000151502	NDN	VPS26B	47	1.858	1.94469	0.585566	0.854013	0.411377	0.273701	1	-0.00575743	-0.929058	-0.00575743	1	-0.33572	-0.929058	-0.33572	1	5278.79	0.160275	0.0132358
ENSG00000182636	ENSG00000063660	NDN	GPC1	47	1.39777	1.11106	1.40688	0.369562	0.148134	0.364464	1	-0.00823775	-0.937514	-0.00823775	1	-0.280384	-0.937514	-0.280384	1	4860.78	0.143823	0.228704
ENSG00000182636	ENSG00000160991	NDN	ORAI2	47	1.31895	1.06044	0.886908	0.344909	0.146443	0.226434	1	-0.00930651	-0.933703	-0.00930651	1	-0.284182	-0.933703	-0.284182	1	1785.8	0.180075	0.340918
ENSG00000182636	ENSG00000105647	NDN	PIK3R2	47	1.58974	1.55729	0.800522	0.54941	0.260137	0.277432	1	-0.00751311	-0.928976	-0.00751311	1	-0.322753	-0.928976	-0.322753	1	4047.81	0.144469	0.0188705
ENSG00000182636	ENSG00000158828	NDN	PINK1	47	2.45968	1.08056	0.76586	1.39046	0.185668	0.426427	1	0.00256625	-0.978506	0.00256625	1	-0.17197	-0.978506	-0.17197	1	6812.71	0.149774	0.333249
ENSG00000182636	ENSG00000196642	NDN	RABL6	47	2.58502	1.73418	0.343892	2.00998	0.436295	0.267165	1	-7.90969e-05	-0.966438	-7.90969e-05	1	-0.232882	-0.966438	-0.232882	1	4568.52	0.217295	0.0497516
ENSG00000182636	ENSG00000198858	NDN	R3HDM4	47	2.11515	3.04944	0.235849	1.44936	1.11444	0.172044	1	-0.00580979	-0.894957	-0.00580979	1	-0.424493	-0.894957	-0.424493	1	3883.63	0.222881	0.0363355
ENSG00000182636	ENSG00000103510	NDN	KAT8	47	2.08208	2.29657	0.434923	1.36192	0.679837	0.292198	1	-0.00477984	-0.927491	-0.00477984	1	-0.347086	-0.927491	-0.347086	1	7632.06	0.215577	0.0315192
ENSG00000182636	ENSG00000146278	NDN	PNRC1	47	2.33097	0.892488	0.788201	1.46937	0.180571	0.487315	1	0.00309073	-0.979966	0.00309073	1	-0.157968	-0.979966	-0.157968	1	7482.27	0.184985	0.277313
ENSG00000182636	ENSG00000148450	NDN	MSRB2	47	2.01769	1.21344	0.98662	0.794364	0.176138	0.383182	1	-0.00138036	-0.964947	-0.00138036	1	-0.220706	-0.964947	-0.220706	1	6091.5	0.103429	0.116036
ENSG00000182636	ENSG00000140988	NDN	RPS2	47	0.684509	0.673187	0.535463	0.194122	0.173049	0.137921	1	-0.0246191	-0.85882	-0.0246191	1	-0.34126	-0.85882	-0.34126	1	439.399	0.0556288	0.0327777
ENSG00000182636	ENSG00000187713	NDN	TMEM203	47	2.02089	1.9485	0.587179	1.06657	0.439149	0.313966	1	-0.00437512	-0.938702	-0.00437512	1	-0.313801	-0.938702	-0.313801	1	7077.47	0.171855	0.0181363
ENSG00000182636	ENSG00000186222	NDN	BLOC1S4	47	1.77859	1.982	0.684262	0.77736	0.418289	0.305419	1	-0.00661645	-0.921549	-0.00661645	1	-0.352764	-0.921549	-0.352764	1	6666.04	0.16101	0.0117269
ENSG00000182636	ENSG00000096171	NDN	VARS	47	3.89921	1.57884	0.166404	6.3576	0.544904	0.269672	1	0.0051076	-0.986405	0.0051076	1	-0.151733	-0.986405	-0.151733	1	4245.51	0.325308	0.146951
ENSG00000182636	ENSG00000103091	NDN	WDR59	47	0.934353	3.38528	0.440954	0.277544	1.14538	0.174257	1	-0.0207662	-0.635348	-0.0207662	1	-0.735146	-0.635348	-0.735146	1	2663.79	0.40706	0.0215703
ENSG00000182636	ENSG00000130522	NDN	JUND	47	1.95141	0.362415	0.956968	1.0826	0.109725	0.51362	1	0.005324	-0.982753	0.005324	1	-0.107452	-0.982753	-0.107452	1	5098.98	0.192137	3.1989e-07
ENSG00000182636	ENSG00000175727	NDN	MLXIP	47	2.44162	1.75002	0.308402	1.16583	0.286164	0.147334	1	-0.000907597	-0.962236	-0.000907597	1	-0.246327	-0.962236	-0.246327	1	1397.11	0.111406	0.00599648
ENSG00000182636	ENSG00000146463	NDN	ZMYM4	47	1.69184	3.07396	0.225865	1.0147	1.20828	0.149328	1	-0.00909038	-0.848019	-0.00909038	1	-0.502975	-0.848019	-0.502975	1	2701.85	0.249463	0.0465556
ENSG00000182636	ENSG00000060138	NDN	YBX3	47	6.45738	2.39107	0.035441	19.5307	1.13811	0.107049	1	0.00522611	-0.990873	0.00522611	1	-0.13242	-0.990873	-0.13242	1	1217.62	0.390614	0.114057
ENSG00000182636	ENSG00000103502	NDN	CDIPT	47	1.83364	1.53233	0.41702	1.01212	0.358568	0.229808	1	-0.0046383	-0.945894	-0.0046383	1	-0.28382	-0.945894	-0.28382	1	2792.33	0.207289	0.0723909
ENSG00000182636	ENSG00000105287	NDN	PRKD2	47	2.99199	2.09381	0.337124	2.17706	0.468324	0.246464	1	0.000399954	-0.96706	0.000399954	1	-0.237247	-0.96706	-0.237247	1	5069.65	0.182592	0.012068
ENSG00000182636	ENSG00000124098	NDN	FAM210B	47	2.52572	1.01261	0.731918	1.30637	0.155065	0.372539	1	0.00339354	-0.980786	0.00339354	1	-0.160828	-0.980786	-0.160828	1	4897.69	0.124567	0.467786
ENSG00000182636	ENSG00000165782	NDN	TMEM55B	47	1.32764	1.67224	1.03439	0.408986	0.297687	0.324204	1	-0.0118467	-0.895262	-0.0118467	1	-0.391127	-0.895262	-0.391127	1	5737.14	0.21369	0.0144711
ENSG00000182636	ENSG00000109787	NDN	KLF3	47	1.96211	1.73982	0.674409	1.02561	0.379636	0.35442	1	-0.00421214	-0.944111	-0.00421214	1	-0.29511	-0.944111	-0.29511	1	7794.95	0.176659	0.0288596
ENSG00000182636	ENSG00000185115	NDN	NDNL2	47	1.5677	1.49552	1.30642	0.589646	0.271756	0.491262	1	-0.00757366	-0.930511	-0.00757366	1	-0.316833	-0.930511	-0.316833	1	12107.5	0.170459	0.0375206
ENSG00000182636	ENSG00000084093	NDN	REST	47	6.8153	2.26258	0.0403072	15.2245	0.731099	0.0898402	1	0.00593894	-0.992449	0.00593894	1	-0.121013	-0.992449	-0.121013	1	790.102	0.352161	0.0455948
ENSG00000182636	ENSG00000141401	NDN	IMPA2	47	1.10706	3.82132	0.456734	0.412842	1.56275	0.227002	1	-0.0169054	-0.658048	-0.0169054	1	-0.723157	-0.658048	-0.723157	1	5785.01	0.398296	0.0389319
ENSG00000182636	ENSG00000196275	NDN	GTF2IRD2	47	1.31342	1.88922	0.712419	0.437014	0.385503	0.245601	1	-0.0125752	-0.877239	-0.0125752	1	-0.429823	-0.877239	-0.429823	1	3747.72	0.238527	0.0129215
ENSG00000182636	ENSG00000067606	NDN	PRKCZ	47	2.02696	1.70149	0.71658	0.923596	0.311519	0.327486	1	-0.00353749	-0.948742	-0.00353749	1	-0.282408	-0.948742	-0.282408	1	6509.44	0.136108	0.0146877
ENSG00000182636	ENSG00000184897	NDN	H1FX	47	1.83931	0.807756	0.603017	0.773282	0.137087	0.246904	1	-0.000133333	-0.971057	-0.000133333	1	-0.179897	-0.971057	-0.179897	1	1756.73	0.14183	0.0839141
ENSG00000182636	ENSG00000141933	NDN	TPGS1	47	1.62038	1.18322	1.49614	0.511951	0.167031	0.465308	1	-0.00538333	-0.948976	-0.00538333	1	-0.260119	-0.948976	-0.260119	1	8565.59	0.116027	0.139323
ENSG00000182636	ENSG00000189343	NDN	RPS2P46	47	1.20029	1.24354	0.327534	0.833042	0.50021	0.224478	1	-0.0128156	-0.909481	-0.0128156	1	-0.342137	-0.909481	-0.342137	1	1993.65	0.405557	0.314385
ENSG00000182636	ENSG00000108106	NDN	UBE2S	47	1.52038	1.92448	0.159902	1.37927	0.953895	0.149086	1	-0.00947336	-0.901247	-0.00947336	1	-0.390403	-0.901247	-0.390403	1	1473.96	0.353889	0.16888
ENSG00000182636	ENSG00000105373	NDN	GLTSCR2	47	2.31413	2.31389	0.193998	1.66808	0.688028	0.142811	1	-0.00332724	-0.939242	-0.00332724	1	-0.319879	-0.939242	-0.319879	1	1882.25	0.217516	0.031356
ENSG00000182636	ENSG00000104852	NDN	SNRNP70	47	3.09314	1.38238	0.351481	2.61937	0.297495	0.29506	1	0.00375278	-0.981934	0.00375278	1	-0.168401	-0.981934	-0.168401	1	4283.81	0.214262	0.102698
ENSG00000182636	ENSG00000167969	NDN	ECI1	47	1.99513	1.86349	0.433361	1.39701	0.552334	0.306483	1	-0.00433219	-0.940813	-0.00433219	1	-0.306582	-0.940813	-0.306582	1	6361.51	0.24001	0.0625676
ENSG00000182636	ENSG00000136802	NDN	LRRC8A	47	0.831781	2.63213	0.231865	0.343083	1.13092	0.116892	1	-0.0243224	-0.672257	-0.0243224	1	-0.688481	-0.672257	-0.688481	1	904.396	0.313174	0.0780257
ENSG00000182636	ENSG00000130511	NDN	SSBP4	47	2.56791	1.81229	0.611709	1.61003	0.376719	0.384011	1	-0.000462308	-0.964009	-0.000462308	1	-0.242256	-0.964009	-0.242256	1	9979.97	0.16773	0.0182871
ENSG00000182636	ENSG00000133895	NDN	MEN1	47	1.7536	1.35455	1.11517	0.63784	0.210222	0.402175	1	-0.00469754	-0.949022	-0.00469754	1	-0.268855	-0.949022	-0.268855	1	7417.38	0.121878	0.0493862
ENSG00000182636	ENSG00000038219	NDN	BOD1L1	47	1.98335	3.02272	0.220729	1.04458	0.894753	0.124611	1	-0.00665427	-0.88461	-0.00665427	1	-0.442976	-0.88461	-0.442976	1	1968.5	0.175825	0.0143897
ENSG00000182636	ENSG00000075043	NDN	KCNQ2	47	2.04144	2.92932	0.454885	1.15339	0.886984	0.273012	1	-0.00613504	-0.894709	-0.00613504	1	-0.423489	-0.894709	-0.423489	1	9158.87	0.185737	0.0175179
ENSG00000182636	ENSG00000164164	NDN	OTUD4	47	1.48923	1.22558	0.722003	0.524363	0.20843	0.250687	1	-0.00745206	-0.938541	-0.00745206	1	-0.285754	-0.938541	-0.285754	1	2544.64	0.177959	0.142517
ENSG00000182636	ENSG00000159692	NDN	CTBP1	47	1.35709	0.847336	0.194169	1.0044	0.327182	0.138859	1	-0.00685642	-0.947649	-0.00685642	1	-0.23802	-0.947649	-0.23802	1	562.79	0.361946	0.321543
ENSG00000182636	ENSG00000126934	NDN	MAP2K2	47	1.87323	2.18043	0.192208	1.1947	0.672987	0.126096	1	-0.00618399	-0.918747	-0.00618399	1	-0.363501	-0.918747	-0.363501	1	1296.33	0.234351	0.0431952
ENSG00000182636	ENSG00000184207	NDN	PGP	47	2.63678	4.03998	0.136735	2.40413	1.97276	0.135059	1	-0.00437452	-0.890306	-0.00437452	1	-0.441298	-0.890306	-0.441298	1	3811.66	0.249777	0.0652415
ENSG00000182636	ENSG00000161013	NDN	MGAT4B	47	1.59969	1.32804	1.29323	0.556016	0.212613	0.445419	1	-0.00642359	-0.941166	-0.00642359	1	-0.285766	-0.941166	-0.285766	1	8799.82	0.143333	0.0650102
ENSG00000182636	ENSG00000157259	NDN	GATAD1	47	1.56811	1.47063	0.497242	0.841218	0.379208	0.266327	1	-0.00747051	-0.931844	-0.00747051	1	-0.312894	-0.931844	-0.312894	1	3494.29	0.251496	0.110573
ENSG00000182636	ENSG00000106086	NDN	PLEKHA8	47	1.68739	1.47454	0.82463	0.697147	0.274843	0.339763	1	-0.00598764	-0.939947	-0.00598764	1	-0.295389	-0.939947	-0.295389	1	5773.07	0.16476	0.0456289
ENSG00000182636	ENSG00000214530	NDN	STARD10	47	1.40201	1.32338	1.47695	0.453748	0.220791	0.474063	1	-0.00932811	-0.926088	-0.00932811	1	-0.316922	-0.926088	-0.316922	1	9724.3	0.190225	0.0750651
ENSG00000182636	ENSG00000089876	NDN	DHX32	47	2.17097	1.00141	0.933011	1.14789	0.180302	0.484342	1	0.00119844	-0.974661	0.00119844	1	-0.181222	-0.974661	-0.181222	1	8132.84	0.156627	0.496893
ENSG00000182636	ENSG00000121413	NDN	ZSCAN18	47	2.37305	1.15573	0.763761	1.4275	0.219598	0.453047	1	0.00156683	-0.975399	0.00156683	1	-0.185828	-0.975399	-0.185828	1	8200.33	0.170687	0.240983
ENSG00000182636	ENSG00000197530	NDN	MIB2	47	1.83539	2.18351	0.61402	0.878151	0.515295	0.302678	1	-0.0065306	-0.915683	-0.0065306	1	-0.369859	-0.915683	-0.369859	1	7444.85	0.173323	0.0132253
ENSG00000182636	ENSG00000107854	NDN	TNKS2	47	3.60383	4.04492	0.0925114	4.36121	1.95208	0.116845	1	-0.00174067	-0.935993	-0.00174067	1	-0.342539	-0.935993	-0.342539	1	3133.89	0.276769	0.0629814
ENSG00000182636	ENSG00000176393	NDN	RNPEP	47	3.03739	1.46821	0.262188	3.21137	0.407724	0.275159	1	0.00309876	-0.97991	0.00309876	1	-0.178734	-0.97991	-0.178734	1	3994.41	0.264543	0.128513
ENSG00000182636	ENSG00000176788	NDN	BASP1	47	1.2405	1.58155	1.04959	0.39106	0.298742	0.335312	1	-0.0132469	-0.889984	-0.0132469	1	-0.395516	-0.889984	-0.395516	1	5680.07	0.270866	0.0289883
ENSG00000182636	ENSG00000110888	NDN	CAPRIN2	47	3.41953	1.11563	0.366645	2.85786	0.208182	0.302929	1	0.0064101	-0.988212	0.0064101	1	-0.133151	-0.988212	-0.133151	1	3595.03	0.200893	0.290706
ENSG00000182636	ENSG00000196411	NDN	EPHB4	47	1.7903	1.98572	0.250401	0.914447	0.487342	0.130593	1	-0.00650939	-0.922249	-0.00650939	1	-0.351405	-0.922249	-0.351405	1	1223.39	0.196071	0.0246066
ENSG00000182636	ENSG00000103266	NDN	STUB1	47	2.98456	2.00768	0.241181	3.2348	0.65651	0.262163	1	0.000656844	-0.968794	0.000656844	1	-0.230086	-0.968794	-0.230086	1	5412.67	0.271351	0.0659844
ENSG00000182636	ENSG00000111412	NDN	C12orf49	47	1.75256	1.64956	1.00988	0.64385	0.274254	0.372767	1	-0.00591568	-0.935967	-0.00591568	1	-0.311224	-0.935967	-0.311224	1	7941.71	0.12438	0.0111593
ENSG00000182636	ENSG00000011243	NDN	AKAP8L	47	2.77537	1.53283	0.599409	1.80924	0.289464	0.3884	1	0.00169747	-0.974868	0.00169747	1	-0.199512	-0.974868	-0.199512	1	8333.17	0.165909	0.0362047
ENSG00000182636	ENSG00000187239	NDN	FNBP1	47	1.98056	1.15881	0.82703	0.785044	0.171247	0.322821	1	-0.00138004	-0.965391	-0.00138004	1	-0.216884	-0.965391	-0.216884	1	4121.25	0.109126	0.1794
ENSG00000182636	ENSG00000143207	NDN	RFWD2	47	1.96573	1.58396	0.460903	0.941252	0.305327	0.220508	1	-0.00361077	-0.950365	-0.00361077	1	-0.274557	-0.950365	-0.274557	1	2697.76	0.155249	0.0311622
ENSG00000182636	ENSG00000118900	NDN	UBN1	47	1.58453	2.08201	0.669594	0.484672	0.348825	0.212088	1	-0.00897635	-0.898328	-0.00897635	1	-0.400501	-0.898328	-0.400501	1	3312.15	0.117125	0.00167632
ENSG00000182636	ENSG00000148290	NDN	SURF1	47	2.4752	4.40422	0.112681	2.69963	2.92254	0.136986	1	-0.00530031	-0.862024	-0.00530031	1	-0.492632	-0.862024	-0.492632	1	4299.2	0.293761	0.125185
ENSG00000182636	ENSG00000007520	NDN	TSR3	47	2.53726	1.60129	0.535677	1.5064	0.303865	0.316802	1	0.000219255	-0.968591	0.000219255	1	-0.222774	-0.968591	-0.222774	1	5805.03	0.156537	0.0270586
ENSG00000182636	ENSG00000198355	NDN	PIM3	47	2.27086	0.895547	0.727014	1.20289	0.155917	0.377552	1	0.00267423	-0.978886	0.00267423	1	-0.161805	-0.978886	-0.161805	1	4498.78	0.148252	0.253204
ENSG00000182636	ENSG00000111666	NDN	CHPT1	47	2.81449	1.70024	0.385798	2.06147	0.369205	0.28181	1	0.00113145	-0.972112	0.00113145	1	-0.213094	-0.972112	-0.213094	1	4995.21	0.191769	0.0322283
ENSG00000182636	ENSG00000197982	NDN	C1orf122	47	2.35261	2.00066	0.36662	1.63694	0.523769	0.257435	1	-0.00226832	-0.951737	-0.00226832	1	-0.281841	-0.951737	-0.281841	1	5047.45	0.206544	0.0313001
ENSG00000182636	ENSG00000157954	NDN	WIPI2	47	2.59924	2.89401	0.115961	3.06287	1.45088	0.141496	1	-0.00306453	-0.931741	-0.00306453	1	-0.34559	-0.931741	-0.34559	1	2587.59	0.302097	0.0992672
ENSG00000182636	ENSG00000144485	NDN	HES6	47	2.32172	1.26623	0.853749	1.11887	0.199192	0.406666	1	0.000590996	-0.97178	0.000590996	1	-0.202099	-0.97178	-0.202099	1	7253.5	0.121913	0.0941216
ENSG00000182636	ENSG00000166582	NDN	CENPV	47	1.83503	2.56788	0.135713	1.90468	1.44409	0.148361	1	-0.00721513	-0.895164	-0.00721513	1	-0.417184	-0.895164	-0.417184	1	2199.33	0.331617	0.141757
ENSG00000182636	ENSG00000186187	NDN	ZNRF1	47	1.44566	1.86749	1.04946	0.436451	0.317281	0.325435	1	-0.0104018	-0.896459	-0.0104018	1	-0.396971	-0.896459	-0.396971	1	6689.3	0.156392	0.00448849
ENSG00000182636	ENSG00000116731	NDN	PRDM2	47	2.52346	1.6281	0.398699	1.84722	0.385098	0.29093	1	3.07788e-05	-0.967604	3.07788e-05	1	-0.226646	-0.967604	-0.226646	1	4994.01	0.206986	0.055014
ENSG00000182636	ENSG00000160408	NDN	ST6GALNAC6	47	1.96721	1.40508	0.961235	0.885996	0.245735	0.429733	1	-0.0028239	-0.956916	-0.0028239	1	-0.250956	-0.956916	-0.250956	1	8936.17	0.140462	0.0531942
ENSG00000182636	ENSG00000135837	NDN	CEP350	47	2.35276	2.64031	0.256719	1.50258	0.741407	0.169421	1	-0.00379511	-0.928822	-0.00379511	1	-0.349474	-0.928822	-0.349474	1	3186.6	0.186434	0.0160866
ENSG00000182636	ENSG00000090238	NDN	YPEL3	47	1.81743	1.98523	0.744444	0.604452	0.312986	0.252586	1	-0.0062444	-0.924279	-0.0062444	1	-0.347116	-0.924279	-0.347116	1	4590.64	0.0915881	0.00147566
ENSG00000182636	ENSG00000115694	NDN	STK25	47	3.38522	4.08303	0.0436519	7.70355	3.96264	0.104418	1	-0.00225197	-0.927378	-0.00225197	1	-0.363838	-0.927378	-0.363838	1	2501.17	0.379154	0.220359
ENSG00000182636	ENSG00000182500	NDN	ORAI1	47	2.08223	1.585	0.685739	0.990627	0.288176	0.32565	1	-0.00265309	-0.955272	-0.00265309	1	-0.261711	-0.955272	-0.261711	1	5932.68	0.140286	0.0242136
ENSG00000182636	ENSG00000110917	NDN	MLEC	47	48.7246	3.62429	0.0037411	1321.98	2.75954	0.101422	1	0.00592788	-0.999673	0.00592788	1	-0.0308011	-0.999673	-0.0308011	1	2205.72	0.485683	0.173403
ENSG00000182636	ENSG00000164713	NDN	BRI3	47	4.68646	1.54224	0.18067	7.83591	0.453564	0.300211	1	0.00680921	-0.990768	0.00680921	1	-0.127246	-0.990768	-0.127246	1	5140.95	0.320176	0.119146
ENSG00000182636	ENSG00000123159	NDN	GIPC1	47	1.9427	1.67249	0.647943	0.933809	0.333489	0.312357	1	-0.00414636	-0.945824	-0.00414636	1	-0.288837	-0.945824	-0.288837	1	5763.97	0.159123	0.0249372
ENSG00000182636	ENSG00000159335	NDN	PTMS	47	0.88457	0.468541	0.702262	0.299936	0.142397	0.218776	1	-0.012051	-0.920746	-0.012051	1	-0.228967	-0.920746	-0.228967	1	976.041	0.351101	0.00027059
ENSG00000182636	ENSG00000079805	NDN	DNM2	47	1.66323	1.53164	0.308529	0.969725	0.412706	0.179942	1	-0.00650099	-0.935646	-0.00650099	1	-0.307387	-0.935646	-0.307387	1	1685.09	0.2488	0.102208
ENSG00000182636	ENSG00000196312	NDN	HIATL2	47	1.65361	1.40066	1.14	0.574856	0.220551	0.393953	1	-0.00607626	-0.941234	-0.00607626	1	-0.289171	-0.941234	-0.289171	1	7316.78	0.130845	0.0380437
ENSG00000182636	ENSG00000099954	NDN	CECR2	47	1.39819	2.28798	0.516515	0.446936	0.469112	0.175841	1	-0.0117966	-0.859957	-0.0117966	1	-0.469548	-0.859957	-0.469548	1	2435.65	0.188905	0.00435768
ENSG00000139687	ENSG00000111731	RB1	C2CD5	54	1.25659	1.86672	0.650713	0.342377	0.516666	0.149861	1	0.0751528	-0.583329	0.0751528	1	-0.776616	-0.583329	-0.776616	1	3315.79	0.228515	0.0497789
ENSG00000139687	ENSG00000069248	RB1	NUP133	54	2.75036	0.960875	0.208382	1.89162	0.615526	0.12455	1	0.11254	-0.862571	0.11254	1	-0.497636	-0.862571	-0.497636	1	2301.46	0.179579	0.474783
ENSG00000139687	ENSG00000086200	RB1	IPO11	54	1.14333	2.13415	0.418268	0.409186	0.787335	0.129373	1	0.0657174	-0.530001	0.0657174	1	-0.81398	-0.530001	-0.81398	1	2467.71	0.363784	0.0779203
ENSG00000139687	ENSG00000114423	RB1	CBLB	54	1.28541	1.10033	0.885406	0.310527	0.27314	0.156994	1	0.0803539	-0.677483	0.0803539	1	-0.660551	-0.677483	-0.660551	1	3050.26	0.181185	0.357447
ENSG00000139687	ENSG00000185722	RB1	ANKFY1	54	0.920288	1.7269	0.599437	0.172043	0.306365	0.0817638	1	0.0528208	-0.516609	0.0528208	1	-0.794223	-0.516609	-0.794223	1	840.423	0.322551	0.0107342
ENSG00000139687	ENSG00000104687	RB1	GSR	54	0.819397	1.57202	0.761738	0.206256	0.359492	0.12787	1	0.0460373	-0.505653	0.0460373	1	-0.786184	-0.505653	-0.786184	1	1920.18	0.19267	0.0588736
ENSG00000139687	ENSG00000185728	RB1	YTHDF3	54	2.79066	0.662606	0.300929	1.63825	0.414032	0.149235	1	0.101476	-0.886519	0.101476	1	-0.426887	-0.886519	-0.426887	1	2822.51	0.139758	0.20946
ENSG00000139687	ENSG00000068305	RB1	MEF2A	54	1.35428	1.25281	0.655774	0.349348	0.32678	0.13015	1	0.0834842	-0.672728	0.0834842	1	-0.680957	-0.672728	-0.680957	1	2233.93	0.157655	0.221358
ENSG00000139687	ENSG00000116688	RB1	MFN2	54	1.5551	1.4627	0.48779	0.504304	0.475128	0.131746	1	0.0919258	-0.685109	0.0919258	1	-0.694047	-0.685109	-0.694047	1	2567.76	0.138094	0.167364
ENSG00000139687	ENSG00000109572	RB1	CLCN3	54	1.175	1.17485	0.633341	0.331561	0.333876	0.128633	1	0.0746641	-0.645299	0.0746641	1	-0.686862	-0.645299	-0.686862	1	2029.38	0.29996	0.301376
ENSG00000139687	ENSG00000101079	RB1	NDRG3	54	1.53412	1.72298	0.368327	0.497168	0.564046	0.103765	1	0.0902742	-0.653273	0.0902742	1	-0.732395	-0.653273	-0.732395	1	1695.28	0.143866	0.102858
ENSG00000139687	ENSG00000186001	RB1	LRCH3	54	1.51693	1.06931	0.278486	0.448961	0.328045	0.0636141	1	0.0897521	-0.722953	0.0897521	1	-0.629322	-0.722953	-0.629322	1	524.094	0.127468	0.416759
ENSG00000139687	ENSG00000183808	RB1	RBM12B	54	1.41764	1.59905	0.56371	0.32222	0.365545	0.10666	1	0.0854385	-0.645313	0.0854385	1	-0.727628	-0.645313	-0.727628	1	1676.11	0.100383	0.0537077
ENSG00000139687	ENSG00000132356	RB1	PRKAA1	54	1.12142	1.25706	0.714467	0.256667	0.285375	0.117468	1	0.0712352	-0.623107	0.0712352	1	-0.707253	-0.623107	-0.707253	1	1701.2	0.319091	0.185967
ENSG00000139687	ENSG00000136051	RB1	KIAA1033	54	1.4686	1.62604	0.347975	0.461161	0.513989	0.0923075	1	0.0877234	-0.651885	0.0877234	1	-0.726161	-0.651885	-0.726161	1	1283.89	0.157183	0.114414
ENSG00000139687	ENSG00000013523	RB1	ANGEL1	54	1.39246	1.52417	0.771619	0.345275	0.379336	0.156253	1	0.0845411	-0.648845	0.0845411	1	-0.719727	-0.648845	-0.719727	1	3503.43	0.130494	0.0865266
ENSG00000139687	ENSG00000024048	RB1	UBR2	54	1.36341	1.5033	0.436562	0.377061	0.416953	0.0975911	1	0.083202	-0.645553	0.083202	1	-0.71972	-0.645553	-0.71972	1	1347.37	0.169848	0.116482
ENSG00000139687	ENSG00000103160	RB1	HSDL1	54	3.98737	0.609746	0.261344	2.71356	0.385859	0.157891	1	0.102526	-0.934434	0.102526	1	-0.349642	-0.934434	-0.349642	1	3245.01	0.138054	0.158302
ENSG00000139687	ENSG00000115839	RB1	RAB3GAP1	54	2.04819	1.02584	0.39523	0.809139	0.407379	0.129506	1	0.103767	-0.798356	0.103767	1	-0.568213	-0.798356	-0.568213	1	2355.45	0.1005	0.474834
ENSG00000139687	ENSG00000150401	RB1	DCUN1D2	54	1.13781	1.16215	1.24471	0.192231	0.197162	0.149042	1	0.0726567	-0.638589	0.0726567	1	-0.688747	-0.638589	-0.688747	1	2685.52	0.238354	0.207328
ENSG00000139687	ENSG00000135049	RB1	AGTPBP1	54	1.85608	1.40465	0.340322	0.695928	0.517853	0.109697	1	0.10234	-0.737017	0.10234	1	-0.655288	-0.737017	-0.655288	1	1882.21	0.112146	0.21909
ENSG00000139687	ENSG00000030066	RB1	NUP160	54	0.910186	2.2203	0.240714	0.433406	1.04661	0.0924616	1	0.0467276	-0.462427	0.0467276	1	-0.841906	-0.462427	-0.841906	1	1142.99	0.418329	0.12453
ENSG00000139687	ENSG00000138081	RB1	FBXO11	54	1.2167	1.28873	0.557365	0.309298	0.327767	0.105719	1	0.0764851	-0.640488	0.0764851	1	-0.702025	-0.640488	-0.702025	1	1430.73	0.243365	0.191252
ENSG00000139687	ENSG00000107290	RB1	SETX	54	2.34887	0.80848	0.27379	1.00365	0.359594	0.0971099	1	0.103425	-0.846038	0.103425	1	-0.494607	-0.846038	-0.494607	1	1244.18	0.0924536	0.298311
ENSG00000139687	ENSG00000172007	RB1	RAB33B	54	1.17681	1.04546	0.909116	0.304218	0.278102	0.164951	1	0.0750715	-0.661764	0.0750715	1	-0.66197	-0.661764	-0.66197	1	3218.56	0.281831	0.435398
ENSG00000139687	ENSG00000100991	RB1	TRPC4AP	54	4.60295	0.490182	0.178981	4.60684	0.472809	0.160612	1	0.0938714	-0.951821	0.0938714	1	-0.297377	-0.951821	-0.297377	1	3153.08	0.21889	0.142992
ENSG00000139687	ENSG00000033627	RB1	ATP6V0A1	54	1.75346	1.21736	0.50767	0.503491	0.350471	0.120062	1	0.0984477	-0.742486	0.0984477	1	-0.633328	-0.742486	-0.633328	1	2068.54	0.070347	0.268942
ENSG00000139687	ENSG00000165832	RB1	TRUB1	54	1.2585	1.77681	0.67409	0.321904	0.45865	0.14328	1	0.075921	-0.593449	0.075921	1	-0.766165	-0.593449	-0.766165	1	2980.59	0.212839	0.0482126
ENSG00000139687	ENSG00000103540	RB1	CCP110	54	1.21961	1.19503	0.684507	0.2976	0.294277	0.122451	1	0.0769753	-0.652453	0.0769753	1	-0.685512	-0.652453	-0.685512	1	1873.27	0.231972	0.255241
ENSG00000139687	ENSG00000115109	RB1	EPB41L5	54	1.99174	0.721542	0.478501	0.832395	0.342907	0.15799	1	0.0955311	-0.821626	0.0955311	1	-0.503593	-0.821626	-0.503593	1	3031.35	0.119499	0.210268
ENSG00000139687	ENSG00000134313	RB1	KIDINS220	54	1.49753	1.06185	0.710118	0.42375	0.312025	0.154263	1	0.0890067	-0.720608	0.0890067	1	-0.629881	-0.720608	-0.629881	1	3060.89	0.122901	0.421833
ENSG00000139687	ENSG00000070269	RB1	TMEM260	54	1.39265	1.06241	0.717616	0.32328	0.256139	0.124893	1	0.0849634	-0.702362	0.0849634	1	-0.641275	-0.702362	-0.641275	1	1959	0.11506	0.404236
ENSG00000139687	ENSG00000180776	RB1	ZDHHC20	54	1.0575	1.79318	0.929358	0.197487	0.33003	0.13612	1	0.062707	-0.545068	0.062707	1	-0.787975	-0.545068	-0.787975	1	2495.18	0.386058	0.00995991
ENSG00000139687	ENSG00000178904	RB1	DPY19L3	54	0.970648	1.56943	0.521916	0.226888	0.350735	0.0880876	1	0.0584689	-0.548183	0.0584689	1	-0.769983	-0.548183	-0.769983	1	969.702	0.448788	0.0553203
ENSG00000139687	ENSG00000141367	RB1	CLTC	54	2.06198	0.941245	0.139168	1.12488	0.526878	0.062328	1	0.10248	-0.807941	0.10248	1	-0.549061	-0.807941	-0.549061	1	526.931	0.17479	0.455823
ENSG00000139687	ENSG00000083312	RB1	TNPO1	54	2.37011	0.871469	0.226869	1.18226	0.439587	0.0948262	1	0.105627	-0.842419	0.105627	1	-0.50736	-0.842419	-0.50736	1	1226.85	0.125948	0.385588
ENSG00000139687	ENSG00000069956	RB1	MAPK6	54	3.37494	0.756593	0.150794	2.37653	0.490712	0.0932442	1	0.109206	-0.907661	0.109206	1	-0.413649	-0.907661	-0.413649	1	1206.77	0.161176	0.311003
ENSG00000139687	ENSG00000159592	RB1	GPBP1L1	54	1.40908	1.35872	0.170844	0.638409	0.61912	0.0615164	1	0.0858308	-0.670801	0.0858308	1	-0.692837	-0.670801	-0.692837	1	522.204	0.262267	0.282433
ENSG00000139687	ENSG00000144036	RB1	EXOC6B	54	1.1345	1.01042	0.807977	0.219364	0.201568	0.107252	1	0.0729258	-0.656906	0.0729258	1	-0.659711	-0.656906	-0.659711	1	1331.47	0.271255	0.479478
ENSG00000139687	ENSG00000037749	RB1	MFAP3	54	1.01843	1.17689	0.799196	0.208354	0.236376	0.11085	1	0.0653802	-0.608387	0.0653802	1	-0.705016	-0.608387	-0.705016	1	1437.12	0.464936	0.228849
ENSG00000139687	ENSG00000131558	RB1	EXOC4	54	1.64885	0.803734	0.434651	0.707208	0.386195	0.141276	1	0.0905954	-0.772539	0.0905954	1	-0.556846	-0.772539	-0.556846	1	2395.89	0.181604	0.306751
ENSG00000139687	ENSG00000138078	RB1	PREPL	54	1.32177	1.49594	0.513237	0.378277	0.428745	0.117416	1	0.0811241	-0.638094	0.0811241	1	-0.722981	-0.638094	-0.722981	1	1921.62	0.199479	0.126388
ENSG00000139687	ENSG00000145868	RB1	FBXO38	54	1.78281	0.820158	0.620307	0.57815	0.293116	0.1564	1	0.0941577	-0.788335	0.0941577	1	-0.547508	-0.788335	-0.547508	1	3020.08	0.0908554	0.271119
ENSG00000139687	ENSG00000138660	RB1	AP1AR	54	1.17142	1.44805	0.522172	0.332125	0.406527	0.112451	1	0.0730335	-0.611529	0.0730335	1	-0.731881	-0.611529	-0.731881	1	1659.08	0.303992	0.137786
ENSG00000139687	ENSG00000119682	RB1	AREL1	54	1.06159	1.30093	0.868291	0.199198	0.239013	0.115461	1	0.067251	-0.603526	0.067251	1	-0.721186	-0.603526	-0.721186	1	1629.07	0.379218	0.106872
ENSG00000139687	ENSG00000159256	RB1	MORC3	54	1.58801	1.09316	0.629612	0.435406	0.308612	0.135635	1	0.0923749	-0.731598	0.0923749	1	-0.626621	-0.731598	-0.626621	1	2439.86	0.09141	0.381992
ENSG00000139687	ENSG00000023287	RB1	RB1CC1	54	1.68232	1.0372	0.188272	0.798697	0.510102	0.0707321	1	0.0948936	-0.751824	0.0948936	1	-0.605701	-0.751824	-0.605701	1	662.735	0.198468	0.471073
ENSG00000139687	ENSG00000188352	RB1	FOCAD	54	0.841378	1.26803	0.683092	0.226337	0.314617	0.115919	1	0.051709	-0.549174	0.051709	1	-0.740726	-0.549174	-0.740726	1	1507.97	0.243299	0.199117
ENSG00000139687	ENSG00000036549	RB1	ZZZ3	54	1.65308	1.38225	0.360122	0.539445	0.450443	0.0980354	1	0.0956761	-0.709856	0.0956761	1	-0.671568	-0.709856	-0.671568	1	1423.77	0.115806	0.200032
ENSG00000139687	ENSG00000166575	RB1	TMEM135	54	1.73593	1.16718	0.357033	0.638429	0.433416	0.107006	1	0.097597	-0.745382	0.097597	1	-0.625818	-0.745382	-0.625818	1	1608.17	0.127199	0.350652
ENSG00000139687	ENSG00000171109	RB1	MFN1	54	1.13229	2.04427	0.346092	0.309597	0.569896	0.0800768	1	0.0657296	-0.536521	0.0657296	1	-0.806677	-0.536521	-0.806677	1	928.196	0.335486	0.0363682
ENSG00000139687	ENSG00000116191	RB1	RALGPS2	54	1.38284	0.976049	0.80431	0.365207	0.273064	0.156395	1	0.084169	-0.710845	0.084169	1	-0.62446	-0.710845	-0.62446	1	2977.5	0.149724	0.465225
ENSG00000139687	ENSG00000164329	RB1	PAPD4	54	1.52916	1.33366	0.523074	0.46019	0.403637	0.127566	1	0.0909637	-0.695034	0.0909637	1	-0.67622	-0.695034	-0.67622	1	2302.35	0.127779	0.20615
ENSG00000139687	ENSG00000140718	RB1	FTO	54	2.30789	1.46565	0.243444	0.675604	0.400674	0.0642025	1	0.11367	-0.783989	0.11367	1	-0.623958	-0.783989	-0.623958	1	719.939	0.0292176	0.12529
ENSG00000139687	ENSG00000072415	RB1	MPP5	54	1.22534	1.09026	0.934941	0.286949	0.261697	0.157527	1	0.0774683	-0.666493	0.0774683	1	-0.665316	-0.666493	-0.665316	1	3013.48	0.217955	0.365796
ENSG00000139687	ENSG00000151292	RB1	CSNK1G3	54	2.08522	1.55994	0.238782	0.832245	0.5981	0.0857078	1	0.109021	-0.750651	0.109021	1	-0.657867	-0.750651	-0.657867	1	1270.84	0.0990496	0.176793
ENSG00000139687	ENSG00000121486	RB1	TRMT1L	54	1.87698	1.37009	0.451339	0.665675	0.477337	0.13718	1	0.102832	-0.743371	0.102832	1	-0.647673	-0.743371	-0.647673	1	2922.62	0.0967903	0.220867
ENSG00000139687	ENSG00000081177	RB1	EXD2	54	1.39911	1.28914	0.887896	0.292248	0.271787	0.145189	1	0.0854851	-0.676968	0.0854851	1	-0.682386	-0.676968	-0.682386	1	2843.96	0.0890197	0.146205
ENSG00000139687	ENSG00000198730	RB1	CTR9	54	3.0887	0.717648	0.22778	2.01322	0.459611	0.128252	1	0.105937	-0.897856	0.105937	1	-0.421361	-0.897856	-0.421361	1	2194.12	0.152199	0.270865
ENSG00000139687	ENSG00000115365	RB1	LANCL1	54	1.64367	1.36752	0.464709	0.53509	0.445018	0.125709	1	0.0953223	-0.709984	0.0953223	1	-0.670122	-0.709984	-0.670122	1	2324.97	0.117282	0.206368
ENSG00000139687	ENSG00000127980	RB1	PEX1	54	1.30855	1.24827	0.575263	0.365649	0.352229	0.122138	1	0.0813241	-0.664324	0.0813241	1	-0.685118	-0.664324	-0.685118	1	1940.07	0.201349	0.242051
ENSG00000139687	ENSG00000132716	RB1	DCAF8	54	3.73358	0.816633	0.194627	2.54401	0.47203	0.118527	1	0.113448	-0.917189	0.113448	1	-0.407597	-0.917189	-0.407597	1	2059.65	0.143824	0.349645
ENSG00000139687	ENSG00000163960	RB1	UBXN7	54	2.2947	0.924227	0.335692	1.03326	0.41733	0.126668	1	0.105988	-0.831567	0.105988	1	-0.525207	-0.831567	-0.525207	1	2226.12	0.107955	0.428321
ENSG00000139687	ENSG00000140262	RB1	TCF12	54	2.51996	0.769629	0.236135	1.39408	0.441284	0.10948	1	0.103974	-0.861939	0.103974	1	-0.472148	-0.861939	-0.472148	1	1576.29	0.140353	0.301949
ENSG00000139687	ENSG00000056586	RB1	RC3H2	54	1.0576	0.960295	0.844548	0.282759	0.265053	0.148794	1	0.0688706	-0.645707	0.0688706	1	-0.658192	-0.645707	-0.658192	1	2473.32	0.419702	0.440756
ENSG00000139687	ENSG00000165997	RB1	ARL5B	54	1.50179	1.22196	0.525425	0.514751	0.424926	0.142339	1	0.0897664	-0.702999	0.0897664	1	-0.659827	-0.702999	-0.659827	1	2750.3	0.167123	0.301845
ENSG00000139687	ENSG00000189091	RB1	SF3B3	54	1.3724	1.48705	0.129595	0.675064	0.733656	0.0514725	1	0.0837127	-0.649156	0.0837127	1	-0.716418	-0.649156	-0.716418	1	374.31	0.291797	0.254884
ENSG00000139687	ENSG00000054523	RB1	KIF1B	54	2.77562	0.801595	0.215503	1.45853	0.414435	0.0969156	1	0.107509	-0.875883	0.107509	1	-0.461186	-0.875883	-0.461186	1	1284.44	0.114527	0.317086
ENSG00000139687	ENSG00000152556	RB1	PFKM	54	2.23043	0.715701	0.23774	1.06961	0.380971	0.0925302	1	0.0987171	-0.84424	0.0987171	1	-0.481653	-0.84424	-0.481653	1	1064.77	0.127683	0.229472
ENSG00000139687	ENSG00000126746	RB1	ZNF384	54	1.22123	1.33812	0.648394	0.40353	0.441298	0.161651	1	0.0765109	-0.635547	0.0765109	1	-0.709612	-0.635547	-0.709612	1	3392.65	0.292957	0.223545
ENSG00000139687	ENSG00000100099	RB1	HPS4	54	1.56031	1.23002	0.391732	0.454049	0.362284	0.0912311	1	0.0920163	-0.711843	0.0920163	1	-0.655169	-0.711843	-0.655169	1	1148.88	0.111424	0.264158
ENSG00000139687	ENSG00000137713	RB1	PPP2R1B	54	3.9281	0.785835	0.147238	2.96008	0.495399	0.0995204	1	0.112606	-0.924696	0.112606	1	-0.391576	-0.924696	-0.391576	1	1438.02	0.163619	0.33367
ENSG00000139687	ENSG00000197226	RB1	TBC1D9B	54	1.68772	0.858195	0.595919	0.509769	0.283083	0.138549	1	0.092604	-0.771969	0.092604	1	-0.565922	-0.771969	-0.565922	1	2372.05	0.0916341	0.309288
ENSG00000139687	ENSG00000137075	RB1	RNF38	54	1.08763	1.5628	0.680913	0.25538	0.359503	0.120856	1	0.0668646	-0.578511	0.0668646	1	-0.756821	-0.578511	-0.756821	1	1906.92	0.366454	0.0618246
ENSG00000139687	ENSG00000165434	RB1	PGM2L1	54	1.34374	1.37084	0.378219	0.457308	0.468362	0.101004	1	0.082724	-0.656889	0.082724	1	-0.701683	-0.656889	-0.701683	1	1386.23	0.227854	0.216078
ENSG00000139687	ENSG00000112200	RB1	ZNF451	54	1.42958	1.47333	0.31807	0.375968	0.388895	0.0681974	1	0.0864786	-0.661598	0.0864786	1	-0.708473	-0.661598	-0.708473	1	666.045	0.129268	0.114582
ENSG00000139687	ENSG00000088280	RB1	ASAP3	54	1.37985	1.35379	0.568813	0.342124	0.337511	0.111253	1	0.0844944	-0.665854	0.0844944	1	-0.695124	-0.665854	-0.695124	1	1691.61	0.136045	0.14974
ENSG00000139687	ENSG00000132842	RB1	AP3B1	54	2.88239	0.88427	0.188819	2.11722	0.608144	0.120437	1	0.111382	-0.876149	0.111382	1	-0.472199	-0.876149	-0.472199	1	2092.09	0.189066	0.424915
ENSG00000139687	ENSG00000117335	RB1	CD46	54	2.36237	0.585079	0.17591	1.38237	0.411904	0.0833645	1	0.0943768	-0.865317	0.0943768	1	-0.436902	-0.865317	-0.436902	1	816.823	0.164508	0.159267
ENSG00000139687	ENSG00000168152	RB1	THAP9	54	1.37614	1.5174	0.880495	0.273433	0.302504	0.142192	1	0.0837719	-0.646448	0.0837719	1	-0.720437	-0.646448	-0.720437	1	2881.78	0.0874733	0.0466366
ENSG00000139687	ENSG00000153207	RB1	AHCTF1	54	1.12278	1.33248	0.747659	0.254375	0.298024	0.123637	1	0.0708556	-0.614213	0.0708556	1	-0.719476	-0.614213	-0.719476	1	1920.53	0.315698	0.134908
ENSG00000139687	ENSG00000136144	RB1	RCBTB1	54	1.26313	1.60126	0.638382	0.322475	0.408974	0.131025	1	0.0773723	-0.613942	0.0773723	1	-0.743698	-0.613942	-0.743698	1	2405.82	0.209152	0.0738289
ENSG00000139687	ENSG00000125686	RB1	MED1	54	1.74748	0.952705	0.514123	0.651605	0.37425	0.151258	1	0.0956746	-0.769876	0.0956746	1	-0.58129	-0.769876	-0.58129	1	2968.03	0.128338	0.449967
ENSG00000139687	ENSG00000166704	RB1	ZNF606	54	1.3926	1.12022	0.977841	0.285595	0.23618	0.151944	1	0.0851254	-0.695526	0.0851254	1	-0.652618	-0.695526	-0.652618	1	2954.09	0.0876206	0.306466
ENSG00000139687	ENSG00000108406	RB1	DHX40	54	1.54574	1.22424	0.630507	0.52777	0.423512	0.171657	1	0.0914577	-0.710105	0.0914577	1	-0.655646	-0.710105	-0.655646	1	4045.66	0.152995	0.299389
ENSG00000139687	ENSG00000211455	RB1	STK38L	54	1.33278	2.06438	0.418691	0.42109	0.677584	0.118121	1	0.0781395	-0.578881	0.0781395	1	-0.790051	-0.578881	-0.790051	1	2199.26	0.216513	0.0612017
ENSG00000139687	ENSG00000172661	RB1	FAM21C	54	2.15312	1.20251	0.338045	0.860205	0.463579	0.116	1	0.108338	-0.792564	0.108338	1	-0.593046	-0.792564	-0.593046	1	2067.44	0.0930091	0.332033
ENSG00000139687	ENSG00000073849	RB1	ST6GAL1	54	2.30646	1.04251	0.310636	1.33919	0.587613	0.153589	1	0.108749	-0.822144	0.108749	1	-0.549008	-0.822144	-0.549008	1	3462.01	0.166945	0.471307
ENSG00000139687	ENSG00000156642	RB1	NPTN	54	0.502654	2.20174	0.352237	0.199694	0.661699	0.0811421	1	0.00315254	-0.337258	0.00315254	1	-0.874317	-0.337258	-0.874317	1	704.619	0.00802649	0.037614
ENSG00000139687	ENSG00000148606	RB1	POLR3A	54	1.27332	1.80511	0.385917	0.405602	0.581987	0.103093	1	0.0765835	-0.593558	0.0765835	1	-0.768007	-0.593558	-0.768007	1	1560.28	0.251718	0.0862872
ENSG00000139687	ENSG00000103226	RB1	NOMO3	54	1.72678	0.804888	0.20242	1.40259	0.728496	0.126368	1	0.0925378	-0.782831	0.0925378	1	-0.549319	-0.782831	-0.549319	1	1941.9	0.30329	0.394955
ENSG00000139687	ENSG00000181104	RB1	F2R	54	1.35113	1.11025	0.545697	0.487511	0.412114	0.147386	1	0.0833309	-0.689012	0.0833309	1	-0.655218	-0.689012	-0.655218	1	2742.31	0.237327	0.395071
ENSG00000139687	ENSG00000067704	RB1	IARS2	54	2.32002	0.695989	0.225385	1.39518	0.464998	0.110722	1	0.0990006	-0.853165	0.0990006	1	-0.469442	-0.853165	-0.469442	1	1522.71	0.174273	0.258093
ENSG00000139687	ENSG00000163214	RB1	DHX57	54	1.03848	1.58447	0.693488	0.238391	0.353351	0.118665	1	0.0632888	-0.563886	0.0632888	1	-0.764816	-0.563886	-0.764816	1	1812.22	0.43621	0.0521271
ENSG00000139687	ENSG00000197045	RB1	GMFB	54	1.71307	1.12204	0.206067	0.845003	0.563314	0.0819503	1	0.0965734	-0.747002	0.0965734	1	-0.619509	-0.747002	-0.619509	1	923.635	0.201344	0.414671
ENSG00000139687	ENSG00000134899	RB1	ERCC5	54	1.33183	1.26627	0.842064	0.311149	0.29859	0.150896	1	0.0824091	-0.666788	0.0824091	1	-0.6857	-0.666788	-0.6857	1	2995.81	0.145619	0.188351
ENSG00000139687	ENSG00000255529	RB1	POLR2M	54	1.60953	1.43959	0.38966	0.633199	0.566151	0.128286	1	0.0940846	-0.696683	0.0940846	1	-0.685011	-0.696683	-0.685011	1	2453.56	0.17014	0.220533
ENSG00000139687	ENSG00000164953	RB1	TMEM67	54	1.14624	1.41421	0.691268	0.194982	0.23759	0.0879815	1	0.0717419	-0.609807	0.0717419	1	-0.729562	-0.609807	-0.729562	1	999.178	0.228344	0.0436452
ENSG00000139687	ENSG00000166348	RB1	USP54	54	1.09469	1.10821	0.654161	0.235232	0.239524	0.0969599	1	0.0704325	-0.635463	0.0704325	1	-0.683636	-0.635463	-0.683636	1	1106	0.344489	0.326669
ENSG00000139687	ENSG00000181555	RB1	SETD2	54	2.13865	0.766528	0.302535	0.976516	0.381802	0.111734	1	0.0992335	-0.831677	0.0992335	1	-0.501976	-0.831677	-0.501976	1	1576.48	0.124513	0.271792
ENSG00000139687	ENSG00000112701	RB1	SENP6	54	2.18325	1.25763	0.225799	1.06641	0.587509	0.095702	1	0.109537	-0.790505	0.109537	1	-0.600284	-0.790505	-0.600284	1	1445.75	0.136194	0.331435
ENSG00000139687	ENSG00000196233	RB1	LCOR	54	1.1625	1.08649	0.866399	0.221158	0.21066	0.11606	1	0.074254	-0.65352	0.074254	1	-0.671704	-0.65352	-0.671704	1	1606.1	0.232923	0.341553
ENSG00000139687	ENSG00000145348	RB1	TBCK	54	1.56046	1.00419	0.399807	0.46869	0.316672	0.0924538	1	0.0907698	-0.737309	0.0907698	1	-0.611387	-0.737309	-0.611387	1	1091.73	0.11865	0.494743
ENSG00000139687	ENSG00000163104	RB1	SMARCAD1	54	2.03384	0.774624	0.248042	1.00276	0.419889	0.0978273	1	0.0978542	-0.820869	0.0978542	1	-0.513102	-0.820869	-0.513102	1	1198.11	0.153702	0.296887
ENSG00000139687	ENSG00000162714	RB1	ZNF496	54	1.45767	1.16275	0.561451	0.400239	0.326299	0.119468	1	0.0878905	-0.702182	0.0878905	1	-0.653671	-0.702182	-0.653671	1	1880.9	0.129085	0.310036
ENSG00000139687	ENSG00000164828	RB1	SUN1	54	5.30255	0.357863	0.0853981	5.77766	0.421828	0.0841867	1	0.0807271	-0.965285	0.0807271	1	-0.243725	-0.965285	-0.243725	1	798.809	0.229939	0.0670589
ENSG00000139687	ENSG00000107938	RB1	EDRF1	54	1.16386	1.61705	0.380398	0.363868	0.50148	0.0932474	1	0.0713649	-0.590215	0.0713649	1	-0.756005	-0.590215	-0.756005	1	1180.51	0.327189	0.112085
ENSG00000139687	ENSG00000198373	RB1	WWP2	54	1.3911	1.32904	0.617098	0.351379	0.338001	0.122708	1	0.0850655	-0.670847	0.0850655	1	-0.689899	-0.670847	-0.689899	1	2050.2	0.135457	0.167455
ENSG00000139687	ENSG00000154845	RB1	PPP4R1	54	1.37783	1.12049	0.490306	0.476948	0.398628	0.128143	1	0.0845007	-0.692781	0.0845007	1	-0.654273	-0.692781	-0.654273	1	2093.61	0.21596	0.381843
ENSG00000139687	ENSG00000164961	RB1	KIAA0196	54	1.58553	1.77216	0.437621	0.631697	0.714167	0.154079	1	0.092292	-0.657063	0.092292	1	-0.733605	-0.657063	-0.733605	1	3842.96	0.17917	0.142346
ENSG00000139687	ENSG00000102606	RB1	ARHGEF7	54	1.36145	1.15004	0.677259	0.392818	0.339413	0.147744	1	0.0838303	-0.686226	0.0838303	1	-0.661655	-0.686226	-0.661655	1	2797.21	0.180912	0.330158
ENSG00000139687	ENSG00000215717	RB1	TMEM167B	54	1.04532	1.2711	0.669656	0.272992	0.324687	0.122351	1	0.0664242	-0.603235	0.0664242	1	-0.718124	-0.603235	-0.718124	1	1806.7	0.434398	0.203819
ENSG00000139687	ENSG00000179889	RB1	PDXDC1	54	3.79868	0.865124	0.15457	2.93496	0.550501	0.107342	1	0.115821	-0.916778	0.115821	1	-0.414317	-0.916778	-0.414317	1	1744.76	0.172401	0.403718
ENSG00000139687	ENSG00000155229	RB1	MMS19	54	2.71612	0.753014	0.249648	1.71328	0.483037	0.133591	1	0.105079	-0.87586	0.105079	1	-0.454005	-0.87586	-0.454005	1	2365.5	0.160619	0.305667
ENSG00000139687	ENSG00000065150	RB1	IPO5	54	1.64196	1.0374	0.157978	0.848335	0.556482	0.0641502	1	0.0936743	-0.745955	0.0936743	1	-0.609848	-0.745955	-0.609848	1	540.874	0.226346	0.473343
ENSG00000139687	ENSG00000132405	RB1	TBC1D14	54	1.51177	1.42519	0.54832	0.538583	0.509369	0.160392	1	0.090196	-0.681809	0.090196	1	-0.692696	-0.681809	-0.692696	1	3721.34	0.173241	0.203879
ENSG00000139687	ENSG00000156931	RB1	VPS8	54	1.15578	1.49831	0.615889	0.259298	0.332223	0.105496	1	0.0717418	-0.602072	0.0717418	1	-0.740788	-0.602072	-0.740788	1	1468.94	0.27532	0.0698991
ENSG00000139687	ENSG00000186448	RB1	ZNF197	54	0.995186	1.14559	0.982456	0.193238	0.21813	0.12713	1	0.064103	-0.606526	0.064103	1	-0.702065	-0.606526	-0.702065	1	1861.87	0.490111	0.253752
ENSG00000139687	ENSG00000072803	RB1	FBXW11	54	1.95277	0.794721	0.441539	0.90695	0.405261	0.162809	1	0.0970074	-0.810537	0.0970074	1	-0.525318	-0.810537	-0.525318	1	3315	0.149215	0.307332
ENSG00000139687	ENSG00000121892	RB1	PDS5A	54	1.52453	0.970255	0.333597	0.596337	0.402403	0.0991641	1	0.0892669	-0.735495	0.0892669	1	-0.607946	-0.735495	-0.607946	1	1231.41	0.191606	0.470682
ENSG00000139687	ENSG00000267680	RB1	ZNF224	54	1.06597	1.03469	0.652529	0.244482	0.24087	0.100504	1	0.0690893	-0.638088	0.0690893	1	-0.672615	-0.638088	-0.672615	1	1155.06	0.394187	0.443022
ENSG00000139687	ENSG00000154727	RB1	GABPA	54	1.42225	1.0247	0.613636	0.392657	0.296252	0.127055	1	0.0859732	-0.712079	0.0859732	1	-0.630388	-0.712079	-0.630388	1	2015.84	0.143639	0.466937
ENSG00000139687	ENSG00000108599	RB1	AKAP10	54	1.23653	1.25498	0.856802	0.270227	0.275547	0.139611	1	0.0776725	-0.648772	0.0776725	1	-0.694144	-0.648772	-0.694144	1	2487.56	0.192753	0.179568
ENSG00000139687	ENSG00000119778	RB1	ATAD2B	54	1.08929	1.1908	0.69098	0.237086	0.257477	0.105298	1	0.0696962	-0.623821	0.0696962	1	-0.6994	-0.623821	-0.6994	1	1330.8	0.35401	0.231033
ENSG00000139687	ENSG00000062725	RB1	APPBP2	54	1.32737	1.7392	0.425358	0.268433	0.3554	0.0721331	1	0.0800585	-0.612044	0.0800585	1	-0.754815	-0.612044	-0.754815	1	768.307	0.114124	0.021289
ENSG00000139687	ENSG00000112685	RB1	EXOC2	54	2.14245	0.85801	0.394545	1.01309	0.424437	0.152773	1	0.101947	-0.823708	0.101947	1	-0.523337	-0.823708	-0.523337	1	3080.43	0.132365	0.369674
ENSG00000139687	ENSG00000132153	RB1	DHX30	54	5.54532	0.350698	0.081924	5.98625	0.402953	0.0803559	1	0.0797231	-0.967974	0.0797231	1	-0.235917	-0.967974	-0.235917	1	726.222	0.225586	0.0566369
ENSG00000139687	ENSG00000177119	RB1	ANO6	54	1.09413	1.23874	0.796648	0.299846	0.33585	0.154669	1	0.0697055	-0.618999	0.0697055	1	-0.707197	-0.618999	-0.707197	1	2910.59	0.377423	0.240207
ENSG00000139687	ENSG00000143437	RB1	ARNT	54	1.73078	1.11624	0.312494	0.443517	0.29104	0.064674	1	0.0970547	-0.750123	0.0970547	1	-0.616611	-0.750123	-0.616611	1	576.07	0.0527811	0.345633
ENSG00000139687	ENSG00000147180	RB1	ZNF711	54	1.69134	0.932535	0.70464	0.458311	0.268842	0.148803	1	0.0938818	-0.764444	0.0938818	1	-0.582473	-0.764444	-0.582473	1	2821.42	0.0688047	0.401432
ENSG00000139687	ENSG00000117114	RB1	LPHN2	54	1.03433	1.40174	0.667373	0.33563	0.441125	0.155045	1	0.0646383	-0.584501	0.0646383	1	-0.739859	-0.584501	-0.739859	1	2976.47	0.459461	0.183365
ENSG00000139687	ENSG00000188554	RB1	NBR1	54	1.72487	1.04658	0.443217	0.541738	0.33889	0.111078	1	0.0962272	-0.756782	0.0962272	1	-0.603337	-0.756782	-0.603337	1	1653.65	0.0934086	0.445614
ENSG00000139687	ENSG00000108349	RB1	CASC3	54	2.55496	0.923293	0.18939	1.82305	0.638054	0.115534	1	0.109376	-0.852225	0.109376	1	-0.504234	-0.852225	-0.504234	1	1905.75	0.198839	0.452391
ENSG00000139687	ENSG00000158290	RB1	CUL4B	54	1.10983	1.14562	0.65384	0.281248	0.291027	0.115841	1	0.0711362	-0.634264	0.0711362	1	-0.688896	-0.634264	-0.688896	1	1601.77	0.348896	0.309484
ENSG00000139687	ENSG00000135387	RB1	CAPRIN1	54	2.12229	0.725746	0.190711	1.27971	0.489218	0.092361	1	0.0976437	-0.833849	0.0976437	1	-0.493244	-0.833849	-0.493244	1	1053.94	0.192303	0.288764
ENSG00000139687	ENSG00000082258	RB1	CCNT2	54	2.18093	0.993818	0.303767	0.989716	0.449812	0.115369	1	0.105697	-0.814894	0.105697	1	-0.549755	-0.814894	-0.549755	1	1879.05	0.119157	0.494544
ENSG00000139687	ENSG00000137504	RB1	CREBZF	54	1.12016	1.94074	0.55784	0.231115	0.40352	0.095037	1	0.065795	-0.544425	0.065795	1	-0.797617	-0.544425	-0.797617	1	1279.47	0.302687	0.0118626
ENSG00000139687	ENSG00000077254	RB1	USP33	54	2.57431	0.633255	0.133531	1.64743	0.454778	0.0708657	1	0.0985057	-0.875915	0.0985057	1	-0.434228	-0.875915	-0.434228	1	616.294	0.171887	0.211871
ENSG00000139687	ENSG00000143398	RB1	PIP5K1A	54	1.25606	0.832307	0.440323	0.41777	0.306295	0.101276	1	0.0781557	-0.704612	0.0781557	1	-0.606125	-0.704612	-0.606125	1	1155.32	0.271322	0.293216
ENSG00000139687	ENSG00000114982	RB1	KANSL3	54	1.19452	1.19766	0.562034	0.307326	0.310132	0.105226	1	0.0756389	-0.646754	0.0756389	1	-0.688776	-0.646754	-0.688776	1	1374.28	0.264797	0.263377
ENSG00000139687	ENSG00000137770	RB1	CTDSPL2	54	1.29272	1.46688	0.317254	0.469026	0.532222	0.0908421	1	0.0797445	-0.635499	0.0797445	1	-0.721778	-0.635499	-0.721778	1	1131.6	0.267669	0.192239
ENSG00000139687	ENSG00000083223	RB1	ZCCHC6	54	1.33749	1.11885	0.734248	0.330837	0.284191	0.135689	1	0.0827403	-0.685398	0.0827403	1	-0.658366	-0.685398	-0.658366	1	2322.49	0.156243	0.338778
ENSG00000139687	ENSG00000121741	RB1	ZMYM2	54	2.08909	0.878863	0.240695	1.14588	0.503453	0.107789	1	0.101579	-0.816594	0.101579	1	-0.532774	-0.816594	-0.532774	1	1537.8	0.173186	0.40541
ENSG00000139687	ENSG00000122335	RB1	SERAC1	54	1.2315	1.14537	0.775034	0.303566	0.287016	0.139209	1	0.0777022	-0.661017	0.0777022	1	-0.675115	-0.661017	-0.675115	1	2395.49	0.224608	0.30735
ENSG00000139687	ENSG00000157224	RB1	CLDN12	54	1.8256	1.54658	0.327453	0.606645	0.50666	0.0953701	1	0.101624	-0.718177	0.101624	1	-0.679992	-0.718177	-0.679992	1	1478.03	0.0897599	0.142877
ENSG00000139687	ENSG00000213096	RB1	ZNF254	54	1.81582	0.867929	0.481963	0.769426	0.396396	0.160737	1	0.0958952	-0.787468	0.0958952	1	-0.555557	-0.787468	-0.555557	1	3272.6	0.147004	0.370182
ENSG00000139687	ENSG00000166479	RB1	TMX3	54	1.41823	1.1038	0.807765	0.360664	0.289427	0.156123	1	0.0861404	-0.702082	0.0861404	1	-0.646674	-0.702082	-0.646674	1	3121.82	0.125805	0.360667
ENSG00000139687	ENSG00000171681	RB1	ATF7IP	54	4.58058	0.822997	0.0875964	3.61849	0.487583	0.0632014	1	0.115954	-0.939037	0.115954	1	-0.370947	-0.939037	-0.370947	1	608.772	0.16354	0.359045
ENSG00000139687	ENSG00000163913	RB1	IFT122	54	1.61204	1.22811	0.657527	0.380513	0.292846	0.125303	1	0.0938774	-0.720327	0.0938774	1	-0.649502	-0.720327	-0.649502	1	2192.25	0.0569539	0.219812
ENSG00000139687	ENSG00000132912	RB1	DCTN4	54	2.39365	0.723656	0.401296	1.16033	0.379413	0.160504	1	0.100899	-0.856514	0.100899	1	-0.470616	-0.856514	-0.470616	1	3268.9	0.117634	0.234866
ENSG00000139687	ENSG00000064726	RB1	BTBD1	54	1.91152	0.977934	0.29018	0.713023	0.376322	0.0877479	1	0.100051	-0.787739	0.100051	1	-0.570847	-0.787739	-0.570847	1	1037.29	0.103449	0.476735
ENSG00000139687	ENSG00000174652	RB1	ZNF266	54	1.10725	1.01221	0.938455	0.205984	0.193432	0.118658	1	0.0714665	-0.650546	0.0714665	1	-0.663239	-0.650546	-0.663239	1	1618.51	0.302425	0.474962
ENSG00000139687	ENSG00000058673	RB1	ZC3H11A	54	1.89157	0.718025	0.309678	0.815958	0.356502	0.104039	1	0.093717	-0.811373	0.093717	1	-0.51181	-0.811373	-0.51181	1	1296.08	0.139836	0.216318
ENSG00000139687	ENSG00000065615	RB1	CYB5R4	54	0.97811	1.12828	0.589734	0.248086	0.280169	0.0985168	1	0.0631136	-0.604386	0.0631136	1	-0.700879	-0.604386	-0.700879	1	1107.27	0.465018	0.324493
ENSG00000139687	ENSG00000111647	RB1	UHRF1BP1L	54	1.17035	1.14719	0.714905	0.286539	0.283753	0.125089	1	0.074505	-0.647694	0.074505	1	-0.682319	-0.647694	-0.682319	1	1902.02	0.277404	0.303102
ENSG00000139687	ENSG00000168538	RB1	TRAPPC11	54	1.79625	1.06561	0.583729	0.559179	0.338884	0.146987	1	0.0984079	-0.764378	0.0984079	1	-0.600124	-0.764378	-0.600124	1	2956.05	0.0802726	0.423622
ENSG00000139687	ENSG00000138041	RB1	SMEK2	54	2.05206	0.639586	0.318611	0.916695	0.341218	0.112109	1	0.0934823	-0.835111	0.0934823	1	-0.476807	-0.835111	-0.476807	1	1476.42	0.128231	0.147915
ENSG00000139687	ENSG00000141425	RB1	RPRD1A	54	2.5651	1.06982	0.212057	1.50524	0.585244	0.108288	1	0.113042	-0.841087	0.113042	1	-0.533487	-0.841087	-0.533487	1	1799.6	0.151676	0.45275
ENSG00000139687	ENSG00000101413	RB1	RPRD1B	54	1.39693	1.36007	0.803089	0.311481	0.304942	0.141969	1	0.0852726	-0.668368	0.0852726	1	-0.694334	-0.668368	-0.694334	1	2772.85	0.10416	0.121582
ENSG00000139687	ENSG00000143624	RB1	INTS3	54	1.52498	1.15112	0.435176	0.418115	0.322723	0.0935608	1	0.0904468	-0.71495	0.0904468	1	-0.644374	-0.71495	-0.644374	1	1167.71	0.107496	0.320794
ENSG00000139687	ENSG00000164941	RB1	INTS8	54	2.87871	0.942348	0.160853	1.52342	0.458331	0.0743443	1	0.113212	-0.871787	0.113212	1	-0.484728	-0.871787	-0.484728	1	821.783	0.111573	0.450197
ENSG00000139687	ENSG00000163781	RB1	TOPBP1	54	1.6541	0.967851	0.456864	0.568302	0.350929	0.122233	1	0.0932952	-0.755361	0.0932952	1	-0.59397	-0.755361	-0.59397	1	1917.24	0.127557	0.463683
ENSG00000139687	ENSG00000012232	RB1	EXTL3	54	1.07413	1.51626	0.667671	0.27163	0.374473	0.125776	1	0.0663529	-0.580669	0.0663529	1	-0.751955	-0.580669	-0.751955	1	2035.66	0.393017	0.087014
ENSG00000139687	ENSG00000151883	RB1	PARP8	54	1.58366	1.2375	0.633268	0.405675	0.320349	0.130538	1	0.0928936	-0.714784	0.0928936	1	-0.65409	-0.714784	-0.65409	1	2370.9	0.0781675	0.230937
ENSG00000139687	ENSG00000148634	RB1	HERC4	54	1.47556	1.63848	0.22547	0.39175	0.438079	0.0507472	1	0.0879921	-0.651807	0.0879921	1	-0.727137	-0.651807	-0.727137	1	390.072	0.115183	0.0755604
ENSG00000139687	ENSG00000112079	RB1	STK38	54	1.60785	1.10521	0.713512	0.43378	0.306118	0.152098	1	0.0931189	-0.733318	0.0931189	1	-0.626934	-0.733318	-0.626934	1	3094.22	0.0835922	0.36625
ENSG00000139687	ENSG00000126858	RB1	RHOT1	54	1.78257	1.16634	0.484748	0.619373	0.407803	0.138152	1	0.0989643	-0.751927	0.0989643	1	-0.621043	-0.751927	-0.621043	1	2705.13	0.106079	0.342533
ENSG00000139687	ENSG00000184575	RB1	XPOT	54	1.00493	1.73682	0.292328	0.442226	0.74232	0.0976969	1	0.0593744	-0.538002	0.0593744	1	-0.786846	-0.538002	-0.786846	1	1245.71	0.495576	0.162797
ENSG00000139687	ENSG00000119314	RB1	PTBP3	54	1.47253	1.08473	0.339658	0.515272	0.392615	0.0911265	1	0.0881963	-0.713767	0.0881963	1	-0.637105	-0.713767	-0.637105	1	1070.41	0.181715	0.414999
ENSG00000139687	ENSG00000196455	RB1	PIK3R4	54	1.29834	1.76184	0.525443	0.413847	0.567534	0.140123	1	0.078309	-0.603554	0.078309	1	-0.760438	-0.603554	-0.760438	1	2883.36	0.237135	0.0927118
ENSG00000139687	ENSG00000132640	RB1	BTBD3	54	2.00055	0.866765	0.495219	0.811086	0.372297	0.161985	1	0.0996929	-0.808656	0.0996929	1	-0.537958	-0.808656	-0.537958	1	3412.95	0.111505	0.360958
ENSG00000139687	ENSG00000089472	RB1	HEPH	54	1.91779	1.17092	0.647034	0.525497	0.318844	0.148038	1	0.102649	-0.768945	0.102649	1	-0.608832	-0.768945	-0.608832	1	3192.92	0.04337	0.297128
ENSG00000139687	ENSG00000111530	RB1	CAND1	54	1.41338	0.840173	0.232949	0.76504	0.504461	0.0913205	1	0.0841356	-0.73229	0.0841356	1	-0.590438	-0.73229	-0.590438	1	973.356	0.295656	0.376334
ENSG00000139687	ENSG00000021776	RB1	AQR	54	1.40831	1.45846	0.192406	0.474321	0.492975	0.0524544	1	0.0855365	-0.659284	0.0855365	1	-0.708448	-0.659284	-0.708448	1	390.037	0.196683	0.178379
ENSG00000167601	ENSG00000124839	AXL	RAB17	68	1.33097	1.27248	1.83267	0.273214	0.20227	0.244854	1	-0.0762624	-0.580117	-0.0762624	1	-0.617699	-0.580117	-0.617699	1	14265	0.115066	0.0913152
ENSG00000167601	ENSG00000168209	AXL	DDIT4	69	1.41659	1.36115	1.45581	0.26942	0.20879	0.193942	1	-0.0617862	-0.589339	-0.0617862	1	-0.633889	-0.589339	-0.633889	1	9403.14	0.0634126	0.044178
ENSG00000167601	ENSG00000165804	AXL	ZNF219	69	1.03683	2.0892	1.30122	0.22877	0.380478	0.212413	1	-0.00409113	-0.441529	-0.00409113	1	-0.810661	-0.441529	-0.810661	1	11090.1	0.436304	0.00281182
ENSG00000167601	ENSG00000128567	AXL	PODXL	69	1.02916	1.42678	1.25103	0.270998	0.282307	0.204505	1	-0.0623994	-0.505892	-0.0623994	1	-0.689993	-0.505892	-0.689993	1	9470.54	0.457315	0.0676862
ENSG00000167601	ENSG00000075213	AXL	SEMA3A	69	1.68919	1.86851	1.14566	0.382276	0.379776	0.220643	1	-0.0573986	-0.557381	-0.0573986	1	-0.708287	-0.557381	-0.708287	1	15022.6	0.0379878	0.0127082
ENSG00000092847	ENSG00000162344	AGO1	FGF19	70	1.31826	2.44865	1.16229	0.355339	0.475166	0.191889	1	0.219695	-0.586945	0.219695	1	-0.826435	-0.586945	-0.826435	1	9808.75	0.186823	0.00164431
ENSG00000167601	ENSG00000136717	AXL	BIN1	70	1.2404	1.44024	1.14855	0.339231	0.313699	0.213743	1	-0.0602499	-0.543425	-0.0602499	1	-0.675029	-0.543425	-0.675029	1	11128.8	0.240494	0.0825599
ENSG00000167601	ENSG00000116990	AXL	MYCL	70	1.61349	1.37175	1.42554	0.301669	0.209348	0.196028	1	-0.0640677	-0.622114	-0.0640677	1	-0.614387	-0.622114	-0.614387	1	10112.8	0.0229748	0.0401593
ENSG00000167601	ENSG00000113657	AXL	DPYSL3	70	0.933803	1.54743	1.18733	0.233395	0.287093	0.182757	1	-0.0539347	-0.462921	-0.0539347	1	-0.733011	-0.462921	-0.733011	1	7546.67	0.388786	0.0304186
ENSG00000167601	ENSG00000152661	AXL	GJA1	70	1.77737	3.47099	0.111059	0.639165	1.61577	0.0503006	1	-0.0370864	-0.389711	-0.0370864	1	-0.87093	-0.389711	-0.87093	1	1009.81	0.114084	0.0654492
ENSG00000167601	ENSG00000096092	AXL	TMEM14A	70	1.45636	1.69431	0.900472	0.312351	0.311644	0.150316	1	-0.0576365	-0.543198	-0.0576365	1	-0.704014	-0.543198	-0.704014	1	6249.6	0.0743371	0.0146251
ENSG00000167601	ENSG00000179299	AXL	NSUN7	70	1.3274	1.37534	1.04717	0.319484	0.264637	0.172915	1	-0.062225	-0.57096	-0.062225	1	-0.649264	-0.57096	-0.649264	1	7333.7	0.154578	0.0803658
ENSG00000167601	ENSG00000163629	AXL	PTPN13	70	1.40149	1.44359	0.556694	0.343004	0.287819	0.0973772	1	-0.0616235	-0.573323	-0.0616235	1	-0.656854	-0.573323	-0.656854	1	2419.21	0.122971	0.063989
ENSG00000167601	ENSG00000152818	AXL	UTRN	70	1.25386	0.928091	0.877574	0.305615	0.176459	0.125447	1	-0.0681584	-0.635584	-0.0681584	1	-0.526871	-0.635584	-0.526871	1	3268.31	0.204558	0.342467
ENSG00000167601	ENSG00000186716	AXL	BCR	70	1.46179	1.67167	0.934797	0.335298	0.327459	0.166017	1	-0.0580655	-0.547649	-0.0580655	1	-0.699007	-0.547649	-0.699007	1	7594.71	0.086509	0.0220824
ENSG00000167601	ENSG00000055332	AXL	EIF2AK2	70	1.38758	1.14294	0.472839	0.424944	0.275709	0.0945409	1	-0.0664956	-0.622217	-0.0664956	1	-0.579034	-0.622217	-0.579034	1	2064.93	0.182502	0.302924
ENSG00000167601	ENSG00000111846	AXL	GCNT2	70	1.54363	1.93949	0.951216	0.349174	0.399091	0.182401	1	-0.0541182	-0.522091	-0.0541182	1	-0.738094	-0.522091	-0.738094	1	9985.09	0.0621037	0.0107544
ENSG00000167601	ENSG00000131941	AXL	RHPN2	70	1.08665	1.25269	1.20965	0.24762	0.214245	0.16645	1	-0.0617101	-0.543827	-0.0617101	1	-0.647241	-0.543827	-0.647241	1	6152.77	0.363742	0.121193
ENSG00000167601	ENSG00000104635	AXL	SLC39A14	70	1.42004	1.54899	0.50422	0.354745	0.321574	0.0932521	1	-0.0599088	-0.559516	-0.0599088	1	-0.678418	-0.559516	-0.678418	1	2294.93	0.120288	0.0462071
ENSG00000167601	ENSG00000173402	AXL	DAG1	70	2.45275	3.33583	0.159656	1.01619	1.66259	0.0812929	1	-0.0402778	-0.487492	-0.0402778	1	-0.818207	-0.487492	-0.818207	1	3373.13	0.0787387	0.0823309
ENSG00000167601	ENSG00000116285	AXL	ERRFI1	70	1.32684	1.20342	1.4318	0.28308	0.201452	0.199164	1	-0.065115	-0.600383	-0.065115	1	-0.604028	-0.600383	-0.604028	1	9228.75	0.126178	0.158123
ENSG00000167601	ENSG00000133812	AXL	SBF2	70	1.41986	1.68782	0.84465	0.30114	0.30565	0.138025	1	-0.057481	-0.537677	-0.057481	1	-0.706768	-0.537677	-0.706768	1	5202.54	0.0839284	0.0138567
ENSG00000167601	ENSG00000014216	AXL	CAPN1	70	0.791105	1.21238	0.350824	0.435826	0.439733	0.0964064	1	-0.0570161	-0.483945	-0.0570161	1	-0.672857	-0.483945	-0.672857	1	1877.65	0.31664	0.315342
ENSG00000167601	ENSG00000109654	AXL	TRIM2	70	1.61078	2.33928	0.8329	0.362619	0.527305	0.178535	1	-0.0485392	-0.480162	-0.0485392	1	-0.787572	-0.480162	-0.787572	1	10513.6	0.0483836	0.00670767
ENSG00000167601	ENSG00000118298	AXL	CA14	70	1.16621	1.17366	0.628332	0.303424	0.232452	0.0996522	1	-0.064033	-0.574153	-0.064033	1	-0.615578	-0.574153	-0.615578	1	2201.67	0.292832	0.228818
ENSG00000167601	ENSG00000159023	AXL	EPB41	70	0.979033	1.35187	0.618769	0.281921	0.28521	0.105384	1	-0.0583004	-0.503849	-0.0583004	1	-0.685278	-0.503849	-0.685278	1	2448.97	0.470468	0.110811
ENSG00000167601	ENSG00000213988	AXL	ZNF90	70	0.994977	2.32489	0.31	0.41925	0.885099	0.105812	1	-0.0423634	-0.375343	-0.0423634	1	-0.837897	-0.375343	-0.837897	1	2870.22	0.495238	0.0695595
ENSG00000167601	ENSG00000130177	AXL	CDC16	70	1.67042	2.00981	0.537799	0.488181	0.544912	0.138434	1	-0.0537023	-0.533145	-0.0537023	1	-0.736514	-0.533145	-0.736514	1	6081.33	0.0871176	0.0341318
ENSG00000167601	ENSG00000138604	AXL	GLCE	70	1.28361	1.19244	1.08525	0.267131	0.193358	0.14469	1	-0.064923	-0.594084	-0.064923	1	-0.60628	-0.594084	-0.60628	1	4804.06	0.146092	0.161593
ENSG00000167601	ENSG00000175928	AXL	LRRN1	70	1.49606	1.74288	0.61557	0.399123	0.403959	0.130674	1	-0.0570745	-0.542768	-0.0570745	1	-0.708916	-0.542768	-0.708916	1	4835.79	0.109121	0.0351741
ENSG00000167601	ENSG00000112130	AXL	RNF8	70	1.51092	1.36821	0.358855	0.578698	0.425743	0.0987817	1	-0.063631	-0.605364	-0.063631	1	-0.625606	-0.605364	-0.625606	1	2503.16	0.190229	0.195103
ENSG00000167601	ENSG00000174606	AXL	ANGEL2	70	1.33168	1.64	0.443233	0.372292	0.383936	0.0920684	1	-0.0575841	-0.528915	-0.0575841	1	-0.707174	-0.528915	-0.707174	1	2227.36	0.18808	0.0500972
ENSG00000167601	ENSG00000185339	AXL	TCN2	70	1.06119	1.83668	0.743088	0.259442	0.370364	0.130709	1	-0.0509616	-0.447657	-0.0509616	1	-0.770526	-0.447657	-0.770526	1	4242.4	0.407138	0.0135691
ENSG00000167601	ENSG00000167779	AXL	IGFBP6	70	1.36122	1.14507	2.15507	0.231006	0.152631	0.237002	1	-0.06628	-0.617023	-0.06628	1	-0.582926	-0.617023	-0.582926	1	12912.5	0.0613013	0.172647
ENSG00000167601	ENSG00000135365	AXL	PHF21A	70	1.3875	1.1286	1.39124	0.303693	0.194481	0.197996	1	-0.0667049	-0.624725	-0.0667049	1	-0.574773	-0.624725	-0.574773	1	9010.28	0.103186	0.255359
ENSG00000167601	ENSG00000068400	AXL	GRIPAP1	70	1.67492	1.67232	0.48758	0.593457	0.510434	0.139239	1	-0.0592272	-0.58373	-0.0592272	1	-0.67562	-0.58373	-0.67562	1	5680.98	0.129738	0.096136
ENSG00000167601	ENSG00000108679	AXL	LGALS3BP	70	1.09544	1.85162	0.948607	0.236858	0.334617	0.150341	1	-0.0512063	-0.452395	-0.0512063	1	-0.769443	-0.452395	-0.769443	1	5698.66	0.344131	0.00661721
ENSG00000167601	ENSG00000183087	AXL	GAS6	70	1.36014	1.12754	1.72596	0.266351	0.1733	0.217854	1	-0.0665308	-0.619913	-0.0665308	1	-0.577846	-0.619913	-0.577846	1	10840.5	0.0904382	0.232169
ENSG00000167601	ENSG00000183010	AXL	PYCR1	70	0.981343	2.51887	0.209254	0.585547	1.41444	0.106249	1	-0.0395514	-0.353042	-0.0395514	1	-0.856773	-0.353042	-0.856773	1	2924.57	0.487338	0.143376
ENSG00000167601	ENSG00000139531	AXL	SUOX	70	1.39632	1.42499	0.705254	0.337516	0.279636	0.121018	1	-0.0619104	-0.575461	-0.0619104	1	-0.653072	-0.575461	-0.653072	1	3711.54	0.122231	0.0666351
ENSG00000167601	ENSG00000110844	AXL	PRPF40B	70	1.59296	1.48895	0.969939	0.355595	0.276142	0.163709	1	-0.061991	-0.599374	-0.061991	1	-0.645119	-0.599374	-0.645119	1	7287.32	0.0500394	0.0405851
ENSG00000167601	ENSG00000161326	AXL	DUSP14	70	1.16875	1.39553	0.903115	0.293823	0.273553	0.148485	1	-0.0602457	-0.536576	-0.0602457	1	-0.673073	-0.536576	-0.673073	1	5200.37	0.283839	0.0764352
ENSG00000167601	ENSG00000173715	AXL	C11orf80	70	1.2433	1.08676	1.26781	0.249861	0.168403	0.155899	1	-0.0661572	-0.604997	-0.0661572	1	-0.580092	-0.604997	-0.580092	1	5335.45	0.166846	0.304058
ENSG00000167601	ENSG00000154639	AXL	CXADR	70	0.823065	0.879312	0.323939	0.56064	0.406968	0.100393	1	-0.0626376	-0.550905	-0.0626376	1	-0.565237	-0.550905	-0.565237	1	1888.01	0.376646	0.383862
ENSG00000167601	ENSG00000102054	AXL	RBBP7	70	0.778103	0.588208	0.43978	0.303837	0.17269	0.0683758	1	-0.0624526	-0.593318	-0.0624526	1	-0.45264	-0.593318	-0.45264	1	792.948	0.233872	0.0099682
ENSG00000167601	ENSG00000122779	AXL	TRIM24	70	1.51785	1.38392	0.526489	0.46397	0.344578	0.116355	1	-0.0634026	-0.603928	-0.0634026	1	-0.628715	-0.603928	-0.628715	1	3496.44	0.134179	0.134591
ENSG00000167601	ENSG00000100031	AXL	GGT1	70	1.40072	1.30213	1.53106	0.283561	0.210556	0.212599	1	-0.0640538	-0.596986	-0.0640538	1	-0.621842	-0.596986	-0.621842	1	11050.7	0.0811165	0.0779809
ENSG00000167601	ENSG00000159110	AXL	IFNAR2	70	1.42808	1.09835	1.2192	0.318468	0.193478	0.177406	1	-0.0673861	-0.637315	-0.0673861	1	-0.560598	-0.637315	-0.560598	1	7213.77	0.0917102	0.306447
ENSG00000167601	ENSG00000068323	AXL	TFE3	70	1.4022	1.74805	0.961949	0.335867	0.361429	0.17988	1	-0.0563051	-0.52535	-0.0563051	1	-0.719994	-0.52535	-0.719994	1	8906.91	0.117668	0.0211697
ENSG00000167601	ENSG00000140598	AXL	EFTUD1	70	1.39588	1.4236	0.695055	0.368748	0.305231	0.130277	1	-0.0619314	-0.575612	-0.0619314	1	-0.652793	-0.575612	-0.652793	1	4299	0.143433	0.0849
ENSG00000167601	ENSG00000187608	AXL	ISG15	70	1.45297	1.18069	1.71807	0.332318	0.214386	0.264168	1	-0.0663399	-0.627312	-0.0663399	1	-0.58203	-0.627312	-0.58203	1	16573.5	0.0887129	0.20116
ENSG00000167601	ENSG00000196781	AXL	TLE1	70	1.51305	2.13224	0.598014	0.431126	0.576997	0.151409	1	-0.0509127	-0.49054	-0.0509127	1	-0.769854	-0.49054	-0.769854	1	7057.52	0.119118	0.0269417
ENSG00000167601	ENSG00000197555	AXL	SIPA1L1	70	1.41096	2.18901	0.544179	0.314774	0.466408	0.107498	1	-0.049295	-0.465833	-0.049295	1	-0.786896	-0.465833	-0.786896	1	3457.84	0.0980796	0.0065449
ENSG00000167601	ENSG00000064652	AXL	SNX24	70	1.55645	1.09099	1.47406	0.295309	0.164862	0.188472	1	-0.0681077	-0.660509	-0.0681077	1	-0.542669	-0.660509	-0.542669	1	8322.64	0.0319325	0.291429
ENSG00000167601	ENSG00000173894	AXL	CBX2	70	1.33531	2.39119	0.529564	0.360334	0.641001	0.131573	1	-0.045741	-0.428443	-0.045741	1	-0.817157	-0.428443	-0.817157	1	5167.41	0.17771	0.0167648
ENSG00000167601	ENSG00000066926	AXL	FECH	70	1.64682	1.08056	1.07504	0.390373	0.20454	0.174921	1	-0.068538	-0.676784	-0.068538	1	-0.528627	-0.676784	-0.528627	1	7254.88	0.0511044	0.347467
ENSG00000167601	ENSG00000169131	AXL	ZNF354A	70	1.63175	1.43245	0.991038	0.323586	0.234064	0.147442	1	-0.063125	-0.615065	-0.063125	1	-0.627267	-0.615065	-0.627267	1	5862.79	0.0275391	0.0345397
ENSG00000167601	ENSG00000185483	AXL	ROR1	70	1.09028	1.93767	1.17446	0.209999	0.317565	0.169895	1	-0.0497005	-0.439771	-0.0497005	1	-0.782849	-0.439771	-0.782849	1	7357.69	0.334316	0.00217007
ENSG00000167601	ENSG00000130303	AXL	BST2	70	1.11684	1.79067	1.50563	0.219168	0.291461	0.214309	1	-0.0525421	-0.46514	-0.0525421	1	-0.757493	-0.46514	-0.757493	1	11557	0.297863	0.00423605
ENSG00000167601	ENSG00000057294	AXL	PKP2	70	1.37528	1.40683	1.4161	0.305642	0.252562	0.220966	1	-0.062067	-0.574619	-0.062067	1	-0.651218	-0.574619	-0.651218	1	12240.5	0.111901	0.0559598
ENSG00000167601	ENSG00000102796	AXL	DHRS12	70	1.38005	1.07688	1.94463	0.252634	0.154975	0.22759	1	-0.0673777	-0.6325	-0.0673777	1	-0.559913	-0.6325	-0.559913	1	11663.2	0.0685971	0.31074
ENSG00000167601	ENSG00000124486	AXL	USP9X	70	0.828793	0.997998	0.471102	0.550998	0.445565	0.149106	1	-0.0613052	-0.530616	-0.0613052	1	-0.605121	-0.530616	-0.605121	1	4310.81	0.378488	0.498214
ENSG00000167601	ENSG00000123143	AXL	PKN1	70	1.47709	1.65231	1.00658	0.32421	0.308854	0.170697	1	-0.0585049	-0.553358	-0.0585049	1	-0.69347	-0.553358	-0.69347	1	8027.53	0.0729102	0.0192075
ENSG00000167601	ENSG00000105854	AXL	PON2	70	1.44697	1.29457	0.547822	0.423794	0.303864	0.111193	1	-0.0644885	-0.606607	-0.0644885	1	-0.61426	-0.606607	-0.61426	1	3049.43	0.147678	0.167912
ENSG00000167601	ENSG00000205726	AXL	ITSN1	70	1.83822	3.15562	0.155541	0.936226	1.94124	0.0934479	1	-0.0402216	-0.425847	-0.0402216	1	-0.846542	-0.425847	-0.846542	1	3478.61	0.186912	0.13539
ENSG00000167601	ENSG00000134369	AXL	NAV1	70	1.28739	1.70207	0.60268	0.362676	0.404079	0.1269	1	-0.0560763	-0.511104	-0.0560763	1	-0.723919	-0.511104	-0.723919	1	4228.46	0.215459	0.0434513
ENSG00000167601	ENSG00000214063	AXL	TSPAN4	70	0.984086	1.15869	1.20448	0.242641	0.20595	0.165151	1	-0.061754	-0.537987	-0.061754	1	-0.634188	-0.537987	-0.634188	1	5745.3	0.473951	0.221849
ENSG00000167601	ENSG00000149948	AXL	HMGA2	70	1.21972	2.10838	0.465513	0.350006	0.55197	0.110313	1	-0.048642	-0.442123	-0.048642	1	-0.794025	-0.442123	-0.794025	1	3342.9	0.266145	0.0243368
ENSG00000167601	ENSG00000078967	AXL	UBE2D4	70	1.79749	1.40672	1.18406	0.371321	0.23849	0.187549	1	-0.0640794	-0.645431	-0.0640794	1	-0.601825	-0.645431	-0.601825	1	9764.86	0.017679	0.0463783
ENSG00000167601	ENSG00000156475	AXL	PPP2R2B	70	1.09746	1.19986	1.26361	0.292268	0.239504	0.20078	1	-0.0627531	-0.555299	-0.0627531	1	-0.631562	-0.555299	-0.631562	1	8849.43	0.369913	0.203487
ENSG00000167601	ENSG00000104332	AXL	SFRP1	70	0.728142	0.97832	1.41865	0.259159	0.219525	0.219503	1	-0.0592376	-0.509122	-0.0592376	1	-0.611654	-0.509122	-0.611654	1	9065.44	0.148974	0.460813
ENSG00000167601	ENSG00000131914	AXL	LIN28A	70	1.41296	1.50563	0.208079	1.04594	0.918439	0.112414	1	-0.0606191	-0.565239	-0.0606191	1	-0.669712	-0.565239	-0.669712	1	3290.16	0.347112	0.291892
ENSG00000167601	ENSG00000244274	AXL	DBNDD2	70	1.06395	1.63854	1.17099	0.284577	0.346983	0.211955	1	-0.0544598	-0.476681	-0.0544598	1	-0.736314	-0.476681	-0.736314	1	10799.1	0.411437	0.0350786
ENSG00000167601	ENSG00000156675	AXL	RAB11FIP1	70	1.07044	1.65954	0.695271	0.299627	0.370036	0.132954	1	-0.0541815	-0.474876	-0.0541815	1	-0.739505	-0.474876	-0.739505	1	4275.28	0.407422	0.0396104
ENSG00000167601	ENSG00000197070	AXL	ARRDC1	70	1.80326	1.28523	0.951684	0.449729	0.258908	0.176708	1	-0.0660192	-0.666235	-0.0660192	1	-0.569588	-0.666235	-0.569588	1	8289.38	0.0393044	0.137278
ENSG00000167601	ENSG00000165752	AXL	STK32C	70	1.61089	1.24248	1.70179	0.254085	0.157579	0.190629	1	-0.0661425	-0.643451	-0.0661425	1	-0.580445	-0.643451	-0.580445	1	9128.71	0.00948774	0.0642802
ENSG00000167601	ENSG00000112378	AXL	PERP	70	0.893193	2.58737	0.307377	0.480524	1.28234	0.137304	1	-0.0371629	-0.330906	-0.0371629	1	-0.868407	-0.330906	-0.868407	1	4710.73	0.412389	0.110041
ENSG00000167601	ENSG00000133424	AXL	LARGE	70	1.46417	0.938913	1.12174	0.292619	0.149893	0.141604	1	-0.0693875	-0.671567	-0.0693875	1	-0.504525	-0.671567	-0.504525	1	4338.86	0.0586946	0.342456
ENSG00000167601	ENSG00000067113	AXL	PPAP2A	70	1.38838	1.86582	0.582108	0.308953	0.367201	0.104261	1	-0.0542015	-0.505558	-0.0542015	1	-0.741946	-0.505558	-0.741946	1	3051.92	0.106545	0.0106535
ENSG00000167601	ENSG00000107104	AXL	KANK1	70	1.64938	1.08245	1.05465	0.374765	0.196407	0.164657	1	-0.0685217	-0.676863	-0.0685217	1	-0.528907	-0.676863	-0.528907	1	6436.49	0.0438678	0.337998
ENSG00000167601	ENSG00000148660	AXL	CAMK2G	70	1.54548	1.56827	0.755092	0.397394	0.339198	0.14863	1	-0.060379	-0.578516	-0.060379	1	-0.66829	-0.578516	-0.66829	1	6070.41	0.0872188	0.0492646
ENSG00000167601	ENSG00000168096	AXL	ANKS3	70	1.54077	1.81573	0.843101	0.435594	0.454152	0.195214	1	-0.0561292	-0.539564	-0.0561292	1	-0.717417	-0.539564	-0.717417	1	11127.4	0.109384	0.0384895
ENSG00000167601	ENSG00000066629	AXL	EML1	70	1.44548	1.29165	1.2134	0.288971	0.206849	0.167905	1	-0.0645275	-0.60684	-0.0645275	1	-0.613666	-0.60684	-0.613666	1	6944.16	0.0639406	0.0815869
ENSG00000167601	ENSG00000104870	AXL	FCGRT	70	1.14849	1.33634	1.07699	0.265161	0.237516	0.158354	1	-0.0610526	-0.542382	-0.0610526	1	-0.661155	-0.542382	-0.661155	1	5791.99	0.288676	0.0806905
ENSG00000167601	ENSG00000140950	AXL	TLDC1	70	1.51747	1.26971	1.096	0.400696	0.269269	0.202714	1	-0.0652968	-0.623179	-0.0652968	1	-0.599101	-0.623179	-0.599101	1	10215.7	0.100495	0.160062
ENSG00000167601	ENSG00000109189	AXL	USP46	70	1.40189	1.68963	0.481299	0.342247	0.351728	0.0901926	1	-0.0573103	-0.534159	-0.0573103	1	-0.709085	-0.534159	-0.709085	1	2210	0.12222	0.0270366
ENSG00000167601	ENSG00000124831	AXL	LRRFIP1	70	1.03299	2.4111	0.22087	0.365425	0.796919	0.0659469	1	-0.0417807	-0.37317	-0.0417807	1	-0.843326	-0.37317	-0.843326	1	1142.92	0.464171	0.0405797
ENSG00000167601	ENSG00000103811	AXL	CTSH	70	1.50214	1.35263	1.43446	0.292576	0.213477	0.199522	1	-0.0638452	-0.606459	-0.0638452	1	-0.62271	-0.606459	-0.62271	1	10139.4	0.0453681	0.0516256
ENSG00000167601	ENSG00000077782	AXL	FGFR1	70	0.39884	1.13472	0.610008	0.229626	0.276798	0.103501	1	-0.0456496	-0.393654	-0.0456496	1	-0.69834	-0.393654	-0.69834	1	1893.81	0.00546274	0.314024
ENSG00000167601	ENSG00000101935	AXL	AMMECR1	70	1.24682	1.59507	0.939366	0.328609	0.344475	0.176983	1	-0.0575486	-0.519808	-0.0575486	1	-0.707679	-0.519808	-0.707679	1	7932.08	0.227605	0.0443446
ENSG00000167601	ENSG00000181751	AXL	C5orf30	70	1.573	1.05278	0.939732	0.389605	0.207883	0.155932	1	-0.0686446	-0.669807	-0.0686446	1	-0.528758	-0.669807	-0.528758	1	5624.79	0.0730252	0.400172
ENSG00000167601	ENSG00000008083	AXL	JARID2	70	0.977028	0.907483	0.728961	0.294639	0.198918	0.11212	1	-0.0651304	-0.581822	-0.0651304	1	-0.555195	-0.581822	-0.555195	1	2454.55	0.469043	0.321683
ENSG00000167601	ENSG00000188732	AXL	FAM221A	70	1.67719	1.58239	0.693586	0.384698	0.307187	0.125236	1	-0.0607614	-0.598223	-0.0607614	1	-0.656472	-0.598223	-0.656472	1	4482.07	0.0414594	0.0311435
ENSG00000167601	ENSG00000127990	AXL	SGCE	70	1.60808	1.10907	1.05501	0.36741	0.202223	0.165216	1	-0.0680578	-0.665783	-0.0680578	1	-0.541995	-0.665783	-0.541995	1	6504.49	0.0512975	0.295723
ENSG00000167601	ENSG00000197147	AXL	LRRC8B	70	1.63021	1.45147	0.872493	0.340692	0.250696	0.137456	1	-0.0627967	-0.611686	-0.0627967	1	-0.632016	-0.611686	-0.632016	1	5125.02	0.0343774	0.0381117
ENSG00000167601	ENSG00000160710	AXL	ADAR	70	1.71632	2.00734	0.187738	0.667668	0.724167	0.0646675	1	-0.0539516	-0.540846	-0.0539516	1	-0.731538	-0.540846	-0.731538	1	1345.86	0.143589	0.0844089
ENSG00000167601	ENSG00000105612	AXL	DNASE2	70	1.23499	1.20268	1.44048	0.265944	0.20029	0.195937	1	-0.0642995	-0.582826	-0.0642995	1	-0.615207	-0.582826	-0.615207	1	8734.82	0.190035	0.15761
ENSG00000167601	ENSG00000138386	AXL	NAB1	70	1.55674	1.42443	1.15007	0.316424	0.237711	0.172379	1	-0.0629176	-0.603855	-0.0629176	1	-0.634072	-0.603855	-0.634072	1	7847.96	0.0415309	0.0393558
ENSG00000167601	ENSG00000164323	AXL	KIAA1430	70	1.26568	1.45687	0.539505	0.39569	0.365296	0.116322	1	-0.0602116	-0.545609	-0.0602116	1	-0.675867	-0.545609	-0.675867	1	3334.49	0.252126	0.107701
ENSG00000167601	ENSG00000196187	AXL	TMEM63A	70	1.27929	1.04909	1.58134	0.27191	0.173045	0.206098	1	-0.066993	-0.618693	-0.066993	1	-0.563789	-0.618693	-0.563789	1	9273.83	0.154024	0.388765
ENSG00000167601	ENSG00000139132	AXL	FGD4	70	1.25373	1.4661	1.18771	0.284179	0.266398	0.185465	1	-0.059926	-0.54178	-0.059926	1	-0.679357	-0.54178	-0.679357	1	8466.81	0.187569	0.0423809
ENSG00000167601	ENSG00000175161	AXL	CADM2	70	1.56442	1.50268	1.3732	0.31743	0.253656	0.210267	1	-0.0616137	-0.592323	-0.0616137	1	-0.651558	-0.592323	-0.651558	1	11983	0.0399618	0.0258072
ENSG00000167601	ENSG00000182919	AXL	C11orf54	70	1.05323	1.57602	0.556227	0.328998	0.383816	0.114706	1	-0.0554217	-0.483948	-0.0554217	1	-0.725475	-0.483948	-0.725475	1	3114.1	0.435982	0.0690552
ENSG00000167601	ENSG00000116497	AXL	S100PBP	70	1.61502	1.26156	0.350521	0.434898	0.273678	0.0674326	1	-0.065861	-0.640889	-0.065861	1	-0.585211	-0.640889	-0.585211	1	1151.38	0.0809713	0.171324
ENSG00000167601	ENSG00000196632	AXL	WNK3	70	1.63585	1.63979	0.508272	0.425913	0.365183	0.105054	1	-0.0596075	-0.582402	-0.0596075	1	-0.673271	-0.582402	-0.673271	1	3170.98	0.0700787	0.0421777
ENSG00000167601	ENSG00000171160	AXL	MORN4	70	1.1957	1.16803	1.10408	0.233524	0.174707	0.132778	1	-0.0644503	-0.58111	-0.0644503	1	-0.610272	-0.58111	-0.610272	1	3930.34	0.202502	0.169802
ENSG00000167601	ENSG00000074657	AXL	ZNF532	70	0.886859	2.23397	0.366076	0.30296	0.644808	0.0933627	1	-0.0417384	-0.364711	-0.0417384	1	-0.837154	-0.364711	-0.837154	1	2112.42	0.354996	0.029966
ENSG00000167601	ENSG00000092445	AXL	TYRO3	70	1.75108	2.03598	0.649169	0.465736	0.50543	0.154664	1	-0.0536567	-0.542331	-0.0536567	1	-0.732587	-0.542331	-0.732587	1	7831	0.0557576	0.0221554
ENSG00000167601	ENSG00000184743	AXL	ATL3	70	1.61139	1.15082	1.07044	0.322591	0.184111	0.14859	1	-0.0675008	-0.659164	-0.0675008	1	-0.554121	-0.659164	-0.554121	1	5354.18	0.0311877	0.20779
ENSG00000167601	ENSG00000188643	AXL	S100A16	70	1.23786	1.15607	1.94877	0.259414	0.18695	0.254623	1	-0.0650703	-0.591602	-0.0650703	1	-0.601528	-0.591602	-0.601528	1	14545.4	0.181241	0.203398
ENSG00000167601	ENSG00000087842	AXL	PIR	70	1.47556	1.4107	0.670106	0.353567	0.275688	0.115816	1	-0.0626982	-0.592074	-0.0626982	1	-0.640287	-0.592074	-0.640287	1	3456.18	0.091574	0.070494
ENSG00000167601	ENSG00000001084	AXL	GCLC	70	1.4335	1.3253	1.00875	0.289727	0.215201	0.142029	1	-0.0638878	-0.598962	-0.0638878	1	-0.623918	-0.598962	-0.623918	1	5008.54	0.0696446	0.0676704
ENSG00000167601	ENSG00000106070	AXL	GRB10	70	1.57344	1.29127	1.12035	0.30537	0.202257	0.155181	1	-0.0652165	-0.628988	-0.0652165	1	-0.598204	-0.628988	-0.598204	1	6107.88	0.0323781	0.0772451
ENSG00000167601	ENSG00000221955	AXL	SLC12A8	70	1.29999	1.29082	1.45092	0.269549	0.210899	0.199558	1	-0.0634434	-0.580132	-0.0634434	1	-0.631114	-0.580132	-0.631114	1	9460.76	0.134856	0.0862453
ENSG00000167601	ENSG00000015532	AXL	XYLT2	70	1.15127	1.28949	1.10215	0.297831	0.255549	0.179121	1	-0.0619088	-0.55093	-0.0619088	1	-0.648942	-0.55093	-0.648942	1	7324.86	0.3066	0.130661
ENSG00000167601	ENSG00000152284	AXL	TCF7L1	70	0.790841	0.892894	1.01899	0.381086	0.286083	0.218725	1	-0.0618011	-0.540453	-0.0618011	1	-0.57431	-0.540453	-0.57431	1	8932.93	0.292466	0.35465
ENSG00000167601	ENSG00000148737	AXL	TCF7L2	70	1.41201	0.838418	0.814576	0.462532	0.222455	0.161566	1	-0.0697946	-0.680232	-0.0697946	1	-0.475384	-0.680232	-0.475384	1	5363	0.18812	0.235075
ENSG00000167601	ENSG00000173581	AXL	CCDC106	70	1.30154	1.14303	1.57437	0.218803	0.149739	0.168122	1	-0.0658462	-0.606217	-0.0658462	1	-0.589745	-0.606217	-0.589745	1	6407.48	0.0863709	0.171461
ENSG00000167601	ENSG00000198429	AXL	ZNF69	70	1.37086	1.34946	0.890781	0.299814	0.236372	0.134344	1	-0.063028	-0.583449	-0.063028	1	-0.637613	-0.583449	-0.637613	1	4444.06	0.110211	0.0719913
ENSG00000167601	ENSG00000090661	AXL	CERS4	70	1.37793	1.50129	0.450379	0.346179	0.309468	0.0817276	1	-0.0604269	-0.559541	-0.0604269	1	-0.672798	-0.559541	-0.672798	1	1719.91	0.139431	0.0549813
ENSG00000167601	ENSG00000101040	AXL	ZMYND8	70	1.43336	0.463352	0.623887	0.396318	0.132949	0.0965312	1	-0.0657195	-0.74468	-0.0657195	1	-0.322458	-0.74468	-0.322458	1	1607.06	0.139051	7.09099e-05
ENSG00000167601	ENSG00000166073	AXL	GPR176	70	0.822524	1.60765	0.961601	0.236853	0.328894	0.162309	1	-0.0505832	-0.429511	-0.0505832	1	-0.756354	-0.429511	-0.756354	1	5776.33	0.228146	0.0345407
ENSG00000167601	ENSG00000099875	AXL	MKNK2	70	1.21767	1.60488	0.807564	0.337708	0.363454	0.15906	1	-0.0570561	-0.512618	-0.0570561	1	-0.712904	-0.512618	-0.712904	1	6360.96	0.260709	0.050367
ENSG00000167601	ENSG00000198087	AXL	CD2AP	70	1.61454	2.08131	0.591958	0.479265	0.582193	0.156492	1	-0.0523107	-0.514197	-0.0523107	1	-0.752876	-0.514197	-0.752876	1	7738.96	0.102087	0.0338315
ENSG00000167601	ENSG00000168517	AXL	HEXIM2	70	1.34086	1.18463	1.82411	0.241522	0.167521	0.214002	1	-0.0655228	-0.606298	-0.0655228	1	-0.596957	-0.606298	-0.596957	1	10623.2	0.0813921	0.137174
ENSG00000167601	ENSG00000132563	AXL	REEP2	70	1.31225	1.98285	1.20398	0.278444	0.378563	0.208729	1	-0.0515976	-0.475455	-0.0515976	1	-0.7679	-0.475455	-0.7679	1	12161.7	0.133061	0.00578585
ENSG00000167601	ENSG00000093072	AXL	CECR1	70	0.957318	1.56031	0.927917	0.246976	0.302449	0.149987	1	-0.0541288	-0.466055	-0.0541288	1	-0.732963	-0.466055	-0.732963	1	5136.62	0.431658	0.0341734
ENSG00000092847	ENSG00000115380	AGO1	EFEMP1	72	0.80785	3.57845	0.993285	0.298029	0.803474	0.195215	1	0.0736778	-0.37477	0.0736778	1	-0.896156	-0.37477	-0.896156	1	10510.9	0.260618	0.00101053
ENSG00000092847	ENSG00000223572	AGO1	CKMT1A	73	0.801219	5.82597	0.563556	0.383337	2.01022	0.181529	1	0.0829236	-0.311932	0.0829236	1	-0.948026	-0.311932	-0.948026	1	9519.34	0.302853	0.00951223
ENSG00000092847	ENSG00000237289	AGO1	CKMT1B	76	0.824043	6.29483	0.557395	0.3874	2.25548	0.189841	1	0.0941991	-0.305301	0.0941991	1	-0.957437	-0.305301	-0.957437	1	10737.3	0.325516	0.0108057
ENSG00000092847	ENSG00000091490	AGO1	SEL1L3	77	0.676407	3.1455	0.927623	0.219391	0.632845	0.158697	1	-0.0239202	-0.269757	-0.0239202	1	-0.894509	-0.269757	-0.894509	1	7222.12	0.0722329	0.000561486
ENSG00000242265	ENSG00000120937	PEG10	NPPB	77	0.884521	0.603214	3.81465	0.284803	0.0498574	1.19502	1	0.053348	-0.985502	0.053348	1	-0.187048	-0.985502	-0.187048	1	5004.94	0.343151	7.76118e-12
ENSG00000166619	ENSG00000111641	BLCAP	NOP2	78	0.788113	1.5682	0.438423	0.253959	0.386197	0.0876941	1	0.00850176	-0.614583	0.00850176	1	-0.639023	-0.614583	-0.639023	1	1591.77	0.20337	0.0727011
ENSG00000166619	ENSG00000170365	BLCAP	SMAD1	78	1.01694	1.83774	0.667288	0.196807	0.283864	0.0933997	1	0.0174589	-0.650091	0.0174589	1	-0.647055	-0.650091	-0.647055	1	2087.44	0.465825	0.00211111
ENSG00000166619	ENSG00000100596	BLCAP	SPTLC2	78	1.07338	1.68443	0.46171	0.267546	0.334078	0.0828301	1	0.0210946	-0.680834	0.0210946	1	-0.613287	-0.680834	-0.613287	1	1607.5	0.392321	0.021994
ENSG00000166619	ENSG00000213648	BLCAP	SULT1A4	78	0.790311	1.52793	0.717284	0.181098	0.268015	0.101434	1	0.00898765	-0.619904	0.00898765	1	-0.631336	-0.619904	-0.631336	1	2111.7	0.125294	0.0262779
ENSG00000166619	ENSG00000261052	BLCAP	SULT1A3	78	0.881585	1.35083	0.572506	0.199615	0.242029	0.0817248	1	0.0153592	-0.667372	0.0153592	1	-0.581934	-0.667372	-0.581934	1	1349.7	0.27741	0.0756769
ENSG00000166619	ENSG00000166477	BLCAP	LEO1	78	1.0301	1.53911	0.315273	0.290341	0.34482	0.0616106	1	0.0205065	-0.685901	0.0205065	1	-0.594512	-0.685901	-0.594512	1	843.353	0.458853	0.061077
ENSG00000166619	ENSG00000164163	BLCAP	ABCE1	78	0.901311	1.48128	0.227975	0.327745	0.423419	0.0539164	1	0.015154	-0.658263	0.015154	1	-0.604359	-0.658263	-0.604359	1	611.765	0.38208	0.129651
ENSG00000166619	ENSG00000115211	BLCAP	EIF2B4	78	1.49379	0.986629	0.18286	0.514822	0.289025	0.046423	1	0.0385808	-0.825744	0.0385808	1	-0.417111	-0.825744	-0.417111	1	431.611	0.170284	0.481612
ENSG00000166619	ENSG00000011007	BLCAP	TCEB3	78	0.991382	1.24065	0.286384	0.310788	0.316834	0.0586127	1	0.0213463	-0.708564	0.0213463	1	-0.541377	-0.708564	-0.541377	1	692.145	0.488976	0.224953
ENSG00000166619	ENSG00000069345	BLCAP	DNAJA2	78	0.712976	0.872096	0.248225	0.279207	0.293933	0.0508505	1	0.0114561	-0.670272	0.0114561	1	-0.495826	-0.670272	-0.495826	1	439.722	0.153628	0.332353
ENSG00000166619	ENSG00000086061	BLCAP	DNAJA1	78	2.16788	0.798749	0.173113	0.836926	0.25592	0.053704	1	0.0483921	-0.901472	0.0483921	1	-0.313784	-0.901472	-0.313784	1	559.933	0.0835008	0.21706
ENSG00000166619	ENSG00000155636	BLCAP	RBM45	78	0.920519	1.22003	1.16081	0.199014	0.213967	0.158093	1	0.0183789	-0.692604	0.0183789	1	-0.548022	-0.692604	-0.548022	1	4919.07	0.345376	0.15355
ENSG00000166619	ENSG00000161547	BLCAP	SRSF2	78	1.09338	0.314699	0.385127	0.304769	0.16188	0.0659472	1	0.0267935	-0.813702	0.0267935	1	-0.275248	-0.813702	-0.275248	1	653.721	0.380073	3.22593e-05
ENSG00000166619	ENSG00000083828	BLCAP	ZNF586	78	0.9559	1.01522	1.41707	0.190156	0.17348	0.175381	1	0.0216289	-0.723649	0.0216289	1	-0.495168	-0.723649	-0.495168	1	5732.41	0.408619	0.465157
ENSG00000166619	ENSG00000005436	BLCAP	GCFC2	78	1.16469	1.31059	0.651154	0.180106	0.164078	0.0707325	1	0.0275693	-0.740639	0.0275693	1	-0.52983	-0.740639	-0.52983	1	1072.04	0.181718	0.0311117
ENSG00000166619	ENSG00000156471	BLCAP	PTDSS1	78	0.928941	1.49521	0.374782	0.279229	0.354512	0.0743984	1	0.0163553	-0.664362	0.0163553	1	-0.602507	-0.664362	-0.602507	1	1179.1	0.39991	0.0832854
ENSG00000166619	ENSG00000112031	BLCAP	MTRF1L	78	1.20657	1.3411	0.412493	0.435701	0.390069	0.106379	1	0.0288088	-0.746133	0.0288088	1	-0.529861	-0.746133	-0.529861	1	2471.85	0.318398	0.192331
ENSG00000166619	ENSG00000143368	BLCAP	SF3B4	78	1.6852	0.409297	0.239536	0.650134	0.222217	0.067807	1	0.0370822	-0.88423	0.0370822	1	-0.255288	-0.88423	-0.255288	1	734.933	0.147649	0.00479828
ENSG00000166619	ENSG00000111684	BLCAP	LPCAT3	78	0.81657	2.319	0.322833	0.25288	0.580782	0.0723064	1	0.00423909	-0.540952	0.00423909	1	-0.743421	-0.540952	-0.743421	1	1264.96	0.235243	0.013006
ENSG00000166619	ENSG00000184886	BLCAP	PIGW	78	0.848465	1.51346	0.805845	0.249047	0.345284	0.150546	1	0.012219	-0.639357	0.012219	1	-0.619039	-0.639357	-0.619039	1	4728.07	0.272361	0.0705951
ENSG00000166619	ENSG00000169490	BLCAP	TM2D2	78	1.04485	1.20628	0.288201	0.339696	0.322506	0.0622259	1	0.0238257	-0.725017	0.0238257	1	-0.525749	-0.725017	-0.525749	1	781.274	0.447663	0.26219
ENSG00000166619	ENSG00000175376	BLCAP	EIF1AD	78	0.888985	1.15981	0.487	0.301264	0.321129	0.101363	1	0.0174405	-0.690709	0.0174405	1	-0.5396	-0.690709	-0.5396	1	1971.67	0.35677	0.310096
ENSG00000166619	ENSG00000132600	BLCAP	PRMT7	78	1.1914	1.16258	0.462117	0.507061	0.410536	0.13669	1	0.0294955	-0.760727	0.0294955	1	-0.494804	-0.760727	-0.494804	1	3826.62	0.353447	0.346612
ENSG00000166619	ENSG00000123505	BLCAP	AMD1	78	0.827877	1.07298	0.284046	0.25695	0.274728	0.0515966	1	0.0152846	-0.683108	0.0152846	1	-0.529064	-0.683108	-0.529064	1	491.07	0.252498	0.395622
ENSG00000166619	ENSG00000243725	BLCAP	TTC4	78	1.0568	1.26444	0.493061	0.263964	0.257263	0.0828368	1	0.0238532	-0.721699	0.0238532	1	-0.536395	-0.721699	-0.536395	1	1414.16	0.415108	0.153646
ENSG00000166619	ENSG00000137522	BLCAP	RNF121	78	1.14516	1.17867	0.803616	0.291164	0.248104	0.140193	1	0.0277983	-0.749829	0.0277983	1	-0.504908	-0.749829	-0.504908	1	4012.3	0.309776	0.236837
ENSG00000166619	ENSG00000002549	BLCAP	LAP3	78	0.876625	1.71951	0.275777	0.390498	0.598333	0.0821796	1	0.0118632	-0.624379	0.0118632	1	-0.650541	-0.624379	-0.650541	1	1494.24	0.376462	0.116471
ENSG00000166619	ENSG00000198000	BLCAP	NOL8	78	0.971856	2.01544	0.392766	0.273224	0.456181	0.0809072	1	0.0140411	-0.618824	0.0140411	1	-0.680517	-0.618824	-0.680517	1	1604.47	0.459116	0.0145102
ENSG00000166619	ENSG00000165271	BLCAP	NOL6	78	0.948718	2.06907	0.688939	0.200762	0.353291	0.10686	1	0.0125662	-0.606643	0.0125662	1	-0.691581	-0.606643	-0.691581	1	2804.37	0.399543	0.0016968
ENSG00000166619	ENSG00000105447	BLCAP	GRWD1	78	0.925974	1.10424	0.441634	0.428563	0.425681	0.126903	1	0.0196189	-0.706624	0.0196189	1	-0.520991	-0.706624	-0.520991	1	3066.04	0.431665	0.403606
ENSG00000166619	ENSG00000175348	BLCAP	TMEM9B	78	1.02096	1.08035	0.878976	0.262961	0.235437	0.146343	1	0.0238095	-0.732525	0.0238095	1	-0.50096	-0.732525	-0.50096	1	4128.6	0.46834	0.366926
ENSG00000166619	ENSG00000006652	BLCAP	IFRD1	78	1.14056	1.03766	0.300605	0.389485	0.304504	0.0690904	1	0.0285013	-0.762708	0.0285013	1	-0.47373	-0.762708	-0.47373	1	927.261	0.359595	0.450952
ENSG00000166619	ENSG00000104221	BLCAP	BRF2	78	1.02036	1.10767	1.15467	0.204603	0.18652	0.150187	1	0.0235866	-0.729566	0.0235866	1	-0.507378	-0.729566	-0.507378	1	4386.45	0.460496	0.282746
ENSG00000166619	ENSG00000034693	BLCAP	PEX3	78	1.1883	1.76638	0.592697	0.274979	0.325686	0.103351	1	0.0248327	-0.698729	0.0248327	1	-0.609211	-0.698729	-0.609211	1	2650.13	0.247795	0.01062
ENSG00000166619	ENSG00000156469	BLCAP	MTERFD1	78	1.04373	1.84844	0.369232	0.335659	0.475397	0.0868227	1	0.0185185	-0.655818	0.0185185	1	-0.644513	-0.655818	-0.644513	1	1825.49	0.448348	0.0391775
ENSG00000166619	ENSG00000130935	BLCAP	NOL11	78	1.38221	0.985112	0.277267	0.495026	0.304072	0.0713058	1	0.0358888	-0.809874	0.0358888	1	-0.429979	-0.809874	-0.429979	1	1003.89	0.22124	0.48054
ENSG00000166619	ENSG00000113838	BLCAP	TBCCD1	78	0.797804	1.55628	0.675546	0.253282	0.378742	0.133624	1	0.00914173	-0.619003	0.00914173	1	-0.635265	-0.619003	-0.635265	1	3698.48	0.213608	0.0730408
ENSG00000166619	ENSG00000162642	BLCAP	C1orf52	78	1.68135	0.986467	0.222338	0.552048	0.267774	0.0556981	1	0.0424464	-0.848731	0.0424464	1	-0.396515	-0.848731	-0.396515	1	633.845	0.110486	0.479913
ENSG00000166619	ENSG00000166199	BLCAP	ALKBH3	78	0.887994	0.935876	1.4199	0.182035	0.168348	0.172907	1	0.0193214	-0.714577	0.0193214	1	-0.485547	-0.714577	-0.485547	1	5364.12	0.27011	0.352176
ENSG00000166619	ENSG00000100601	BLCAP	ALKBH1	78	1.00394	1.37978	1.07108	0.21249	0.233915	0.151876	1	0.0207284	-0.696677	0.0207284	1	-0.568215	-0.696677	-0.568215	1	4860.16	0.492622	0.0543288
ENSG00000166619	ENSG00000162616	BLCAP	DNAJB4	78	0.897305	1.31923	1.03687	0.177805	0.208166	0.129921	1	0.0164072	-0.675311	0.0164072	1	-0.572887	-0.675311	-0.572887	1	3396.6	0.282642	0.0646759
ENSG00000166619	ENSG00000018699	BLCAP	TTC27	78	0.969773	1.54605	0.744705	0.310629	0.391786	0.161679	1	0.0178041	-0.669691	0.0178041	1	-0.605349	-0.669691	-0.605349	1	5715.29	0.46137	0.0837568
ENSG00000166619	ENSG00000110108	BLCAP	TMEM109	78	1.29725	0.929409	0.486531	0.434216	0.276471	0.113713	1	0.0337528	-0.801154	0.0337528	1	-0.427401	-0.801154	-0.427401	1	2471.01	0.247864	0.399583
ENSG00000166619	ENSG00000143156	BLCAP	NME7	78	1.21237	1.71812	0.224512	0.428379	0.482495	0.0597351	1	0.02608	-0.708938	0.02608	1	-0.597671	-0.708938	-0.597671	1	879.093	0.310762	0.0704251
ENSG00000166619	ENSG00000039560	BLCAP	RAI14	78	0.894814	2.23663	0.295878	0.268473	0.546538	0.0655591	1	0.00877106	-0.573321	0.00877106	1	-0.721693	-0.573321	-0.721693	1	1064.8	0.348161	0.0132756
ENSG00000166619	ENSG00000172766	BLCAP	NAA16	78	0.857553	2.35016	0.466971	0.251234	0.564197	0.10145	1	0.00614856	-0.550354	0.00614856	1	-0.740857	-0.550354	-0.740857	1	2554.1	0.286208	0.00960547
ENSG00000166619	ENSG00000081721	BLCAP	DUSP12	78	1.48468	1.24539	0.223191	0.476971	0.318247	0.0540958	1	0.037531	-0.803032	0.037531	1	-0.473009	-0.803032	-0.473009	1	649.366	0.156408	0.221546
ENSG00000166619	ENSG00000225648	BLCAP	SBDSP1	78	1.1169	1.11926	0.857941	0.308064	0.259171	0.159572	1	0.0271784	-0.74984	0.0271784	1	-0.495824	-0.74984	-0.495824	1	5066.36	0.352709	0.323372
ENSG00000166619	ENSG00000041802	BLCAP	LSG1	78	1.012	1.84954	0.328657	0.294467	0.429675	0.0691759	1	0.0171482	-0.647524	0.0171482	1	-0.649666	-0.647524	-0.649666	1	1146.37	0.483798	0.0258483
ENSG00000166619	ENSG00000122512	BLCAP	PMS2	78	0.999735	1.06263	0.916284	0.177093	0.159871	0.103714	1	0.0230857	-0.729362	0.0230857	1	-0.499968	-0.729362	-0.499968	1	2053.08	0.499405	0.348184
ENSG00000166619	ENSG00000108592	BLCAP	FTSJ3	78	1.3424	0.943565	0.330447	0.538791	0.3332	0.0938875	1	0.0349397	-0.807209	0.0349397	1	-0.425188	-0.807209	-0.425188	1	1703.61	0.263517	0.43298
ENSG00000166619	ENSG00000174744	BLCAP	BRMS1	78	1.51427	0.699649	0.389497	0.6677	0.308121	0.123986	1	0.0383583	-0.849456	0.0383583	1	-0.346559	-0.849456	-0.346559	1	2739.6	0.221799	0.1664
ENSG00000166619	ENSG00000173638	BLCAP	SLC19A1	78	1.14563	1.97173	0.313815	0.371323	0.515919	0.0781445	1	0.0215999	-0.667593	0.0215999	1	-0.647356	-0.667593	-0.647356	1	1579.26	0.34801	0.0317553
ENSG00000166619	ENSG00000151092	BLCAP	NGLY1	78	1.05729	1.44264	0.388907	0.241064	0.262908	0.0612027	1	0.0224398	-0.702915	0.0224398	1	-0.572186	-0.702915	-0.572186	1	815.436	0.406405	0.0482045
ENSG00000166619	ENSG00000198270	BLCAP	TMEM116	78	0.915856	1.22177	1.16705	0.13137	0.142022	0.105238	1	0.0181484	-0.691166	0.0181484	1	-0.549144	-0.691166	-0.549144	1	2178.3	0.261895	0.0613045
ENSG00000166619	ENSG00000075856	BLCAP	SART3	78	0.822879	2.79682	0.275605	0.362779	1.064	0.096165	1	0.00175817	-0.495815	0.00175817	1	-0.790939	-0.495815	-0.790939	1	2400.26	0.313404	0.0477117
ENSG00000166619	ENSG00000113812	BLCAP	ACTR8	78	0.974072	1.10711	0.825416	0.28639	0.272418	0.154244	1	0.0216848	-0.718502	0.0216848	1	-0.514249	-0.718502	-0.514249	1	4581.25	0.464052	0.347649
ENSG00000166619	ENSG00000101442	BLCAP	ACTR5	78	0.896732	1.43824	1.05622	0.199227	0.251615	0.15121	1	0.0153136	-0.661814	0.0153136	1	-0.596856	-0.661814	-0.596856	1	4750.98	0.302872	0.0428308
ENSG00000166619	ENSG00000108559	BLCAP	NUP88	78	1.3038	1.16288	0.192761	0.779376	0.572795	0.0826881	1	0.0330368	-0.781457	0.0330368	1	-0.479418	-0.781457	-0.479418	1	1428.4	0.348895	0.388462
ENSG00000166619	ENSG00000213593	BLCAP	TMX2	78	2.41427	0.381993	0.200766	1.40774	0.288742	0.0946775	1	0.0417437	-0.931258	0.0417437	1	-0.206442	-0.931258	-0.206442	1	1445.86	0.159152	0.0177892
ENSG00000166619	ENSG00000198492	BLCAP	YTHDF2	78	1.08185	0.413066	0.255984	0.415452	0.234666	0.0605609	1	0.0272908	-0.804882	0.0272908	1	-0.308688	-0.804882	-0.308688	1	568.532	0.422171	0.00728047
ENSG00000166619	ENSG00000172409	BLCAP	CLP1	78	1.066	1.43184	0.677224	0.272035	0.292347	0.11947	1	0.022882	-0.706134	0.022882	1	-0.568758	-0.706134	-0.568758	1	3104.23	0.404478	0.0719093
ENSG00000166619	ENSG00000116922	BLCAP	C1orf109	78	1.12892	1.85585	0.414152	0.24071	0.317045	0.0663547	1	0.0218929	-0.675846	0.0218929	1	-0.632453	-0.675846	-0.632453	1	1099.12	0.296909	0.00428923
ENSG00000166619	ENSG00000213066	BLCAP	FGFR1OP	78	1.03759	1.46681	0.345704	0.261672	0.29501	0.0599561	1	0.0214267	-0.695569	0.0214267	1	-0.579868	-0.695569	-0.579868	1	783.98	0.443076	0.0588881
ENSG00000166619	ENSG00000114473	BLCAP	IQCG	78	0.933848	1.07676	1.04188	0.167317	0.162088	0.115891	1	0.0201951	-0.711601	0.0201951	1	-0.513314	-0.711601	-0.513314	1	2540.03	0.346847	0.31859
ENSG00000166619	ENSG00000205060	BLCAP	SLC35B4	78	1.10711	1.36908	0.310199	0.378504	0.376704	0.0737035	1	0.0250006	-0.722197	0.0250006	1	-0.550177	-0.722197	-0.550177	1	1170.8	0.388985	0.165175
ENSG00000166619	ENSG00000058729	BLCAP	RIOK2	78	1.07858	1.4226	0.420191	0.403696	0.426423	0.109058	1	0.0234611	-0.710063	0.0234611	1	-0.56503	-0.710063	-0.56503	1	2587.9	0.423093	0.16243
ENSG00000166619	ENSG00000124784	BLCAP	RIOK1	78	0.807833	1.78288	0.549247	0.208924	0.355392	0.092706	1	0.00773083	-0.596367	0.00773083	1	-0.671993	-0.596367	-0.671993	1	1878	0.180315	0.0153382
ENSG00000166619	ENSG00000027001	BLCAP	MIPEP	78	1.05749	1.57862	0.656438	0.344118	0.408472	0.150474	1	0.0213215	-0.68836	0.0213215	1	-0.597359	-0.68836	-0.597359	1	5127.43	0.433882	0.0803779
ENSG00000166619	ENSG00000095794	BLCAP	CREM	78	1.36176	1.24744	0.403051	0.394715	0.291625	0.0858702	1	0.0342539	-0.783564	0.0342539	1	-0.489346	-0.783564	-0.489346	1	1605.19	0.181166	0.199431
ENSG00000166619	ENSG00000104299	BLCAP	INTS9	78	1.13923	1.28366	0.626218	0.274029	0.251008	0.104578	1	0.0268492	-0.738012	0.0268492	1	-0.528056	-0.738012	-0.528056	1	2309.93	0.306437	0.131017
ENSG00000166619	ENSG00000132394	BLCAP	EEFSEC	78	1.10371	1.21187	0.911385	0.300804	0.271703	0.168749	1	0.0260586	-0.737679	0.0260586	1	-0.518155	-0.737679	-0.518155	1	5829.31	0.365615	0.218991
ENSG00000166619	ENSG00000136891	BLCAP	TEX10	78	0.827901	1.45898	0.301122	0.204463	0.279448	0.046362	1	0.0116417	-0.639411	0.0116417	1	-0.612143	-0.639411	-0.612143	1	439.453	0.201312	0.0523421
ENSG00000166619	ENSG00000136271	BLCAP	DDX56	78	1.47643	0.571392	0.291147	0.452009	0.199155	0.0631788	1	0.0366248	-0.853323	0.0366248	1	-0.316618	-0.853323	-0.316618	1	673.41	0.147629	0.0173026
ENSG00000166619	ENSG00000129521	BLCAP	EGLN3	78	0.914253	1.88577	1.10116	0.154332	0.252101	0.13019	1	0.012358	-0.616809	0.012358	1	-0.670711	-0.616809	-0.670711	1	3948.41	0.290068	0.000376542
ENSG00000166619	ENSG00000164338	BLCAP	UTP15	78	1.07309	1.79105	0.700029	0.251931	0.335664	0.120235	1	0.0202053	-0.669321	0.0202053	1	-0.630881	-0.669321	-0.630881	1	3484.38	0.38627	0.0105262
ENSG00000166619	ENSG00000206053	BLCAP	HN1L	78	1.12607	1.58756	0.215158	0.289922	0.325279	0.0399623	1	0.023973	-0.703532	0.023973	1	-0.58834	-0.703532	-0.58834	1	369.675	0.332464	0.0374401
ENSG00000166619	ENSG00000196368	BLCAP	NUDT11	78	1.10842	1.90692	0.498738	0.307317	0.424947	0.104109	1	0.0206826	-0.665569	0.0206826	1	-0.643421	-0.665569	-0.643421	1	2723.02	0.362615	0.018048
ENSG00000166619	ENSG00000197713	BLCAP	RPE	78	0.906082	1.96712	0.273454	0.321347	0.554932	0.0686434	1	0.0113178	-0.605539	0.0113178	1	-0.68399	-0.605539	-0.68399	1	1113.3	0.385446	0.0427366
ENSG00000166619	ENSG00000088682	BLCAP	COQ9	78	1.10056	1.59214	0.50186	0.322785	0.371586	0.105407	1	0.0229451	-0.69717	0.0229451	1	-0.593077	-0.69717	-0.593077	1	2557.08	0.378127	0.057621
ENSG00000166619	ENSG00000003056	BLCAP	M6PR	78	1.2333	0.914435	0.157116	0.407235	0.271335	0.0354917	1	0.0319703	-0.791573	0.0319703	1	-0.431855	-0.791573	-0.431855	1	237.33	0.284216	0.376686
ENSG00000166619	ENSG00000128656	BLCAP	CHN1	78	1.05977	2.01186	0.457559	0.225472	0.346432	0.0734393	1	0.0178842	-0.642402	0.0178842	1	-0.666334	-0.642402	-0.666334	1	1366.17	0.395827	0.00230472
ENSG00000166619	ENSG00000081692	BLCAP	JMJD4	78	1.14937	1.05537	0.844551	0.347432	0.272574	0.17272	1	0.0287042	-0.762773	0.0287042	1	-0.47662	-0.762773	-0.47662	1	5839.96	0.334238	0.419795
ENSG00000166619	ENSG00000162959	BLCAP	MEMO1	78	1.14986	1.64349	0.338275	0.326589	0.37132	0.0703746	1	0.0244179	-0.703021	0.0244179	1	-0.594495	-0.703021	-0.594495	1	1173.09	0.323834	0.0436046
ENSG00000166619	ENSG00000023041	BLCAP	ZDHHC6	78	0.984297	1.54709	0.432517	0.386094	0.480739	0.115699	1	0.0184479	-0.673383	0.0184479	1	-0.603221	-0.673383	-0.603221	1	2940.58	0.483833	0.129366
ENSG00000166619	ENSG00000110172	BLCAP	CHORDC1	78	1.05466	1.66984	0.283116	0.428554	0.53948	0.0820968	1	0.0204456	-0.677828	0.0204456	1	-0.613734	-0.677828	-0.613734	1	1563.88	0.449426	0.109119
ENSG00000166619	ENSG00000138614	BLCAP	VWA9	78	1.10688	1.61639	0.462223	0.294192	0.341829	0.0884708	1	0.022994	-0.696065	0.022994	1	-0.596375	-0.696065	-0.596375	1	1817.26	0.358701	0.0376856
ENSG00000166619	ENSG00000107937	BLCAP	GTPBP4	78	1.77076	1.19205	0.145936	0.557946	0.288706	0.0361907	1	0.0438601	-0.843628	0.0438601	1	-0.429074	-0.843628	-0.429074	1	295.305	0.0856248	0.253978
ENSG00000166619	ENSG00000163607	BLCAP	GTPBP8	78	0.943215	1.77702	0.465712	0.230071	0.342694	0.0790744	1	0.0146262	-0.636959	0.0146262	1	-0.649159	-0.636959	-0.649159	1	1436.44	0.402863	0.0131236
ENSG00000166619	ENSG00000143633	BLCAP	C1orf131	78	1.10723	0.755334	0.72777	0.280825	0.189297	0.11878	1	0.0285155	-0.782203	0.0285155	1	-0.407044	-0.782203	-0.407044	1	2467.33	0.35183	0.100076
ENSG00000166619	ENSG00000109084	BLCAP	TMEM97	78	1.0424	1.03651	0.212244	0.32082	0.273861	0.042357	1	0.0249502	-0.741898	0.0249502	1	-0.487473	-0.741898	-0.487473	1	342.326	0.447609	0.447151
ENSG00000166619	ENSG00000171469	BLCAP	ZNF561	78	0.962247	1.48522	0.388699	0.220952	0.270192	0.0597246	1	0.0179853	-0.674423	0.0179853	1	-0.595273	-0.674423	-0.595273	1	765.429	0.432395	0.0382754
ENSG00000166619	ENSG00000148459	BLCAP	PDSS1	78	1.07945	1.5096	0.854722	0.267604	0.298293	0.148857	1	0.0227851	-0.701012	0.0227851	1	-0.58138	-0.701012	-0.58138	1	4949.53	0.383687	0.0458498
ENSG00000166619	ENSG00000184787	BLCAP	UBE2G2	78	1.12777	1.18633	0.181146	0.368239	0.320247	0.0403854	1	0.0271235	-0.745427	0.0271235	1	-0.509096	-0.745427	-0.509096	1	332.677	0.364795	0.281217
ENSG00000166619	ENSG00000184281	BLCAP	TSSC4	78	1.40441	0.776864	0.547255	0.510481	0.270005	0.140828	1	0.0364294	-0.829697	0.0364294	1	-0.377458	-0.829697	-0.377458	1	3612.79	0.215369	0.205596
ENSG00000166619	ENSG00000134748	BLCAP	PRPF38A	78	1.76238	0.798465	0.228868	0.877658	0.355849	0.0868622	1	0.0432274	-0.869644	0.0432274	1	-0.346842	-0.869644	-0.346842	1	1429.09	0.193905	0.286424
ENSG00000166619	ENSG00000145907	BLCAP	G3BP1	78	1.04427	0.69262	0.277845	0.428377	0.294193	0.0709664	1	0.0266432	-0.775021	0.0266432	1	-0.397693	-0.775021	-0.397693	1	855.032	0.45898	0.14973
ENSG00000166619	ENSG00000196363	BLCAP	WDR5	78	1.04276	0.879735	0.342512	0.291978	0.225527	0.0609777	1	0.025891	-0.757421	0.025891	1	-0.448563	-0.757421	-0.448563	1	672.967	0.441973	0.297715
ENSG00000166619	ENSG00000134987	BLCAP	WDR36	78	0.771687	4.8606	0.248292	0.338221	2.4641	0.118895	1	-0.00759143	-0.333028	-0.00759143	1	-0.906142	-0.333028	-0.906142	1	4113.3	0.250863	0.0606924
ENSG00000166619	ENSG00000143498	BLCAP	TAF1A	78	0.962645	1.50464	0.925615	0.232127	0.287221	0.14984	1	0.0178361	-0.672382	0.0178361	1	-0.598852	-0.672382	-0.598852	1	4843.97	0.436293	0.0415016
ENSG00000166619	ENSG00000185947	BLCAP	ZNF267	78	1.13774	1.37676	0.938414	0.211867	0.206158	0.122806	1	0.0260939	-0.728147	0.0260939	1	-0.547086	-0.728147	-0.547086	1	3282.05	0.258803	0.035799
ENSG00000166619	ENSG00000122591	BLCAP	FAM126A	78	1.02272	2.46785	0.292339	0.281947	0.577658	0.0647934	1	0.0129947	-0.585381	0.0129947	1	-0.729662	-0.585381	-0.729662	1	1149.88	0.46799	0.00655942
ENSG00000166619	ENSG00000060762	BLCAP	MPC1	78	1.08263	1.22935	0.852056	0.256494	0.23878	0.136429	1	0.0251314	-0.73123	0.0251314	1	-0.525045	-0.73123	-0.525045	1	3814.89	0.374116	0.169939
ENSG00000166619	ENSG00000150756	BLCAP	FAM173B	78	0.890462	1.42987	0.979541	0.26949	0.340592	0.19017	1	0.0150822	-0.660988	0.0150822	1	-0.596249	-0.660988	-0.596249	1	7483.84	0.34278	0.105407
ENSG00000166619	ENSG00000156697	BLCAP	UTP14A	78	0.83975	1.64637	0.609285	0.295369	0.448376	0.138914	1	0.0105918	-0.621641	0.0105918	1	-0.644238	-0.621641	-0.644238	1	4142.45	0.294527	0.0767908
ENSG00000166619	ENSG00000135316	BLCAP	SYNCRIP	78	1.11769	0.61066	0.274074	0.322672	0.197392	0.0503731	1	0.0288913	-0.796441	0.0288913	1	-0.365153	-0.796441	-0.365153	1	422.064	0.35817	0.0261245
ENSG00000166619	ENSG00000119523	BLCAP	ALG2	78	1.21415	1.21392	0.409172	0.328485	0.269415	0.0779624	1	0.0299313	-0.76017	0.0299313	1	-0.50263	-0.76017	-0.50263	1	1272.86	0.258216	0.214844
ENSG00000166619	ENSG00000135632	BLCAP	SMYD5	78	1.02668	1.75007	0.547452	0.266764	0.361763	0.101795	1	0.0185987	-0.662116	0.0185987	1	-0.631527	-0.662116	-0.631527	1	2433.87	0.460303	0.0207859
ENSG00000166619	ENSG00000125149	BLCAP	C16orf70	78	0.938697	1.31034	0.687202	0.247468	0.277037	0.116728	1	0.0184267	-0.687502	0.0184267	1	-0.5644	-0.687502	-0.5644	1	2765.63	0.402514	0.133103
ENSG00000166619	ENSG00000085415	BLCAP	SEH1L	78	1.14732	1.20404	0.170945	0.42928	0.371063	0.0440607	1	0.0277038	-0.747745	0.0277038	1	-0.510085	-0.747745	-0.510085	1	399.924	0.366214	0.292015
ENSG00000166619	ENSG00000143801	BLCAP	PSEN2	78	1.04059	1.45103	0.972813	0.238268	0.265247	0.152994	1	0.0216829	-0.697999	0.0216829	1	-0.576392	-0.697999	-0.576392	1	5085.59	0.432594	0.0465968
ENSG00000166619	ENSG00000103174	BLCAP	NAGPA	78	0.959244	1.44381	1.21971	0.182981	0.218635	0.154479	1	0.0182062	-0.678204	0.0182062	1	-0.587856	-0.678204	-0.587856	1	5058.32	0.412174	0.022955
ENSG00000166619	ENSG00000114988	BLCAP	LMAN2L	78	0.959265	1.15405	0.799385	0.247794	0.246273	0.131228	1	0.0206726	-0.709815	0.0206726	1	-0.527265	-0.709815	-0.527265	1	3353.7	0.434933	0.266761
ENSG00000166619	ENSG00000135953	BLCAP	MFSD9	78	0.949254	1.08826	1.31537	0.152735	0.146911	0.132604	1	0.0207733	-0.714302	0.0207733	1	-0.513654	-0.714302	-0.513654	1	3348.32	0.370315	0.274903
ENSG00000166619	ENSG00000161204	BLCAP	ABCF3	78	1.03939	1.49308	0.489038	0.273272	0.312685	0.0888307	1	0.0212826	-0.693173	0.0212826	1	-0.584539	-0.693173	-0.584539	1	1734.92	0.442893	0.0595125
ENSG00000166619	ENSG00000164896	BLCAP	FASTK	78	1.45696	1.05113	0.426709	0.464982	0.280208	0.100148	1	0.0375952	-0.815419	0.0375952	1	-0.435729	-0.815419	-0.435729	1	2052.63	0.164444	0.427855
ENSG00000166619	ENSG00000118096	BLCAP	IFT46	78	0.97165	1.45145	1.1082	0.181961	0.215945	0.138694	1	0.0187007	-0.680613	0.0187007	1	-0.587346	-0.680613	-0.587346	1	4100.64	0.438305	0.0199763
ENSG00000166619	ENSG00000206562	BLCAP	METTL6	78	1.17433	1.23629	0.600668	0.313497	0.270085	0.111889	1	0.0284334	-0.750074	0.0284334	1	-0.513041	-0.750074	-0.513041	1	2621.6	0.289906	0.192222
ENSG00000166619	ENSG00000027847	BLCAP	B4GALT7	78	1.17941	1.18427	0.803214	0.340836	0.282773	0.161155	1	0.0289531	-0.756236	0.0289531	1	-0.501212	-0.756236	-0.501212	1	5347.33	0.300091	0.25831
ENSG00000166619	ENSG00000169288	BLCAP	MRPL1	78	1.22911	1.32106	0.403584	0.334602	0.290027	0.0787646	1	0.0297099	-0.75258	0.0297099	1	-0.522603	-0.75258	-0.522603	1	1352.31	0.247817	0.135914
ENSG00000166619	ENSG00000002919	BLCAP	SNX11	78	1.12017	1.38881	0.919886	0.265671	0.264608	0.152703	1	0.025343	-0.723048	0.025343	1	-0.5521	-0.723048	-0.5521	1	5072.92	0.326169	0.0729568
ENSG00000166619	ENSG00000169981	BLCAP	ZNF35	78	1.03746	1.12678	1.29943	0.216721	0.196881	0.177784	1	0.024127	-0.731563	0.024127	1	-0.509186	-0.731563	-0.509186	1	6206.49	0.431621	0.260792
ENSG00000166619	ENSG00000117748	BLCAP	RPA2	78	1.16044	0.804548	0.231445	0.313993	0.208104	0.0413263	1	0.0300549	-0.788042	0.0300549	1	-0.413378	-0.788042	-0.413378	1	306.042	0.305436	0.175321
ENSG00000166619	ENSG00000135457	BLCAP	TFCP2	78	1.0743	1.79967	0.673239	0.252617	0.337955	0.116018	1	0.0201844	-0.668695	0.0201844	1	-0.632069	-0.668695	-0.632069	1	3252.81	0.38474	0.0102776
ENSG00000166619	ENSG00000188295	BLCAP	ZNF669	78	1.0537	1.37133	1.01993	0.230687	0.241308	0.152322	1	0.022877	-0.709675	0.022877	1	-0.558784	-0.709675	-0.558784	1	4939.2	0.408276	0.0640295
ENSG00000166619	ENSG00000257365	BLCAP	FNTB	78	1.02709	1.39401	0.5619	0.20412	0.221946	0.0756633	1	0.0215922	-0.700851	0.0215922	1	-0.567415	-0.700851	-0.567415	1	1218.72	0.44739	0.0399555
ENSG00000166619	ENSG00000100395	BLCAP	L3MBTL2	78	0.98495	1.37018	0.750595	0.217253	0.241932	0.109888	1	0.0199852	-0.692939	0.0199852	1	-0.569286	-0.692939	-0.569286	1	2524.5	0.472479	0.0650984
ENSG00000166619	ENSG00000148120	BLCAP	C9orf3	78	1.26614	2.57433	0.312446	0.233253	0.40715	0.0497031	1	0.0213094	-0.634377	0.0213094	1	-0.706336	-0.634377	-0.706336	1	766.633	0.128749	0.000116491
ENSG00000166619	ENSG00000144659	BLCAP	SLC25A38	78	1.15799	1.59278	0.380455	0.360711	0.394638	0.0863773	1	0.0251321	-0.710136	0.0251321	1	-0.5844	-0.710136	-0.5844	1	1744.89	0.33132	0.0686383
ENSG00000166619	ENSG00000005801	BLCAP	ZNF195	78	0.647632	1.75376	0.197391	0.274742	0.537689	0.0487028	1	-0.00149883	-0.545575	-0.00149883	1	-0.693656	-0.545575	-0.693656	1	481.885	0.101802	0.0825432
ENSG00000166619	ENSG00000170854	BLCAP	MINA	78	0.962228	1.80988	0.891078	0.221571	0.330673	0.144729	1	0.0152401	-0.638564	0.0152401	1	-0.651352	-0.638564	-0.651352	1	4882.93	0.432548	0.00832607
ENSG00000166619	ENSG00000105676	BLCAP	ARMC6	78	0.927044	1.24627	0.413121	0.257855	0.280181	0.0729082	1	0.0184502	-0.691459	0.0184502	1	-0.552689	-0.691459	-0.552689	1	1055.95	0.389004	0.191112
ENSG00000166619	ENSG00000124383	BLCAP	MPHOSPH10	78	0.946897	1.90471	0.270281	0.518995	0.831355	0.105517	1	0.0137609	-0.623948	0.0137609	1	-0.66836	-0.623948	-0.66836	1	2637.59	0.459388	0.139989
ENSG00000166619	ENSG00000099810	BLCAP	MTAP	78	1.54021	0.987451	0.21411	0.491484	0.266058	0.050812	1	0.0396094	-0.831793	0.0396094	1	-0.412016	-0.831793	-0.412016	1	519.997	0.137612	0.481253
ENSG00000166619	ENSG00000140157	BLCAP	NIPA2	78	1.38006	0.797187	0.273101	0.616103	0.33672	0.085939	1	0.0359122	-0.824695	0.0359122	1	-0.385248	-0.824695	-0.385248	1	1353.08	0.269594	0.274389
ENSG00000166619	ENSG00000113013	BLCAP	HSPA9	78	0.743629	0.547126	0.372384	0.221914	0.186006	0.0569117	1	0.0162898	-0.713511	0.0162898	1	-0.393272	-0.713511	-0.393272	1	506.134	0.125823	0.00864034
ENSG00000166619	ENSG00000072849	BLCAP	DERL2	78	1.58619	0.699106	0.236461	0.549567	0.239561	0.0600504	1	0.0396551	-0.857808	0.0396551	1	-0.339472	-0.857808	-0.339472	1	645.991	0.14478	0.106503
ENSG00000166619	ENSG00000135747	BLCAP	ZNF670	78	1.00823	1.74035	0.366493	0.182347	0.250045	0.0470462	1	0.0178796	-0.658424	0.0178796	1	-0.632849	-0.658424	-0.632849	1	515.408	0.482055	0.00205287
ENSG00000166619	ENSG00000162851	BLCAP	TFB2M	78	0.977708	1.92813	0.595752	0.306344	0.483414	0.135083	1	0.0149921	-0.629863	0.0149921	1	-0.666974	-0.629863	-0.666974	1	4396.98	0.471092	0.0293339
ENSG00000166619	ENSG00000053900	BLCAP	ANAPC4	78	0.952429	1.92219	0.471336	0.22283	0.358774	0.0789508	1	0.0138797	-0.623576	0.0138797	1	-0.670087	-0.623576	-0.670087	1	1485.57	0.415763	0.00607058
ENSG00000166619	ENSG00000120800	BLCAP	UTP20	78	0.666786	3.19338	0.358067	0.284075	1.17589	0.119139	1	-0.0083697	-0.411585	-0.0083697	1	-0.841242	-0.411585	-0.841242	1	3476.31	0.122258	0.0330253
ENSG00000166619	ENSG00000165055	BLCAP	METTL2B	78	0.552224	2.15994	0.156239	0.323529	0.883737	0.0529259	1	-0.0107815	-0.465563	-0.0107815	1	-0.764581	-0.465563	-0.764581	1	576.556	0.085226	0.096671
ENSG00000166619	ENSG00000154832	BLCAP	CXXC1	78	1.03698	1.63869	0.464227	0.392687	0.492881	0.124079	1	0.0199636	-0.67681	0.0199636	1	-0.611156	-0.67681	-0.611156	1	3523.07	0.462617	0.0995023
ENSG00000166619	ENSG00000145216	BLCAP	FIP1L1	78	1.72033	0.860936	0.20706	0.803449	0.349512	0.0735289	1	0.042866	-0.861496	0.042866	1	-0.364964	-0.861496	-0.364964	1	1049.32	0.186414	0.345925
ENSG00000166619	ENSG00000115652	BLCAP	UXS1	78	1.09056	1.54758	0.31162	0.253279	0.286193	0.0513195	1	0.0229161	-0.699575	0.0229161	1	-0.586625	-0.699575	-0.586625	1	596.683	0.360836	0.0297626
ENSG00000166619	ENSG00000117360	BLCAP	PRPF3	78	1.29391	1.76337	0.218015	0.519876	0.560994	0.0676583	1	0.0284617	-0.72116	0.0284617	1	-0.593004	-0.72116	-0.593004	1	1168.82	0.286763	0.088836
ENSG00000166619	ENSG00000136875	BLCAP	PRPF4	78	1.17071	1.69602	0.315413	0.444175	0.511969	0.0888442	1	0.0247638	-0.702172	0.0247638	1	-0.600264	-0.702172	-0.600264	1	1909.59	0.350908	0.0890308
ENSG00000166619	ENSG00000118246	BLCAP	FASTKD2	78	0.938953	1.2992	0.446081	0.319364	0.354915	0.0976027	1	0.0185352	-0.688795	0.0185352	1	-0.562037	-0.688795	-0.562037	1	1927.54	0.424462	0.20095
ENSG00000166619	ENSG00000124279	BLCAP	FASTKD3	78	0.94553	1.34729	1.28363	0.215764	0.245696	0.19041	1	0.0184179	-0.685237	0.0184179	1	-0.570914	-0.685237	-0.570914	1	7450.78	0.400691	0.0808235
ENSG00000166619	ENSG00000006695	BLCAP	COX10	78	0.904611	1.75544	0.608479	0.243272	0.370941	0.1116	1	0.0129533	-0.628479	0.0129533	1	-0.651886	-0.628479	-0.651886	1	2807.19	0.348045	0.0226132
ENSG00000166619	ENSG00000119402	BLCAP	FBXW2	78	0.879852	2.072	0.34456	0.280316	0.527381	0.078232	1	0.00922199	-0.58645	0.00922199	1	-0.702749	-0.58645	-0.702749	1	1460.61	0.334716	0.0228125
ENSG00000166619	ENSG00000066136	BLCAP	NFYC	78	1.11004	1.29213	0.233572	0.388374	0.367131	0.0562489	1	0.0257041	-0.73083	0.0257041	1	-0.534144	-0.73083	-0.534144	1	665.817	0.388853	0.214358
ENSG00000166619	ENSG00000148399	BLCAP	DPH7	78	1.03574	1.44986	0.453205	0.34422	0.38462	0.103247	1	0.0214904	-0.696944	0.0214904	1	-0.576925	-0.696944	-0.576925	1	2312.2	0.458793	0.122927
ENSG00000166619	ENSG00000140987	BLCAP	ZSCAN32	78	0.993987	1.15453	1.21645	0.194524	0.187236	0.153682	1	0.0221491	-0.718371	0.0221491	1	-0.522031	-0.718371	-0.522031	1	4636.03	0.487712	0.205903
ENSG00000166619	ENSG00000186141	BLCAP	POLR3C	78	1.28948	0.959911	0.35934	0.399853	0.261294	0.0778837	1	0.0334602	-0.79723	0.0334602	1	-0.435628	-0.79723	-0.435628	1	1171.56	0.235668	0.439238
ENSG00000166619	ENSG00000100413	BLCAP	POLR3H	78	1.01174	1.33072	0.526509	0.238889	0.253096	0.0829419	1	0.0214699	-0.703907	0.0214699	1	-0.557093	-0.703907	-0.557093	1	1431.43	0.480464	0.097651
ENSG00000166619	ENSG00000055130	BLCAP	CUL1	78	0.865356	2.07176	0.380797	0.246342	0.469865	0.0767413	1	0.00849323	-0.582142	0.00849323	1	-0.70499	-0.582142	-0.70499	1	1396.53	0.293147	0.0126945
ENSG00000166619	ENSG00000189266	BLCAP	PNRC2	78	0.684302	1.08244	0.386397	0.243801	0.301859	0.0728034	1	0.00746284	-0.636858	0.00746284	1	-0.554866	-0.636858	-0.554866	1	945.402	0.0996633	0.392767
ENSG00000166619	ENSG00000165526	BLCAP	RPUSD4	78	0.954789	1.96319	0.389397	0.249714	0.41094	0.0734891	1	0.0136653	-0.619769	0.0136653	1	-0.675725	-0.619769	-0.675725	1	1300.02	0.428407	0.0108676
ENSG00000166619	ENSG00000177646	BLCAP	ACAD9	78	1.27057	1.29139	0.517318	0.362927	0.297855	0.106736	1	0.0312541	-0.763367	0.0312541	1	-0.510743	-0.763367	-0.510743	1	2478.33	0.22914	0.165541
ENSG00000166619	ENSG00000132002	BLCAP	DNAJB1	78	1.18288	1.1528	0.214441	0.441769	0.358112	0.0554445	1	0.0292691	-0.760001	0.0292691	1	-0.493867	-0.760001	-0.493867	1	626.455	0.340037	0.335419
ENSG00000166619	ENSG00000170633	BLCAP	RNF34	78	1.53225	0.911939	0.22633	0.583862	0.303161	0.0636066	1	0.0394381	-0.836516	0.0394381	1	-0.395867	-0.836516	-0.395867	1	788.925	0.182449	0.386127
ENSG00000166619	ENSG00000130818	BLCAP	ZNF426	78	0.990373	1.6535	0.569965	0.25258	0.333969	0.101063	1	0.0178168	-0.663274	0.0178168	1	-0.621091	-0.663274	-0.621091	1	2312.36	0.484849	0.0270487
ENSG00000166619	ENSG00000175283	BLCAP	DOLK	78	1.05484	1.26489	0.711219	0.371163	0.362489	0.168211	1	0.0237718	-0.721199	0.0237718	1	-0.536786	-0.721199	-0.536786	1	5829.48	0.441462	0.2336
ENSG00000166619	ENSG00000133398	BLCAP	MED10	78	1.5711	1.05872	0.342461	0.614655	0.339867	0.10089	1	0.0401863	-0.830223	0.0401863	1	-0.424029	-0.830223	-0.424029	1	2119.24	0.177899	0.431649
ENSG00000166619	ENSG00000011198	BLCAP	ABHD5	78	1.04918	1.37382	0.940397	0.277843	0.292299	0.169659	1	0.0226724	-0.708336	0.0226724	1	-0.55998	-0.708336	-0.55998	1	6125.18	0.429996	0.102439
ENSG00000166619	ENSG00000120833	BLCAP	SOCS2	78	1.10614	0.874001	0.569845	0.329996	0.239786	0.110813	1	0.0281179	-0.771251	0.0281179	1	-0.438431	-0.771251	-0.438431	1	2239.35	0.374308	0.300405
ENSG00000166619	ENSG00000113575	BLCAP	PPP2CA	78	1.53	0.472573	0.255807	0.465268	0.185641	0.055459	1	0.0362447	-0.86543	0.0362447	1	-0.284784	-0.86543	-0.284784	1	500.544	0.129139	0.0028928
ENSG00000166619	ENSG00000087263	BLCAP	OGFOD1	78	0.934512	1.92696	0.241093	0.409334	0.67213	0.0751247	1	0.0130008	-0.618047	0.0130008	1	-0.673631	-0.618047	-0.673631	1	1337.16	0.436661	0.0859751
ENSG00000166619	ENSG00000136273	BLCAP	HUS1	78	0.843342	1.52621	0.48066	0.259561	0.364527	0.0940996	1	0.0118392	-0.636379	0.0118392	1	-0.622244	-0.636379	-0.622244	1	1849.85	0.273982	0.0765147
ENSG00000166619	ENSG00000173545	BLCAP	ZNF622	78	1.30503	1.21898	0.373027	0.533404	0.405909	0.110161	1	0.0327628	-0.776467	0.0327628	1	-0.491106	-0.776467	-0.491106	1	2588.59	0.284564	0.29558
ENSG00000166619	ENSG00000110768	BLCAP	GTF2H1	78	1.22715	1.22743	0.487585	0.449014	0.367285	0.126334	1	0.0302726	-0.761361	0.0302726	1	-0.503648	-0.761361	-0.503648	1	3366.55	0.307207	0.26882
ENSG00000166619	ENSG00000121390	BLCAP	PSPC1	78	0.747437	2.17488	0.327634	0.295721	0.670581	0.0878536	1	0.00140434	-0.533814	0.00140434	1	-0.736688	-0.533814	-0.736688	1	1763.43	0.197896	0.0419274
ENSG00000166619	ENSG00000124217	BLCAP	MOCS3	78	0.967061	1.16524	1.07539	0.210612	0.209293	0.149615	1	0.0209188	-0.71058	0.0209188	1	-0.52858	-0.71058	-0.52858	1	4382.12	0.43807	0.216146
ENSG00000166619	ENSG00000164172	BLCAP	MOCS2	78	1.55379	0.823681	0.433276	0.611499	0.295283	0.125375	1	0.0397036	-0.845607	0.0397036	1	-0.372972	-0.845607	-0.372972	1	2959.91	0.184016	0.276113
ENSG00000166619	ENSG00000113593	BLCAP	PPWD1	78	1.44484	1.43634	0.257937	0.465983	0.362423	0.0636005	1	0.0353767	-0.779884	0.0353767	1	-0.514973	-0.779884	-0.514973	1	958.233	0.171415	0.116199
ENSG00000166619	ENSG00000170619	BLCAP	COMMD5	78	0.856688	1.28136	0.536938	0.439068	0.521647	0.169279	1	0.014763	-0.668094	0.014763	1	-0.571521	-0.668094	-0.571521	1	5642.93	0.372515	0.295616
ENSG00000166619	ENSG00000010165	BLCAP	METTL13	78	1.01861	2.49302	0.479833	0.305599	0.636968	0.116082	1	0.012652	-0.581748	0.012652	1	-0.733058	-0.581748	-0.733058	1	3700.39	0.4758	0.0108659
ENSG00000166619	ENSG00000017483	BLCAP	SLC38A5	78	0.991456	2.60046	0.664571	0.230341	0.520908	0.125737	1	0.0107913	-0.563694	0.0107913	1	-0.74847	-0.563694	-0.74847	1	4364.52	0.485255	0.00147921
ENSG00000166619	ENSG00000137054	BLCAP	POLR1E	78	1.06665	1.59559	0.747762	0.238439	0.283645	0.118426	1	0.0215562	-0.688752	0.0215562	1	-0.598951	-0.688752	-0.598951	1	3199.67	0.390309	0.0195557
ENSG00000166619	ENSG00000168439	BLCAP	STIP1	78	1.20686	0.652349	0.225382	0.416064	0.241141	0.0513234	1	0.0313548	-0.808954	0.0313548	1	-0.366679	-0.808954	-0.366679	1	448.676	0.310261	0.0767757
ENSG00000166619	ENSG00000153914	BLCAP	SREK1	78	1.4898	1.40496	0.157062	0.551173	0.405301	0.0446458	1	0.0367561	-0.789781	0.0367561	1	-0.503205	-0.789781	-0.503205	1	470.559	0.188517	0.160466
ENSG00000166619	ENSG00000051108	BLCAP	HERPUD1	78	0.853074	1.17155	0.798581	0.222021	0.246774	0.125377	1	0.0156036	-0.679379	0.0156036	1	-0.548012	-0.679379	-0.548012	1	2999.96	0.255075	0.24455
ENSG00000166619	ENSG00000114770	BLCAP	ABCC5	78	1.04465	1.87162	0.592945	0.19924	0.28586	0.0830191	1	0.0183697	-0.653557	0.0183697	1	-0.647944	-0.653557	-0.647944	1	1679.16	0.411638	0.00158522
ENSG00000166619	ENSG00000135018	BLCAP	UBQLN1	78	1.46203	1.49441	0.174435	0.509587	0.405354	0.0469485	1	0.0354403	-0.777323	0.0354403	1	-0.523287	-0.777323	-0.523287	1	535.011	0.183743	0.1132
ENSG00000166619	ENSG00000158796	BLCAP	DEDD	78	1.24309	1.48457	0.23874	0.398806	0.378638	0.0562993	1	0.0289789	-0.739062	0.0289789	1	-0.552128	-0.739062	-0.552128	1	732.003	0.272006	0.102287
ENSG00000166619	ENSG00000067334	BLCAP	DNTTIP2	78	1.02457	0.810899	0.207234	0.417576	0.3141	0.0528393	1	0.025569	-0.759998	0.025569	1	-0.432953	-0.759998	-0.432953	1	492.267	0.476619	0.274482
ENSG00000166619	ENSG00000136856	BLCAP	SLC2A8	78	0.879834	1.72862	0.475143	0.241418	0.37082	0.0874882	1	0.0119482	-0.624299	0.0119482	1	-0.651519	-0.624299	-0.651519	1	1699.07	0.310058	0.0265664
ENSG00000166619	ENSG00000143319	BLCAP	ISG20L2	78	1.14363	1.49009	0.3504	0.283767	0.294982	0.0621864	1	0.0254234	-0.71768	0.0254234	1	-0.567934	-0.71768	-0.567934	1	873.343	0.307116	0.0504003
ENSG00000166619	ENSG00000032389	BLCAP	TSSC1	78	1.14151	1.0591	0.724887	0.31002	0.245513	0.132896	1	0.0284137	-0.76083	0.0284137	1	-0.478584	-0.76083	-0.478584	1	3457.22	0.324686	0.40522
ENSG00000166619	ENSG00000006744	BLCAP	ELAC2	78	0.877524	1.108	0.269127	0.211956	0.220968	0.0393672	1	0.0173624	-0.693255	0.0173624	1	-0.529469	-0.693255	-0.529469	1	292.148	0.282553	0.313218
ENSG00000166619	ENSG00000121897	BLCAP	LIAS	78	1.008	1.85746	0.667882	0.198558	0.292174	0.0951526	1	0.016909	-0.645618	0.016909	1	-0.65152	-0.645618	-0.65152	1	2170.03	0.483979	0.0022138
ENSG00000166619	ENSG00000090432	BLCAP	MUL1	78	1.10819	1.30559	0.63679	0.307672	0.293833	0.121836	1	0.0255323	-0.729032	0.0255323	1	-0.537193	-0.729032	-0.537193	1	3136.07	0.363047	0.150835
ENSG00000166619	ENSG00000105732	BLCAP	ZNF574	78	1.01374	1.96457	0.489244	0.298095	0.464778	0.106099	1	0.0163022	-0.635554	0.0163022	1	-0.666672	-0.635554	-0.666672	1	2772.57	0.481686	0.0206925
ENSG00000166619	ENSG00000164134	BLCAP	NAA15	78	0.987856	1.48072	0.187035	0.352942	0.420235	0.0451662	1	0.019172	-0.681593	0.019172	1	-0.59034	-0.681593	-0.59034	1	440.481	0.486321	0.128147
ENSG00000166619	ENSG00000213762	BLCAP	ZNF134	78	1.00567	1.69099	0.518855	0.233847	0.311923	0.0848802	1	0.0181782	-0.66315	0.0181782	1	-0.625043	-0.66315	-0.625043	1	1655.22	0.49036	0.0148892
ENSG00000166619	ENSG00000145982	BLCAP	FARS2	78	0.996043	1.34262	1.03577	0.221754	0.240183	0.153132	1	0.0207001	-0.698731	0.0207001	1	-0.561972	-0.698731	-0.561972	1	4877.04	0.492905	0.0789405
ENSG00000166619	ENSG00000170445	BLCAP	HARS	78	1.02852	1.13648	0.266332	0.425955	0.392576	0.0720733	1	0.0237	-0.728487	0.0237	1	-0.512724	-0.728487	-0.512724	1	1021.33	0.473396	0.364536
ENSG00000166619	ENSG00000090316	BLCAP	MAEA	78	1.22452	0.927353	0.258455	0.3834	0.259524	0.055287	1	0.0316722	-0.788871	0.0316722	1	-0.436132	-0.788871	-0.436132	1	577.977	0.279954	0.390153
ENSG00000166619	ENSG00000168818	BLCAP	STX18	78	1.1867	1.03091	0.609331	0.437931	0.327279	0.153583	1	0.0300747	-0.772406	0.0300747	1	-0.465791	-0.772406	-0.465791	1	4606.2	0.335547	0.462499
ENSG00000166619	ENSG00000140830	BLCAP	TXNL4B	78	0.933431	0.940695	1.48964	0.22463	0.199601	0.218319	1	0.0212438	-0.725775	0.0212438	1	-0.47995	-0.725775	-0.47995	1	8638.56	0.383892	0.383599
ENSG00000166619	ENSG00000100029	BLCAP	PES1	78	1.3733	0.97147	0.294888	0.468546	0.287434	0.0719887	1	0.035689	-0.809657	0.035689	1	-0.427925	-0.809657	-0.427925	1	1016.57	0.214062	0.4606
ENSG00000166619	ENSG00000186312	BLCAP	CA5BP1	78	1.07724	1.46281	0.565939	0.302614	0.328237	0.110838	1	0.0230802	-0.705478	0.0230802	1	-0.572949	-0.705478	-0.572949	1	2704.72	0.39962	0.0813384
ENSG00000166619	ENSG00000171103	BLCAP	TRMT61B	78	1.0014	1.96735	0.369331	0.300622	0.474859	0.0814554	1	0.01574	-0.631989	0.01574	1	-0.669005	-0.631989	-0.669005	1	1627.62	0.498144	0.0225831
ENSG00000166619	ENSG00000155100	BLCAP	OTUD6B	78	0.891069	2.10824	0.711202	0.225078	0.427732	0.129488	1	0.00951066	-0.585867	0.00951066	1	-0.705846	-0.585867	-0.705846	1	4049.28	0.31491	0.00574781
ENSG00000166619	ENSG00000110104	BLCAP	CCDC86	78	0.918227	1.76765	0.511482	0.259334	0.393258	0.0993289	1	0.0135138	-0.631	0.0135138	1	-0.651664	-0.631	-0.651664	1	2241.21	0.376698	0.027334
ENSG00000166619	ENSG00000007376	BLCAP	RPUSD1	78	0.932834	1.57345	0.765954	0.308285	0.409436	0.169609	1	0.0158594	-0.656702	0.0158594	1	-0.616247	-0.656702	-0.616247	1	6262.26	0.414061	0.0827309
ENSG00000166619	ENSG00000165506	BLCAP	DNAAF2	78	1.19643	1.01457	0.194122	0.339564	0.248997	0.0376759	1	0.0304659	-0.775781	0.0304659	1	-0.460655	-0.775781	-0.460655	1	275.993	0.282335	0.476744
ENSG00000166619	ENSG00000167699	BLCAP	GLOD4	78	1.72042	0.615922	0.162856	0.616112	0.230579	0.0435982	1	0.0409361	-0.876545	0.0409361	1	-0.306807	-0.876545	-0.306807	1	331.512	0.122994	0.0499713
ENSG00000166619	ENSG00000196497	BLCAP	IPO4	78	0.842558	1.77934	0.41553	0.309993	0.508834	0.101596	1	0.00961191	-0.607489	0.00961191	1	-0.665778	-0.607489	-0.665778	1	2284.79	0.306511	0.0649129
ENSG00000166619	ENSG00000095485	BLCAP	CWF19L1	78	0.772025	2.09826	0.377659	0.242024	0.51297	0.0802474	1	0.00332563	-0.550082	0.00332563	1	-0.723129	-0.550082	-0.723129	1	1470.33	0.17462	0.0177626
ENSG00000166619	ENSG00000111300	BLCAP	NAA25	78	0.77036	2.24291	0.267079	0.291655	0.671785	0.0703549	1	0.00223904	-0.534153	0.00223904	1	-0.741462	-0.534153	-0.741462	1	1156.25	0.216774	0.0341144
ENSG00000166619	ENSG00000108639	BLCAP	SYNGR2	78	1.03936	1.4437	0.220797	0.320818	0.355901	0.0467381	1	0.0216928	-0.69849	0.0216928	1	-0.575177	-0.69849	-0.575177	1	473.429	0.451337	0.108195
ENSG00000166619	ENSG00000198042	BLCAP	MAK16	78	0.866205	2.0316	0.348117	0.236533	0.440482	0.0668419	1	0.008837	-0.58675	0.008837	1	-0.699381	-0.58675	-0.699381	1	1051.7	0.286659	0.0109192
ENSG00000166619	ENSG00000135655	BLCAP	USP15	78	1.02777	1.99212	0.517936	0.361811	0.565901	0.135716	1	0.0166913	-0.636276	0.0166913	1	-0.668469	-0.636276	-0.668469	1	4589.31	0.469511	0.0418296
ENSG00000166619	ENSG00000141141	BLCAP	DDX52	78	1.22449	0.544541	0.186901	0.41557	0.222584	0.0417471	1	0.0313632	-0.820031	0.0313632	1	-0.334008	-0.820031	-0.334008	1	285.797	0.295333	0.0221192
ENSG00000166619	ENSG00000100056	BLCAP	DGCR14	78	0.912014	1.38898	1.04653	0.200246	0.24164	0.147996	1	0.0164881	-0.671579	0.0164881	1	-0.584695	-0.671579	-0.584695	1	4511.53	0.330822	0.055825
ENSG00000166619	ENSG00000163389	BLCAP	POGLUT1	78	0.937452	1.25858	0.531258	0.274565	0.297756	0.0994046	1	0.0188189	-0.692859	0.0188189	1	-0.553682	-0.692859	-0.553682	1	1975.18	0.410208	0.193963
ENSG00000166619	ENSG00000143653	BLCAP	SCCPDH	78	1.64118	1.03769	0.404295	0.576772	0.29804	0.10814	1	0.0416634	-0.840405	0.0416634	1	-0.411753	-0.840405	-0.411753	1	2432.45	0.134914	0.449853
ENSG00000166619	ENSG00000109971	BLCAP	HSPA8	78	0.757926	0.984193	0.358296	0.233463	0.252465	0.0608095	1	0.0126067	-0.672031	0.0126067	1	-0.518308	-0.672031	-0.518308	1	654.69	0.151561	0.475122
ENSG00000166619	ENSG00000262664	BLCAP	OVCA2	78	1.70118	0.607019	0.398156	0.645628	0.243847	0.112509	1	0.0405568	-0.875239	0.0405568	1	-0.30617	-0.875239	-0.30617	1	2196.91	0.140468	0.0556263
ENSG00000166619	ENSG00000140006	BLCAP	WDR89	78	1.01163	2.09737	0.451378	0.264898	0.446834	0.0890315	1	0.0151804	-0.620802	0.0151804	1	-0.68567	-0.620802	-0.68567	1	2009.02	0.482547	0.0081844
ENSG00000166619	ENSG00000167967	BLCAP	E4F1	78	1.0687	1.09249	1.01036	0.255225	0.220455	0.159276	1	0.0255762	-0.742119	0.0255762	1	-0.496727	-0.742119	-0.496727	1	4956.28	0.394268	0.338017
ENSG00000166619	ENSG00000100416	BLCAP	TRMU	78	1.43492	0.959341	0.319963	0.56111	0.324677	0.0907451	1	0.0372391	-0.819754	0.0372391	1	-0.417768	-0.819754	-0.417768	1	1619.77	0.220357	0.450338
ENSG00000166619	ENSG00000175711	BLCAP	B3GNTL1	78	0.952911	1.23392	1.44165	0.161903	0.170347	0.157037	1	0.0197258	-0.699576	0.0197258	1	-0.545932	-0.699576	-0.545932	1	4912.54	0.385986	0.0868948
ENSG00000166619	ENSG00000152455	BLCAP	SUV39H2	78	1.10551	1.66207	0.391361	0.356719	0.426809	0.0915217	1	0.0225646	-0.690889	0.0225646	1	-0.604495	-0.690889	-0.604495	1	1969.36	0.384113	0.0625297
ENSG00000166619	ENSG00000184164	BLCAP	CRELD2	78	1.78507	1.02144	0.343611	0.556016	0.25527	0.0832278	1	0.0443145	-0.857277	0.0443145	1	-0.393298	-0.857277	-0.393298	1	1451.48	0.0810493	0.466638
ENSG00000166619	ENSG00000079999	BLCAP	KEAP1	78	0.918612	1.18413	0.556402	0.278655	0.293325	0.105647	1	0.0186037	-0.696027	0.0186037	1	-0.540385	-0.696027	-0.540385	1	2172.66	0.385519	0.266043
ENSG00000166619	ENSG00000138074	BLCAP	SLC5A6	78	0.770913	1.00336	0.395191	0.233012	0.251855	0.0666238	1	0.0130843	-0.673894	0.0130843	1	-0.521077	-0.673894	-0.521077	1	792.379	0.164345	0.494699
ENSG00000166619	ENSG00000057757	BLCAP	PITHD1	78	1.27496	0.954042	0.230185	0.378344	0.249391	0.0475175	1	0.0330655	-0.795296	0.0330655	1	-0.436079	-0.795296	-0.436079	1	434.259	0.23482	0.427145
ENSG00000166619	ENSG00000168282	BLCAP	MGAT2	78	0.983956	0.873013	0.879723	0.23077	0.187389	0.127668	1	0.0237353	-0.744824	0.0237353	1	-0.45509	-0.744824	-0.45509	1	2915.8	0.472379	0.250035
ENSG00000166619	ENSG00000132275	BLCAP	RRP8	78	1.07521	1.34887	0.915212	0.226871	0.229432	0.132346	1	0.0239193	-0.717075	0.0239193	1	-0.550983	-0.717075	-0.550983	1	3722.63	0.370591	0.066286
ENSG00000166619	ENSG00000139620	BLCAP	KANSL2	78	0.899751	1.55197	0.438703	0.250928	0.339298	0.0804474	1	0.0144556	-0.64988	0.0144556	1	-0.617726	-0.64988	-0.617726	1	1386.24	0.345326	0.0539883
ENSG00000166619	ENSG00000120694	BLCAP	HSPH1	78	0.678609	2.14392	0.238689	0.277735	0.662412	0.0628654	1	-0.00245786	-0.513667	-0.00245786	1	-0.743442	-0.513667	-0.743442	1	868.047	0.125435	0.0441506
ENSG00000166619	ENSG00000188725	BLCAP	SMIM15	78	0.983713	1.23769	0.287611	0.331639	0.339864	0.0630656	1	0.0210421	-0.706977	0.0210421	1	-0.54193	-0.706977	-0.54193	1	799.123	0.480481	0.243246
ENSG00000166619	ENSG00000174842	BLCAP	GLMN	78	1.1913	1.8709	0.307614	0.288776	0.363155	0.0570959	1	0.0240951	-0.68854	0.0240951	1	-0.625279	-0.68854	-0.625279	1	833.385	0.254851	0.00948263
ENSG00000166619	ENSG00000131043	BLCAP	AAR2	78	1.38893	0.938163	0.422397	0.458133	0.271616	0.0997465	1	0.0361412	-0.814773	0.0361412	1	-0.418302	-0.814773	-0.418302	1	1929.88	0.199306	0.410263
ENSG00000166619	ENSG00000153487	BLCAP	ING1	78	1.05933	1.01798	0.959478	0.198523	0.164901	0.117116	1	0.0257105	-0.747524	0.0257105	1	-0.480594	-0.747524	-0.480594	1	2609	0.382935	0.456737
ENSG00000166619	ENSG00000033050	BLCAP	ABCF2	78	1.38638	1.15647	0.350108	0.541574	0.369892	0.100085	1	0.0354044	-0.795762	0.0354044	1	-0.467212	-0.795762	-0.467212	1	2115.44	0.238897	0.336744
ENSG00000166619	ENSG00000033030	BLCAP	ZCCHC8	78	0.931172	1.6229	0.569909	0.197963	0.271497	0.0817829	1	0.0153554	-0.650733	0.0153554	1	-0.625278	-0.650733	-0.625278	1	1473.64	0.364527	0.0122866
ENSG00000166619	ENSG00000126790	BLCAP	L3HYPDH	78	0.994058	0.912683	1.30517	0.175942	0.145126	0.144343	1	0.023883	-0.743247	0.023883	1	-0.463917	-0.743247	-0.463917	1	3782.65	0.486575	0.274605
ENSG00000166619	ENSG00000132286	BLCAP	TIMM10B	78	0.732304	2.04277	0.285821	0.311175	0.66424	0.0795126	1	0.00145483	-0.542962	0.00145483	1	-0.722032	-0.542962	-0.722032	1	1403.36	0.19619	0.0603277
ENSG00000166619	ENSG00000157895	BLCAP	C12orf43	78	1.00493	1.71357	0.368626	0.227995	0.30854	0.0590342	1	0.0179575	-0.66049	0.0179575	1	-0.628944	-0.66049	-0.628944	1	805.136	0.491398	0.0117409
ENSG00000166619	ENSG00000141076	BLCAP	CIRH1A	78	0.843232	1.24162	0.402578	0.300091	0.352137	0.0869043	1	0.0144583	-0.668682	0.0144583	1	-0.565167	-0.668682	-0.565167	1	1465.83	0.301466	0.247363
ENSG00000166619	ENSG00000125459	BLCAP	MSTO1	78	1.17268	1.42949	0.432904	0.320113	0.312205	0.0845528	1	0.0269615	-0.730207	0.0269615	1	-0.552122	-0.730207	-0.552122	1	1595.38	0.295593	0.0865112
ENSG00000166619	ENSG00000168000	BLCAP	BSCL2	78	2.25192	0.594012	0.196929	1.17292	0.299911	0.0823088	1	0.0462114	-0.915751	0.0462114	1	-0.26384	-0.915751	-0.26384	1	1197.79	0.144617	0.0899494
ENSG00000166619	ENSG00000089195	BLCAP	TRMT6	78	1.02393	1.46007	0.630546	0.302205	0.343551	0.127193	1	0.020908	-0.692941	0.020908	1	-0.580726	-0.692941	-0.580726	1	3508.22	0.468548	0.0922795
ENSG00000166619	ENSG00000104907	BLCAP	TRMT1	78	0.774277	1.50896	0.480857	0.25124	0.373235	0.0950122	1	0.00827219	-0.617	0.00827219	1	-0.630493	-0.617	-0.630493	1	1834.41	0.185915	0.0883805
ENSG00000166619	ENSG00000109917	BLCAP	ZNF259	78	1.0318	1.03638	0.268888	0.3287	0.283302	0.0552996	1	0.0245424	-0.739509	0.0245424	1	-0.488992	-0.739509	-0.488992	1	582.304	0.461599	0.449085
ENSG00000166619	ENSG00000101811	BLCAP	CSTF2	78	0.97202	1.62828	0.445994	0.341192	0.451845	0.107613	1	0.0172049	-0.661209	0.0172049	1	-0.619653	-0.661209	-0.619653	1	2589.33	0.46743	0.0842493
ENSG00000166619	ENSG00000167721	BLCAP	TSR1	78	0.771351	0.997834	0.435253	0.282586	0.304234	0.0888887	1	0.0131635	-0.674644	0.0131635	1	-0.519612	-0.674644	-0.519612	1	1408.47	0.2105	0.497169
ENSG00000166619	ENSG00000100483	BLCAP	VCPKMT	78	0.920155	1.3236	1.43334	0.149824	0.172128	0.149359	1	0.0174518	-0.681076	0.0174518	1	-0.570114	-0.681076	-0.570114	1	4522.64	0.29783	0.0319958
ENSG00000166619	ENSG00000156398	BLCAP	SFXN2	78	0.898053	1.23289	0.702704	0.206019	0.228128	0.100604	1	0.0172166	-0.685121	0.0172166	1	-0.55441	-0.685121	-0.55441	1	1988.11	0.311079	0.155301
ENSG00000166619	ENSG00000262261	BLCAP	GTF2H2D	78	1.74955	0.993537	0.215605	0.829842	0.384199	0.078927	1	0.043682	-0.855555	0.043682	1	-0.391024	-0.855555	-0.391024	1	1285.08	0.184645	0.493312
ENSG00000166619	ENSG00000163468	BLCAP	CCT3	78	1.33385	0.430374	0.276095	0.526697	0.240994	0.0736393	1	0.0325373	-0.843928	0.0325373	1	-0.289609	-0.843928	-0.289609	1	859.345	0.264053	0.0103436
ENSG00000166619	ENSG00000088356	BLCAP	PDRG1	78	1.12292	1.23937	0.539008	0.261088	0.235905	0.0860267	1	0.0265734	-0.739033	0.0265734	1	-0.521192	-0.739033	-0.521192	1	1535	0.319573	0.15676
ENSG00000166619	ENSG00000163481	BLCAP	RNF25	78	0.940114	1.18826	0.980204	0.214167	0.221502	0.141337	1	0.0195421	-0.701223	0.0195421	1	-0.53792	-0.701223	-0.53792	1	3913.45	0.390269	0.199042
ENSG00000166619	ENSG00000157978	BLCAP	LDLRAP1	78	1.05165	1.27531	1.1872	0.195279	0.192547	0.148215	1	0.0235622	-0.719359	0.0235622	1	-0.539464	-0.719359	-0.539464	1	4537.42	0.39607	0.0784566
ENSG00000166619	ENSG00000172530	BLCAP	BANP	78	0.93406	1.50277	0.786447	0.204965	0.2602	0.114374	1	0.0165304	-0.664916	0.0165304	1	-0.603096	-0.664916	-0.603096	1	2796.61	0.374282	0.0285541
ENSG00000166619	ENSG00000186162	BLCAP	CIDECP	78	1.00983	0.955453	1.55461	0.169657	0.141709	0.165271	1	0.024224	-0.742628	0.024224	1	-0.472453	-0.742628	-0.472453	1	5043.44	0.476965	0.377062
ENSG00000166619	ENSG00000137955	BLCAP	RABGGTB	78	1.26688	1.20286	0.223046	0.469839	0.365582	0.0590546	1	0.0316916	-0.771144	0.0316916	1	-0.492937	-0.771144	-0.492937	1	734.575	0.285859	0.290313
ENSG00000166619	ENSG00000170545	BLCAP	SMAGP	78	1.03863	1.00689	1.30543	0.172706	0.145164	0.139994	1	0.0250001	-0.744028	0.0250001	1	-0.480916	-0.744028	-0.480916	1	3700.15	0.411803	0.481143
ENSG00000166619	ENSG00000133641	BLCAP	C12orf29	78	1.21129	1.14913	0.548688	0.346586	0.273407	0.109597	1	0.0302349	-0.765878	0.0302349	1	-0.489079	-0.765878	-0.489079	1	2457.24	0.271976	0.293537
ENSG00000166619	ENSG00000135372	BLCAP	NAT10	78	0.761826	3.30075	0.344305	0.233974	0.926366	0.0889992	1	-0.00364742	-0.433088	-0.00364742	1	-0.837091	-0.433088	-0.837091	1	2085.69	0.155988	0.00761894
ENSG00000166619	ENSG00000136243	BLCAP	NUPL2	78	1.12421	2.09943	0.299963	0.312263	0.476075	0.0649174	1	0.0197776	-0.649153	0.0197776	1	-0.668709	-0.649153	-0.668709	1	1115.73	0.345964	0.0118391
ENSG00000166619	ENSG00000134262	BLCAP	AP4B1	78	0.92145	1.33243	1.24411	0.185404	0.21394	0.160523	1	0.0174345	-0.680446	0.0174345	1	-0.571727	-0.680446	-0.571727	1	5238.86	0.336509	0.0622144
ENSG00000166619	ENSG00000163006	BLCAP	CCDC138	78	0.830626	2.42982	0.372635	0.295355	0.710685	0.0984608	1	0.00426293	-0.533963	0.00426293	1	-0.753774	-0.533963	-0.753774	1	2403.28	0.284024	0.0239117
ENSG00000166619	ENSG00000148229	BLCAP	POLE3	78	0.950248	1.76718	0.336062	0.420213	0.618118	0.103579	1	0.0150368	-0.639985	0.0150368	1	-0.64645	-0.639985	-0.64645	1	2465.1	0.453035	0.109208
ENSG00000166619	ENSG00000115761	BLCAP	NOL10	78	0.786864	2.10158	0.39768	0.249711	0.522648	0.0863175	1	0.00412485	-0.554518	0.00412485	1	-0.721244	-0.554518	-0.721244	1	1714.11	0.198042	0.0191997
ENSG00000166619	ENSG00000113272	BLCAP	THG1L	78	1.01011	1.30163	0.70211	0.223874	0.233195	0.103309	1	0.0216406	-0.706632	0.0216406	1	-0.551352	-0.706632	-0.551352	1	2200.45	0.482057	0.0999133
ENSG00000166619	ENSG00000103356	BLCAP	EARS2	78	1.00245	1.64185	0.552854	0.25782	0.334703	0.0991354	1	0.0184489	-0.667693	0.0184489	1	-0.617161	-0.667693	-0.617161	1	2226.76	0.496223	0.0294805
ENSG00000166619	ENSG00000114098	BLCAP	ARMC8	78	0.748779	1.87632	0.307838	0.28628	0.54549	0.0754475	1	0.00366774	-0.566821	0.00366774	1	-0.695924	-0.566821	-0.695924	1	1236.12	0.191499	0.0561849
ENSG00000166619	ENSG00000108651	BLCAP	UTP6	78	1.16344	1.66347	0.202454	0.540077	0.614181	0.0693049	1	0.0247604	-0.703958	0.0247604	1	-0.595857	-0.703958	-0.595857	1	1148.71	0.381509	0.141747
ENSG00000166619	ENSG00000060339	BLCAP	CCAR1	78	1.08796	0.59276	0.186518	0.351854	0.218757	0.037875	1	0.0280367	-0.792258	0.0280367	1	-0.363412	-0.792258	-0.363412	1	236.424	0.401644	0.0332879
ENSG00000092847	ENSG00000104722	AGO1	NEFM	79	0.852063	3.58315	0.835598	0.194237	0.625612	0.130255	1	-0.0277084	-0.271884	-0.0277084	1	-0.90763	-0.271884	-0.90763	1	5361.41	0.224319	4.62873e-05
ENSG00000092847	ENSG00000111704	AGO1	NANOG	80	0.845438	3.56879	0.811102	0.211981	0.679791	0.138595	1	-0.0239701	-0.270772	-0.0239701	1	-0.910156	-0.270772	-0.910156	1	6077.84	0.234066	0.000154456
ENSG00000092847	ENSG00000175707	AGO1	C1orf172	80	1.14644	3.19249	0.810726	0.256066	0.598899	0.136429	1	-0.0210106	-0.338703	-0.0210106	1	-0.879887	-0.338703	-0.879887	1	6448.53	0.284531	0.000229347
ENSG00000092847	ENSG00000111319	AGO1	SCNN1A	80	0.946676	3.66276	0.843176	0.204854	0.663904	0.13763	1	-0.0130375	-0.276244	-0.0130375	1	-0.914013	-0.276244	-0.914013	1	6204.58	0.397663	6.95076e-05
ENSG00000092847	ENSG00000181885	AGO1	CLDN7	81	0.816122	6.43389	0.486437	0.236417	2.156	0.15219	1	-0.0325928	-0.143214	-0.0325928	1	-0.967873	-0.143214	-0.967873	1	7577.63	0.219529	0.00688254
ENSG00000092847	ENSG00000164251	AGO1	F2RL1	81	0.960374	2.3651	1.04232	0.287166	0.472999	0.177439	1	0.0236145	-0.395696	0.0236145	1	-0.844159	-0.395696	-0.844159	1	9556.76	0.445303	0.00252175
ENSG00000092847	ENSG00000039068	AGO1	CDH1	81	0.640298	6.84982	0.434838	0.159194	1.70981	0.1019	1	-0.00850517	-0.138586	-0.00850517	1	-0.974468	-0.138586	-0.974468	1	3131.88	0.0133208	0.000497376
ENSG00000092847	ENSG00000140876	AGO1	NUDT7	82	1.23466	1.2641	1.69137	0.220709	0.159219	0.15937	1	0.0355285	-0.558326	0.0355285	1	-0.68115	-0.558326	-0.68115	1	7172.78	0.145463	0.0505658
ENSG00000092847	ENSG00000119862	AGO1	LGALSL	82	0.745195	1.94892	0.996241	0.202981	0.291822	0.119703	1	-0.00894005	-0.374162	-0.00894005	1	-0.817338	-0.374162	-0.817338	1	3980.21	0.106532	0.000843885
ENSG00000092847	ENSG00000101134	AGO1	DOK5	82	0.926602	1.79835	1.52603	0.186357	0.223406	0.151993	1	0.00555834	-0.430006	0.00555834	1	-0.788547	-0.430006	-0.788547	1	6638.73	0.347374	0.000302015
ENSG00000092847	ENSG00000164050	AGO1	PLXNB1	82	1.08117	2.33945	0.789887	0.242171	0.375709	0.109322	1	0.00658886	-0.402965	0.00658886	1	-0.836249	-0.402965	-0.836249	1	3807.49	0.369187	0.000310473
ENSG00000092847	ENSG00000129354	AGO1	AP1M2	82	1.2449	7.7381	0.328684	0.353197	3.6677	0.148558	1	-0.0191514	-0.158075	-0.0191514	1	-0.972662	-0.158075	-0.972662	1	8912.03	0.245049	0.0349743
ENSG00000092847	ENSG00000196151	AGO1	WDSUB1	82	1.31876	1.27327	1.39364	0.244669	0.170698	0.141961	1	0.0401246	-0.572963	0.0401246	1	-0.67692	-0.572963	-0.67692	1	5790.24	0.0982136	0.0566945
ENSG00000092847	ENSG00000161513	AGO1	FDXR	82	1.0751	1.20929	1.46208	0.19051	0.142668	0.123751	1	0.0269262	-0.533436	0.0269262	1	-0.681407	-0.533436	-0.681407	1	4154.86	0.347241	0.0731735
ENSG00000092847	ENSG00000118242	AGO1	MREG	82	1.27746	2.12253	0.957731	0.242917	0.301896	0.117734	1	0.0204063	-0.462247	0.0204063	1	-0.80392	-0.462247	-0.80392	1	4567.9	0.128411	0.00018664
ENSG00000092847	ENSG00000196743	AGO1	GM2A	82	1.03107	1.52105	0.895649	0.240997	0.228747	0.104271	1	0.0174501	-0.48497	0.0174501	1	-0.74184	-0.48497	-0.74184	1	3085.64	0.44888	0.0127196
ENSG00000092847	ENSG00000204531	AGO1	POU5F1	82	0.898349	1.91166	1.13526	0.23573	0.305994	0.146804	1	0.0291209	-0.426494	0.0291209	1	-0.807459	-0.426494	-0.807459	1	6157.66	0.333742	0.0019183
ENSG00000092847	ENSG00000138101	AGO1	DTNB	82	1.00276	2.14491	0.719976	0.273638	0.392835	0.110996	1	0.00490539	-0.407768	0.00490539	1	-0.822757	-0.407768	-0.822757	1	3758.9	0.495986	0.00231661
ENSG00000092847	ENSG00000099282	AGO1	TSPAN15	82	1.08012	1.52744	1.58767	0.252187	0.23514	0.189198	1	0.047079	-0.5065	0.047079	1	-0.744765	-0.5065	-0.744765	1	10157.8	0.375781	0.0138457
ENSG00000092847	ENSG00000120594	AGO1	PLXDC2	82	0.997613	2.53291	0.900747	0.26135	0.465382	0.143036	1	0.0271419	-0.385718	0.0271419	1	-0.858512	-0.385718	-0.858512	1	6383.69	0.496369	0.000740162
ENSG00000092847	ENSG00000038002	AGO1	AGA	82	1.0909	1.29928	1.52021	0.216617	0.171504	0.148409	1	0.0259555	-0.525221	0.0259555	1	-0.698396	-0.525221	-0.698396	1	6095.5	0.337954	0.0424358
ENSG00000092847	ENSG00000011258	AGO1	MBTD1	82	0.836545	2.30221	0.795126	0.213427	0.363992	0.105638	1	-0.00724419	-0.358528	-0.00724419	1	-0.846381	-0.358528	-0.846381	1	3281.87	0.223021	0.000298023
ENSG00000092847	ENSG00000197050	AGO1	ZNF420	82	1.18745	1.29165	1.42084	0.232813	0.175109	0.14422	1	0.0321064	-0.545626	0.0321064	1	-0.69	-0.545626	-0.69	1	5855.28	0.211575	0.0498847
ENSG00000092847	ENSG00000153094	AGO1	BCL2L11	82	1.23381	1.48862	1.33221	0.248548	0.209538	0.148254	1	0.0305	-0.529597	0.0305	1	-0.722383	-0.529597	-0.722383	1	6486.27	0.174865	0.0111277
ENSG00000092847	ENSG00000174607	AGO1	UGT8	82	0.808417	3.32598	0.770358	0.20772	0.61428	0.126406	1	-0.0175439	-0.27196	-0.0175439	1	-0.908843	-0.27196	-0.908843	1	4926.13	0.179587	0.000148175
ENSG00000092847	ENSG00000205517	AGO1	RGL3	82	1.37123	1.55315	1.52673	0.27146	0.224029	0.179638	1	0.0366579	-0.546933	0.0366579	1	-0.723283	-0.546933	-0.723283	1	9927.96	0.0876698	0.00785179
ENSG00000092847	ENSG00000075340	AGO1	ADD2	82	0.76171	5.36351	0.470162	0.228953	1.49704	0.121808	1	-0.00332131	-0.189991	-0.00332131	1	-0.959052	-0.189991	-0.959052	1	4677.11	0.150576	0.0023147
ENSG00000092847	ENSG00000086300	AGO1	SNX10	82	0.927977	1.83455	0.968404	0.213822	0.262206	0.111562	1	0.00505196	-0.426201	0.00505196	1	-0.793003	-0.426201	-0.793003	1	3593.28	0.368566	0.00104323
ENSG00000092847	ENSG00000105397	AGO1	TYK2	82	0.901896	1.2522	1.52572	0.183818	0.154622	0.132303	1	0.0389981	-0.501363	0.0389981	1	-0.708141	-0.501363	-0.708141	1	4584.47	0.297523	0.0534299
ENSG00000092847	ENSG00000088298	AGO1	EDEM2	83	1.47707	1.35634	0.778337	0.543801	0.37294	0.169805	1	0.0463023	-0.591444	0.0463023	1	-0.681392	-0.591444	-0.681392	1	8739.23	0.19148	0.171102
ENSG00000092847	ENSG00000173120	AGO1	KDM2A	83	0.940808	1.65059	0.669703	0.349993	0.377964	0.120015	1	0.00924403	-0.451897	0.00924403	1	-0.767382	-0.451897	-0.767382	1	4102.15	0.433063	0.0445313
ENSG00000092847	ENSG00000198780	AGO1	FAM169A	83	1.06146	1.96867	0.824204	0.353117	0.441883	0.153589	1	0.0112047	-0.440012	0.0112047	1	-0.800199	-0.440012	-0.800199	1	7223.21	0.431132	0.0156383
ENSG00000092847	ENSG00000187735	AGO1	TCEA1	83	0.552421	0.469504	0.251775	0.390392	0.223807	0.0437023	1	0.00722315	-0.498707	0.00722315	1	-0.498779	-0.498707	-0.498779	1	426.944	0.127506	0.0100898
ENSG00000092847	ENSG00000177225	AGO1	PDDC1	83	0.984055	1.93605	0.852111	0.255334	0.324815	0.117242	1	0.00713391	-0.428149	0.00713391	1	-0.801285	-0.428149	-0.801285	1	4103.6	0.475182	0.00253756
ENSG00000092847	ENSG00000166265	AGO1	CYYR1	83	1.61376	1.78611	0.401894	0.552642	0.47455	0.0927612	1	0.0427341	-0.560144	0.0427341	1	-0.740647	-0.560144	-0.740647	1	2942.86	0.135034	0.0507653
ENSG00000092847	ENSG00000185252	AGO1	ZNF74	83	1.13129	1.82586	0.685972	0.359685	0.397741	0.122914	1	0.0177322	-0.470047	0.0177322	1	-0.778538	-0.470047	-0.778538	1	4625.91	0.358034	0.0205348
ENSG00000092847	ENSG00000082269	AGO1	FAM135A	83	1.08002	2.21161	0.634037	0.389549	0.56023	0.136771	1	0.00843827	-0.417314	0.00843827	1	-0.824312	-0.417314	-0.824312	1	5920.09	0.418883	0.0167756
ENSG00000092847	ENSG00000123213	AGO1	NLN	83	1.09292	1.0694	0.302218	0.420007	0.282368	0.0543	1	0.0311928	-0.55656	0.0311928	1	-0.649263	-0.55656	-0.649263	1	784.875	0.412741	0.403235
ENSG00000092847	ENSG00000019144	AGO1	PHLDB1	83	1.0046	2.29378	0.713316	0.261205	0.408695	0.108172	1	0.0030841	-0.394424	0.0030841	1	-0.836147	-0.394424	-0.836147	1	3648.47	0.493002	0.00109488
ENSG00000092847	ENSG00000241058	AGO1	NSUN6	83	1.40487	2.11311	0.501727	0.479157	0.556803	0.115517	1	0.0265774	-0.486887	0.0265774	1	-0.794475	-0.486887	-0.794475	1	4580.22	0.200329	0.0244956
ENSG00000092847	ENSG00000170579	AGO1	DLGAP1	83	1.13368	1.67889	1.05946	0.247808	0.248742	0.126446	1	0.0206673	-0.488027	0.0206673	1	-0.758525	-0.488027	-0.758525	1	4793	0.295533	0.00390105
ENSG00000092847	ENSG00000088179	AGO1	PTPN4	83	1.25879	1.98277	0.621819	0.431765	0.496236	0.132262	1	0.0218001	-0.475884	0.0218001	1	-0.789302	-0.475884	-0.789302	1	5664.22	0.275311	0.0255452
ENSG00000092847	ENSG00000157483	AGO1	MYO1E	83	1.11827	1.96594	1.0451	0.267803	0.325622	0.14457	1	0.0144991	-0.451398	0.0144991	1	-0.796323	-0.451398	-0.796323	1	6498.79	0.329976	0.0019855
ENSG00000092847	ENSG00000046604	AGO1	DSG2	83	1.28855	2.05827	0.236688	0.582166	0.691217	0.0682624	1	0.0219455	-0.472674	0.0219455	1	-0.795902	-0.472674	-0.795902	1	1537.19	0.310752	0.0648549
ENSG00000092847	ENSG00000196247	AGO1	ZNF107	83	1.49073	1.48949	0.712458	0.406521	0.303559	0.118762	1	0.04387	-0.576851	0.04387	1	-0.704039	-0.576851	-0.704039	1	4416.5	0.115469	0.0553948
ENSG00000092847	ENSG00000145423	AGO1	SFRP2	83	1.1993	4.78275	0.479729	0.28336	1.26395	0.118296	1	-0.00949912	-0.250915	-0.00949912	1	-0.939144	-0.250915	-0.939144	1	5329.93	0.241942	0.00183773
ENSG00000092847	ENSG00000078043	AGO1	PIAS2	83	1.50688	2.73937	0.316982	0.524829	0.829669	0.0875761	1	0.0204663	-0.437919	0.0204663	1	-0.843855	-0.437919	-0.843855	1	2932.14	0.168528	0.0196004
ENSG00000092847	ENSG00000109255	AGO1	NMU	83	0.840586	5.07952	0.467163	0.237271	1.39328	0.118625	1	-0.0230753	-0.19155	-0.0230753	1	-0.953043	-0.19155	-0.953043	1	4620.61	0.251803	0.00222083
ENSG00000092847	ENSG00000155189	AGO1	AGPAT5	83	0.936819	2.97088	0.452791	0.429978	1.00408	0.134866	1	-0.00796542	-0.321605	-0.00796542	1	-0.88658	-0.321605	-0.88658	1	5824.88	0.441775	0.0265687
ENSG00000092847	ENSG00000092421	AGO1	SEMA6A	83	1.1754	4.74882	0.369424	0.354671	1.58063	0.114582	1	-0.0101103	-0.249404	-0.0101103	1	-0.93907	-0.249404	-0.93907	1	4945.73	0.311143	0.0100543
ENSG00000092847	ENSG00000119888	AGO1	EPCAM	83	0.588743	1.74286	0.783667	0.281916	0.381713	0.131026	1	-0.0171332	-0.361679	-0.0171332	1	-0.801828	-0.361679	-0.801828	1	4514.62	0.0742687	0.0275755
ENSG00000092847	ENSG00000162551	AGO1	ALPL	83	1.11273	3.18095	0.423553	0.437772	1.04319	0.124874	1	-0.00150615	-0.335516	-0.00150615	1	-0.889837	-0.335516	-0.889837	1	5389.21	0.398726	0.0198667
ENSG00000092847	ENSG00000162601	AGO1	MYSM1	83	1.06257	1.76091	0.532433	0.413371	0.452909	0.110726	1	0.0148886	-0.464086	0.0148886	1	-0.774587	-0.464086	-0.774587	1	3654.8	0.440037	0.0484239
ENSG00000092847	ENSG00000114529	AGO1	C3orf52	83	1.121	1.59335	1.39203	0.268892	0.256532	0.177646	1	0.0216181	-0.495951	0.0216181	1	-0.746756	-0.495951	-0.746756	1	9305.11	0.326964	0.0116471
ENSG00000092847	ENSG00000145545	AGO1	SRD5A1	83	1.31359	2.44552	0.653718	0.428927	0.63219	0.149551	1	0.0166786	-0.435371	0.0166786	1	-0.831708	-0.435371	-0.831708	1	7795.76	0.233428	0.0124337
ENSG00000092847	ENSG00000107669	AGO1	ATE1	83	1.29875	1.42952	0.617932	0.428251	0.335987	0.114165	1	0.0353158	-0.550574	0.0353158	1	-0.707428	-0.550574	-0.707428	1	3877.81	0.243726	0.102406
ENSG00000092847	ENSG00000152518	AGO1	ZFP36L2	83	1.01809	3.44508	0.402742	0.333394	0.941389	0.0991937	1	-0.00798148	-0.300793	-0.00798148	1	-0.905599	-0.300793	-0.905599	1	3326.45	0.478427	0.0055898
ENSG00000092847	ENSG00000121316	AGO1	PLBD1	83	0.900982	2.1656	1.10176	0.237784	0.362304	0.153616	1	-0.00126302	-0.386841	-0.00126302	1	-0.830238	-0.386841	-0.830238	1	7043.4	0.33911	0.000934795
ENSG00000092847	ENSG00000165322	AGO1	ARHGAP12	83	1.37209	1.51715	0.453619	0.59061	0.475157	0.114876	1	0.037274	-0.552789	0.037274	1	-0.717093	-0.552789	-0.717093	1	4056.73	0.265242	0.139847
ENSG00000092847	ENSG00000074935	AGO1	TUBE1	83	0.976202	2.18948	0.858087	0.310617	0.463218	0.152741	1	0.00288577	-0.399468	0.00288577	1	-0.828222	-0.399468	-0.828222	1	7139.69	0.46956	0.00604704
ENSG00000092847	ENSG00000100711	AGO1	ZFYVE21	83	0.967395	1.3299	0.346142	0.643604	0.551805	0.104977	1	0.0172654	-0.496846	0.0172654	1	-0.712913	-0.496846	-0.712913	1	3009.28	0.479861	0.275809
ENSG00000092847	ENSG00000065361	AGO1	ERBB3	83	0.885084	2.83252	0.649084	0.246922	0.550444	0.110031	1	-0.00943198	-0.323206	-0.00943198	1	-0.881081	-0.323206	-0.881081	1	3776.26	0.321456	0.00065944
ENSG00000092847	ENSG00000138336	AGO1	TET1	83	1.32651	1.82742	0.216721	0.862303	0.869992	0.0868951	1	0.0282877	-0.506401	0.0282877	1	-0.765775	-0.506401	-0.765775	1	2430.12	0.352975	0.172218
ENSG00000092847	ENSG00000152990	AGO1	GPR125	83	0.917944	1.54667	0.968008	0.278829	0.283962	0.135956	1	0.00963111	-0.459381	0.00963111	1	-0.753381	-0.459381	-0.753381	1	5161.26	0.38465	0.0288822
ENSG00000092847	ENSG00000137821	AGO1	LRRC49	83	1.06638	1.69408	1.25062	0.229991	0.240775	0.142327	1	0.0163608	-0.472788	0.0163608	1	-0.765203	-0.472788	-0.765203	1	5987.15	0.386802	0.00253094
ENSG00000092847	ENSG00000156966	AGO1	B3GNT7	83	1.59832	2.05064	0.480473	0.52828	0.53982	0.112387	1	0.0363774	-0.526104	0.0363774	1	-0.775016	-0.526104	-0.775016	1	4518.46	0.130388	0.0275658
ENSG00000092847	ENSG00000157106	AGO1	SMG1	83	1.45859	1.42689	0.139388	0.564869	0.410258	0.0322205	1	0.0437414	-0.579325	0.0437414	1	-0.695524	-0.579325	-0.695524	1	318.617	0.209645	0.15061
ENSG00000092847	ENSG00000072736	AGO1	NFATC3	83	1.01223	2.43258	0.424238	0.320499	0.541174	0.0812105	1	0.0017002	-0.382258	0.0017002	1	-0.847382	-0.382258	-0.847382	1	2087.22	0.484825	0.00488633
ENSG00000092847	ENSG00000162613	AGO1	FUBP1	83	1.27948	0.810469	0.214213	0.574901	0.294407	0.0474119	1	0.0477635	-0.625477	0.0477635	1	-0.568388	-0.625477	-0.568388	1	578.716	0.314101	0.260783
ENSG00000092847	ENSG00000186205	AGO1	MARC1	83	0.871077	2.75434	0.778383	0.31214	0.672298	0.164875	1	-0.00948283	-0.32697	-0.00948283	1	-0.877023	-0.32697	-0.877023	1	8398.49	0.340345	0.00541033
ENSG00000092847	ENSG00000149311	AGO1	ATM	83	0.883049	1.85473	0.448117	0.360844	0.457439	0.088697	1	0.00205582	-0.416152	0.00205582	1	-0.797957	-0.416152	-0.797957	1	2263.33	0.373353	0.0326753
ENSG00000092847	ENSG00000101849	AGO1	TBL1X	83	1.29571	1.55988	0.979271	0.294346	0.252704	0.127939	1	0.0322727	-0.533575	0.0322727	1	-0.729393	-0.533575	-0.729393	1	4991.27	0.159051	0.0147817
ENSG00000092847	ENSG00000073350	AGO1	LLGL2	83	1.34885	1.36152	1.32204	0.290806	0.212599	0.160898	1	0.0395737	-0.568379	0.0395737	1	-0.69158	-0.568379	-0.69158	1	7669.45	0.116919	0.0464647
ENSG00000092847	ENSG00000163162	AGO1	RNF149	83	1.34398	1.6636	0.37349	0.593681	0.533888	0.0989659	1	0.0325972	-0.529474	0.0325972	1	-0.741874	-0.529474	-0.741874	1	3077.27	0.28197	0.108759
ENSG00000092847	ENSG00000011454	AGO1	RABGAP1	83	0.992259	1.56725	0.872812	0.299337	0.298366	0.128877	1	0.0141369	-0.472796	0.0141369	1	-0.751549	-0.472796	-0.751549	1	4733.26	0.489716	0.0304392
ENSG00000092847	ENSG00000169894	AGO1	MUC3A	83	1.65325	2.54407	0.554715	0.58538	0.777669	0.155629	1	0.0292342	-0.480258	0.0292342	1	-0.820271	-0.480258	-0.820271	1	9466.83	0.133894	0.0252568
ENSG00000092847	ENSG00000177150	AGO1	FAM210A	83	1.63913	1.63318	0.383499	0.530784	0.40746	0.0818009	1	0.0473496	-0.583024	0.0473496	1	-0.716642	-0.583024	-0.716642	1	2228.61	0.116046	0.0620688
ENSG00000092847	ENSG00000054654	AGO1	SYNE2	83	1.39219	1.59281	0.263922	0.471838	0.395688	0.0538754	1	0.036621	-0.546855	0.036621	1	-0.727786	-0.546855	-0.727786	1	909.623	0.204171	0.0690106
ENSG00000092847	ENSG00000221926	AGO1	TRIM16	83	1.15838	1.38961	1.10658	0.302884	0.247124	0.150199	1	0.028137	-0.528828	0.028137	1	-0.710349	-0.528828	-0.710349	1	6473.06	0.301244	0.0594204
ENSG00000092847	ENSG00000174718	AGO1	KIAA1551	83	1.09629	1.30233	0.368537	0.63826	0.504849	0.105582	1	0.0262322	-0.527454	0.0262322	1	-0.698532	-0.527454	-0.698532	1	3108.26	0.44023	0.27548
ENSG00000092847	ENSG00000160973	AGO1	FOXH1	83	0.768961	3.23489	0.402435	0.380591	1.09589	0.120245	1	-0.0185059	-0.272737	-0.0185059	1	-0.906129	-0.272737	-0.906129	1	4407.35	0.272767	0.0223586
ENSG00000092847	ENSG00000032444	AGO1	PNPLA6	83	1.30145	1.60941	0.821094	0.429781	0.3804	0.157981	1	0.0315132	-0.528457	0.0315132	1	-0.736703	-0.528457	-0.736703	1	7690.11	0.24254	0.0565462
ENSG00000092847	ENSG00000106246	AGO1	PTCD1	83	1.12887	1.96671	0.624842	0.335382	0.405936	0.107847	1	0.0150808	-0.453352	0.0150808	1	-0.795742	-0.453352	-0.795742	1	3627.44	0.350911	0.00981026
ENSG00000092847	ENSG00000163694	AGO1	RBM47	83	0.733914	3.56203	0.609501	0.231934	0.79019	0.120487	1	-0.022009	-0.246362	-0.022009	1	-0.920039	-0.246362	-0.920039	1	4416.08	0.127349	0.000865009
ENSG00000092847	ENSG00000104413	AGO1	ESRP1	83	0.897442	6.09773	0.394471	0.342627	2.70647	0.164335	1	-0.0237749	-0.16525	-0.0237749	1	-0.964886	-0.16525	-0.964886	1	9204.37	0.382733	0.0316308
ENSG00000092847	ENSG00000083093	AGO1	PALB2	83	1.17392	1.97604	0.770364	0.34199	0.407515	0.133651	1	0.0174069	-0.46088	0.0174069	1	-0.793955	-0.46088	-0.793955	1	5647	0.306233	0.00947664
ENSG00000092847	ENSG00000163257	AGO1	DCAF16	83	1.49498	2.04755	0.416183	0.468691	0.501605	0.0895136	1	0.0319562	-0.509613	0.0319562	1	-0.781423	-0.509613	-0.781423	1	2789.52	0.147054	0.0199714
ENSG00000092847	ENSG00000185864	AGO1	NPIPB4	83	2.1112	0.840961	0.23759	0.912815	0.326068	0.0665102	1	0.0826473	-0.742802	0.0826473	1	-0.521737	-0.742802	-0.521737	1	1252.24	0.113528	0.313532
ENSG00000092847	ENSG00000223773	AGO1	CD99P1	83	1.21094	1.25197	1.45972	0.269568	0.194911	0.168361	1	0.0343111	-0.556666	0.0343111	1	-0.680376	-0.556666	-0.680376	1	7997.03	0.21811	0.099907
ENSG00000092847	ENSG00000131127	AGO1	ZNF141	83	2.12014	1.20127	0.673236	0.637345	0.292739	0.138181	1	0.076195	-0.702986	0.076195	1	-0.605546	-0.702986	-0.605546	1	6124.6	0.0413289	0.246865
ENSG00000092847	ENSG00000173889	AGO1	PHC3	83	1.1959	1.91565	0.760562	0.330066	0.374754	0.124658	1	0.0196901	-0.471953	0.0196901	1	-0.785452	-0.471953	-0.785452	1	4901.13	0.277256	0.00837672
ENSG00000092847	ENSG00000165105	AGO1	RASEF	83	0.953475	1.16778	0.362074	0.47823	0.368379	0.0790532	1	0.0197957	-0.514311	0.0197957	1	-0.681357	-0.514311	-0.681357	1	1655.19	0.461371	0.325007
ENSG00000092847	ENSG00000169087	AGO1	HSPBAP1	83	1.03594	1.39505	0.953017	0.334577	0.290462	0.149024	1	0.0204133	-0.503252	0.0204133	1	-0.719987	-0.503252	-0.719987	1	6218.54	0.45736	0.0888111
ENSG00000092847	ENSG00000107186	AGO1	MPDZ	83	1.07261	1.49305	0.688973	0.503062	0.458978	0.163541	1	0.0207044	-0.498589	0.0207044	1	-0.734202	-0.498589	-0.734202	1	7673.28	0.442798	0.142972
ENSG00000092847	ENSG00000197822	AGO1	OCLN	83	0.757053	2.41625	0.657741	0.327551	0.618464	0.141579	1	-0.0129286	-0.33365	-0.0129286	1	-0.859271	-0.33365	-0.859271	1	5832.85	0.230219	0.0123292
ENSG00000092847	ENSG00000146409	AGO1	SLC18B1	83	1.04207	2.32612	0.831243	0.343611	0.53815	0.164658	1	0.00472515	-0.398363	0.00472515	1	-0.836882	-0.398363	-0.836882	1	8579.02	0.451431	0.00793737
ENSG00000092847	ENSG00000183426	AGO1	NPIPA1	83	1.39443	1.24494	0.700724	0.431223	0.284448	0.121767	1	0.0446707	-0.591408	0.0446707	1	-0.665696	-0.591408	-0.665696	1	4315.26	0.181554	0.195876
ENSG00000092847	ENSG00000173041	AGO1	ZNF680	83	0.787322	1.76694	0.806186	0.327661	0.410737	0.146856	1	-0.00303121	-0.405028	-0.00303121	1	-0.792966	-0.405028	-0.792966	1	5989.63	0.259074	0.0327668
ENSG00000092847	ENSG00000056972	AGO1	TRAF3IP2	83	1.15179	1.85698	1.13369	0.267571	0.298901	0.151058	1	0.0183244	-0.470375	0.0183244	1	-0.781127	-0.470375	-0.781127	1	7055.14	0.286055	0.00264664
ENSG00000092847	ENSG00000138759	AGO1	FRAS1	83	0.948656	3.25013	0.527342	0.35292	0.94011	0.136048	1	-0.00968564	-0.302836	-0.00968564	1	-0.89991	-0.302836	-0.89991	1	6039.81	0.442347	0.0095156
ENSG00000092847	ENSG00000197013	AGO1	ZNF429	83	1.74649	1.33025	0.532126	0.470243	0.279532	0.0918393	1	0.0592048	-0.637383	0.0592048	1	-0.657169	-0.637383	-0.657169	1	2661.55	0.0581781	0.120466
ENSG00000092847	ENSG00000130066	AGO1	SAT1	83	1.13164	2.78899	0.313064	0.547743	1.0614	0.105623	1	0.0034851	-0.371092	0.0034851	1	-0.866787	-0.371092	-0.866787	1	3781.56	0.405345	0.0478948
ENSG00000092847	ENSG00000122696	AGO1	SLC25A51	83	1.55599	1.39914	1.05109	0.390653	0.265968	0.161979	1	0.049105	-0.599115	0.049105	1	-0.683576	-0.599115	-0.683576	1	8149.64	0.0792801	0.0686859
ENSG00000092847	ENSG00000156384	AGO1	SFR1	83	1.52207	1.59665	0.904681	0.401598	0.317688	0.150641	1	0.0428953	-0.568623	0.0428953	1	-0.719233	-0.568623	-0.719233	1	7317.72	0.09867	0.0320058
ENSG00000092847	ENSG00000198185	AGO1	ZNF334	83	1.29305	1.46835	1.00978	0.377466	0.304947	0.166092	1	0.0341373	-0.544598	0.0341373	1	-0.714542	-0.544598	-0.714542	1	8261.36	0.219915	0.0642594
ENSG00000092847	ENSG00000105131	AGO1	EPHX3	83	0.921175	3.51311	0.675441	0.253805	0.77415	0.133712	1	-0.0128455	-0.280453	-0.0128455	1	-0.911871	-0.280453	-0.911871	1	5839.13	0.378467	0.000854388
ENSG00000092847	ENSG00000080802	AGO1	CNOT4	83	1.67347	1.3632	0.484733	0.65914	0.414557	0.120652	1	0.0552893	-0.62225	0.0552893	1	-0.668573	-0.62225	-0.668573	1	4576.63	0.154991	0.191797
ENSG00000092847	ENSG00000115756	AGO1	HPCAL1	83	1.47412	1.46702	1.23829	0.357016	0.264587	0.181447	1	0.0435799	-0.576884	0.0435799	1	-0.701398	-0.576884	-0.701398	1	10224.9	0.0939752	0.0406836
ENSG00000092847	ENSG00000143971	AGO1	ETAA1	83	1.0886	1.89339	0.68192	0.379224	0.446796	0.132831	1	0.0140595	-0.453871	0.0140595	1	-0.78968	-0.453871	-0.78968	1	5391.35	0.407936	0.0244719
ENSG00000092847	ENSG00000147162	AGO1	OGT	83	1.60062	1.3832	0.268821	0.707964	0.466941	0.0737984	1	0.051552	-0.608327	0.051552	1	-0.677478	-0.608327	-0.677478	1	1698.91	0.199381	0.207138
ENSG00000092847	ENSG00000173588	AGO1	CCDC41	83	0.922063	2.19962	0.552277	0.340828	0.524691	0.110364	1	-0.00044249	-0.38765	-0.00044249	1	-0.832249	-0.38765	-0.832249	1	3670.33	0.409854	0.0124396
ENSG00000092847	ENSG00000196705	AGO1	ZNF431	83	1.24645	1.81504	0.556395	0.422667	0.439416	0.11218	1	0.0243316	-0.493235	0.0243316	1	-0.769523	-0.493235	-0.769523	1	3961.9	0.280742	0.0336526
ENSG00000092847	ENSG00000251247	AGO1	ZNF345	83	1.03226	1.49988	1.31507	0.23942	0.223715	0.150852	1	0.0180251	-0.489422	0.0180251	1	-0.738119	-0.489422	-0.738119	1	6477.47	0.446583	0.0141224
ENSG00000092847	ENSG00000069966	AGO1	GNB5	83	0.971595	2.31882	0.542759	0.306014	0.493529	0.098214	1	0.000888708	-0.385539	0.000888708	1	-0.840156	-0.385539	-0.840156	1	2983.66	0.463138	0.00456419
ENSG00000092847	ENSG00000168118	AGO1	RAB4A	83	1.02399	2.14876	0.41864	0.328865	0.467842	0.0767659	1	0.00622722	-0.413101	0.00622722	1	-0.821516	-0.413101	-0.821516	1	1821.93	0.471012	0.00811949
ENSG00000092847	ENSG00000105176	AGO1	URI1	83	1.36848	1.58312	0.534288	0.543176	0.457651	0.126306	1	0.0356183	-0.543863	0.0356183	1	-0.72794	-0.543863	-0.72794	1	4964.46	0.249745	0.103148
ENSG00000092847	ENSG00000076554	AGO1	TPD52	83	0.630455	2.81864	0.574626	0.305802	0.762859	0.133222	1	-0.0236931	-0.27593	-0.0236931	1	-0.89115	-0.27593	-0.89115	1	5057.59	0.115218	0.00974764
ENSG00000092847	ENSG00000050405	AGO1	LIMA1	83	0.592544	2.36675	0.693841	0.295491	0.585615	0.141862	1	-0.0230392	-0.303581	-0.0230392	1	-0.863424	-0.303581	-0.863424	1	5537.18	0.0858822	0.0110566
ENSG00000092847	ENSG00000047621	AGO1	C12orf4	83	1.24964	1.68319	0.7627	0.386424	0.368116	0.136458	1	0.0271523	-0.509754	0.0271523	1	-0.751236	-0.509754	-0.751236	1	5743.05	0.260054	0.0335755
ENSG00000092847	ENSG00000198160	AGO1	MIER1	83	1.0465	1.21411	0.295088	0.615354	0.468527	0.0812719	1	0.0249901	-0.528402	0.0249901	1	-0.684478	-0.528402	-0.684478	1	1794.56	0.469974	0.324459
ENSG00000092847	ENSG00000135862	AGO1	LAMC1	83	1.0245	2.25369	0.558959	0.419273	0.634734	0.133805	1	0.00475105	-0.402322	0.00475105	1	-0.83143	-0.402322	-0.83143	1	5595.39	0.47677	0.0258509
ENSG00000092847	ENSG00000118482	AGO1	PHF3	83	1.1317	1.08574	0.358464	0.715048	0.477427	0.108689	1	0.0332583	-0.562359	0.0332583	1	-0.650263	-0.562359	-0.650263	1	3175.27	0.42717	0.428966
ENSG00000092847	ENSG00000132142	AGO1	ACACA	83	1.22142	1.65786	0.320132	0.630139	0.598286	0.0937985	1	0.0261113	-0.507537	0.0261113	1	-0.749496	-0.507537	-0.749496	1	2684.12	0.363112	0.137408
ENSG00000092847	ENSG00000010278	AGO1	CD9	83	1.02655	2.81947	0.50934	0.28455	0.589027	0.0937187	1	-0.0019907	-0.349932	-0.0019907	1	-0.87378	-0.349932	-0.87378	1	2876.92	0.462946	0.00138091
ENSG00000092847	ENSG00000198130	AGO1	HIBCH	83	0.999972	1.55308	0.359513	0.78605	0.773215	0.138576	1	0.0149073	-0.476143	0.0149073	1	-0.748827	-0.476143	-0.748827	1	5470.76	0.499986	0.238255
ENSG00000092847	ENSG00000186687	AGO1	LYRM7	83	1.40227	2.01464	0.451569	0.462945	0.507103	0.0984752	1	0.0283264	-0.497709	0.0283264	1	-0.783692	-0.497709	-0.783692	1	3277.84	0.19374	0.0244002
ENSG00000092847	ENSG00000244005	AGO1	NFS1	83	1.23627	2.05017	0.634994	0.416586	0.504526	0.133339	1	0.0194164	-0.464097	0.0194164	1	-0.798318	-0.464097	-0.798318	1	5774.68	0.286098	0.0202932
ENSG00000092847	ENSG00000134759	AGO1	ELP2	83	0.987196	0.885895	0.251037	0.761831	0.472837	0.081433	1	0.0283869	-0.557476	0.0283869	1	-0.610262	-0.557476	-0.610262	1	1673.28	0.493316	0.404962
ENSG00000092847	ENSG00000055163	AGO1	CYFIP2	83	0.85626	2.80488	0.651297	0.311765	0.694462	0.140173	1	-0.0107408	-0.32009	-0.0107408	1	-0.880745	-0.32009	-0.880745	1	6057.03	0.323006	0.00556511
ENSG00000092847	ENSG00000064225	AGO1	ST3GAL6	83	1.04802	1.26346	1.46067	0.213536	0.168196	0.141033	1	0.0240069	-0.522428	0.0240069	1	-0.694377	-0.522428	-0.694377	1	5455.21	0.411325	0.0606047
ENSG00000092847	ENSG00000204634	AGO1	TBC1D8	83	1.21868	1.42479	0.956667	0.360046	0.29246	0.152441	1	0.0309145	-0.536106	0.0309145	1	-0.712307	-0.536106	-0.712307	1	6795.51	0.272661	0.0751411
ENSG00000092847	ENSG00000166426	AGO1	CRABP1	83	1.21288	13.079	0.159604	0.375845	10.644	0.1262	1	-0.0260426	-0.0820118	-0.0260426	1	-0.990019	-0.0820118	-0.990019	1	6473.22	0.286352	0.12992
ENSG00000092847	ENSG00000142949	AGO1	PTPRF	83	1.92588	1.55356	0.197068	0.995369	0.63566	0.0709104	1	0.0607701	-0.635206	0.0607701	1	-0.683837	-0.635206	-0.683837	1	1736.72	0.177537	0.193222
ENSG00000092847	ENSG00000152894	AGO1	PTPRK	83	0.964658	2.00616	0.521592	0.487095	0.653355	0.140154	1	0.00486282	-0.416516	0.00486282	1	-0.810304	-0.416516	-0.810304	1	5878.57	0.47117	0.0637551
ENSG00000092847	ENSG00000163697	AGO1	APBB2	83	1.02595	2.3279	0.398874	0.443811	0.701157	0.102726	1	0.00381471	-0.395114	0.00381471	1	-0.837934	-0.395114	-0.837934	1	3322.93	0.476758	0.030929
ENSG00000092847	ENSG00000167191	AGO1	GPRC5B	83	1.44041	2.05906	0.34842	0.595034	0.657955	0.0972412	1	0.0292521	-0.499116	0.0292521	1	-0.786264	-0.499116	-0.786264	1	3250.71	0.23069	0.0557096
ENSG00000092847	ENSG00000165392	AGO1	WRN	83	1.26481	2.27496	0.544479	0.39466	0.539622	0.112552	1	0.0170523	-0.444634	0.0170523	1	-0.819383	-0.444634	-0.819383	1	4267.08	0.25208	0.0102861
ENSG00000092847	ENSG00000110092	AGO1	CCND1	83	1.02481	4.60727	0.324318	0.284221	1.29203	0.0841039	1	-0.0146433	-0.235915	-0.0146433	1	-0.94005	-0.235915	-0.94005	1	2491.12	0.465332	0.00327546
ENSG00000092847	ENSG00000198157	AGO1	HMGN5	83	0.95161	5.16245	0.288502	0.28972	1.6602	0.0862779	1	-0.0194365	-0.202737	-0.0194365	1	-0.952006	-0.202737	-0.952006	1	2568.1	0.433887	0.00709709
ENSG00000092847	ENSG00000107362	AGO1	ABHD17B	83	1.11667	1.88418	0.54249	0.448967	0.518899	0.123583	1	0.0158387	-0.460422	0.0158387	1	-0.786761	-0.460422	-0.786761	1	4696.16	0.397817	0.0461362
ENSG00000092847	ENSG00000077147	AGO1	TM9SF3	83	1.5994	1.5843	0.243258	0.765136	0.579054	0.0750534	1	0.0467368	-0.582802	0.0467368	1	-0.711824	-0.582802	-0.711824	1	1840.91	0.217854	0.157996
ENSG00000092847	ENSG00000109065	AGO1	NAT9	83	1.78346	1.42905	0.702371	0.630983	0.394867	0.163706	1	0.058334	-0.63046	0.058334	1	-0.672692	-0.63046	-0.672692	1	8735.8	0.108996	0.140247
ENSG00000092847	ENSG00000166012	AGO1	TAF1D	83	1.55623	0.747477	0.244024	0.828305	0.356358	0.0711643	1	0.0626548	-0.679714	0.0626548	1	-0.531052	-0.679714	-0.531052	1	1320.29	0.251911	0.240309
ENSG00000092847	ENSG00000198093	AGO1	ZNF649	83	2.70369	1.12138	0.337078	1.1272	0.382424	0.103737	1	0.093979	-0.771752	0.093979	1	-0.551365	-0.771752	-0.551365	1	3579.95	0.0673084	0.375887
ENSG00000092847	ENSG00000168610	AGO1	STAT3	83	1.20866	2.09187	0.331396	0.546792	0.68829	0.0931191	1	0.0172522	-0.454358	0.0172522	1	-0.804539	-0.454358	-0.804539	1	2809.86	0.351883	0.0583016
ENSG00000092847	ENSG00000112367	AGO1	FIG4	83	1.11097	1.84184	0.911353	0.374848	0.422846	0.172044	1	0.0162711	-0.464214	0.0162711	1	-0.781889	-0.464214	-0.781889	1	9035.34	0.383986	0.024954
ENSG00000092847	ENSG00000151498	AGO1	ACAD8	83	1.11138	2.07445	0.52251	0.49458	0.64517	0.137134	1	0.0123013	-0.437997	0.0123013	1	-0.808693	-0.437997	-0.808693	1	5914.85	0.411199	0.0498741
ENSG00000092847	ENSG00000130349	AGO1	C6orf203	83	0.876344	2.24052	0.561006	0.278688	0.449205	0.0941714	1	-0.00371204	-0.374354	-0.00371204	1	-0.838518	-0.374354	-0.838518	1	2644.66	0.329225	0.00356595
ENSG00000092847	ENSG00000134852	AGO1	CLOCK	83	1.17913	1.18142	1.12271	0.337197	0.235538	0.161271	1	0.0340075	-0.559523	0.0340075	1	-0.668058	-0.559523	-0.668058	1	7189.78	0.298361	0.221715
ENSG00000092847	ENSG00000247626	AGO1	MARS2	83	1.03148	2.30454	0.986988	0.330089	0.513113	0.187664	1	0.0044368	-0.39851	0.0044368	1	-0.835589	-0.39851	-0.835589	1	11084.4	0.462133	0.00646941
ENSG00000092847	ENSG00000138399	AGO1	FASTKD1	83	1.21263	2.22212	0.467969	0.506894	0.688686	0.125253	1	0.0152963	-0.440891	0.0152963	1	-0.81747	-0.440891	-0.81747	1	5171.1	0.337993	0.0398869
ENSG00000092847	ENSG00000186432	AGO1	KPNA4	83	0.876458	1.92838	0.415569	0.291697	0.388666	0.0678299	1	0.000514555	-0.406672	0.000514555	1	-0.806989	-0.406672	-0.806989	1	1331.86	0.336523	0.00963369
ENSG00000092847	ENSG00000204371	AGO1	EHMT2	83	0.974754	2.57841	0.311345	0.397023	0.74032	0.0774035	1	-0.00206747	-0.361597	-0.00206747	1	-0.860353	-0.361597	-0.860353	1	1895.07	0.474728	0.0180347
ENSG00000092847	ENSG00000133627	AGO1	ACTR3B	83	1.12414	2.32109	0.583056	0.423543	0.636049	0.137806	1	0.00919821	-0.414275	0.00919821	1	-0.831804	-0.414275	-0.831804	1	6161.02	0.385106	0.0205041
ENSG00000092847	ENSG00000189398	AGO1	OR7E12P	83	1.05395	1.24686	1.74653	0.248367	0.192822	0.195058	1	0.0247528	-0.525783	0.0247528	1	-0.690632	-0.525783	-0.690632	1	10414.9	0.414295	0.102083
ENSG00000092847	ENSG00000167642	AGO1	SPINT2	83	0.28852	1.19121	0.314329	0.285444	0.303514	0.0507854	1	-0.0346153	-0.34074	-0.0346153	1	-0.73061	-0.34074	-0.73061	1	604.593	0.00737426	0.265253
ENSG00000092847	ENSG00000166145	AGO1	SPINT1	83	1.27061	2.88048	0.462822	0.70285	1.33709	0.193243	1	0.00873817	-0.38661	0.00873817	1	-0.865711	-0.38661	-0.865711	1	13373	0.350624	0.08174
ENSG00000092847	ENSG00000138111	AGO1	TMEM180	83	1.16301	2.11675	0.990016	0.290559	0.379464	0.151173	1	0.0144202	-0.443137	0.0144202	1	-0.809952	-0.443137	-0.809952	1	7332.17	0.288179	0.00212632
ENSG00000092847	ENSG00000145687	AGO1	SSBP2	83	1.45546	2.08297	0.481824	0.488156	0.543869	0.110277	1	0.0294801	-0.498918	0.0294801	1	-0.787955	-0.498918	-0.787955	1	4212.8	0.176809	0.0249341
ENSG00000092847	ENSG00000111707	AGO1	SUDS3	83	2.56515	1.07346	0.228919	1.0111	0.350943	0.0650382	1	0.0916679	-0.764336	0.0916679	1	-0.549578	-0.764336	-0.549578	1	1362.66	0.0627886	0.417361
ENSG00000092847	ENSG00000123607	AGO1	TTC21B	83	1.54607	1.38737	0.939229	0.464833	0.315366	0.172378	1	0.0489151	-0.598987	0.0489151	1	-0.682151	-0.598987	-0.682151	1	9187.17	0.121788	0.111467
ENSG00000092847	ENSG00000163026	AGO1	C2orf44	83	1.32014	2.09238	0.764381	0.406194	0.485127	0.153178	1	0.0229005	-0.47446	0.0229005	1	-0.797613	-0.47446	-0.797613	1	7844.94	0.216472	0.0135403
ENSG00000092847	ENSG00000197928	AGO1	ZNF677	83	1.00575	1.91686	0.436313	0.425017	0.52869	0.0986973	1	0.0087597	-0.434691	0.0087597	1	-0.797709	-0.434691	-0.797709	1	2918.91	0.494616	0.0433664
ENSG00000092847	ENSG00000175029	AGO1	CTBP2	83	0.7855	1.15225	0.446816	0.690484	0.569676	0.148119	1	0.008048	-0.477714	0.008048	1	-0.689868	-0.477714	-0.689868	1	5620.53	0.378437	0.394979
ENSG00000092847	ENSG00000130227	AGO1	XPO7	83	1.08631	1.61874	0.881801	0.347291	0.34261	0.147939	1	0.0190225	-0.485902	0.0190225	1	-0.752961	-0.485902	-0.752961	1	6426.64	0.40218	0.0373425
ENSG00000092847	ENSG00000153107	AGO1	ANAPC1	83	1.13882	1.67979	0.383721	0.509445	0.510417	0.093999	1	0.0209503	-0.488928	0.0209503	1	-0.758304	-0.488928	-0.758304	1	2652.43	0.39297	0.0933493
ENSG00000092847	ENSG00000215012	AGO1	C22orf29	83	1.17526	1.46557	0.984591	0.341112	0.290874	0.152141	1	0.0274994	-0.522549	0.0274994	1	-0.722415	-0.522549	-0.722415	1	6758.52	0.304404	0.0567051
ENSG00000092847	ENSG00000080546	AGO1	SESN1	83	1.17132	1.3264	1.25019	0.263137	0.204229	0.144822	1	0.0302994	-0.53942	0.0302994	1	-0.697759	-0.53942	-0.697759	1	5961.35	0.258436	0.05697
ENSG00000092847	ENSG00000131242	AGO1	RAB11FIP4	83	1.35446	2.15942	0.729146	0.449851	0.550485	0.162115	1	0.023356	-0.472984	0.023356	1	-0.802528	-0.472984	-0.802528	1	8953.21	0.216531	0.0191624
ENSG00000092847	ENSG00000160131	AGO1	VMA21	83	1.12222	1.95362	0.247705	0.526559	0.634135	0.0670893	1	0.0149341	-0.453555	0.0149341	1	-0.794654	-0.453555	-0.794654	1	1398.83	0.408521	0.0682838
ENSG00000092847	ENSG00000132698	AGO1	RAB25	83	0.543862	2.66331	0.753664	0.331018	0.791371	0.188801	1	-0.0281201	-0.269979	-0.0281201	1	-0.885713	-0.269979	-0.885713	1	9794.88	0.0860251	0.0193582
ENSG00000092847	ENSG00000020256	AGO1	ZFP64	83	1.38117	1.41928	0.423062	0.386062	0.289274	0.0684368	1	0.039965	-0.5668	0.039965	1	-0.699725	-0.5668	-0.699725	1	1413.57	0.163231	0.0755641
ENSG00000092847	ENSG00000196670	AGO1	ZFP62	83	1.19458	1.65327	1.20049	0.315157	0.302148	0.177385	1	0.0246926	-0.502977	0.0246926	1	-0.750666	-0.502977	-0.750666	1	9531.63	0.269361	0.0167996
ENSG00000092847	ENSG00000109323	AGO1	MANBA	83	1.14828	1.98927	0.948577	0.260913	0.317325	0.12711	1	0.0157698	-0.454518	0.0157698	1	-0.797086	-0.454518	-0.797086	1	5080.79	0.285707	0.00126696
ENSG00000092847	ENSG00000168528	AGO1	SERINC2	83	1.17754	2.55661	0.548652	0.563073	0.941926	0.177804	1	0.00860933	-0.400588	0.00860933	1	-0.848165	-0.400588	-0.848165	1	10672.5	0.376673	0.051168
ENSG00000092847	ENSG00000115271	AGO1	GCA	83	1.03696	1.87829	0.403146	0.662485	0.792339	0.139298	1	0.0112794	-0.445339	0.0112794	1	-0.79115	-0.445339	-0.79115	1	5836.03	0.477822	0.135487
ENSG00000092847	ENSG00000112159	AGO1	MDN1	83	0.984472	2.59333	0.346047	0.390963	0.731619	0.0846737	1	-0.00171407	-0.362062	-0.00171407	1	-0.860925	-0.362062	-0.860925	1	2277.73	0.484208	0.0161829
ENSG00000092847	ENSG00000204084	AGO1	INPP5B	83	1.42694	1.73259	0.468053	0.370037	0.334857	0.0762343	1	0.0352977	-0.535625	0.0352977	1	-0.746076	-0.535625	-0.746076	1	1884.87	0.126014	0.0158026
ENSG00000092847	ENSG00000058600	AGO1	POLR3E	83	1.27583	2.22753	0.37116	0.581814	0.769581	0.111495	1	0.0183731	-0.451678	0.0183731	1	-0.81419	-0.451678	-0.81419	1	4177	0.318366	0.05732
ENSG00000092847	ENSG00000148153	AGO1	INIP	83	1.31748	2.57412	0.377365	0.38403	0.606972	0.0793027	1	0.0149277	-0.423134	0.0149277	1	-0.841879	-0.423134	-0.841879	1	2224.76	0.205429	0.00564853
ENSG00000092847	ENSG00000151729	AGO1	SLC25A4	83	1.51563	1.02879	0.305993	0.676328	0.361719	0.0771923	1	0.0556557	-0.639355	0.0556557	1	-0.609283	-0.639355	-0.609283	1	1673.57	0.224032	0.468385
ENSG00000092847	ENSG00000241484	AGO1	ARHGAP8	83	1.02644	3.10986	0.468041	0.420389	1.00821	0.135299	1	-0.00481702	-0.326468	-0.00481702	1	-0.889981	-0.326468	-0.889981	1	6104.17	0.475007	0.0197734
ENSG00000092847	ENSG00000121210	AGO1	KIAA0922	83	1.13327	2.45541	0.75326	0.318844	0.514819	0.137566	1	0.00777623	-0.402485	0.00777623	1	-0.842647	-0.402485	-0.842647	1	6239.09	0.338537	0.00296654
ENSG00000092847	ENSG00000113522	AGO1	RAD50	83	1.21418	1.67126	0.305781	0.846018	0.813196	0.120943	1	0.0254323	-0.504522	0.0254323	1	-0.751944	-0.504522	-0.751944	1	4464.79	0.400396	0.205784
ENSG00000092847	ENSG00000176024	AGO1	ZNF613	83	1.28941	1.41436	1.19012	0.327917	0.255731	0.168351	1	0.0351405	-0.550772	0.0351405	1	-0.705421	-0.550772	-0.705421	1	8390.89	0.190059	0.0545532
ENSG00000092847	ENSG00000204611	AGO1	ZNF616	83	1.5125	1.63105	0.958364	0.396993	0.322776	0.159349	1	0.0416593	-0.562735	0.0416593	1	-0.725221	-0.562735	-0.725221	1	8230.13	0.100218	0.0270339
ENSG00000092847	ENSG00000072041	AGO1	SLC6A15	83	1.22869	2.70145	0.82701	0.300724	0.5312	0.144706	1	0.00912109	-0.395803	0.00912109	1	-0.856003	-0.395803	-0.856003	1	7282.91	0.224606	0.000976424
ENSG00000092847	ENSG00000132199	AGO1	ENOSF1	83	1.69867	1.76139	0.305616	0.629358	0.511392	0.0777117	1	0.0468929	-0.576476	0.0468929	1	-0.731333	-0.576476	-0.731333	1	2094.08	0.135135	0.0702271
ENSG00000092847	ENSG00000180182	AGO1	MED14	83	1.20794	1.59016	0.909871	0.360785	0.329549	0.151101	1	0.026753	-0.51331	0.026753	1	-0.740259	-0.51331	-0.740259	1	6864.18	0.282999	0.0385538
ENSG00000092847	ENSG00000099917	AGO1	MED15	83	1.64962	1.73869	0.289969	0.862886	0.706652	0.102293	1	0.045355	-0.571632	0.045355	1	-0.731517	-0.571632	-0.731517	1	3572.65	0.226875	0.149506
ENSG00000092847	ENSG00000083857	AGO1	FAT1	83	0.692774	2.31024	0.75692	0.22441	0.41086	0.111583	1	-0.0159775	-0.329817	-0.0159775	1	-0.854104	-0.329817	-0.854104	1	3524.22	0.0874098	0.00101932
ENSG00000092847	ENSG00000108395	AGO1	TRIM37	83	1.71207	2.09083	0.265804	0.558641	0.555113	0.063707	1	0.0401527	-0.539206	0.0401527	1	-0.772139	-0.539206	-0.772139	1	1504.69	0.103062	0.026439
ENSG00000092847	ENSG00000159086	AGO1	PAXBP1	83	1.2352	1.70973	0.622385	0.370105	0.361247	0.107808	1	0.0258175	-0.503808	0.0258175	1	-0.756004	-0.503808	-0.756004	1	3588.14	0.263461	0.026463
ENSG00000092847	ENSG00000198252	AGO1	STYX	83	2.55869	1.04781	0.234352	0.929383	0.317606	0.0611033	1	0.0919969	-0.766437	0.0919969	1	-0.544328	-0.766437	-0.544328	1	1190.1	0.0487103	0.440358
ENSG00000092847	ENSG00000061676	AGO1	NCKAP1	83	1.21531	1.1487	0.564667	0.488386	0.327665	0.115369	1	0.0368955	-0.57076	0.0368955	1	-0.658374	-0.57076	-0.658374	1	3676.59	0.330249	0.325598
ENSG00000092847	ENSG00000064115	AGO1	TM7SF3	83	1.03963	2.1575	0.450197	0.407662	0.578665	0.101934	1	0.00698879	-0.415229	0.00698879	1	-0.821456	-0.415229	-0.821456	1	3230.37	0.461399	0.024431
ENSG00000092847	ENSG00000130939	AGO1	UBE4B	83	1.14632	3.14121	0.343613	0.356345	0.819678	0.0806786	1	0.000375295	-0.344175	0.000375295	1	-0.886365	-0.344175	-0.886365	1	2272.01	0.341226	0.00536984
ENSG00000092847	ENSG00000130182	AGO1	ZSCAN10	83	0.997323	3.75316	0.596515	0.354448	1.15962	0.16735	1	-0.0110454	-0.277591	-0.0110454	1	-0.917822	-0.277591	-0.917822	1	9510.29	0.496996	0.00999205
ENSG00000092847	ENSG00000181744	AGO1	C3orf58	83	1.61242	1.29174	0.635509	0.432337	0.26613	0.10435	1	0.0542619	-0.621771	0.0542619	1	-0.659318	-0.621771	-0.659318	1	3326.63	0.0802503	0.138135
ENSG00000092847	ENSG00000125630	AGO1	POLR1B	83	1.05981	2.48595	0.496088	0.428219	0.728443	0.126044	1	0.00357036	-0.386045	0.00357036	1	-0.849044	-0.386045	-0.849044	1	5129.5	0.444635	0.0223304
ENSG00000092847	ENSG00000105186	AGO1	ANKRD27	83	1.45921	1.90305	0.691179	0.430193	0.427853	0.134097	1	0.0332436	-0.520565	0.0332436	1	-0.766535	-0.520565	-0.766535	1	6057.54	0.144487	0.0189624
ENSG00000092847	ENSG00000085449	AGO1	WDFY1	83	1.53565	1.35029	0.379418	0.806739	0.536058	0.120394	1	0.0492941	-0.601987	0.0492941	1	-0.676046	-0.601987	-0.676046	1	4433.73	0.254309	0.257671
ENSG00000092847	ENSG00000115419	AGO1	GLS	83	0.857452	1.31522	0.921665	0.191363	0.171107	0.0859037	1	0.009936	-0.474233	0.009936	1	-0.717835	-0.474233	-0.717835	1	1965.66	0.229256	0.0345718
ENSG00000092847	ENSG00000178467	AGO1	P4HTM	83	1.01713	1.23508	1.77549	0.225442	0.176655	0.181689	1	0.0226084	-0.519524	0.0226084	1	-0.690881	-0.519524	-0.690881	1	8954.23	0.469809	0.0935264
ENSG00000092847	ENSG00000132294	AGO1	EFR3A	83	1.19813	1.77808	0.873927	0.394362	0.409617	0.165882	1	0.0224102	-0.488559	0.0224102	1	-0.767879	-0.488559	-0.767879	1	8509.95	0.308382	0.030549
ENSG00000092847	ENSG00000119285	AGO1	HEATR1	83	0.795241	2.52687	0.473585	0.383544	0.756896	0.120661	1	-0.011679	-0.331599	-0.011679	1	-0.865551	-0.331599	-0.865551	1	4321.48	0.297459	0.02351
ENSG00000092847	ENSG00000126070	AGO1	AGO3	83	1.12031	1.46508	0.545634	0.299251	0.261854	0.0753397	1	0.0242208	-0.511734	0.0242208	1	-0.726202	-0.511734	-0.726202	1	1637.76	0.34437	0.0397578
ENSG00000092847	ENSG00000156017	AGO1	C9orf41	83	0.925956	2.72634	0.592018	0.274377	0.567266	0.107165	1	-0.00625083	-0.339535	-0.00625083	1	-0.872717	-0.339535	-0.872717	1	3610.01	0.39398	0.00158291
ENSG00000092847	ENSG00000104290	AGO1	FZD3	83	1.57469	3.36596	0.226936	0.584039	1.22206	0.076749	1	0.0145998	-0.392437	0.0145998	1	-0.87847	-0.392437	-0.87847	1	2436.69	0.164044	0.0281971
ENSG00000092847	ENSG00000128487	AGO1	SPECC1	83	1.14589	1.72702	0.218856	0.669619	0.689712	0.071039	1	0.0204395	-0.484616	0.0204395	1	-0.764457	-0.484616	-0.764457	1	1528.6	0.414045	0.147508
ENSG00000092847	ENSG00000169018	AGO1	FEM1B	83	1.06746	1.84354	0.663175	0.344076	0.396692	0.116774	1	0.0136965	-0.455425	0.0136965	1	-0.784921	-0.455425	-0.784921	1	4116.16	0.422527	0.0182751
ENSG00000092847	ENSG00000152939	AGO1	MARVELD2	83	1.18962	2.91771	0.469569	0.333865	0.672785	0.0969369	1	0.00469761	-0.369817	0.00469761	1	-0.871954	-0.369817	-0.871954	1	3281.32	0.285825	0.00277579
ENSG00000092847	ENSG00000170571	AGO1	EMB	83	0.9948	1.57863	0.597227	0.538389	0.540109	0.158886	1	0.0140821	-0.471949	0.0140821	1	-0.753123	-0.471949	-0.753123	1	7210.57	0.496159	0.143622
ENSG00000092847	ENSG00000114023	AGO1	FAM162A	83	0.618765	1.97957	0.38997	0.371923	0.577548	0.0903328	1	-0.0176846	-0.344692	-0.0176846	1	-0.827417	-0.344692	-0.827417	1	2205.88	0.154217	0.0468798
ENSG00000092847	ENSG00000164830	AGO1	OXR1	83	1.37572	1.5281	0.810723	0.355175	0.287378	0.123598	1	0.0372173	-0.552056	0.0372173	1	-0.718631	-0.552056	-0.718631	1	4709.99	0.146653	0.0349127
ENSG00000092847	ENSG00000101974	AGO1	ATP11C	83	0.970263	3.14723	0.532484	0.387466	0.972065	0.146325	1	-0.00782303	-0.314017	-0.00782303	1	-0.894204	-0.314017	-0.894204	1	7007.38	0.469508	0.01502
ENSG00000092847	ENSG00000138780	AGO1	GSTCD	83	1.7613	1.49159	0.625162	0.517419	0.34138	0.121694	1	0.0559049	-0.619388	0.0559049	1	-0.685125	-0.619388	-0.685125	1	4885.93	0.0725619	0.0768847
ENSG00000092847	ENSG00000007062	AGO1	PROM1	83	0.881204	4.05424	0.607837	0.241022	0.945815	0.128995	1	-0.0176491	-0.242666	-0.0176491	1	-0.930665	-0.242666	-0.930665	1	5444.04	0.311723	0.000900734
ENSG00000092847	ENSG00000131149	AGO1	GSE1	83	1.33393	1.50501	0.632252	0.447902	0.363888	0.122669	1	0.0355348	-0.547458	0.0355348	1	-0.717795	-0.547458	-0.717795	1	4577.83	0.229066	0.0845234
ENSG00000092847	ENSG00000132849	AGO1	INADL	83	1.15623	2.12962	0.497831	0.436007	0.575722	0.114686	1	0.013847	-0.440463	0.013847	1	-0.811687	-0.440463	-0.811687	1	4218.18	0.360527	0.0266147
ENSG00000092847	ENSG00000189042	AGO1	ZNF567	83	1.17681	1.81666	0.538279	0.487174	0.524065	0.128267	1	0.0204811	-0.47991	0.0204811	1	-0.77436	-0.47991	-0.77436	1	5090.17	0.35881	0.0615529
ENSG00000092847	ENSG00000155561	AGO1	NUP205	83	1.13695	2.11185	0.500145	0.667193	0.879603	0.17688	1	0.0130965	-0.438772	0.0130965	1	-0.811036	-0.438772	-0.811036	1	9956.94	0.418946	0.104944
ENSG00000092847	ENSG00000092068	AGO1	SLC7A8	83	1.66852	3.94207	0.36647	0.414368	1.07055	0.0939768	1	0.0113574	-0.361983	0.0113574	1	-0.899688	-0.361983	-0.899688	1	3927.89	0.0553043	0.00370183
ENSG00000092847	ENSG00000182606	AGO1	TRAK1	83	1.10494	1.71876	0.966619	0.29311	0.306191	0.139079	1	0.018204	-0.477553	0.018204	1	-0.766061	-0.477553	-0.766061	1	5792.72	0.360634	0.0106876
ENSG00000092847	ENSG00000196459	AGO1	TRAPPC2	83	1.91746	1.38885	0.377041	0.701965	0.402143	0.0931956	1	0.064545	-0.654355	0.064545	1	-0.655986	-0.654355	-0.655986	1	2864.23	0.0974798	0.168242
ENSG00000092847	ENSG00000095066	AGO1	HOOK2	83	1.14716	2.99136	0.36063	0.421886	0.900557	0.0971735	1	0.00195606	-0.356436	0.00195606	1	-0.878248	-0.356436	-0.878248	1	3265.24	0.364076	0.0149364
ENSG00000092847	ENSG00000185829	AGO1	ARL17A	83	1.5391	1.24576	0.658503	0.479314	0.295607	0.121584	1	0.0519107	-0.61583	0.0519107	1	-0.655429	-0.61583	-0.655429	1	4409.69	0.132034	0.204119
ENSG00000092847	ENSG00000171492	AGO1	LRRC8D	83	0.955281	2.55707	0.65533	0.349218	0.649562	0.143723	1	-0.00288436	-0.359869	-0.00288436	1	-0.859804	-0.359869	-0.859804	1	6480.93	0.449214	0.00942834
ENSG00000092847	ENSG00000068366	AGO1	ACSL4	83	1.42924	2.07696	0.510648	0.483843	0.543746	0.116789	1	0.028392	-0.495163	0.028392	1	-0.788977	-0.495163	-0.788977	1	4687.74	0.18883	0.0255344
ENSG00000092847	ENSG00000165209	AGO1	STRBP	83	1.16439	3.1325	0.264636	0.422849	0.960232	0.0730595	1	0.00126037	-0.347847	0.00126037	1	-0.885115	-0.347847	-0.885115	1	1874.43	0.349242	0.0145954
ENSG00000092847	ENSG00000167700	AGO1	MFSD3	83	1.12288	1.67185	0.485041	0.811072	0.814531	0.189888	1	0.0201702	-0.486751	0.0201702	1	-0.758247	-0.486751	-0.758247	1	10769.3	0.439978	0.20596
ENSG00000092847	ENSG00000215114	AGO1	UBXN2B	83	1.12958	1.68177	0.334209	0.835784	0.842171	0.134809	1	0.0203703	-0.486872	0.0203703	1	-0.759213	-0.486872	-0.759213	1	5444.99	0.438589	0.210304
ENSG00000092847	ENSG00000243943	AGO1	ZNF512	83	1.11296	2.31359	0.622919	0.42819	0.643649	0.14923	1	0.00871771	-0.412966	0.00871771	1	-0.831777	-0.412966	-0.831777	1	7194.52	0.396306	0.0222821
ENSG00000092847	ENSG00000071189	AGO1	SNX13	83	1.12743	1.46981	0.79734	0.395414	0.345942	0.145274	1	0.0245535	-0.512567	0.0245535	1	-0.726499	-0.512567	-0.726499	1	6103.87	0.374043	0.0891314
ENSG00000092847	ENSG00000084774	AGO1	CAD	83	0.95198	2.01321	0.467968	0.483374	0.65514	0.125577	1	0.00398541	-0.413175	0.00398541	1	-0.811831	-0.413175	-0.811831	1	4705.94	0.460557	0.062959
ENSG00000092847	ENSG00000124532	AGO1	MRS2	83	1.29944	0.882015	0.495679	0.694594	0.370591	0.133437	1	0.0474792	-0.620341	0.0474792	1	-0.587086	-0.620341	-0.587086	1	4678.09	0.333777	0.375517
ENSG00000092847	ENSG00000033170	AGO1	FUT8	83	1.13905	1.23492	0.78363	0.368208	0.272216	0.125899	1	0.0303741	-0.544713	0.0303741	1	-0.682103	-0.544713	-0.682103	1	4398.11	0.353346	0.195361
ENSG00000092847	ENSG00000062038	AGO1	CDH3	83	0.979759	4.67596	0.492221	0.36397	1.73381	0.168681	1	-0.0165885	-0.226621	-0.0165885	1	-0.942637	-0.226621	-0.942637	1	9845.99	0.477894	0.0185454
ENSG00000092847	ENSG00000071575	AGO1	TRIB2	83	0.832652	3.08948	0.616818	0.313395	0.815873	0.143333	1	-0.0142526	-0.294114	-0.0142526	1	-0.897012	-0.294114	-0.897012	1	6372.54	0.297416	0.00615775
ENSG00000092847	ENSG00000123739	AGO1	PLA2G12A	83	1.27642	1.8934	0.324978	0.847309	0.913008	0.132196	1	0.0243986	-0.48949	0.0243986	1	-0.77748	-0.48949	-0.77748	1	5611.15	0.372551	0.165382
ENSG00000092847	ENSG00000146143	AGO1	PRIM2	83	1.3295	2.75735	0.341446	0.434642	0.754037	0.0839786	1	0.0128863	-0.407575	0.0128863	1	-0.854612	-0.407575	-0.854612	1	2549.21	0.225313	0.0111473
ENSG00000092847	ENSG00000147364	AGO1	FBXO25	83	1.15101	1.48044	1.34346	0.270603	0.235807	0.166573	1	0.0257456	-0.515918	0.0257456	1	-0.726625	-0.515918	-0.726625	1	8080.88	0.289178	0.0224573
ENSG00000092847	ENSG00000248405	AGO1	PRR5-ARHGAP8	83	1.01249	3.5044	0.494486	0.342729	0.996986	0.126982	1	-0.00867392	-0.29588	-0.00867392	1	-0.908193	-0.29588	-0.908193	1	5453.76	0.485507	0.00700892
ENSG00000092847	ENSG00000108799	AGO1	EZH1	83	0.897801	1.57818	1.03521	0.22499	0.236293	0.119021	1	0.00769039	-0.451209	0.00769039	1	-0.759568	-0.451209	-0.759568	1	3953.82	0.325443	0.00830064
ENSG00000092847	ENSG00000155621	AGO1	C9orf85	83	0.937006	1.51074	0.660666	0.243809	0.240147	0.079932	1	0.0115914	-0.467871	0.0115914	1	-0.746409	-0.467871	-0.746409	1	1782.73	0.398391	0.0182608
ENSG00000092847	ENSG00000159423	AGO1	ALDH4A1	83	1.25919	2.85976	0.807923	0.337573	0.638805	0.16206	1	0.00849271	-0.386554	0.00849271	1	-0.864973	-0.386554	-0.864973	1	9352.87	0.222429	0.00233069
ENSG00000092847	ENSG00000129667	AGO1	RHBDF2	83	1.19283	1.28157	1.21302	0.270543	0.201441	0.142111	1	0.0325781	-0.54936	0.0325781	1	-0.687567	-0.54936	-0.687567	1	5713.02	0.239038	0.0830183
ENSG00000092847	ENSG00000145725	AGO1	PPIP5K2	83	1.40649	1.4106	0.496359	0.549763	0.404624	0.113202	1	0.0414785	-0.572374	0.0414785	1	-0.696365	-0.572374	-0.696365	1	3879.58	0.230915	0.156638
ENSG00000092847	ENSG00000184613	AGO1	NELL2	83	1.245	3.98786	0.557757	0.361577	1.16123	0.150058	1	-0.00294255	-0.300274	-0.00294255	1	-0.917043	-0.300274	-0.917043	1	8517.47	0.249996	0.00596455
ENSG00000092847	ENSG00000146904	AGO1	EPHA1	83	1.56025	3.28646	0.21253	0.766217	1.5548	0.0934281	1	0.0150571	-0.396874	0.0150571	1	-0.875034	-0.396874	-0.875034	1	3570.63	0.233399	0.0726637
ENSG00000092847	ENSG00000162600	AGO1	OMA1	83	1.05866	1.85268	0.948674	0.291059	0.338954	0.142052	1	0.0130139	-0.452615	0.0130139	1	-0.786626	-0.452615	-0.786626	1	6084.24	0.420398	0.00694191
ENSG00000092847	ENSG00000168038	AGO1	ULK4	83	1.28596	1.12	1.29244	0.303363	0.192863	0.159523	1	0.0416101	-0.5878	0.0416101	1	-0.646909	-0.5878	-0.646909	1	7065.96	0.174351	0.267785
ENSG00000092847	ENSG00000033867	AGO1	SLC4A7	83	0.94501	1.42188	0.429502	0.409371	0.378038	0.0852439	1	0.0138722	-0.480515	0.0138722	1	-0.73104	-0.480515	-0.73104	1	2004.24	0.446741	0.133886
ENSG00000092847	ENSG00000087299	AGO1	L2HGDH	83	1.18911	1.96286	0.736552	0.355658	0.417303	0.131774	1	0.0184666	-0.465246	0.0184666	1	-0.791465	-0.465246	-0.791465	1	5502.42	0.298195	0.011811
ENSG00000092847	ENSG00000138738	AGO1	PRDM5	83	1.29162	1.61161	0.745158	0.322663	0.287345	0.108049	1	0.0309367	-0.526375	0.0309367	1	-0.737725	-0.526375	-0.737725	1	3590.68	0.184411	0.0181876
ENSG00000092847	ENSG00000107281	AGO1	NPDC1	83	1.08847	2.15094	1.05464	0.307884	0.425303	0.176805	1	0.00982261	-0.425341	0.00982261	1	-0.817916	-0.425341	-0.817916	1	9852.93	0.38729	0.00415843
ENSG00000092847	ENSG00000122965	AGO1	RBM19	83	2.68203	1.26764	0.421547	1.01538	0.385265	0.119716	1	0.0902185	-0.754327	0.0902185	1	-0.582022	-0.754327	-0.582022	1	5034.3	0.0507632	0.244633
ENSG00000092847	ENSG00000172687	AGO1	ZNF738	83	1.25066	2.56589	0.196651	0.699202	1.13551	0.0770742	1	0.0119761	-0.412495	0.0119761	1	-0.844912	-0.412495	-0.844912	1	2055.24	0.360458	0.0858654
ENSG00000092847	ENSG00000125731	AGO1	SH2D3A	83	1.451	1.59591	0.844329	0.354502	0.289779	0.12705	1	0.0394945	-0.556704	0.0394945	1	-0.72413	-0.556704	-0.72413	1	5126.45	0.103494	0.0214999
ENSG00000092847	ENSG00000154957	AGO1	ZNF18	83	1.21477	1.57891	0.992465	0.275491	0.24894	0.125252	1	0.0273765	-0.516011	0.0273765	1	-0.738043	-0.516011	-0.738043	1	4714.62	0.218969	0.0112897
ENSG00000092847	ENSG00000070731	AGO1	ST6GALNAC2	83	1.26092	0.979889	0.332959	0.771389	0.449281	0.102515	1	0.0432815	-0.600963	0.0432815	1	-0.615446	-0.600963	-0.615446	1	2813.31	0.368034	0.482204
ENSG00000092847	ENSG00000143153	AGO1	ATP1B1	83	1.52404	2.08352	0.246734	0.624818	0.674359	0.0705412	1	0.0325292	-0.510266	0.0325292	1	-0.783585	-0.510266	-0.783585	1	1755.63	0.202066	0.0560259
ENSG00000092847	ENSG00000169180	AGO1	XPO6	83	0.916152	2.0144	0.86714	0.347185	0.478993	0.169417	1	0.00176327	-0.405701	0.00176327	1	-0.8141	-0.405701	-0.8141	1	8478.76	0.404889	0.01865
ENSG00000092847	ENSG00000171649	AGO1	ZIK1	83	1.16542	2.0881	0.706726	0.3738	0.479204	0.137827	1	0.0150237	-0.446733	0.0150237	1	-0.806814	-0.446733	-0.806814	1	6077.69	0.329651	0.0129289
ENSG00000092847	ENSG00000138735	AGO1	PDE5A	83	0.88858	2.04702	0.951655	0.278685	0.397469	0.151947	1	-0.000419602	-0.396544	-0.000419602	1	-0.819167	-0.396544	-0.819167	1	6788.47	0.345182	0.00506093
ENSG00000092847	ENSG00000187555	AGO1	USP7	83	1.13422	2.43488	0.363288	0.531885	0.848515	0.11014	1	0.00810719	-0.404682	0.00810719	1	-0.840926	-0.404682	-0.840926	1	3992.73	0.400708	0.0473604
ENSG00000092847	ENSG00000182903	AGO1	ZNF721	83	1.14247	1.44429	0.422082	0.47709	0.40725	0.0918044	1	0.0260023	-0.518767	0.0260023	1	-0.721096	-0.518767	-0.721096	1	2434.42	0.383004	0.139286
ENSG00000092847	ENSG00000134900	AGO1	TPP2	83	1.62246	1.56257	0.189186	0.702843	0.51863	0.0529929	1	0.0482774	-0.589202	0.0482774	1	-0.706721	-0.589202	-0.706721	1	917.578	0.189233	0.140652
ENSG00000092847	ENSG00000179163	AGO1	FUCA1	83	1.21584	1.31673	1.47883	0.293148	0.221261	0.187705	1	0.0331453	-0.549319	0.0331453	1	-0.692724	-0.549319	-0.692724	1	10081.7	0.231851	0.0780929
ENSG00000092847	ENSG00000141682	AGO1	PMAIP1	83	1.18417	1.9139	0.353404	0.424197	0.483789	0.0747298	1	0.0190816	-0.469942	0.0190816	1	-0.786001	-0.469942	-0.786001	1	1755.43	0.332671	0.0312542
ENSG00000092847	ENSG00000148943	AGO1	LIN7C	83	2.04181	1.44754	0.321992	0.861765	0.486279	0.0950974	1	0.06755	-0.663646	0.06755	1	-0.657776	-0.663646	-0.657776	1	3094.31	0.115126	0.180084
ENSG00000092847	ENSG00000198039	AGO1	ZNF273	83	1.94567	1.16591	0.616148	0.589877	0.285515	0.122301	1	0.0709159	-0.685346	0.0709159	1	-0.610084	-0.685346	-0.610084	1	4635.94	0.0564197	0.281407
ENSG00000092847	ENSG00000144455	AGO1	SUMF1	83	1.18874	1.51487	0.627808	0.32734	0.286811	0.0936681	1	0.0272355	-0.518985	0.0272355	1	-0.729663	-0.518985	-0.729663	1	2592.07	0.282918	0.0382029
ENSG00000092847	ENSG00000115970	AGO1	THADA	83	1.32197	1.36893	0.872175	0.347217	0.25841	0.128043	1	0.0379524	-0.562553	0.0379524	1	-0.694882	-0.562553	-0.694882	1	4839.71	0.178284	0.0786334
ENSG00000092847	ENSG00000112893	AGO1	MAN2A1	83	1.18681	1.75979	0.354852	0.543266	0.560632	0.092783	1	0.0221336	-0.488588	0.0221336	1	-0.766183	-0.488588	-0.766183	1	2647.41	0.365924	0.089577
ENSG00000092847	ENSG00000198478	AGO1	SH3BGRL2	83	1.26906	1.58586	0.739074	0.354638	0.313766	0.118045	1	0.0302588	-0.525391	0.0302588	1	-0.735338	-0.525391	-0.735338	1	4244.28	0.225138	0.0327687
ENSG00000092847	ENSG00000130413	AGO1	STK33	83	1.07293	1.63265	0.599362	0.294578	0.295187	0.0859593	1	0.0179356	-0.48151	0.0179356	1	-0.755931	-0.48151	-0.755931	1	2167.46	0.402553	0.0175675
ENSG00000092847	ENSG00000101104	AGO1	PABPC1L	83	1.07832	1.25657	1.50865	0.252429	0.195039	0.170252	1	0.0261002	-0.529601	0.0261002	1	-0.690837	-0.529601	-0.690837	1	7985.57	0.378581	0.0960501
ENSG00000092847	ENSG00000107779	AGO1	BMPR1A	83	1.48447	1.41301	0.442649	0.438936	0.311957	0.0786318	1	0.0453442	-0.585487	0.0453442	1	-0.6912	-0.585487	-0.6912	1	1901.09	0.136508	0.0946486
ENSG00000092847	ENSG00000135525	AGO1	MAP7	83	0.842097	2.95103	0.627059	0.3884	0.939195	0.174602	1	-0.0127135	-0.306056	-0.0127135	1	-0.889578	-0.306056	-0.889578	1	9424.98	0.342713	0.0204892
ENSG00000092847	ENSG00000138095	AGO1	LRPPRC	83	1.40055	1.16319	0.231305	0.582868	0.36192	0.0533769	1	0.0468634	-0.602927	0.0468634	1	-0.648136	-0.602927	-0.648136	1	814.093	0.246971	0.326641
ENSG00000092847	ENSG00000123892	AGO1	RAB38	83	0.867226	2.09447	1.34469	0.239822	0.355695	0.18834	1	-0.00240239	-0.387184	-0.00240239	1	-0.825232	-0.387184	-0.825232	1	10412	0.290686	0.00143137
ENSG00000092847	ENSG00000120756	AGO1	PLS1	83	0.967784	2.25269	0.882386	0.277535	0.431405	0.142846	1	0.00153778	-0.39138	0.00153778	1	-0.834542	-0.39138	-0.834542	1	6266.22	0.453941	0.00238221
ENSG00000092847	ENSG00000090621	AGO1	PABPC4	83	0.925093	1.80437	0.400726	0.622696	0.749178	0.13321	1	0.00557895	-0.430723	0.00557895	1	-0.789105	-0.430723	-0.789105	1	5132.96	0.452275	0.143099
ENSG00000092847	ENSG00000108960	AGO1	MMD	83	1.23195	2.38574	0.365604	0.399225	0.591185	0.0792827	1	0.0137067	-0.427219	0.0137067	1	-0.831287	-0.427219	-0.831287	1	2122.58	0.281439	0.01078
ENSG00000092847	ENSG00000143333	AGO1	RGS16	83	1.06782	1.89796	1.22231	0.28488	0.339962	0.180402	1	0.0127692	-0.449249	0.0127692	1	-0.791555	-0.449249	-0.791555	1	9894.79	0.40622	0.00496403
ENSG00000092847	ENSG00000101911	AGO1	PRPS2	83	1.32492	1.94189	0.488263	0.483112	0.524549	0.112474	1	0.0259499	-0.492577	0.0259499	1	-0.780196	-0.492577	-0.780196	1	4143.74	0.251581	0.0381651
ENSG00000092847	ENSG00000134243	AGO1	SORT1	83	1.03524	1.47905	0.721017	0.459201	0.42244	0.157727	1	0.0186357	-0.49262	0.0186357	1	-0.734483	-0.49262	-0.734483	1	7062.43	0.469514	0.130087
ENSG00000100889	ENSG00000181449	PCK2	SOX2	92	1.25337	2.91911	1.48242	0.140955	0.320689	0.139855	1	-0.00342448	-0.44048	-0.00342448	1	-0.807601	-0.44048	-0.807601	1	9234.02	0.0378241	2.23544e-08
ENSG00000100889	ENSG00000116774	PCK2	OLFML3	102	1.30625	2.61287	1.55201	0.177985	0.331386	0.180555	1	0.0637368	-0.483441	0.0637368	1	-0.823154	-0.483441	-0.823154	1	15682.8	0.0442188	2.14239e-06
ENSG00000242265	ENSG00000106631	PEG10	MYL7	102	0.89047	0.550853	3.76724	0.324363	0.0447007	1.30924	1	-0.0170805	-0.993347	-0.0170805	1	-0.0576789	-0.993347	-0.0576789	1	6401.71	0.368161	4.30101e-17
ENSG00000242265	ENSG00000146250	PEG10	PRSS35	103	0.740338	0.656421	4.12229	0.225029	0.053512	1.19211	1	0.0197925	-0.987818	0.0197925	1	-0.129044	-0.987818	-0.129044	1	6794.12	0.125645	2.30128e-09
ENSG00000100889	ENSG00000118785	PCK2	SPP1	104	1.20643	2.13544	1.87458	0.150328	0.234531	0.18052	1	0.00920232	-0.467504	0.00920232	1	-0.783022	-0.467504	-0.783022	1	15119.2	0.0863675	2.32619e-06
ENSG00000242265	ENSG00000071282	PEG10	LMCD1	104	0.782055	1.01561	2.7873	0.29331	0.109808	1.00765	1	0.0185526	-0.978963	0.0185526	1	-0.18207	-0.978963	-0.18207	1	9941.29	0.229587	0.44361
ENSG00000100889	ENSG00000163032	PCK2	VSNL1	105	1.05043	3.04022	1.41624	0.132768	0.367457	0.155219	1	0.0187588	-0.371764	0.0187588	1	-0.871533	-0.371764	-0.871533	1	11153.8	0.352435	1.12389e-07
ENSG00000242265	ENSG00000165996	PEG10	PTPLA	106	2.04008	0.966129	0.489492	2.55726	0.140244	0.601483	1	-0.0402353	-0.99689	-0.0402353	1	-0.0224693	-0.99689	-0.0224693	1	3366.24	0.34253	0.404817
ENSG00000242265	ENSG00000139289	PEG10	PHLDA1	106	1.28671	1.15993	0.874391	1.02645	0.179558	0.680077	1	-0.0131706	-0.989612	-0.0131706	1	-0.107209	-0.989612	-0.107209	1	5857.93	0.390279	0.18758
ENSG00000242265	ENSG00000138448	PEG10	ITGAV	106	1.02708	0.821059	1.50383	0.520821	0.086781	0.735222	1	-0.00811037	-0.991122	-0.00811037	1	-0.091892	-0.991122	-0.091892	1	3802.98	0.479317	0.0208631
ENSG00000242265	ENSG00000203485	PEG10	INF2	106	0.885483	1.278	0.9345	0.5955	0.246627	0.612533	1	0.0137341	-0.975342	0.0137341	1	-0.202342	-0.975342	-0.202342	1	5488.75	0.423942	0.131133
ENSG00000242265	ENSG00000152104	PEG10	PTPN14	106	0.781995	0.690429	0.83437	0.495558	0.111968	0.503643	1	0.00973533	-0.988725	0.00973533	1	-0.11493	-0.988725	-0.11493	1	1351.86	0.330459	0.00337483
ENSG00000242265	ENSG00000197879	PEG10	MYO1C	106	0.301876	1.0694	3.19781	0.068643	0.147627	0.703127	1	0.144657	-0.896994	0.144657	1	-0.488289	-0.896994	-0.488289	1	4178.72	1.54567e-17	0.319644
ENSG00000242265	ENSG00000187210	PEG10	GCNT1	106	1.04352	0.501689	2.05181	0.624911	0.0587648	1.1788	1	-0.0244065	-0.995786	-0.0244065	1	-0.0319431	-0.995786	-0.0319431	1	4793.74	0.472308	8.65652e-14
ENSG00000242265	ENSG00000175197	PEG10	DDIT3	106	0.743259	0.882202	2.886	0.229531	0.077334	0.853177	1	0.0213633	-0.981875	0.0213633	1	-0.166875	-0.981875	-0.166875	1	5651.08	0.132968	0.065382
ENSG00000242265	ENSG00000116667	PEG10	C1orf21	106	0.591285	0.843222	2.02757	0.293597	0.142176	0.955812	1	0.0448879	-0.974681	0.0448879	1	-0.213029	-0.974681	-0.213029	1	6463.18	0.0834456	0.136363
ENSG00000242265	ENSG00000100592	PEG10	DAAM1	106	1.02433	1.26511	0.339456	0.857454	0.265117	0.277012	1	0.00303549	-0.981443	0.00303549	1	-0.166799	-0.981443	-0.166799	1	1117.19	0.488711	0.159837
ENSG00000242265	ENSG00000150687	PEG10	PRSS23	106	0.559223	1.02727	1.64011	0.185262	0.12993	0.521451	1	0.0549271	-0.961814	0.0549271	1	-0.273617	-0.961814	-0.273617	1	2602.89	0.00959548	0.417077
ENSG00000242265	ENSG00000160789	PEG10	LMNA	106	0.632263	0.877239	1.18773	0.372397	0.168009	0.66665	1	0.0380777	-0.97603	0.0380777	1	-0.204254	-0.97603	-0.204254	1	3369.24	0.162859	0.233316
ENSG00000242265	ENSG00000198833	PEG10	UBE2J1	106	0.620734	0.932087	1.54854	0.286125	0.144862	0.68195	1	0.0413579	-0.972718	0.0413579	1	-0.221936	-0.972718	-0.221936	1	3872.51	0.0939649	0.320097
ENSG00000242265	ENSG00000170421	PEG10	KRT8	106
ENSG00000242265	ENSG00000175416	PEG10	CLTB	106	0.779935	0.726225	1.7983	0.46532	0.112114	1.02297	1	0.0115069	-0.987773	0.0115069	1	-0.123207	-0.987773	-0.123207	1	6015.44	0.318631	0.00815608
ENSG00000242265	ENSG00000106617	PEG10	PRKAG2	106	0.498417	0.964524	3.12482	0.129271	0.102051	0.773012	1	0.0685109	-0.958184	0.0685109	1	-0.291906	-0.958184	-0.291906	1	5074.32	9.21773e-05	0.364415
ENSG00000242265	ENSG00000196924	PEG10	FLNA	106	1.33071	1.2044	0.238289	2.24646	0.389794	0.392696	1	-0.0140104	-0.989587	-0.0140104	1	-0.107686	-0.989587	-0.107686	1	2088.92	0.441625	0.300571
ENSG00000242265	ENSG00000206394	PEG10	CLIC1	106
ENSG00000242265	ENSG00000128283	PEG10	CDC42EP1	106	0.549319	0.649286	3.25875	0.192209	0.0776499	1.06781	1	0.0467157	-0.980544	0.0467157	1	-0.180148	-0.980544	-0.180148	1	5434.24	0.0104789	8.39203e-06
ENSG00000242265	ENSG00000196923	PEG10	PDLIM7	106
ENSG00000242265	ENSG00000102189	PEG10	EEA1	106	0.325428	1.38648	1.93389	0.0769465	0.217494	0.466994	1	0.127804	-0.864327	0.127804	1	-0.546194	-0.864327	-0.546194	1	2708.54	2.01904e-14	0.0392617
ENSG00000242265	ENSG00000145632	PEG10	PLK2	106	1.07105	0.702872	2.25736	0.562031	0.0714673	1.14094	1	-0.0158008	-0.993569	-0.0158008	1	-0.0645771	-0.993569	-0.0645771	1	7194.57	0.449822	3.33427e-05
ENSG00000242265	ENSG00000197217	PEG10	ENTPD4	106	1.03177	0.733123	0.893406	0.826722	0.118674	0.689076	1	-0.011794	-0.992638	-0.011794	1	-0.0755833	-0.992638	-0.0755833	1	2796.53	0.484708	0.0133261
ENSG00000242265	ENSG00000156110	PEG10	ADK	106
ENSG00000242265	ENSG00000118971	PEG10	CCND2	106
ENSG00000242265	ENSG00000111057	PEG10	KRT18	106	4.77507	2.53247	0.0512786	17.7921	0.880144	0.189862	1	-0.028435	-0.996529	-0.028435	1	-0.0508598	-0.996529	-0.0508598	1	1995.99	0.416194	0.0423205
ENSG00000242265	ENSG00000213699	PEG10	SLC35F6	106
ENSG00000242265	ENSG00000106025	PEG10	TSPAN12	106	2.12648	0.836518	0.463581	3.28488	0.136937	0.701979	1	-0.0465654	-0.997747	-0.0465654	1	-0.00434377	-0.997747	-0.00434377	1	3604.38	0.366176	0.11764
ENSG00000242265	ENSG00000164659	PEG10	KIAA1324L	106	0.41089	0.870824	4.16833	0.103158	0.0995801	0.985734	1	0.0944877	-0.951277	0.0944877	1	-0.325218	-0.951277	-0.325218	1	6790.8	5.47415e-08	0.098729
ENSG00000242265	ENSG00000138670	PEG10	RASGEF1B	106	0.599693	1.14456	2.35109	0.241647	0.17474	0.917021	1	0.0481896	-0.959489	0.0481896	1	-0.280591	-0.959489	-0.280591	1	9693.4	0.0503243	0.204998
ENSG00000242265	ENSG00000182197	PEG10	EXT1	106	0.501434	0.651239	2.92274	0.162385	0.0775405	0.882397	1	0.0587414	-0.977114	0.0587414	1	-0.203041	-0.977114	-0.203041	1	3693.62	0.00136735	9.03621e-06
ENSG00000242265	ENSG00000167460	PEG10	TPM4	106
ENSG00000242265	ENSG00000070081	PEG10	NUCB2	106	26.6614	0.908012	0.0210938	602.512	0.184581	0.475846	1	-0.0781267	-0.999983	-0.0781267	1	0.0735845	-0.999983	0.0735845	1	1887.29	0.483055	0.309647
ENSG00000242265	ENSG00000189077	PEG10	TMEM120A	106	1.89419	0.857521	0.693359	2.27307	0.122713	0.814003	1	-0.0412143	-0.997058	-0.0412143	1	-0.0174438	-0.997058	-0.0174438	1	5046.73	0.347424	0.124148
ENSG00000242265	ENSG00000178935	PEG10	ZNF552	106	0.610093	0.912925	2.18899	0.207749	0.105547	0.711088	1	0.0429084	-0.972807	0.0429084	1	-0.221915	-0.972807	-0.221915	1	4065.53	0.0316865	0.205642
ENSG00000242265	ENSG00000059804	PEG10	SLC2A3	106	0.818	2.78901	0.23074	0.565708	1.0372	0.170674	1	0.0268009	-0.891777	0.0268009	1	-0.457551	-0.891777	-0.457551	1	1542.54	0.374158	0.043777
ENSG00000242265	ENSG00000152767	PEG10	FARP1	106	2.54599	1.36845	0.147343	4.18949	0.250009	0.238944	1	-0.0358331	-0.996262	-0.0358331	1	-0.0394595	-0.996262	-0.0394595	1	985.042	0.356436	0.0718007
ENSG00000242265	ENSG00000145604	PEG10	SKP2	106	2.10086	2.11268	0.119671	3.30835	0.597519	0.186705	1	-0.0176837	-0.9878	-0.0176837	1	-0.127969	-0.9878	-0.127969	1	1341.48	0.369999	0.0327148
ENSG00000242265	ENSG00000136943	PEG10	CTSV	106	53.1684	2.2425	0.00518244	2121.79	0.690823	0.206633	1	-0.0433983	-0.999977	-0.0433983	1	0.0370885	-0.999977	0.0370885	1	1870.94	0.490216	0.0375073
ENSG00000242265	ENSG00000166452	PEG10	AKIP1	106	14.9135	0.919057	0.037861	191.349	0.189989	0.484257	1	-0.0752997	-0.999945	-0.0752997	1	0.06707	-0.999945	0.06707	1	1996.6	0.471088	0.335484
ENSG00000242265	ENSG00000075624	PEG10	ACTB	106	82.8463	1.7657	0.00394616	6061.04	0.536146	0.288536	1	-0.0527568	-0.999994	-0.0527568	1	0.0496331	-0.999994	0.0496331	1	2308.09	0.494626	0.0781365
ENSG00000242265	ENSG00000120725	PEG10	SIL1	106	0.606657	0.806828	2.73139	0.200183	0.0874144	0.854651	1	0.0408612	-0.977402	0.0408612	1	-0.197497	-0.977402	-0.197497	1	4841.22	0.0260584	0.0146649
ENSG00000242265	ENSG00000007168	PEG10	PAFAH1B1	106	1.29786	2.48532	0.14413	1.42781	0.879803	0.159921	1	0.00235075	-0.959358	0.00235075	1	-0.270253	-0.959358	-0.270253	1	1268.97	0.417581	0.0471949
ENSG00000242265	ENSG00000100345	PEG10	MYH9	106	1.41997	1.2233	0.220031	2.03548	0.319003	0.308256	1	-0.0169764	-0.99054	-0.0169764	1	-0.0995164	-0.99054	-0.0995164	1	1325.98	0.418472	0.24275
ENSG00000242265	ENSG00000182568	PEG10	SATB1	106	0.68266	0.809089	1.49185	0.308692	0.108868	0.642232	1	0.0278567	-0.981594	0.0278567	1	-0.169929	-0.981594	-0.169929	1	2775.11	0.153176	0.041237
ENSG00000242265	ENSG00000143514	PEG10	TP53BP2	106	1.99312	0.804476	0.478022	2.91297	0.131133	0.683918	1	-0.0453504	-0.9976	-0.0453504	1	-0.00646322	-0.9976	-0.00646322	1	3210.69	0.366925	0.0695038
ENSG00000242265	ENSG00000162909	PEG10	CAPN2	106	1.51149	0.923976	0.58507	1.50444	0.139232	0.567515	1	-0.0284559	-0.99484	-0.0284559	1	-0.051114	-0.99484	-0.051114	1	2772.21	0.367279	0.293115
ENSG00000242265	ENSG00000100196	PEG10	KDELR3	106	0.496131	0.818632	4.49272	0.131759	0.0842875	1.12476	1	0.0664073	-0.967352	0.0664073	1	-0.253859	-0.967352	-0.253859	1	8357.41	0.000112519	0.0168758
ENSG00000242265	ENSG00000013297	PEG10	CLDN11	106	0.607936	0.818597	2.23512	0.173327	0.0767978	0.604692	1	0.0409647	-0.976973	0.0409647	1	-0.199888	-0.976973	-0.199888	1	2478.62	0.0128993	0.0100258
ENSG00000242265	ENSG00000145050	PEG10	MANF	106
ENSG00000242265	ENSG00000143951	PEG10	WDPCP	106	0.357091	1.00893	1.8195	0.0809815	0.121466	0.39463	1	0.117313	-0.924872	0.117313	1	-0.412377	-0.924872	-0.412377	1	1296.3	1.31573e-12	0.470755
ENSG00000242265	ENSG00000197702	PEG10	PARVA	106	0.703293	0.730266	1.61008	0.358633	0.105484	0.779964	1	0.0219437	-0.985108	0.0219437	1	-0.145169	-0.985108	-0.145169	1	3506.16	0.204982	0.00600604
ENSG00000242265	ENSG00000162614	PEG10	NEXN	106	0.998791	1.03562	1.72057	0.448874	0.108079	0.748781	1	0.000192493	-0.986252	0.000192493	1	-0.134099	-0.986252	-0.134099	1	5777.77	0.498928	0.371194
ENSG00000242265	ENSG00000013016	PEG10	EHD3	106	0.772936	1.02061	2.0351	0.286036	0.109457	0.725617	1	0.0208835	-0.978538	0.0208835	1	-0.186593	-0.978538	-0.186593	1	5199.33	0.21456	0.425515
ENSG00000242265	ENSG00000116044	PEG10	NFE2L2	106	2.55995	1.23954	0.190011	5.50529	0.2785	0.40246	1	-0.039326	-0.99691	-0.039326	1	-0.0276215	-0.99691	-0.0276215	1	2335.97	0.388737	0.195867
ENSG00000242265	ENSG00000164543	PEG10	STK17A	106	0.946235	1.0561	1.31687	0.471236	0.129332	0.634816	1	0.00469524	-0.984286	0.00469524	1	-0.148511	-0.984286	-0.148511	1	4279.24	0.454693	0.332681
ENSG00000242265	ENSG00000173156	PEG10	RHOD	106	1.87517	0.753963	0.987479	1.96588	0.091989	1.01195	1	-0.0449216	-0.997563	-0.0449216	1	-0.00606036	-0.997563	-0.00606036	1	6338.09	0.328562	0.00435126
ENSG00000242265	ENSG00000115657	PEG10	ABCB6	106	0.977439	1.07394	0.985535	0.718971	0.190082	0.702449	1	0.00265719	-0.984773	0.00265719	1	-0.144964	-0.984773	-0.144964	1	5401.27	0.487514	0.349044
ENSG00000242265	ENSG00000143924	PEG10	EML4	106
ENSG00000242265	ENSG00000130176	PEG10	CNN1	106	1.26184	0.86136	1.52864	0.817439	0.0976633	0.960483	1	-0.0205354	-0.993506	-0.0205354	1	-0.0665932	-0.993506	-0.0665932	1	7049.27	0.374688	0.0793766
ENSG00000242265	ENSG00000117519	PEG10	CNN3	106	14.3444	2.62361	0.0144534	143.695	0.849639	0.144365	1	-0.0352847	-0.999582	-0.0352847	1	0.00768708	-0.999582	0.00768708	1	1239.16	0.463095	0.029396
ENSG00000242265	ENSG00000075420	PEG10	FNDC3B	106	0.492307	1.02874	1.27202	0.157998	0.139603	0.391488	1	0.0708046	-0.952739	0.0708046	1	-0.312403	-0.952739	-0.312403	1	1434.63	0.000876067	0.418645
ENSG00000242265	ENSG00000176014	PEG10	TUBB6	106
ENSG00000242265	ENSG00000116157	PEG10	GPX7	106	1.73113	1.05222	0.919167	1.37199	0.116996	0.712625	1	-0.0307844	-0.995043	-0.0307844	1	-0.0503795	-0.995043	-0.0503795	1	5464.95	0.297626	0.32813
ENSG00000242265	ENSG00000102312	PEG10	PORCN	106	1.16534	0.941992	1.58873	0.568253	0.089209	0.751012	1	-0.0129328	-0.991235	-0.0129328	1	-0.091214	-0.991235	-0.091214	1	4987.34	0.385831	0.25849
ENSG00000242265	ENSG00000007866	PEG10	TEAD3	106	0.566407	0.869817	2.71594	0.192201	0.104815	0.875293	1	0.0506838	-0.971362	0.0506838	1	-0.231007	-0.971362	-0.231007	1	5657.28	0.013094	0.108523
ENSG00000242265	ENSG00000070961	PEG10	ATP2B1	106
ENSG00000242265	ENSG00000127603	PEG10	MACF1	106	0.252553	1.4452	0.90201	0.0766114	0.346404	0.28943	1	0.166478	-0.809311	0.166478	1	-0.646293	-0.809311	-0.646293	1	931.999	1.28867e-16	0.100801
ENSG00000242265	ENSG00000168291	PEG10	PDHB	106	4.0346	2.02268	0.0467473	15.2713	0.706411	0.175454	1	-0.0328098	-0.996857	-0.0328098	1	-0.0408834	-0.996857	-0.0408834	1	1106.14	0.42144	0.0753664
ENSG00000100889	ENSG00000173890	PCK2	GPR160	107	1.21197	3.22906	1.31062	0.145743	0.440537	0.162035	1	-0.0101676	-0.346818	-0.0101676	1	-0.877184	-0.346818	-0.877184	1	13708.4	0.074422	9.07996e-07
ENSG00000100889	ENSG00000187193	PCK2	MT1X	109	1.18456	2.59696	1.46418	0.155229	0.334753	0.164995	1	-0.00144995	-0.412356	-0.00144995	1	-0.83259	-0.412356	-0.83259	1	13093.1	0.118557	2.94852e-06
ENSG00000100889	ENSG00000204711	PCK2	C9orf135	110	1.33262	2.05364	2.07809	0.158701	0.230422	0.205038	1	-0.0223626	-0.484582	-0.0223626	1	-0.764634	-0.484582	-0.764634	1	20432.7	0.0192246	6.49938e-06
ENSG00000100889	ENSG00000129991	PCK2	TNNI3	112	1.06665	1.84603	2.24142	0.11437	0.169403	0.17413	1	0.00656198	-0.444013	0.00656198	1	-0.786626	-0.444013	-0.786626	1	13002.6	0.280642	1.13048e-06
ENSG00000100889	ENSG00000158246	PCK2	FAM46B	112	1.23269	2.08937	1.89292	0.145393	0.224143	0.178178	1	0.0109028	-0.482508	0.0109028	1	-0.784228	-0.482508	-0.784228	1	14710.2	0.0561978	1.98042e-06
ENSG00000100889	ENSG00000125148	PCK2	MT2A	114	1.21637	1.5294	2.4823	0.146544	0.15627	0.206843	1	0.0129302	-0.531471	0.0129302	1	-0.713528	-0.531471	-0.713528	1	18399.8	0.0713234	0.000487942
ENSG00000100889	ENSG00000153904	PCK2	DDAH1	114	1.26502	2.90913	1.12098	0.171944	0.419016	0.14885	1	-0.00463385	-0.387563	-0.00463385	1	-0.861357	-0.387563	-0.861357	1	11666.7	0.063044	6.72294e-06
ENSG00000100889	ENSG00000079215	PCK2	SLC1A3	115	1.30953	2.37019	1.39295	0.174396	0.31513	0.166699	1	-0.0300224	-0.423791	-0.0300224	1	-0.814246	-0.423791	-0.814246	1	14552.4	0.0393195	1.52016e-05
ENSG00000100889	ENSG00000116661	PCK2	FBXO2	115	1.08346	1.79881	2.04641	0.14533	0.199129	0.190838	1	0.0490369	-0.483939	0.0490369	1	-0.78368	-0.483939	-0.78368	1	15293.3	0.283457	5.46191e-05
ENSG00000100889	ENSG00000124302	PCK2	CHST8	116	1.28136	1.5429	2.03407	0.178438	0.190547	0.20556	1	-0.0135001	-0.535125	-0.0135001	1	-0.702757	-0.535125	-0.702757	1	18801.5	0.0588219	0.00260496
ENSG00000100889	ENSG00000128965	PCK2	CHAC1	116	1.25527	1.6633	1.91908	0.16026	0.188706	0.184761	1	-0.0257976	-0.494255	-0.0257976	1	-0.734453	-0.494255	-0.734453	1	15727.3	0.0569949	0.000316898
ENSG00000100889	ENSG00000186603	PCK2	HPDL	117	1.40623	2.01246	1.84359	0.165201	0.224347	0.183825	1	-0.00520272	-0.500228	-0.00520272	1	-0.769039	-0.500228	-0.769039	1	17149.7	0.00771773	7.8207e-06
ENSG00000100889	ENSG00000179046	PCK2	TRIML2	117	1.11113	2.06531	2.01246	0.13003	0.221066	0.186658	1	-0.0203604	-0.421624	-0.0203604	1	-0.804416	-0.421624	-0.804416	1	16081	0.197266	2.24305e-06
ENSG00000100889	ENSG00000148926	PCK2	ADM	117	1.12894	2.22008	1.82514	0.137874	0.253781	0.184062	1	0.000614818	-0.417241	0.000614818	1	-0.824851	-0.417241	-0.824851	1	15866.4	0.175825	2.35152e-06
ENSG00000100889	ENSG00000170745	PCK2	KCNS3	117	1.30282	1.94942	1.7141	0.167817	0.240927	0.182827	1	-0.0404208	-0.461041	-0.0404208	1	-0.768057	-0.461041	-0.768057	1	16589.2	0.0369004	7.02465e-05
ENSG00000100889	ENSG00000248633	PCK2	WRBP1	117	1.11615	1.54607	3.15617	0.129693	0.14826	0.247379	1	0.0187485	-0.503659	0.0187485	1	-0.738707	-0.503659	-0.738707	1	25657	0.186181	0.000176857
ENSG00000100889	ENSG00000182866	PCK2	LCK	117	1.21066	3.05775	1.35751	0.135956	0.404669	0.164025	1	-0.0250712	-0.331526	-0.0250712	1	-0.882112	-0.331526	-0.882112	1	14383.5	0.0620215	7.28373e-07
ENSG00000100889	ENSG00000179761	PCK2	PIPOX	118	1.13051	1.7646	1.69032	0.164873	0.222546	0.182101	1	-0.00342145	-0.46827	-0.00342145	1	-0.769261	-0.46827	-0.769261	1	14746.2	0.215125	0.000411564
ENSG00000100889	ENSG00000103067	PCK2	ESRP2	118	1.35436	2.29343	1.39596	0.177635	0.308294	0.16876	1	-0.0264914	-0.434053	-0.0264914	1	-0.810942	-0.434053	-0.810942	1	15081.6	0.0242106	2.69211e-05
ENSG00000100889	ENSG00000107562	PCK2	CXCL12	118	1.66366	3.29638	0.817433	0.223292	0.566148	0.132184	1	-0.0398174	-0.383643	-0.0398174	1	-0.862342	-0.383643	-0.862342	1	11791.7	0.00180102	4.55924e-05
ENSG00000100889	ENSG00000049759	PCK2	NEDD4L	118	1.40373	2.67877	1.09342	0.188206	0.392898	0.147207	1	-0.0225453	-0.404142	-0.0225453	1	-0.842249	-0.404142	-0.842249	1	12278.4	0.0170219	1.99928e-05
ENSG00000100889	ENSG00000121207	PCK2	LRAT	118	1.16038	2.63233	1.28092	0.166263	0.38919	0.171921	1	0.015745	-0.385703	0.015745	1	-0.86342	-0.385703	-0.86342	1	14661.5	0.168374	2.70511e-05
ENSG00000100889	ENSG00000141738	PCK2	GRB7	118	1.37647	2.24741	1.37914	0.206165	0.335704	0.185881	1	0.011827	-0.464445	0.011827	1	-0.809713	-0.464445	-0.809713	1	18007.4	0.0352182	0.00015715
ENSG00000100889	ENSG00000172318	PCK2	B3GALT1	118	1.409	2.63832	1.03923	0.18985	0.385526	0.139127	1	-0.00179583	-0.425337	-0.00179583	1	-0.839494	-0.425337	-0.839494	1	10735.3	0.0166495	2.18669e-05
ENSG00000181649	ENSG00000181449	PHLDA2	SOX2	118	0.807147	3.01643	1.5719	0.071355	0.259458	0.128087	1	-0.0865698	-0.546924	-0.0865698	1	-0.722796	-0.546924	-0.722796	1	5172.14	0.00395977	1.79009e-12
ENSG00000100889	ENSG00000091409	PCK2	ITGA6	119	1.28311	3.20339	1.03904	0.166247	0.493625	0.149357	1	0.0128052	-0.359711	0.0128052	1	-0.890509	-0.359711	-0.890509	1	12218.7	0.0456297	9.39016e-06
ENSG00000100889	ENSG00000181649	PCK2	PHLDA2	119	1.27258	1.47307	2.56911	0.144138	0.143455	0.206446	1	-0.0218075	-0.535069	-0.0218075	1	-0.695094	-0.535069	-0.695094	1	19004.3	0.0305502	0.000647224
ENSG00000100889	ENSG00000241978	PCK2	AKAP2	119	1.32849	2.88843	1.03654	0.162279	0.401851	0.131815	1	-0.0475285	-0.356396	-0.0475285	1	-0.861154	-0.356396	-0.861154	1	9729.99	0.0226211	3.61849e-06
ENSG00000100889	ENSG00000115963	PCK2	RND3	119	1.33119	2.93123	1.09086	0.193906	0.485023	0.166409	1	-0.000275488	-0.384221	-0.000275488	1	-0.86842	-0.384221	-0.86842	1	15261.5	0.0451576	5.98607e-05
ENSG00000100889	ENSG00000154217	PCK2	PITPNC1	119	1.50915	2.116	1.11933	0.222036	0.297657	0.144943	1	0.0473128	-0.526364	0.0473128	1	-0.788929	-0.526364	-0.788929	1	10937.5	0.0118226	0.000139078
ENSG00000100889	ENSG00000168785	PCK2	TSPAN5	119	1.48887	2.58138	1.14881	0.207261	0.375052	0.156116	1	0.0448259	-0.47114	0.0448259	1	-0.837175	-0.47114	-0.837175	1	13488.1	0.010005	2.47052e-05
ENSG00000100889	ENSG00000130766	PCK2	SESN2	119	1.48515	1.52577	1.46256	0.198958	0.185855	0.152827	1	-0.0183925	-0.561206	-0.0183925	1	-0.689386	-0.561206	-0.689386	1	11312.8	0.00813279	0.00275239
ENSG00000100889	ENSG00000177685	PCK2	EFCAB4A	119	1.02752	1.77423	2.21776	0.143419	0.202818	0.213967	1	0.0218225	-0.453604	0.0218225	1	-0.789021	-0.453604	-0.789021	1	19398.8	0.424091	0.00010904
ENSG00000100889	ENSG00000108984	PCK2	MAP2K6	119	1.18346	2.19626	1.68263	0.143593	0.252991	0.172335	1	-0.00981965	-0.423839	-0.00981965	1	-0.817963	-0.423839	-0.817963	1	14429.6	0.101968	3.20926e-06
ENSG00000100889	ENSG00000197461	PCK2	PDGFA	119	1.15589	2.21457	1.37547	0.165272	0.308632	0.168453	1	-0.0236571	-0.404249	-0.0236571	1	-0.821309	-0.404249	-0.821309	1	13806.2	0.173765	7.10241e-05
ENSG00000100889	ENSG00000101871	PCK2	MID1	120	1.38993	2.6425	0.949143	0.227246	0.453155	0.151587	1	0.0535568	-0.448883	0.0535568	1	-0.853918	-0.448883	-0.853918	1	12306	0.0444139	0.000214862
ENSG00000100889	ENSG00000146215	PCK2	CRIP3	120	1.15656	3.21847	1.23013	0.149177	0.483248	0.17005	1	0.00255873	-0.331053	0.00255873	1	-0.897533	-0.331053	-0.897533	1	14961.7	0.148063	5.59598e-06
ENSG00000100889	ENSG00000197696	PCK2	NMB	120	1.45776	1.97122	1.60198	0.196968	0.257635	0.187714	1	-0.0170759	-0.495415	-0.0170759	1	-0.766373	-0.495415	-0.766373	1	18649.4	0.0109249	0.000128829
ENSG00000100889	ENSG00000108604	PCK2	SMARCD2	120	1.42879	1.63871	1.50877	0.205569	0.212757	0.170344	1	0.00455444	-0.542485	0.00455444	1	-0.724003	-0.542485	-0.724003	1	14103.3	0.0195821	0.00163949
ENSG00000100889	ENSG00000035115	PCK2	SH3YL1	120	1.34812	2.22655	1.31612	0.154273	0.257129	0.136498	1	-0.0266277	-0.437247	-0.0266277	1	-0.807761	-0.437247	-0.807761	1	9814.39	0.0129482	2.67861e-06
ENSG00000100889	ENSG00000132109	PCK2	TRIM21	120	1.25846	1.4077	1.91426	0.179439	0.172918	0.191665	1	-0.0128751	-0.532542	-0.0128751	1	-0.696017	-0.532542	-0.696017	1	16189.4	0.0762183	0.010022
ENSG00000100889	ENSG00000177707	PCK2	PVRL3	120	1.30586	1.96944	1.41615	0.176897	0.248723	0.158077	1	0.0083234	-0.484802	0.0083234	1	-0.78361	-0.484802	-0.78361	1	12187.5	0.0432196	8.11807e-05
ENSG00000100889	ENSG00000178821	PCK2	TMEM52	120	1.49547	1.85079	1.55202	0.199593	0.235532	0.175617	1	-0.026086	-0.518504	-0.026086	1	-0.740318	-0.518504	-0.740318	1	16170	0.0072348	0.000224303
ENSG00000100889	ENSG00000150867	PCK2	PIP4K2A	120	1.5466	1.72099	1.02983	0.256103	0.261314	0.139902	1	0.0137254	-0.563926	0.0137254	1	-0.72438	-0.563926	-0.72438	1	9861.46	0.0174524	0.00336462
ENSG00000100889	ENSG00000141934	PCK2	PPAP2C	120	1.31456	2.63661	1.22985	0.171958	0.379774	0.161705	1	-0.0119258	-0.394403	-0.0119258	1	-0.851122	-0.394403	-0.851122	1	14177.9	0.0349508	1.7141e-05
ENSG00000100889	ENSG00000108852	PCK2	MPP2	120	1.40784	2.21908	1.31118	0.208598	0.329487	0.176722	1	0.0234605	-0.474074	0.0234605	1	-0.810912	-0.474074	-0.810912	1	16430.5	0.0264755	0.00016504
ENSG00000100889	ENSG00000127561	PCK2	SYNGR3	120	1.39341	1.80819	1.77796	0.179949	0.218662	0.187806	1	-0.0310657	-0.504663	-0.0310657	1	-0.741985	-0.504663	-0.741985	1	17709.3	0.0153943	0.000167313
ENSG00000100889	ENSG00000176387	PCK2	HSD11B2	120	1.23121	1.84318	1.65234	0.185303	0.25739	0.197749	1	-0.0193158	-0.467434	-0.0193158	1	-0.769651	-0.467434	-0.769651	1	18611.2	0.107305	0.000693141
ENSG00000100889	ENSG00000153404	PCK2	PLEKHG4B	120	1.34404	2.45989	1.20866	0.183619	0.354457	0.157451	1	-0.0357183	-0.412937	-0.0357183	1	-0.825579	-0.412937	-0.825579	1	13437.3	0.0317372	3.56845e-05
ENSG00000100889	ENSG00000179899	PCK2	PHC1P1	120	1.23673	3.25177	0.851762	0.159676	0.509038	0.123192	1	-0.00744542	-0.326193	-0.00744542	1	-0.896859	-0.326193	-0.896859	1	8295.44	0.0704404	1.09424e-05
ENSG00000100889	ENSG00000196296	PCK2	ATP2A1	121	1.32067	1.58398	1.76092	0.158757	0.170626	0.161562	1	-0.0106812	-0.519502	-0.0106812	1	-0.726215	-0.519502	-0.726215	1	12218.8	0.0228297	0.000426655
ENSG00000100889	ENSG00000147596	PCK2	PRDM14	121	1.24623	2.36633	1.36899	0.165009	0.321608	0.166523	1	-0.0229083	-0.405231	-0.0229083	1	-0.831044	-0.405231	-0.831044	1	14271.3	0.0691528	2.16043e-05
ENSG00000100889	ENSG00000144120	PCK2	TMEM177	121	1.71998	2.29109	0.72044	0.336169	0.467005	0.13799	1	-0.0195367	-0.500829	-0.0195367	1	-0.782224	-0.500829	-0.782224	1	11723.4	0.0171352	0.00330756
ENSG00000100889	ENSG00000174721	PCK2	FGFBP3	121	1.45255	2.137	1.35395	0.187281	0.275694	0.158983	1	-0.0120988	-0.476462	-0.0120988	1	-0.790737	-0.476462	-0.790737	1	13679.4	0.00860284	3.47808e-05
ENSG00000100889	ENSG00000067715	PCK2	SYT1	121	1.31375	3.66986	0.848474	0.192515	0.730848	0.157805	1	-0.0227979	-0.302053	-0.0227979	1	-0.909179	-0.302053	-0.909179	1	14532	0.0529118	0.000193911
ENSG00000100889	ENSG00000134802	PCK2	SLC43A3	121	1.52837	2.40401	1.02748	0.208312	0.348147	0.137372	1	-0.0223329	-0.454092	-0.0223329	1	-0.810629	-0.454092	-0.810629	1	10974.9	0.00625205	4.9062e-05
ENSG00000100889	ENSG00000111752	PCK2	PHC1	121	1.37026	1.96981	0.812194	0.23712	0.331112	0.12097	1	-0.00734046	-0.479073	-0.00734046	1	-0.780421	-0.479073	-0.780421	1	7495.33	0.0605416	0.00204165
ENSG00000100889	ENSG00000114861	PCK2	FOXP1	121	1.03727	3.02775	0.917572	0.148049	0.485964	0.133703	1	-0.0174121	-0.300781	-0.0174121	1	-0.897666	-0.300781	-0.897666	1	8744.31	0.400848	2.89161e-05
ENSG00000100889	ENSG00000172197	PCK2	MBOAT1	121	1.29982	1.95605	0.821986	0.269628	0.38567	0.142282	1	-0.0227753	-0.466468	-0.0227753	1	-0.778516	-0.466468	-0.778516	1	10084.1	0.134204	0.00729515
ENSG00000100889	ENSG00000172380	PCK2	GNG12	121	1.63559	2.39448	1.01944	0.243858	0.380537	0.151214	1	-0.0204788	-0.473614	-0.0204788	1	-0.801203	-0.473614	-0.801203	1	13862	0.0051649	0.000186314
ENSG00000100889	ENSG00000171163	PCK2	ZNF692	121	1.41656	1.46649	1.61497	0.182707	0.168915	0.157476	1	-0.0173906	-0.560711	-0.0173906	1	-0.685405	-0.560711	-0.685405	1	11633.5	0.0122036	0.00333565
ENSG00000100889	ENSG00000164056	PCK2	SPRY1	121	1.25749	1.89735	1.27333	0.189488	0.26773	0.156805	1	-0.0132016	-0.461684	-0.0132016	1	-0.782155	-0.461684	-0.782155	1	11929.5	0.0883905	0.000539808
ENSG00000100889	ENSG00000119673	PCK2	ACOT2	121	1.28925	1.6808	1.61583	0.194999	0.23019	0.189842	1	-0.0116779	-0.498628	-0.0116779	1	-0.746246	-0.498628	-0.746246	1	17028.6	0.0703238	0.00187328
ENSG00000100889	ENSG00000254087	PCK2	LYN	121	1.51661	2.02118	1.36118	0.22452	0.295411	0.180893	1	-0.011718	-0.49543	-0.011718	1	-0.774596	-0.49543	-0.774596	1	17843.2	0.0115753	0.000380374
ENSG00000100889	ENSG00000162813	PCK2	BPNT1	121	1.15672	1.88788	1.2029	0.163859	0.244423	0.133475	1	-0.023909	-0.445538	-0.023909	1	-0.78288	-0.445538	-0.78288	1	8314.99	0.170407	0.000208344
ENSG00000100889	ENSG00000136840	PCK2	ST6GALNAC4	121	1.7074	1.8727	1.33063	0.24044	0.253106	0.165887	1	-0.0175055	-0.554601	-0.0175055	1	-0.726751	-0.554601	-0.726751	1	15542.9	0.00196264	0.000391849
ENSG00000100889	ENSG00000112576	PCK2	CCND3	121	1.52411	1.90697	1.15152	0.25169	0.300385	0.163696	1	-0.0183751	-0.509019	-0.0183751	1	-0.755981	-0.509019	-0.755981	1	14372.5	0.0197357	0.00155259
ENSG00000100889	ENSG00000161243	PCK2	FBXO27	121	1.13203	1.52208	1.37331	0.16554	0.190524	0.141024	1	-0.0125468	-0.488036	-0.0125468	1	-0.734631	-0.488036	-0.734631	1	8642.62	0.213357	0.00354707
ENSG00000100889	ENSG00000130294	PCK2	KIF1A	121	1.75426	3.80313	0.60754	0.26755	0.82522	0.126943	1	-0.0136794	-0.362189	-0.0136794	1	-0.893303	-0.362189	-0.893303	1	11750.2	0.00282453	0.000464897
ENSG00000100889	ENSG00000154310	PCK2	TNIK	121	1.29335	2.60379	0.920591	0.200153	0.429248	0.13865	1	-0.0069417	-0.393986	-0.0069417	1	-0.852696	-0.393986	-0.852696	1	10305.5	0.0727042	0.000144635
ENSG00000100889	ENSG00000003249	PCK2	DBNDD1	121	1.55094	2.39128	0.941317	0.232459	0.383067	0.139821	1	-0.0132648	-0.454902	-0.0132648	1	-0.814679	-0.454902	-0.814679	1	11439.3	0.0097034	0.000208756
ENSG00000100889	ENSG00000169220	PCK2	RGS14	121	1.22665	1.54067	1.87059	0.170564	0.187794	0.190285	1	-0.0115884	-0.506076	-0.0115884	1	-0.728148	-0.506076	-0.728148	1	16293.7	0.0932358	0.00236852
ENSG00000100889	ENSG00000146776	PCK2	ATXN7L1	121	1.67706	2.61255	0.969911	0.232349	0.404115	0.141358	1	-0.0208913	-0.455396	-0.0208913	1	-0.819339	-0.455396	-0.819339	1	12688.6	0.00213511	5.74731e-05
ENSG00000100889	ENSG00000010810	PCK2	FYN	121	1.42756	1.55423	1.66513	0.175227	0.17331	0.159248	1	-0.0122454	-0.548611	-0.0122454	1	-0.704911	-0.548611	-0.704911	1	12209.7	0.00808653	0.000888682
ENSG00000100889	ENSG00000186310	PCK2	NAP1L3	121	1.37172	2.65889	0.810848	0.197459	0.428333	0.119653	1	-0.0170467	-0.396786	-0.0170467	1	-0.849555	-0.396786	-0.849555	1	8027.72	0.0311131	8.85003e-05
ENSG00000100889	ENSG00000272398	PCK2	CD24	121	1.3389	1.53939	1.48438	0.183694	0.190072	0.154721	1	-0.00511905	-0.534191	-0.00511905	1	-0.71512	-0.534191	-0.71512	1	11154.4	0.0337799	0.00267436
ENSG00000100889	ENSG00000005059	PCK2	CCDC109B	121	1.25295	2.36485	1.29531	0.181405	0.343066	0.169854	1	0.0183573	-0.428556	0.0183573	1	-0.837861	-0.428556	-0.837861	1	14552.6	0.0829111	6.00809e-05
ENSG00000100889	ENSG00000196812	PCK2	ZSCAN16	121	1.57584	1.74315	1.64726	0.216567	0.224478	0.190178	1	-0.0178308	-0.549607	-0.0178308	1	-0.719326	-0.549607	-0.719326	1	19032.1	0.00446358	0.000617769
ENSG00000100889	ENSG00000143494	PCK2	VASH2	121	1.47955	3.92873	0.662734	0.205185	0.786856	0.125527	1	-0.0245209	-0.309756	-0.0245209	1	-0.910261	-0.309756	-0.910261	1	10131	0.0105583	0.000152115
ENSG00000100889	ENSG00000134463	PCK2	ECHDC3	121	1.20052	1.73627	1.88003	0.159088	0.207204	0.191269	1	-0.00867789	-0.475945	-0.00867789	1	-0.763072	-0.475945	-0.763072	1	16951.8	0.105	0.000273949
ENSG00000100889	ENSG00000155099	PCK2	TMEM55A	121	1.6208	2.24348	0.961767	0.219616	0.315501	0.125752	1	-0.0121524	-0.48522	-0.0121524	1	-0.79268	-0.48522	-0.79268	1	9302.34	0.00276232	6.89024e-05
ENSG00000100889	ENSG00000112812	PCK2	PRSS16	121	1.34424	1.68132	1.71701	0.18065	0.206198	0.181246	1	-0.0196937	-0.513567	-0.0196937	1	-0.73319	-0.513567	-0.73319	1	15827.1	0.0295707	0.000630762
ENSG00000100889	ENSG00000117394	PCK2	SLC2A1	121	1.4155	2.49732	0.609468	0.304474	0.58471	0.130565	1	-0.00919668	-0.423468	-0.00919668	1	-0.834714	-0.423468	-0.834714	1	9562.63	0.0874794	0.00585228
ENSG00000100889	ENSG00000171227	PCK2	TMEM37	121	1.18741	1.84434	1.94038	0.145095	0.207504	0.187083	1	-0.00768749	-0.459079	-0.00768749	1	-0.780495	-0.459079	-0.780495	1	16393.7	0.0995087	4.28301e-05
ENSG00000100889	ENSG00000172936	PCK2	MYD88	121	1.39566	1.65265	1.35361	0.222497	0.240697	0.170458	1	-0.0189946	-0.528217	-0.0189946	1	-0.722815	-0.528217	-0.722815	1	14151	0.0389677	0.00384945
ENSG00000100889	ENSG00000106367	PCK2	AP1S1	121	2.08319	1.51869	0.898581	0.382027	0.248277	0.140512	1	-0.011235	-0.666302	-0.011235	1	-0.623478	-0.666302	-0.623478	1	11118.7	0.00269359	0.0194213
ENSG00000100889	ENSG00000050327	PCK2	ARHGEF5	121	1.48395	1.81609	1.01745	0.227964	0.263682	0.131448	1	-0.0191294	-0.521766	-0.0191294	1	-0.740687	-0.521766	-0.740687	1	8966.54	0.0179258	0.00122924
ENSG00000100889	ENSG00000131389	PCK2	SLC6A6	121	1.41551	2.834	0.85238	0.195872	0.454123	0.126281	1	-0.0227408	-0.387425	-0.0227408	1	-0.857358	-0.387425	-0.857358	1	9267.69	0.0179929	4.80205e-05
ENSG00000100889	ENSG00000259431	PCK2	THTPA	121	1.62101	1.93509	1.3207	0.234365	0.269378	0.16834	1	-0.0180851	-0.522525	-0.0180851	1	-0.750589	-0.522525	-0.750589	1	15800	0.00457951	0.000362251
ENSG00000100889	ENSG00000128045	PCK2	RASL11B	121	1.51238	2.60024	1.001	0.211123	0.402696	0.143684	1	-0.0218054	-0.428502	-0.0218054	1	-0.83137	-0.428502	-0.83137	1	12228.3	0.0083697	6.11054e-05
ENSG00000100889	ENSG00000166105	PCK2	GLB1L3	121	1.12753	3.26507	0.791541	0.145304	0.51243	0.113853	1	-0.0159692	-0.302049	-0.0159692	1	-0.903008	-0.302049	-0.903008	1	6734.89	0.190943	1.10192e-05
ENSG00000100889	ENSG00000103253	PCK2	HAGHL	121	1.33236	1.93027	1.69937	0.18098	0.244924	0.191372	1	0.0213153	-0.494794	0.0213153	1	-0.783235	-0.494794	-0.783235	1	17949.4	0.0344043	0.000115942
ENSG00000100889	ENSG00000066135	PCK2	KDM4A	121	1.46481	1.74833	1.08006	0.225855	0.251857	0.137801	1	-0.0104406	-0.523841	-0.0104406	1	-0.73951	-0.523841	-0.73951	1	9649.23	0.0208955	0.00179745
ENSG00000100889	ENSG00000111785	PCK2	RIC8B	121	1.38362	2.10331	1.13052	0.203863	0.306949	0.147771	1	-0.0212665	-0.463519	-0.0212665	1	-0.790445	-0.463519	-0.790445	1	11495.7	0.0311649	0.00023779
ENSG00000100889	ENSG00000153956	PCK2	CACNA2D1	121	1.65608	1.86186	1.33867	0.220781	0.237276	0.156193	1	-0.0189181	-0.547632	-0.0189181	1	-0.729412	-0.547632	-0.729412	1	13513.9	0.00179535	0.000208503
ENSG00000100889	ENSG00000100304	PCK2	TTLL12	121	1.92015	2.7109	0.688194	0.300559	0.480275	0.117867	1	-0.0198264	-0.483595	-0.0198264	1	-0.80879	-0.483595	-0.80879	1	9829.68	0.00136396	0.000265634
ENSG00000100889	ENSG00000130707	PCK2	ASS1	122	1.46981	2.21131	0.954561	0.24228	0.37327	0.14715	1	-0.00964606	-0.466546	-0.00964606	1	-0.801692	-0.466546	-0.801692	1	11989.9	0.0274264	0.000762287
ENSG00000100889	ENSG00000089094	PCK2	KDM2B	122	1.48108	2.22868	0.533082	0.252471	0.390767	0.0855315	1	-0.00964556	-0.466451	-0.00964556	1	-0.802674	-0.466451	-0.802674	1	4079.29	0.029564	0.00105132
ENSG00000100889	ENSG00000175229	PCK2	GAL3ST3	122	1.35396	1.83354	1.61036	0.186852	0.237688	0.183518	1	-0.00879697	-0.494181	-0.00879697	1	-0.763312	-0.494181	-0.763312	1	16779	0.0303031	0.0003202
ENSG00000100889	ENSG00000148154	PCK2	UGCG	122	1.52548	2.73885	0.501765	0.285081	0.588646	0.100725	1	-0.011116	-0.416503	-0.011116	1	-0.847256	-0.416503	-0.847256	1	6139.78	0.0338886	0.0018908
ENSG00000100889	ENSG00000003509	PCK2	NDUFAF7	122	1.70386	1.85361	0.797962	0.331421	0.346188	0.137674	1	-0.00616905	-0.556182	-0.00616905	1	-0.731664	-0.556182	-0.731664	1	10667.2	0.0178798	0.00754966
ENSG00000100889	ENSG00000136854	PCK2	STXBP1	122	1.74094	1.91596	0.845096	0.322019	0.344213	0.141459	1	-0.00631831	-0.55372	-0.00631831	1	-0.73754	-0.55372	-0.73754	1	11557	0.0115683	0.00443291
ENSG00000100889	ENSG00000163931	PCK2	TKT	122	1.87167	0.368988	0.414627	0.46728	0.132527	0.0698181	1	0.0144359	-0.796141	0.0144359	1	-0.313749	-0.796141	-0.313749	1	1604.5	0.0322937	2.7343e-06
ENSG00000100889	ENSG00000092964	PCK2	DPYSL2	122	1.99863	0.729349	0.792222	0.69963	0.24671	0.201927	1	0.0097105	-0.768524	0.0097105	1	-0.434249	-0.768524	-0.434249	1	16134.9	0.0780464	0.13742
ENSG00000100889	ENSG00000116670	PCK2	MAD2L2	122	1.77684	0.375991	0.601207	0.414497	0.124838	0.0925928	1	0.0132109	-0.783443	0.0132109	1	-0.323591	-0.783443	-0.323591	1	2816.77	0.0316794	1.00438e-06
ENSG00000100889	ENSG00000131669	PCK2	NINJ1	122	1.91787	1.61058	0.673989	0.408448	0.314113	0.123449	1	-0.00267562	-0.626891	-0.00267562	1	-0.667616	-0.626891	-0.667616	1	8539.91	0.013235	0.0271398
ENSG00000100889	ENSG00000185630	PCK2	PBX1	122	1.32051	2.45792	0.604261	0.217941	0.431112	0.096327	1	-0.0113317	-0.410223	-0.0113317	1	-0.838991	-0.410223	-0.838991	1	4983.16	0.0720149	0.000487562
ENSG00000100889	ENSG00000113719	PCK2	ERGIC1	122	1.58628	2.0707	0.729408	0.276025	0.360471	0.116803	1	-0.00825536	-0.505665	-0.00825536	1	-0.774055	-0.505665	-0.774055	1	7713.19	0.0178696	0.00179995
ENSG00000100889	ENSG00000176371	PCK2	ZSCAN2	122	1.5909	3.075	0.70712	0.227775	0.545057	0.118412	1	-0.0117228	-0.39434	-0.0117228	1	-0.866602	-0.39434	-0.866602	1	9019.34	0.00533564	0.000111944
ENSG00000100889	ENSG00000101193	PCK2	GID8	122	1.35562	2.10248	0.450161	0.280234	0.430456	0.0826154	1	-0.00997259	-0.458761	-0.00997259	1	-0.799068	-0.458761	-0.799068	1	3555.93	0.103455	0.00584037
ENSG00000100889	ENSG00000132879	PCK2	FBXO44	122	1.48006	2.39226	0.926571	0.221897	0.381915	0.136222	1	-0.010262	-0.446637	-0.010262	1	-0.820076	-0.446637	-0.820076	1	10579.9	0.0162533	0.000198527
ENSG00000100889	ENSG00000145916	PCK2	RMND5B	122	1.50937	1.9267	0.824192	0.276517	0.342039	0.132218	1	-0.0080446	-0.511108	-0.0080446	1	-0.761743	-0.511108	-0.761743	1	9363.88	0.0339755	0.00386857
ENSG00000100889	ENSG00000128829	PCK2	EIF2AK4	122	2.12053	1.28378	0.323881	0.63971	0.338095	0.0801406	1	0.00244294	-0.705089	0.00244294	1	-0.576803	-0.705089	-0.576803	1	3342.28	0.0412082	0.20148
ENSG00000100889	ENSG00000011422	PCK2	PLAUR	122	1.1788	1.95883	1.66334	0.145795	0.22627	0.167007	1	-0.010781	-0.441739	-0.010781	1	-0.797144	-0.441739	-0.797144	1	13272.9	0.111244	2.24142e-05
ENSG00000100889	ENSG00000153395	PCK2	LPCAT1	122	1.5511	2.28653	0.855076	0.246051	0.379078	0.131035	1	-0.00945983	-0.471899	-0.00945983	1	-0.803041	-0.471899	-0.803041	1	9924.85	0.0134817	0.00046839
ENSG00000100889	ENSG00000069943	PCK2	PIGB	122	1.20798	1.70307	1.35237	0.152778	0.193164	0.130474	1	-0.00948451	-0.482545	-0.00948451	1	-0.757634	-0.482545	-0.757634	1	7863.23	0.0879912	0.000202533
ENSG00000100889	ENSG00000196950	PCK2	SLC39A10	122	1.71371	1.02323	0.389706	0.509145	0.272432	0.0845227	1	0.00206171	-0.684901	0.00206171	1	-0.553059	-0.684901	-0.553059	1	3108.73	0.0817918	0.466091
ENSG00000100889	ENSG00000176834	PCK2	VSIG10	122	1.92743	1.62338	0.531741	0.415202	0.320717	0.0989069	1	-0.00272195	-0.626475	-0.00272195	1	-0.669045	-0.626475	-0.669045	1	5516.73	0.0136862	0.0271449
ENSG00000100889	ENSG00000104517	PCK2	UBR5	122	1.28994	2.68614	0.408908	0.22714	0.525557	0.0731361	1	-0.012012	-0.380897	-0.012012	1	-0.860006	-0.380897	-0.860006	1	2897.31	0.102135	0.000857962
ENSG00000100889	ENSG00000147601	PCK2	TERF1	122	1.11864	0.550774	1.00905	0.248584	0.128069	0.120438	1	-5.10432e-05	-0.644652	-5.10432e-05	1	-0.456269	-0.644652	-0.456269	1	4827.4	0.317029	0.000319341
ENSG00000100889	ENSG00000054277	PCK2	OPN3	122	1.25076	1.97143	1.2331	0.190071	0.284546	0.156187	1	-0.0102495	-0.45488	-0.0102495	1	-0.79222	-0.45488	-0.79222	1	11963.2	0.0948028	0.000437986
ENSG00000100889	ENSG00000182963	PCK2	GJC1	122	1.60854	1.80566	0.494181	0.321778	0.343485	0.0854092	1	-0.0065668	-0.54626	-0.0065668	1	-0.733675	-0.54626	-0.733675	1	3939.92	0.0305151	0.0103269
ENSG00000100889	ENSG00000139433	PCK2	GLTP	122	1.59718	2.10709	0.646912	0.300072	0.39912	0.113057	1	-0.00836671	-0.502811	-0.00836671	1	-0.777722	-0.502811	-0.777722	1	7302.11	0.0244346	0.00321705
ENSG00000100889	ENSG00000053254	PCK2	FOXN3	122	2.0039	2.20804	0.585209	0.33472	0.376043	0.0969785	1	-0.00656159	-0.556495	-0.00656159	1	-0.753147	-0.556495	-0.753147	1	6294.34	0.00164849	0.000846477
ENSG00000100889	ENSG00000163344	PCK2	PMVK	122	1.57144	2.0818	0.839341	0.298323	0.396086	0.146708	1	-0.00840947	-0.501545	-0.00840947	1	-0.776869	-0.501545	-0.776869	1	12127.2	0.0289142	0.00363522
ENSG00000100889	ENSG00000223705	PCK2	NSUN5P1	122	2.10611	0.966115	0.471566	0.4596	0.187108	0.0793292	1	0.00684624	-0.749336	0.00684624	1	-0.496001	-0.749336	-0.496001	1	2833.08	0.00881803	0.428299
ENSG00000100889	ENSG00000173065	PCK2	FAM222B	122	2.45275	1.54031	0.350621	0.732165	0.398382	0.0927337	1	0.00157102	-0.709992	0.00157102	1	-0.599338	-0.709992	-0.599338	1	5276.84	0.0247688	0.0887928
ENSG00000100889	ENSG00000151914	PCK2	DST	122	1.85582	2.13619	0.339206	0.406008	0.473003	0.0716333	1	-0.00694762	-0.54272	-0.00694762	1	-0.757492	-0.54272	-0.757492	1	3224.41	0.0185701	0.00892428
ENSG00000100889	ENSG00000148090	PCK2	AUH	122	1.41787	1.99019	0.896887	0.275046	0.376263	0.152068	1	-0.00904647	-0.485282	-0.00904647	1	-0.779201	-0.485282	-0.779201	1	12121.4	0.0656751	0.00481123
ENSG00000100889	ENSG00000143013	PCK2	LMO4	122	1.53668	1.92015	1.19852	0.250011	0.30276	0.171313	1	-0.00780453	-0.517056	-0.00780453	1	-0.758156	-0.517056	-0.758156	1	15850.6	0.0169258	0.00145846
ENSG00000100889	ENSG00000170234	PCK2	PWWP2A	122	1.98333	1.94773	0.626397	0.388513	0.369421	0.114641	1	-0.00497791	-0.588426	-0.00497791	1	-0.718543	-0.588426	-0.718543	1	8233.64	0.006339	0.00577314
ENSG00000100889	ENSG00000226085	PCK2	UQCRFS1P1	122	0.947921	1.52912	1.16555	0.137253	0.178675	0.108945	1	-0.0115702	-0.44841	-0.0115702	1	-0.754449	-0.44841	-0.754449	1	4853.87	0.352521	0.00184917
ENSG00000100889	ENSG00000167641	PCK2	PPP1R14A	122	1.22647	1.47492	2.35396	0.149792	0.156882	0.20688	1	-0.00803264	-0.520241	-0.00803264	1	-0.715321	-0.520241	-0.715321	1	19013	0.0666014	0.00151322
ENSG00000100889	ENSG00000164199	PCK2	GPR98	122	1.27986	2.91131	0.784856	0.180153	0.476977	0.118276	1	-0.0124644	-0.357868	-0.0124644	1	-0.876222	-0.357868	-0.876222	1	7680.14	0.0614852	5.37609e-05
ENSG00000100889	ENSG00000189046	PCK2	ALKBH2	122	1.47019	1.79617	1.19551	0.227671	0.262388	0.155489	1	-0.00761889	-0.522043	-0.00761889	1	-0.746097	-0.522043	-0.746097	1	12451.4	0.0205374	0.00148054
ENSG00000100889	ENSG00000105993	PCK2	DNAJB6	122	1.25705	0.779192	0.363367	0.431726	0.247137	0.0753587	1	-0.000887419	-0.639328	-0.000887419	1	-0.527834	-0.639328	-0.527834	1	2084.41	0.276353	0.186707
ENSG00000100889	ENSG00000101191	PCK2	DIDO1	122	1.28964	2.12304	0.557865	0.282104	0.45774	0.107149	1	-0.0105093	-0.443373	-0.0105093	1	-0.807301	-0.443373	-0.807301	1	5843.14	0.153319	0.00779942
ENSG00000100889	ENSG00000111674	PCK2	ENO2	122	1.426	2.00822	0.987066	0.229783	0.316748	0.139923	1	-0.00906986	-0.484435	-0.00906986	1	-0.780824	-0.484435	-0.780824	1	10324.9	0.033114	0.000929912
ENSG00000100889	ENSG00000144366	PCK2	GULP1	122	1.435	3.41947	0.626388	0.272287	0.85472	0.147094	1	-0.01281	-0.340696	-0.01281	1	-0.895095	-0.340696	-0.895095	1	13251.6	0.0563929	0.00272704
ENSG00000100889	ENSG00000214050	PCK2	FBXO16	122	1.41403	1.55802	1.43988	0.200543	0.199667	0.158962	1	-0.00659701	-0.54627	-0.00659701	1	-0.711118	-0.54627	-0.711118	1	12126.7	0.0205685	0.00302799
ENSG00000100889	ENSG00000145247	PCK2	OCIAD2	122	1.05365	1.60109	0.329381	0.333527	0.429733	0.0726176	1	-0.0106325	-0.463002	-0.0106325	1	-0.756298	-0.463002	-0.756298	1	2265.29	0.436241	0.0822441
ENSG00000100889	ENSG00000141736	PCK2	ERBB2	122	1.68242	1.57012	0.679845	0.320713	0.274133	0.106888	1	-0.00420662	-0.594204	-0.00420662	1	-0.684757	-0.594204	-0.684757	1	5946.52	0.0177081	0.0198485
ENSG00000100889	ENSG00000143919	PCK2	CAMKMT	122	1.36817	2.17843	0.853934	0.236604	0.379581	0.134137	1	-0.0101735	-0.451669	-0.0101735	1	-0.806814	-0.451669	-0.806814	1	9524.25	0.0611738	0.00119088
ENSG00000100889	ENSG00000176912	PCK2	C18orf56	122	1.2249	1.84882	1.90806	0.153994	0.214605	0.191724	1	-0.00997715	-0.465862	-0.00997715	1	-0.777994	-0.465862	-0.777994	1	17512.6	0.0733977	6.51693e-05
ENSG00000100889	ENSG00000170903	PCK2	MSANTD4	122	1.64684	1.90796	1.13124	0.291347	0.327379	0.178457	1	-0.00692769	-0.538572	-0.00692769	1	-0.745605	-0.538572	-0.745605	1	17808.8	0.0141511	0.00322075
ENSG00000100889	ENSG00000218739	PCK2	CEBPZ-AS1	122	1.78566	2.05995	0.461779	0.447758	0.515794	0.109036	1	-0.00691872	-0.541431	-0.00691872	1	-0.753863	-0.541431	-0.753863	1	7185.83	0.0409456	0.0210346
ENSG00000100889	ENSG00000166855	PCK2	CLPX	122	1.23042	2.20838	0.525334	0.255502	0.455444	0.096398	1	-0.0111819	-0.42141	-0.0111819	1	-0.821806	-0.42141	-0.821806	1	4666.28	0.184484	0.004531
ENSG00000100889	ENSG00000129657	PCK2	SEC14L1	122	1.48236	1.89533	0.985405	0.233114	0.286622	0.133898	1	-0.00808081	-0.510394	-0.00808081	1	-0.75985	-0.510394	-0.75985	1	9456.16	0.0203468	0.00112147
ENSG00000100889	ENSG00000134574	PCK2	DDB2	122	1.82321	1.55903	0.999406	0.300044	0.234113	0.138156	1	-0.00293552	-0.619564	-0.00293552	1	-0.667638	-0.619564	-0.667638	1	10279	0.0035087	0.00926031
ENSG00000100889	ENSG00000106333	PCK2	PCOLCE	122	1.3674	1.72018	1.52304	0.182138	0.211287	0.163022	1	-0.00807108	-0.512948	-0.00807108	1	-0.744332	-0.512948	-0.744332	1	13016.8	0.0229655	0.000446037
ENSG00000100889	ENSG00000137642	PCK2	SORL1	122	1.35321	3.17645	0.760852	0.20697	0.603939	0.134609	1	-0.0126516	-0.347252	-0.0126516	1	-0.887323	-0.347252	-0.887323	1	10499.3	0.0452522	0.000229559
ENSG00000100889	ENSG00000119772	PCK2	DNMT3A	122	1.58822	1.11319	0.503448	0.427827	0.266362	0.0983155	1	-0.000526777	-0.649383	-0.000526777	1	-0.591595	-0.649383	-0.591595	1	4250.92	0.0858709	0.335827
ENSG00000100889	ENSG00000128739	PCK2	SNRPN	122	2.12851	0.581115	0.374579	0.502187	0.145458	0.064328	1	0.0135722	-0.802018	0.0135722	1	-0.373103	-0.802018	-0.373103	1	1534.64	0.0132352	0.00236043
ENSG00000100889	ENSG00000196323	PCK2	ZBTB44	122	2.02099	1.91001	0.68208	0.380152	0.344513	0.119211	1	-0.00447368	-0.599428	-0.00447368	1	-0.708995	-0.599428	-0.708995	1	8912.86	0.00413554	0.00468205
ENSG00000100889	ENSG00000155506	PCK2	LARP1	122	2.98146	1.23234	0.257741	0.825436	0.269585	0.061856	1	0.0085009	-0.802626	0.0085009	1	-0.483876	-0.802626	-0.483876	1	2190.3	0.00896121	0.195257
ENSG00000100889	ENSG00000046653	PCK2	GPM6B	122	2.65024	2.26601	0.310135	0.684906	0.567178	0.0820123	1	-0.00406159	-0.636592	-0.00406159	1	-0.702181	-0.636592	-0.702181	1	5476.69	0.00875467	0.013739
ENSG00000100889	ENSG00000106278	PCK2	PTPRZ1	122	1.48193	4.85731	0.487214	0.234701	1.32313	0.126814	1	-0.0142183	-0.259344	-0.0142183	1	-0.939645	-0.259344	-0.939645	1	10695.7	0.0211136	0.00212367
ENSG00000100889	ENSG00000163754	PCK2	GYG1	122	1.77701	1.91713	0.855915	0.343709	0.360017	0.150515	1	-0.00608093	-0.559629	-0.00608093	1	-0.734162	-0.559629	-0.734162	1	13237.5	0.0127987	0.00606293
ENSG00000100889	ENSG00000139146	PCK2	FAM60A	122	1.29163	0.591338	0.434095	0.342822	0.163893	0.0676326	1	0.00247965	-0.675707	0.00247965	1	-0.454627	-0.675707	-0.454627	1	1576.55	0.198333	0.00701212
ENSG00000100889	ENSG00000151150	PCK2	ANK3	122	1.29457	1.96058	1.22462	0.18924	0.273588	0.150635	1	-0.0098607	-0.465122	-0.0098607	1	-0.786767	-0.465122	-0.786767	1	11298.8	0.0611097	0.000315676
ENSG00000100889	ENSG00000144566	PCK2	RAB5A	122	1.64559	1.54138	0.416572	0.423207	0.361538	0.0871898	1	-0.00428648	-0.592121	-0.00428648	1	-0.68314	-0.592121	-0.68314	1	3885.64	0.064898	0.068463
ENSG00000100889	ENSG00000150961	PCK2	SEC24D	122	1.55838	2.21973	0.757503	0.269881	0.396251	0.124778	1	-0.00913438	-0.481473	-0.00913438	1	-0.794876	-0.481473	-0.794876	1	8933.2	0.0203573	0.00129295
ENSG00000100889	ENSG00000182247	PCK2	UBE2E2	122	1.54172	2.53695	0.463413	0.446026	0.808925	0.13753	1	-0.0104312	-0.440953	-0.0104312	1	-0.828913	-0.440953	-0.828913	1	11266.4	0.113471	0.0299272
ENSG00000100889	ENSG00000003147	PCK2	ICA1	122	1.13244	2.87412	1.14338	0.156093	0.443822	0.160505	1	-0.0129325	-0.335253	-0.0129325	1	-0.883084	-0.335253	-0.883084	1	13134.1	0.198941	2.37378e-05
ENSG00000100889	ENSG00000122786	PCK2	CALD1	122	1.38119	1.44313	0.371333	0.387518	0.359501	0.0779679	1	-0.00609285	-0.55742	-0.00609285	1	-0.692192	-0.55742	-0.692192	1	2808.89	0.163635	0.11007
ENSG00000100889	ENSG00000130475	PCK2	FCHO1	122	1.14801	2.08787	1.21953	0.166007	0.287293	0.146835	1	-0.0114167	-0.419244	-0.0114167	1	-0.815475	-0.419244	-0.815475	1	10307.2	0.187208	0.000120422
ENSG00000100889	ENSG00000171988	PCK2	JMJD1C	122	1.9251	0.741745	0.611278	0.484473	0.180002	0.110783	1	0.00872699	-0.757462	0.00872699	1	-0.445229	-0.757462	-0.445229	1	4849.46	0.0293023	0.0769931
ENSG00000100889	ENSG00000213160	PCK2	KLHL23	122	2.44666	1.73397	0.330259	0.785436	0.497273	0.0974319	1	-0.000524574	-0.68234	-0.000524574	1	-0.63714	-0.68234	-0.63714	1	6257.39	0.0339932	0.0712937
ENSG00000100889	ENSG00000121570	PCK2	DPPA4	122	1.72152	0.400317	0.638714	0.318772	0.100975	0.0772472	1	0.0121237	-0.773313	0.0121237	1	-0.33783	-0.773313	-0.33783	1	1975.15	0.012711	1.45682e-08
ENSG00000100889	ENSG00000184508	PCK2	HDDC3	122	1.7778	2.01324	1.01229	0.316091	0.354151	0.167461	1	-0.00668718	-0.546462	-0.00668718	1	-0.748124	-0.546462	-0.748124	1	16741.4	0.00765101	0.00249468
ENSG00000100889	ENSG00000164237	PCK2	CMBL	122	1.21475	2.34764	1.11453	0.178951	0.352674	0.149889	1	-0.0116471	-0.402398	-0.0116471	1	-0.837031	-0.402398	-0.837031	1	11384.9	0.116254	0.000106331
ENSG00000100889	ENSG00000099204	PCK2	ABLIM1	122	1.60624	3.64327	0.611837	0.259096	0.816616	0.130535	1	-0.0127891	-0.349163	-0.0127891	1	-0.896208	-0.349163	-0.896208	1	11502.2	0.0104787	0.000782863
ENSG00000100889	ENSG00000095002	PCK2	MSH2	122	1.5284	1.23565	0.342316	0.501858	0.359117	0.0827681	1	-0.00258753	-0.618874	-0.00258753	1	-0.629454	-0.618874	-0.629454	1	3100.22	0.147265	0.256481
ENSG00000100889	ENSG00000168234	PCK2	TTC39C	122	1.05844	3.05876	0.787772	0.190479	0.627748	0.147159	1	-0.0133199	-0.307052	-0.0133199	1	-0.897802	-0.307052	-0.897802	1	10756.9	0.379756	0.000681837
ENSG00000100889	ENSG00000196141	PCK2	SPATS2L	122	2.3305	2.29242	0.371183	0.499923	0.49654	0.0815191	1	-0.00553425	-0.592511	-0.00553425	1	-0.734337	-0.592511	-0.734337	1	5002.67	0.00442818	0.00521036
ENSG00000100889	ENSG00000134986	PCK2	NREP	122	1.5525	1.01984	0.384313	0.465061	0.273178	0.0809549	1	0.000200626	-0.657973	0.000200626	1	-0.569932	-0.657973	-0.569932	1	2765.98	0.118595	0.471109
ENSG00000100889	ENSG00000171097	PCK2	CCBL1	122	1.65975	1.30371	1.02972	0.289741	0.20274	0.13843	1	-0.00189782	-0.6316	-0.00189782	1	-0.630962	-0.6316	-0.630962	1	9143	0.0122853	0.0683849
ENSG00000100889	ENSG00000165934	PCK2	CPSF2	122	1.41785	2.29643	0.264633	0.400279	0.673085	0.0707009	1	-0.0102844	-0.446647	-0.0102844	1	-0.815441	-0.446647	-0.815441	1	2743.51	0.149323	0.0282386
ENSG00000100889	ENSG00000170364	PCK2	SETMAR	122	1.87235	1.62451	0.448721	0.387398	0.309096	0.079678	1	-0.00314337	-0.617647	-0.00314337	1	-0.675009	-0.617647	-0.675009	1	3531.26	0.013084	0.0227912
ENSG00000100889	ENSG00000105499	PCK2	PLA2G4C	122	1.25167	1.76766	1.25	0.187503	0.242114	0.147546	1	-0.00937735	-0.482614	-0.00937735	1	-0.763419	-0.482614	-0.763419	1	10332	0.0910406	0.000967207
ENSG00000100889	ENSG00000204406	PCK2	MBD5	122	1.29526	1.45945	1.87073	0.167026	0.16555	0.176822	1	-0.0071558	-0.537249	-0.0071558	1	-0.704845	-0.537249	-0.704845	1	14138.5	0.0398342	0.00320368
ENSG00000100889	ENSG00000109854	PCK2	HTATIP2	122	1.49914	1.87238	0.860935	0.294999	0.353142	0.145994	1	-0.00782386	-0.516735	-0.00782386	1	-0.754839	-0.516735	-0.754839	1	11257.2	0.0466315	0.00745763
ENSG00000100889	ENSG00000137871	PCK2	ZNF280D	122	1.58714	1.91025	0.524857	0.354074	0.413006	0.103502	1	-0.00737481	-0.527612	-0.00737481	1	-0.751798	-0.527612	-0.751798	1	5874.99	0.0499521	0.0147253
ENSG00000100889	ENSG00000168243	PCK2	GNG4	122	1.47321	4.7186	0.557949	0.274598	1.47724	0.166686	1	-0.0141202	-0.26503	-0.0141202	1	-0.936874	-0.26503	-0.936874	1	18322.1	0.0437186	0.0065785
ENSG00000100889	ENSG00000112759	PCK2	SLC29A1	122	1.85891	1.30668	0.798971	0.344044	0.214757	0.117865	1	-2.94554e-05	-0.663857	-2.94554e-05	1	-0.609869	-0.663857	-0.609869	1	6933.24	0.0069554	0.0779504
ENSG00000100889	ENSG00000109586	PCK2	GALNT7	122	2.22084	2.28173	0.465269	0.619997	0.648555	0.132274	1	-0.00595335	-0.578748	-0.00595335	1	-0.742845	-0.578748	-0.742845	1	12724.1	0.0256327	0.0252175
ENSG00000100889	ENSG00000136231	PCK2	IGF2BP3	122	2.50045	1.3531	0.374997	0.737053	0.336851	0.0949559	1	0.00415965	-0.741367	0.00415965	1	-0.554769	-0.741367	-0.554769	1	5150.78	0.0219985	0.148327
ENSG00000100889	ENSG00000015475	PCK2	BID	122	1.48912	2.30247	0.578868	0.310378	0.501637	0.115862	1	-0.00988463	-0.458899	-0.00988463	1	-0.810068	-0.458899	-0.810068	1	7589.36	0.0588527	0.00530316
ENSG00000100889	ENSG00000188647	PCK2	PTAR1	122	1.5201	1.98921	1.12495	0.228284	0.293217	0.150628	1	-0.00829529	-0.504571	-0.00829529	1	-0.769429	-0.504571	-0.769429	1	12342.5	0.012246	0.000500854
ENSG00000100889	ENSG00000162769	PCK2	FLVCR1	122	1.59729	2.39845	0.511424	0.323422	0.520602	0.103499	1	-0.00964918	-0.466479	-0.00964918	1	-0.811	-0.466479	-0.811	1	6408.41	0.0336324	0.00413008
ENSG00000100889	ENSG00000076662	PCK2	ICAM3	122	1.27618	1.76856	1.63862	0.183543	0.233569	0.18713	1	-0.0091576	-0.487557	-0.0091576	1	-0.76114	-0.487557	-0.76114	1	16768.9	0.0675225	0.000658103
ENSG00000100889	ENSG00000206557	PCK2	TRIM71	122	1.16939	1.82308	0.696165	0.218999	0.310093	0.101528	1	-0.0103663	-0.457674	-0.0103663	1	-0.779598	-0.457674	-0.779598	1	4789.75	0.220385	0.00451705
ENSG00000100889	ENSG00000171552	PCK2	BCL2L1	122	1.6891	2.16264	0.863782	0.27574	0.360476	0.134625	1	-0.00807272	-0.511563	-0.00807272	1	-0.77627	-0.511563	-0.77627	1	10808.5	0.00690759	0.000812488
ENSG00000100889	ENSG00000169764	PCK2	UGP2	122	1.59906	0.831696	0.61643	0.403687	0.196091	0.106209	1	0.00340936	-0.695692	0.00340936	1	-0.507709	-0.695692	-0.507709	1	4455.51	0.07023	0.196227
ENSG00000100889	ENSG00000151065	PCK2	DCP1B	122	1.69935	1.54691	1.13327	0.287896	0.239254	0.157894	1	-0.00386132	-0.600669	-0.00386132	1	-0.67846	-0.600669	-0.67846	1	12950.4	0.00831421	0.0120153
ENSG00000100889	ENSG00000166394	PCK2	CYB5R2	122	1.6375	1.39179	1.05051	0.300688	0.229111	0.1511	1	-0.0030082	-0.613853	-0.0030082	1	-0.653203	-0.613853	-0.653203	1	11144.7	0.0180357	0.0449339
ENSG00000100889	ENSG00000066777	PCK2	ARFGEF1	122	1.62492	2.71003	0.66795	0.272729	0.521629	0.121081	1	-0.0106062	-0.4361	-0.0106062	1	-0.837576	-0.4361	-0.837576	1	9229.8	0.0118509	0.000684854
ENSG00000100889	ENSG00000181896	PCK2	ZNF101	122	1.11027	2.27947	0.740374	0.180282	0.362998	0.104099	1	-0.0121304	-0.389362	-0.0121304	1	-0.838677	-0.389362	-0.838677	1	5208.09	0.270961	0.000301309
ENSG00000100889	ENSG00000203705	PCK2	TATDN3	122	1.5302	1.71521	0.91959	0.24839	0.259882	0.124259	1	-0.00660694	-0.545062	-0.00660694	1	-0.726845	-0.545062	-0.726845	1	7969.2	0.0174244	0.00342514
ENSG00000100889	ENSG00000122644	PCK2	ARL4A	122	1.66027	2.31659	0.882602	0.270208	0.39759	0.141859	1	-0.00896801	-0.48717	-0.00896801	1	-0.796917	-0.48717	-0.796917	1	12186.5	0.00800505	0.000614684
ENSG00000100889	ENSG00000140463	PCK2	BBS4	122	1.49283	1.83813	0.737534	0.347152	0.406929	0.14631	1	-0.00767872	-0.520366	-0.00767872	1	-0.750315	-0.520366	-0.750315	1	11204.8	0.0791637	0.0208072
ENSG00000100889	ENSG00000170606	PCK2	HSPA4	122	1.48247	1.15899	0.265892	0.390438	0.269387	0.0500156	1	-0.00230635	-0.622621	-0.00230635	1	-0.615489	-0.622621	-0.615489	1	1092.61	0.109498	0.278087
ENSG00000100889	ENSG00000169241	PCK2	SLC50A1	122	2.23264	1.93794	0.224116	0.587057	0.483029	0.0558377	1	-0.00348547	-0.62615	-0.00348547	1	-0.692712	-0.62615	-0.692712	1	2086.04	0.0189341	0.0272636
ENSG00000100889	ENSG00000186073	PCK2	C15orf41	122	1.27815	1.66478	1.48353	0.157413	0.185065	0.141036	1	-0.00860295	-0.502822	-0.00860295	1	-0.744264	-0.502822	-0.744264	1	9347.78	0.0398927	0.000238977
ENSG00000100889	ENSG00000146416	PCK2	AIG1	122	1.32681	2.8633	0.962705	0.183382	0.459119	0.142297	1	-0.0122073	-0.370371	-0.0122073	1	-0.870063	-0.370371	-0.870063	1	11325.1	0.0386397	4.43686e-05
ENSG00000100889	ENSG00000008311	PCK2	AASS	122	2.13463	0.734965	0.628585	0.525837	0.172738	0.115343	1	0.0109468	-0.783924	0.0109468	1	-0.423681	-0.783924	-0.423681	1	5348.76	0.0164783	0.0638022
ENSG00000100889	ENSG00000011638	PCK2	TMEM159	122	1.36002	2.50691	0.542787	0.230944	0.459504	0.0909306	1	-0.011255	-0.412122	-0.011255	1	-0.840318	-0.412122	-0.840318	1	4541.68	0.0608367	0.000682226
ENSG00000100889	ENSG00000064763	PCK2	FAR2	122	1.37453	1.62704	1.60142	0.193341	0.208055	0.176832	1	-0.00744407	-0.528039	-0.00744407	1	-0.727816	-0.528039	-0.727816	1	15055.1	0.0275484	0.00157653
ENSG00000100889	ENSG00000129596	PCK2	CDO1	122	1.42946	1.96457	1.43413	0.199151	0.265678	0.173894	1	-0.00883861	-0.490924	-0.00883861	1	-0.774664	-0.490924	-0.774664	1	15848.6	0.0165295	0.000209099
ENSG00000100889	ENSG00000152061	PCK2	RABGAP1L	122	1.42158	0.900266	1.05194	0.19628	0.112646	0.0957307	1	1.56744e-05	-0.652934	1.56744e-05	1	-0.549035	-0.652934	-0.549035	1	3612.89	0.0168776	0.18887
ENSG00000100889	ENSG00000149269	PCK2	PAK1	122	1.79184	1.51746	0.490387	0.472935	0.363752	0.107202	1	-0.0028075	-0.620742	-0.0028075	1	-0.662737	-0.620742	-0.662737	1	6062.25	0.0483481	0.078741
ENSG00000100889	ENSG00000180190	PCK2	TDRP	122	1.39221	1.88951	1.27868	0.193446	0.250287	0.150334	1	-0.00876123	-0.493959	-0.00876123	1	-0.76775	-0.493959	-0.76775	1	11531.6	0.0224218	0.000272612
ENSG00000100889	ENSG00000119139	PCK2	TJP2	122	1.05219	2.5682	1.21291	0.144881	0.362585	0.15281	1	-0.0129033	-0.348191	-0.0129033	1	-0.867483	-0.348191	-0.867483	1	11209.8	0.359665	1.59437e-05
ENSG00000100889	ENSG00000134146	PCK2	DPH6	122	1.96129	2.01005	0.700163	0.375296	0.377512	0.126732	1	-0.00554354	-0.576417	-0.00554354	1	-0.729993	-0.576417	-0.729993	1	10149.3	0.0058372	0.00425587
ENSG00000100889	ENSG00000203993	PCK2	C9orf37	122	1.71364	1.89358	0.785017	0.318528	0.340494	0.130872	1	-0.00636256	-0.552205	-0.00636256	1	-0.736852	-0.552205	-0.736852	1	9757.07	0.0134597	0.00490972
ENSG00000100889	ENSG00000113356	PCK2	POLR3G	122	1.2958	3.65655	0.946806	0.170964	0.655392	0.158776	1	-0.0133573	-0.302256	-0.0133573	1	-0.912459	-0.302256	-0.912459	1	14566.2	0.0430964	4.52195e-05
ENSG00000100889	ENSG00000177425	PCK2	PAWR	122	1.58972	2.8978	0.408701	0.257571	0.559971	0.0744003	1	-0.0112883	-0.411079	-0.0112883	1	-0.854647	-0.411079	-0.854647	1	3501.33	0.0119049	0.000475822
ENSG00000100889	ENSG00000136504	PCK2	KAT7	122	1.76318	1.94218	0.489783	0.55598	0.597655	0.141032	1	-0.00633715	-0.553812	-0.00633715	1	-0.739269	-0.553812	-0.739269	1	11636.8	0.0862176	0.0587867
ENSG00000100889	ENSG00000091972	PCK2	CD200	122	1.67048	2.42618	0.581248	0.329886	0.517253	0.116519	1	-0.00937657	-0.475649	-0.00937657	1	-0.807729	-0.475649	-0.807729	1	8392.02	0.0221673	0.00337455
ENSG00000100889	ENSG00000136014	PCK2	USP44	122	1.37625	2.61435	1.19019	0.16683	0.35072	0.146688	1	-0.0114544	-0.403607	-0.0114544	1	-0.848203	-0.403607	-0.848203	1	12037.9	0.0129714	5.24987e-06
ENSG00000100889	ENSG00000198155	PCK2	ZNF876P	122	1.4528	2.06331	1.0571	0.236431	0.333082	0.154377	1	-0.00912916	-0.482241	-0.00912916	1	-0.785453	-0.482241	-0.785453	1	12811.5	0.0289379	0.000902784
ENSG00000100889	ENSG00000180304	PCK2	OAZ2	122	2.02188	0.266585	0.461523	0.412537	0.100064	0.0648512	1	0.0175058	-0.822673	0.0175058	1	-0.262288	-0.822673	-0.262288	1	1331.31	0.00732575	1.51775e-11
ENSG00000100889	ENSG00000089327	PCK2	FXYD5	122	1.44436	2.36072	0.546959	0.35392	0.610231	0.129573	1	-0.0103528	-0.443897	-0.0103528	1	-0.819851	-0.443897	-0.819851	1	9394.36	0.105874	0.013817
ENSG00000100889	ENSG00000168214	PCK2	RBPJ	122	2.50526	1.21276	0.358403	0.958789	0.389213	0.115064	1	0.00613755	-0.760964	0.00613755	1	-0.521721	-0.760964	-0.521721	1	7086.38	0.0595402	0.292828
ENSG00000100889	ENSG00000134709	PCK2	HOOK1	122	1.31591	3.13042	1.041	0.180273	0.525477	0.162036	1	-0.012689	-0.344967	-0.012689	1	-0.886991	-0.344967	-0.886991	1	14893.4	0.0411393	4.50717e-05
ENSG00000100889	ENSG00000139974	PCK2	SLC38A6	122	1.35207	1.85375	1.18342	0.208067	0.26891	0.151136	1	-0.00891328	-0.491003	-0.00891328	1	-0.76647	-0.491003	-0.76647	1	11414	0.0466211	0.000954395
ENSG00000100889	ENSG00000118873	PCK2	RAB3GAP2	122	1.1787	2.52118	0.648794	0.250068	0.561812	0.130085	1	-0.0122147	-0.377004	-0.0122147	1	-0.854988	-0.377004	-0.854988	1	8582.71	0.238121	0.00388738
ENSG00000100889	ENSG00000139668	PCK2	WDFY2	122	1.67795	2.17397	0.831057	0.305375	0.404921	0.144599	1	-0.008197	-0.508187	-0.008197	1	-0.778689	-0.508187	-0.778689	1	12444.9	0.0141547	0.00222769
ENSG00000100889	ENSG00000131459	PCK2	GFPT2	122	1.7295	2.30508	0.590437	0.349302	0.489699	0.11835	1	-0.0085362	-0.500272	-0.0085362	1	-0.789591	-0.500272	-0.789591	1	8687.8	0.0194443	0.00438304
ENSG00000100889	ENSG00000213337	PCK2	ANKRD39	122	1.70655	1.99383	0.892143	0.319819	0.368609	0.153527	1	-0.00703343	-0.53707	-0.00703343	1	-0.752235	-0.53707	-0.752235	1	13688.4	0.0145367	0.00401566
ENSG00000100889	ENSG00000139116	PCK2	KIF21A	122	1.36295	3.02288	0.651743	0.226461	0.605418	0.121135	1	-0.0123693	-0.362016	-0.0123693	1	-0.877913	-0.362016	-0.877913	1	8451.9	0.0558266	0.000557326
ENSG00000100889	ENSG00000162433	PCK2	AK4	122	1.70407	2.19128	0.609292	0.300975	0.397526	0.103639	1	-0.00812842	-0.510409	-0.00812842	1	-0.778442	-0.510409	-0.778442	1	6473.12	0.0104934	0.00166102
ENSG00000100889	ENSG00000141510	PCK2	TP53	122	1.66855	1.17364	0.326441	0.523914	0.327219	0.0766875	1	-0.000349647	-0.653703	-0.000349647	1	-0.598359	-0.653703	-0.598359	1	2687.37	0.102207	0.298322
ENSG00000100889	ENSG00000138032	PCK2	PPM1B	122	1.39982	2.27915	0.77054	0.255377	0.429365	0.131963	1	-0.0103328	-0.445377	-0.0103328	1	-0.815135	-0.445377	-0.815135	1	9465.99	0.0600495	0.00175216
ENSG00000100889	ENSG00000146938	PCK2	NLGN4X	122	1.82746	2.59764	0.954277	0.233229	0.370483	0.130466	1	-0.00932152	-0.481252	-0.00932152	1	-0.811784	-0.481252	-0.811784	1	11460	0.000278383	1.67579e-05
ENSG00000100889	ENSG00000001036	PCK2	FUCA2	122	2.36659	1.57941	0.497956	0.602362	0.353472	0.112536	1	0.000630379	-0.694058	0.000630379	1	-0.615678	-0.694058	-0.615678	1	7761.94	0.0125438	0.0519063
ENSG00000100889	ENSG00000141447	PCK2	OSBPL1A	122	2.18744	1.86394	0.393569	0.481663	0.385154	0.0806356	1	-0.00313303	-0.630128	-0.00313303	1	-0.685151	-0.630128	-0.685151	1	4209.51	0.00755838	0.0133708
ENSG00000100889	ENSG00000172819	PCK2	RARG	122	1.45278	2.08345	1.42855	0.201219	0.28742	0.178482	1	-0.00921912	-0.47962	-0.00921912	1	-0.787985	-0.47962	-0.787985	1	17180.9	0.013137	0.000128016
ENSG00000100889	ENSG00000138744	PCK2	NAAA	122	0.985894	2.01785	1.05597	0.137803	0.25158	0.112576	1	-0.0124896	-0.393276	-0.0124896	1	-0.821126	-0.393276	-0.821126	1	5615.21	0.45932	4.65215e-05
ENSG00000100889	ENSG00000123992	PCK2	DNPEP	122	2.17305	1.97934	0.585212	0.465688	0.407519	0.119497	1	-0.00412819	-0.612102	-0.00412819	1	-0.704937	-0.612102	-0.704937	1	9512.73	0.0065486	0.00889894
ENSG00000100889	ENSG00000246082	PCK2	NUDT16P1	122	1.30589	1.74259	1.25566	0.175126	0.2146	0.133902	1	-0.00875531	-0.497322	-0.00875531	1	-0.754135	-0.497322	-0.754135	1	8635.38	0.0416389	0.00037486
ENSG00000100889	ENSG00000144401	PCK2	METTL21A	122	2.61906	1.29864	0.365559	0.634768	0.2612	0.0760041	1	0.00560515	-0.761267	0.00560515	1	-0.531197	-0.761267	-0.531197	1	3273.46	0.00601085	0.127593
ENSG00000100889	ENSG00000172366	PCK2	FAM195A	122	1.83362	1.65574	0.861326	0.365221	0.305197	0.147603	1	-0.00370877	-0.606768	-0.00370877	1	-0.684846	-0.606768	-0.684846	1	12104.6	0.0121175	0.0168462
ENSG00000100889	ENSG00000077684	PCK2	JADE1	122	1.55454	2.6746	0.869672	0.24904	0.486676	0.147972	1	-0.0108046	-0.428133	-0.0108046	1	-0.839916	-0.428133	-0.839916	1	13325.5	0.0139246	0.000400241
ENSG00000100889	ENSG00000135749	PCK2	PCNXL2	122	1.34827	2.79049	0.766195	0.191832	0.454785	0.115067	1	-0.0119795	-0.380996	-0.0119795	1	-0.863606	-0.380996	-0.863606	1	7434.95	0.0359835	6.97093e-05
ENSG00000100889	ENSG00000162493	PCK2	PDPN	122	1.40834	3.27019	0.811014	0.184364	0.545795	0.126639	1	-0.0126472	-0.348402	-0.0126472	1	-0.88912	-0.348402	-0.88912	1	9604.88	0.0143373	3.02626e-05
ENSG00000100889	ENSG00000048392	PCK2	RRM2B	122	1.3905	1.9615	1.09396	0.223609	0.304866	0.151674	1	-0.00911981	-0.483858	-0.00911981	1	-0.777925	-0.483858	-0.777925	1	11878.9	0.0416665	0.00102007
ENSG00000100889	ENSG00000165821	PCK2	SALL2	122	2.29671	1.59088	0.596598	0.60558	0.372071	0.139341	1	8.54904e-05	-0.683578	8.54904e-05	1	-0.624917	-0.683578	-0.624917	1	11783.9	0.0171459	0.0574615
ENSG00000100889	ENSG00000091073	PCK2	DTX2	122	1.62181	2.17741	0.823963	0.267985	0.368266	0.12933	1	-0.00855424	-0.498027	-0.00855424	1	-0.784198	-0.498027	-0.784198	1	9759.86	0.0110132	0.000889001
ENSG00000100889	ENSG00000188811	PCK2	NHLRC3	122	1.02172	1.84467	1.22159	0.152988	0.241425	0.134921	1	-0.0117833	-0.42263	-0.0117833	1	-0.796336	-0.42263	-0.796336	1	8014.25	0.443672	0.000329269
ENSG00000100889	ENSG00000011201	PCK2	KAL1	122	1.52772	1.71985	1.08765	0.251278	0.264218	0.149025	1	-0.00665887	-0.54392	-0.00665887	1	-0.727881	-0.54392	-0.727881	1	11465.4	0.0189132	0.00370611
ENSG00000100889	ENSG00000136813	PCK2	KIAA0368	122	1.66745	2.34866	0.512877	0.320487	0.479328	0.0981904	1	-0.00906833	-0.484463	-0.00906833	1	-0.79981	-0.484463	-0.79981	1	5883.76	0.0197146	0.00286635
ENSG00000100889	ENSG00000169439	PCK2	SDC2	122	1.64268	2.13507	0.714885	0.338583	0.446646	0.138909	1	-0.00821782	-0.507144	-0.00821782	1	-0.777072	-0.507144	-0.777072	1	11261.7	0.0300502	0.00616446
ENSG00000100889	ENSG00000198721	PCK2	ECI2	122	2.44844	1.6733	0.460984	0.713238	0.430982	0.121985	1	9.88528e-05	-0.690965	9.88528e-05	1	-0.625744	-0.690965	-0.625744	1	9600.12	0.0222521	0.0604422
ENSG00000100889	ENSG00000166128	PCK2	RAB8B	122	1.43303	2.15462	0.979711	0.245255	0.372106	0.153458	1	-0.00965382	-0.466839	-0.00965382	1	-0.798378	-0.466839	-0.798378	1	12745.4	0.0400118	0.001197
ENSG00000100889	ENSG00000149091	PCK2	DGKZ	122	1.43899	1.76224	1.16496	0.223209	0.255696	0.149401	1	-0.00768253	-0.520927	-0.00768253	1	-0.74387	-0.520927	-0.74387	1	11296.3	0.0257711	0.00174228
ENSG00000100889	ENSG00000104728	PCK2	ARHGEF10	122	1.48778	1.41875	0.84609	0.285857	0.243623	0.124198	1	-0.00476369	-0.582121	-0.00476369	1	-0.675441	-0.582121	-0.675441	1	7297.6	0.0452745	0.0441202
ENSG00000100889	ENSG00000198146	PCK2	ZNF770	122	1.79387	2.57228	0.446139	0.40567	0.647154	0.107195	1	-0.00937019	-0.478819	-0.00937019	1	-0.812074	-0.478819	-0.812074	1	7609.29	0.0263489	0.00830616
ENSG00000100889	ENSG00000164985	PCK2	PSIP1	122	0.922771	0.363219	0.595305	0.225322	0.11355	0.0664118	1	-0.00107594	-0.623485	-0.00107594	1	-0.390806	-0.623485	-0.390806	1	1358.61	0.366196	6.75812e-08
ENSG00000100889	ENSG00000162377	PCK2	COA7	122	1.61053	2.14286	0.937742	0.289191	0.390933	0.158338	1	-0.00845757	-0.500507	-0.00845757	1	-0.780985	-0.500507	-0.780985	1	14482.6	0.0184254	0.00207276
ENSG00000100889	ENSG00000140043	PCK2	PTGR2	122	1.46183	1.83133	0.617216	0.293528	0.348898	0.104869	1	-0.00788999	-0.515461	-0.00788999	1	-0.752355	-0.515461	-0.752355	1	5687.92	0.0591441	0.00938402
ENSG00000100889	ENSG00000126947	PCK2	ARMCX1	122	1.57947	1.64715	1.15199	0.266292	0.256858	0.160383	1	-0.00570586	-0.564232	-0.00570586	1	-0.709911	-0.564232	-0.709911	1	13263.8	0.0157626	0.00653945
ENSG00000100889	ENSG00000048028	PCK2	USP28	122	1.54191	2.46203	0.473135	0.38436	0.665634	0.118808	1	-0.0101755	-0.449468	-0.0101755	1	-0.821873	-0.449468	-0.821873	1	8329.51	0.0805904	0.014999
ENSG00000100889	ENSG00000178718	PCK2	RPP25	122	1.32524	2.68006	1.11228	0.199752	0.450568	0.171409	1	-0.0118425	-0.387809	-0.0118425	1	-0.857068	-0.387809	-0.857068	1	16165.6	0.0530597	0.000148047
ENSG00000100889	ENSG00000144560	PCK2	VGLL4	122	1.75519	1.71722	0.725001	0.306728	0.281078	0.109483	1	-0.00480564	-0.584686	-0.00480564	1	-0.703957	-0.584686	-0.703957	1	6626.13	0.00762298	0.00599371
ENSG00000100889	ENSG00000185670	PCK2	ZBTB3	122	1.18916	2.76964	0.78212	0.151129	0.390846	0.100383	1	-0.0125837	-0.354783	-0.0125837	1	-0.872763	-0.354783	-0.872763	1	5241.76	0.106582	7.12316e-06
ENSG00000100889	ENSG00000196372	PCK2	ASB13	122	1.40295	2.04326	1.34919	0.207819	0.297706	0.176564	1	-0.00939375	-0.475442	-0.00939375	1	-0.787481	-0.475442	-0.787481	1	16392.2	0.0274364	0.000323001
ENSG00000100889	ENSG00000178078	PCK2	STAP2	122	1.21372	1.71715	1.37877	0.175356	0.223271	0.152862	1	-0.00949568	-0.481766	-0.00949568	1	-0.759305	-0.481766	-0.759305	1	10842.5	0.112674	0.000847898
ENSG00000100889	ENSG00000147905	PCK2	ZCCHC7	122	1.09551	3.4609	0.345401	0.287568	1.1376	0.104712	1	-0.013486	-0.284284	-0.013486	1	-0.914271	-0.284284	-0.914271	1	5656.87	0.370187	0.0162612
ENSG00000100889	ENSG00000197747	PCK2	S100A10	122	1.90661	4.52636	0.467943	0.362732	1.40173	0.140695	1	-0.0136428	-0.329343	-0.0136428	1	-0.914715	-0.329343	-0.914715	1	16187.2	0.00690176	0.00660581
ENSG00000100889	ENSG00000122550	PCK2	KLHL7	122	1.61444	1.91802	0.424855	0.499646	0.576537	0.116965	1	-0.00722161	-0.531427	-0.00722161	1	-0.750266	-0.531427	-0.750266	1	7584.17	0.110609	0.056985
ENSG00000100889	ENSG00000124523	PCK2	SIRT5	122	1.64417	1.71692	0.944914	0.247535	0.242163	0.120908	1	-0.00567463	-0.565525	-0.00567463	1	-0.715376	-0.565525	-0.715376	1	7819.7	0.00521753	0.00185415
ENSG00000100889	ENSG00000143578	PCK2	CREB3L4	122	1.28105	1.66655	1.58055	0.19556	0.229809	0.186506	1	-0.00858431	-0.503167	-0.00858431	1	-0.744264	-0.503167	-0.744264	1	16368.9	0.0766473	0.00221983
ENSG00000100889	ENSG00000139835	PCK2	GRTP1	122	1.47578	2.50002	0.821877	0.256853	0.474021	0.143964	1	-0.0106418	-0.433588	-0.0106418	1	-0.830721	-0.433588	-0.830721	1	11955	0.0332266	0.00098642
ENSG00000100889	ENSG00000162729	PCK2	IGSF8	122	1.77352	1.99497	0.759265	0.421824	0.467791	0.167209	1	-0.00660221	-0.548249	-0.00660221	1	-0.745941	-0.548249	-0.745941	1	16602.8	0.0345946	0.0177448
ENSG00000100889	ENSG00000094841	PCK2	UPRT	122	1.40934	1.79877	1.33643	0.221501	0.265467	0.174167	1	-0.00814421	-0.50996	-0.00814421	1	-0.752582	-0.50996	-0.752582	1	15309.2	0.0335399	0.00160039
ENSG00000100889	ENSG00000196476	PCK2	C20orf96	122	1.5784	1.814	0.831198	0.335724	0.367153	0.152287	1	-0.00685543	-0.539618	-0.00685543	1	-0.738031	-0.539618	-0.738031	1	12427.1	0.0437564	0.0142595
ENSG00000100889	ENSG00000029639	PCK2	TFB1M	122	2.62218	1.58831	0.464369	0.623294	0.322906	0.0995475	1	0.00194565	-0.722688	0.00194565	1	-0.592582	-0.722688	-0.592582	1	6390.24	0.00521416	0.0354901
ENSG00000100889	ENSG00000100605	PCK2	ITPK1	122	1.61918	2.54595	0.841855	0.238893	0.415819	0.128975	1	-0.0100858	-0.453141	-0.0100858	1	-0.823613	-0.453141	-0.823613	1	10241.4	0.00536998	0.000153884
ENSG00000100889	ENSG00000170175	PCK2	CHRNB1	122	1.18944	1.72738	1.37063	0.163095	0.212458	0.143437	1	-0.00977706	-0.475151	-0.00977706	1	-0.763322	-0.475151	-0.763322	1	9480.9	0.123871	0.000424048
ENSG00000100889	ENSG00000104763	PCK2	ASAH1	122	1.88021	1.84452	0.389676	0.547046	0.512226	0.102481	1	-0.00487797	-0.586792	-0.00487797	1	-0.712549	-0.586792	-0.712549	1	6220.87	0.0551302	0.0509204
ENSG00000100889	ENSG00000176485	PCK2	PLA2G16	122	1.38015	2.29135	0.924384	0.20198	0.346456	0.126869	1	-0.0104937	-0.44027	-0.0104937	1	-0.818063	-0.44027	-0.818063	1	8692.79	0.0311311	0.000148811
ENSG00000100889	ENSG00000124243	PCK2	BCAS4	122	1.75134	1.74482	0.872457	0.301117	0.282334	0.130422	1	-0.00504584	-0.579988	-0.00504584	1	-0.7091	-0.579988	-0.7091	1	9459.74	0.0069803	0.00472597
ENSG00000100889	ENSG00000154096	PCK2	THY1	122	1.1572	2.44818	0.880976	0.22712	0.494391	0.159227	1	-0.0121892	-0.380446	-0.0121892	1	-0.850454	-0.380446	-0.850454	1	12648.9	0.2451	0.00203692
ENSG00000100889	ENSG00000173611	PCK2	SCAI	122	1.21047	1.99779	1.02467	0.193042	0.301879	0.13551	1	-0.0106621	-0.443277	-0.0106621	1	-0.799228	-0.443277	-0.799228	1	8897.7	0.138894	0.000627175
ENSG00000100889	ENSG00000197905	PCK2	TEAD4	122	1.92101	2.19482	0.7809	0.344422	0.402005	0.137716	1	-0.00692287	-0.545392	-0.00692287	1	-0.759063	-0.545392	-0.759063	1	12322.8	0.00427351	0.00178974
ENSG00000100889	ENSG00000141198	PCK2	TOM1L1	122	1.53342	2.08876	0.725963	0.286695	0.391338	0.124415	1	-0.00869628	-0.493776	-0.00869628	1	-0.781267	-0.493776	-0.781267	1	8611.63	0.0326347	0.00314081
ENSG00000100889	ENSG00000157870	PCK2	FAM213B	122	2.00589	1.89432	0.936608	0.363459	0.328476	0.156946	1	-0.00444712	-0.599342	-0.00444712	1	-0.708006	-0.599342	-0.708006	1	15320	0.0032759	0.0037251
ENSG00000100889	ENSG00000006468	PCK2	ETV1	122	1.3473	2.18425	0.698015	0.257994	0.420891	0.121014	1	-0.010332	-0.446982	-0.010332	1	-0.809274	-0.446982	-0.809274	1	7693.1	0.090404	0.0028662
ENSG00000100889	ENSG00000244405	PCK2	ETV5	122	1.38239	1.73866	0.422144	0.313839	0.365746	0.0776928	1	-0.00804154	-0.513257	-0.00804154	1	-0.745809	-0.513257	-0.745809	1	2982.63	0.112736	0.0228355
ENSG00000100889	ENSG00000175832	PCK2	ETV4	122	1.91114	1.86977	0.370438	0.559856	0.524529	0.0989684	1	-0.00486128	-0.588123	-0.00486128	1	-0.713508	-0.588123	-0.713508	1	5891.84	0.0531422	0.0499555
ENSG00000100889	ENSG00000115255	PCK2	REEP6	122	1.26816	1.61936	1.88002	0.161959	0.185053	0.182444	1	-0.00844969	-0.507393	-0.00844969	1	-0.737534	-0.507393	-0.737534	1	15449.7	0.0502079	0.000547098
ENSG00000100889	ENSG00000146733	PCK2	PSPH	122	1.73932	1.79324	0.312322	0.397952	0.389507	0.0627594	1	-0.00549201	-0.570911	-0.00549201	1	-0.718422	-0.570911	-0.718422	1	2209.23	0.0328338	0.0219582
ENSG00000100889	ENSG00000100321	PCK2	SYNGR1	122	1.61917	1.60923	0.933192	0.327958	0.300036	0.155719	1	-0.00507268	-0.577111	-0.00507268	1	-0.698835	-0.577111	-0.698835	1	12529.5	0.0307328	0.0222658
ENSG00000100889	ENSG00000242950	PCK2	ERVW-1	122	1.55622	1.57595	0.801078	0.251842	0.233192	0.104661	1	-0.005375	-0.570692	-0.005375	1	-0.699318	-0.570692	-0.699318	1	5509.77	0.0145584	0.00746727
ENSG00000181649	ENSG00000129991	PHLDA2	TNNI3	129	1.0387	1.80593	1.8926	0.106341	0.132179	0.158272	1	-0.141004	-0.755074	-0.141004	1	-0.459993	-0.755074	-0.459993	1	6637.06	0.35827	6.11046e-09
ENSG00000181649	ENSG00000116774	PHLDA2	OLFML3	130	0.798369	2.80024	1.60034	0.0847906	0.275035	0.156621	1	-0.104752	-0.551158	-0.104752	1	-0.714628	-0.551158	-0.714628	1	7852.56	0.00944936	6.6249e-10
ENSG00000181649	ENSG00000163032	PHLDA2	VSNL1	133	0.842638	2.86761	1.49799	0.0921167	0.300539	0.154969	1	-0.141136	-0.535316	-0.141136	1	-0.706269	-0.535316	-0.706269	1	8445.72	0.044985	3.24006e-09
ENSG00000181649	ENSG00000118785	PHLDA2	SPP1	136	0.848818	2.31504	1.79656	0.0902043	0.211331	0.166547	1	-0.129825	-0.601255	-0.129825	1	-0.645902	-0.601255	-0.645902	1	8871.17	0.0480437	2.96092e-09
ENSG00000181649	ENSG00000182866	PHLDA2	LCK	139	0.869216	2.82472	1.36903	0.0881996	0.271689	0.130576	1	-0.151485	-0.54994	-0.151485	1	-0.690222	-0.54994	-0.690222	1	6081.61	0.0702181	2.32855e-10
ENSG00000181649	ENSG00000173890	PHLDA2	GPR160	140	0.95334	3.45742	1.10664	0.0974223	0.37439	0.121482	1	-0.131574	-0.499651	-0.131574	1	-0.75625	-0.499651	-0.75625	1	6391.52	0.316369	4.99272e-10
ENSG00000181649	ENSG00000186603	PHLDA2	HPDL	141	0.940915	2.17804	1.6568	0.10951	0.212308	0.168548	1	-0.128019	-0.64368	-0.128019	1	-0.607857	-0.64368	-0.607857	1	9450.63	0.295194	7.10737e-08
ENSG00000181649	ENSG00000204711	PHLDA2	C9orf135	141	0.85638	1.89275	2.17432	0.0840312	0.149142	0.175048	1	-0.106542	-0.662345	-0.106542	1	-0.591485	-0.662345	-0.591485	1	8660.81	0.0448379	8.80586e-09
ENSG00000181649	ENSG00000158246	PHLDA2	FAM46B	142	0.80185	2.06713	1.94745	0.0762734	0.165493	0.154909	1	-0.123032	-0.610374	-0.123032	1	-0.634545	-0.610374	-0.634545	1	7075.13	0.00519501	8.68617e-10
ENSG00000181649	ENSG00000187193	PHLDA2	MT1X	142	0.932781	2.89373	1.27932	0.111904	0.333797	0.151744	1	-0.10634	-0.563514	-0.10634	1	-0.714339	-0.563514	-0.714339	1	8815.44	0.274514	3.91303e-08
ENSG00000181649	ENSG00000179046	PHLDA2	TRIML2	143	0.734566	1.89616	2.2493	0.0700695	0.15194	0.172622	1	-0.131757	-0.605275	-0.131757	1	-0.622697	-0.605275	-0.622697	1	7997.61	0.000112311	1.31583e-08
ENSG00000181649	ENSG00000067715	PHLDA2	SYT1	144	1.01491	3.9754	0.703669	0.134524	0.608029	0.109329	1	-0.123249	-0.469961	-0.123249	1	-0.789894	-0.469961	-0.789894	1	5828.79	0.455943	1.33505e-06
ENSG00000181649	ENSG00000141738	PHLDA2	GRB7	144	1.07515	2.6265	1.04327	0.132812	0.281412	0.120163	1	-0.159442	-0.633334	-0.159442	1	-0.613135	-0.633334	-0.613135	1	5831.68	0.286206	2.30319e-08
ENSG00000181649	ENSG00000128965	PHLDA2	CHAC1	144	0.821256	1.47283	2.0439	0.0950638	0.129083	0.180279	1	-0.127579	-0.707775	-0.127579	1	-0.503748	-0.707775	-0.503748	1	7765.19	0.0310684	0.000175921
ENSG00000106617	ENSG00000120937	PRKAG2	NPPB	145	1.0268	0.601882	3.58357	0.118806	0.048797	0.222726	1	-0.209125	-0.59718	-0.209125	1	-0.522339	-0.59718	-0.522339	1	8116.72	0.410941	8.17172e-14
ENSG00000181649	ENSG00000124302	PHLDA2	CHST8	145	0.964095	2.01224	1.52188	0.124652	0.208387	0.168403	1	-0.111535	-0.67957	-0.111535	1	-0.581439	-0.67957	-0.581439	1	8950.04	0.386869	1.55101e-06
ENSG00000181649	ENSG00000146215	PHLDA2	CRIP3	145	1.00025	3.87003	0.918016	0.107532	0.475977	0.114303	1	-0.129742	-0.471962	-0.129742	1	-0.783716	-0.471962	-0.783716	1	6240.02	0.499079	6.74435e-09
ENSG00000181649	ENSG00000134463	PHLDA2	ECHDC3	145	1.15178	1.94005	1.30341	0.148581	0.182774	0.142685	1	-0.161677	-0.743189	-0.161677	1	-0.472367	-0.743189	-0.472367	1	6759.11	0.154364	4.40098e-07
ENSG00000181649	ENSG00000125148	PHLDA2	MT2A	146	1.02643	1.66423	1.95741	0.115613	0.138564	0.180001	1	-0.128933	-0.739374	-0.128933	1	-0.487032	-0.739374	-0.487032	1	9351.85	0.409744	2.03017e-06
ENSG00000181649	ENSG00000177707	PHLDA2	PVRL3	146	0.800526	2.08858	1.33323	0.0996038	0.222936	0.140772	1	-0.130815	-0.603481	-0.130815	1	-0.638205	-0.603481	-0.638205	1	5915.91	0.0235515	1.38062e-06
ENSG00000181649	ENSG00000049759	PHLDA2	NEDD4L	146	0.944869	2.72554	0.936599	0.107495	0.289784	0.102981	1	-0.126883	-0.574238	-0.126883	1	-0.690449	-0.574238	-0.690449	1	4073.13	0.304417	9.63691e-09
ENSG00000181649	ENSG00000121207	PHLDA2	LRAT	146	1.01537	2.79028	0.925505	0.144035	0.355442	0.124551	1	-0.163288	-0.597329	-0.163288	1	-0.648201	-0.597329	-0.648201	1	6264.56	0.457593	7.02608e-07
ENSG00000181649	ENSG00000079215	PHLDA2	SLC1A3	146	0.899488	2.38527	1.20871	0.115939	0.273101	0.14181	1	-0.138148	-0.596027	-0.138148	1	-0.653634	-0.596027	-0.653634	1	6998.2	0.193713	5.99777e-07
ENSG00000181649	ENSG00000197461	PHLDA2	PDGFA	146	1.06636	2.18574	1.03179	0.145824	0.239906	0.12539	1	-0.13532	-0.68216	-0.13532	1	-0.570754	-0.68216	-0.570754	1	5630.86	0.324868	1.06439e-06
ENSG00000181649	ENSG00000179761	PHLDA2	PIPOX	147	0.65554	1.59439	1.94461	0.0862128	0.168239	0.188187	1	-0.136718	-0.616311	-0.136718	1	-0.589337	-0.616311	-0.589337	1	8331.51	5.13279e-05	0.000276269
ENSG00000181649	ENSG00000091409	PHLDA2	ITGA6	147	0.996111	3.32722	0.883243	0.129317	0.450045	0.1229	1	-0.135399	-0.520573	-0.135399	1	-0.739858	-0.520573	-0.739858	1	6753.03	0.488025	3.82596e-07
ENSG00000181649	ENSG00000241978	PHLDA2	AKAP2	147	0.820241	3.18909	1.0038	0.0982838	0.407441	0.126191	1	-0.130169	-0.47096	-0.130169	1	-0.773038	-0.47096	-0.773038	1	5991.88	0.0347357	1.52314e-07
ENSG00000181649	ENSG00000167641	PHLDA2	PPP1R14A	147	0.764715	1.42369	2.43387	0.0827086	0.118413	0.194897	1	-0.13272	-0.689198	-0.13272	1	-0.514096	-0.689198	-0.514096	1	8869.1	0.00254643	0.000236017
ENSG00000181649	ENSG00000106333	PHLDA2	PCOLCE	147	0.725761	1.98929	1.59099	0.09147	0.2139	0.163119	1	-0.154663	-0.583336	-0.154663	1	-0.632293	-0.583336	-0.632293	1	7397.05	0.00160042	4.13335e-06
ENSG00000181649	ENSG00000035115	PHLDA2	SH3YL1	147	0.871567	2.30263	1.22555	0.0967202	0.225671	0.121638	1	-0.138723	-0.596693	-0.138723	1	-0.649453	-0.596693	-0.649453	1	4947.83	0.0931594	2.3108e-08
ENSG00000181649	ENSG00000161243	PHLDA2	FBXO27	147	0.86793	1.33793	1.39539	0.112354	0.129154	0.135946	1	-0.12664	-0.739604	-0.12664	1	-0.460214	-0.739604	-0.460214	1	4325.73	0.120872	0.00491553
ENSG00000181649	ENSG00000168243	PHLDA2	GNG4	147	0.859532	4.85979	0.466512	0.157574	1.29124	0.120295	1	-0.131813	-0.329759	-0.131813	1	-0.871976	-0.329759	-0.871976	1	6587.33	0.187089	0.00164502
ENSG00000181649	ENSG00000107562	PHLDA2	CXCL12	147	0.707909	4.24733	0.770097	0.100557	0.816729	0.140509	1	-0.137803	-0.317427	-0.137803	1	-0.868956	-0.317427	-0.868956	1	7286.47	0.002128	5.52552e-05
ENSG00000181649	ENSG00000272398	PHLDA2	CD24	147	0.996581	1.4742	1.48067	0.141244	0.151136	0.166036	1	-0.118843	-0.759481	-0.118843	1	-0.458966	-0.759481	-0.458966	1	7153.37	0.490361	0.0010333
ENSG00000181649	ENSG00000005059	PHLDA2	CCDC109B	147	1.1449	2.56665	0.883757	0.148993	0.284886	0.108913	1	-0.131735	-0.654664	-0.131735	1	-0.614391	-0.654664	-0.614391	1	4992.35	0.166216	8.45771e-08
ENSG00000181649	ENSG00000148926	PHLDA2	ADM	147	0.964515	1.96676	1.65377	0.107749	0.175151	0.157219	1	-0.135607	-0.678018	-0.135607	1	-0.563925	-0.678018	-0.563925	1	7861.89	0.371191	7.68795e-08
ENSG00000181649	ENSG00000172318	PHLDA2	B3GALT1	147	1.03789	3.58707	0.72069	0.138912	0.52252	0.108044	1	-0.126323	-0.505949	-0.126323	1	-0.760065	-0.505949	-0.760065	1	5612.45	0.392725	1.01842e-06
ENSG00000181649	ENSG00000172819	PHLDA2	RARG	147	0.844748	2.27687	1.37345	0.100238	0.237384	0.14336	1	-0.152827	-0.590846	-0.152827	1	-0.643003	-0.590846	-0.643003	1	6692.64	0.0618089	1.48064e-07
ENSG00000181649	ENSG00000126947	PHLDA2	ARMCX1	147	1.00612	2.01489	0.881116	0.152318	0.241633	0.114862	1	-0.125685	-0.687512	-0.125685	1	-0.564906	-0.687512	-0.564906	1	4318.34	0.483992	2.3269e-05
ENSG00000181649	ENSG00000116661	PHLDA2	FBXO2	147	0.980255	2.09548	1.56179	0.113528	0.195972	0.155852	1	-0.151748	-0.667682	-0.151748	1	-0.567929	-0.667682	-0.567929	1	8081.81	0.431086	5.51744e-08
ENSG00000181649	ENSG00000248633	PHLDA2	WRBP1	147	0.899441	1.49814	2.84756	0.0862353	0.107593	0.212516	1	-0.131172	-0.72557	-0.131172	1	-0.486831	-0.72557	-0.486831	1	11546.7	0.12275	4.04929e-06
ENSG00000181649	ENSG00000130707	PHLDA2	ASS1	148	0.836108	2.62893	0.797243	0.123086	0.368873	0.111329	1	-0.139996	-0.538537	-0.139996	1	-0.706432	-0.538537	-0.706432	1	4355.72	0.092552	9.76778e-06
ENSG00000181649	ENSG00000089094	PHLDA2	KDM2B	148	1.1227	2.348	0.405027	0.218045	0.372883	0.0719945	1	-0.132035	-0.675813	-0.132035	1	-0.587157	-0.675813	-0.587157	1	2022.04	0.287247	0.000206745
ENSG00000181649	ENSG00000175229	PHLDA2	GAL3ST3	148	0.829033	1.8481	1.55276	0.106092	0.19178	0.162028	1	-0.137778	-0.6475	-0.137778	1	-0.583381	-0.6475	-0.583381	1	7472.28	0.0546226	9.52166e-06
ENSG00000181649	ENSG00000148154	PHLDA2	UGCG	148	1.0727	2.66052	0.363128	0.190584	0.420649	0.0619854	1	-0.133203	-0.620921	-0.133203	1	-0.647013	-0.620921	-0.647013	1	1595.11	0.351704	6.13554e-05
ENSG00000181649	ENSG00000196296	PHLDA2	ATP2A1	148	0.799198	1.53951	1.88275	0.0922558	0.137641	0.166113	1	-0.133888	-0.684782	-0.133888	1	-0.528636	-0.684782	-0.528636	1	6884.56	0.0155652	6.81132e-05
ENSG00000181649	ENSG00000003509	PHLDA2	NDUFAF7	148	1.09789	2.21981	0.53155	0.200271	0.325031	0.0869147	1	-0.132581	-0.685008	-0.132581	1	-0.572612	-0.685008	-0.572612	1	2793.97	0.312858	0.000126097
ENSG00000181649	ENSG00000101871	PHLDA2	MID1	148	1.0234	2.43558	0.764026	0.167933	0.344744	0.115951	1	-0.134835	-0.633388	-0.134835	1	-0.627423	-0.633388	-0.627423	1	5114.46	0.444688	2.66954e-05
ENSG00000181649	ENSG00000100889	PHLDA2	PCK2	148	0.777006	1.95992	0.662397	0.1606	0.340239	0.112869	1	-0.139966	-0.609631	-0.139966	1	-0.620936	-0.609631	-0.620936	1	3642.56	0.0835566	0.00272692
ENSG00000181649	ENSG00000103067	PHLDA2	ESRP2	148	0.968435	2.58552	1.11813	0.110489	0.267631	0.120822	1	-0.136307	-0.594867	-0.136307	1	-0.664237	-0.594867	-0.664237	1	5583.25	0.387763	1.09169e-08
ENSG00000181649	ENSG00000136854	PHLDA2	STXBP1	148	0.897548	1.95495	0.779381	0.141718	0.250673	0.103554	1	-0.136935	-0.656683	-0.136935	1	-0.582564	-0.656683	-0.582564	1	3285.67	0.235444	0.000102527
ENSG00000181649	ENSG00000163931	PHLDA2	TKT	148	0.987797	0.598713	0.413928	0.30144	0.150583	0.0899908	1	-0.0745746	-0.866014	-0.0745746	1	-0.249132	-0.866014	-0.249132	1	1229.01	0.483882	0.00428706
ENSG00000181649	ENSG00000092964	PHLDA2	DPYSL2	148	1.19756	0.936883	0.504726	0.445017	0.232063	0.144947	1	-0.102541	-0.864906	-0.102541	1	-0.284674	-0.864906	-0.284674	1	4151.81	0.328876	0.393012
ENSG00000181649	ENSG00000116670	PHLDA2	MAD2L2	148	0.755069	0.265848	0.741579	0.197487	0.103964	0.121937	1	-0.0203018	-0.855731	-0.0203018	1	-0.216407	-0.855731	-0.216407	1	1754.49	0.108445	3.16557e-11
ENSG00000181649	ENSG00000131669	PHLDA2	NINJ1	148	0.87795	1.47327	0.725803	0.170765	0.2152	0.10887	1	-0.130713	-0.722402	-0.130713	1	-0.488899	-0.722402	-0.488899	1	2972.59	0.237965	0.0147235
ENSG00000181649	ENSG00000185630	PHLDA2	PBX1	148	0.990431	2.70793	0.490245	0.161265	0.407668	0.0772659	1	-0.13549	-0.587078	-0.13549	1	-0.674996	-0.587078	-0.674996	1	2382.87	0.476382	2.41734e-05
ENSG00000181649	ENSG00000113719	PHLDA2	ERGIC1	148	0.85253	1.90099	0.79291	0.134702	0.244505	0.103631	1	-0.137677	-0.648303	-0.137677	1	-0.586189	-0.648303	-0.586189	1	3153.03	0.137712	0.000161188
ENSG00000181649	ENSG00000176371	PHLDA2	ZSCAN2	148	0.957876	3.22486	0.606152	0.129332	0.453276	0.0867262	1	-0.135017	-0.513648	-0.135017	1	-0.743233	-0.513648	-0.743233	1	3232.63	0.372559	1.22037e-06
ENSG00000181649	ENSG00000101193	PHLDA2	GID8	148	1.24581	2.02463	0.310963	0.3244	0.385183	0.0711748	1	-0.128067	-0.748778	-0.128067	1	-0.500235	-0.748778	-0.500235	1	1844.75	0.224919	0.00434531
ENSG00000181649	ENSG00000132879	PHLDA2	FBXO44	148	0.83921	2.30319	0.906972	0.120538	0.293799	0.116068	1	-0.139866	-0.584203	-0.139866	1	-0.659376	-0.584203	-0.659376	1	4411.66	0.0921584	9.01466e-06
ENSG00000181649	ENSG00000145916	PHLDA2	RMND5B	148	1.08322	2.20522	0.58546	0.187515	0.307059	0.0905661	1	-0.132957	-0.682555	-0.132957	1	-0.574083	-0.682555	-0.574083	1	2998.54	0.328921	6.67687e-05
ENSG00000181649	ENSG00000128829	PHLDA2	EIF2AK4	148	1.20292	0.881727	0.294969	0.354473	0.174666	0.0669321	1	-0.0987752	-0.871205	-0.0987752	1	-0.27155	-0.871205	-0.27155	1	852.138	0.283946	0.249698
ENSG00000181649	ENSG00000197696	PHLDA2	NMB	148	0.845998	1.97229	1.42885	0.111599	0.215219	0.157819	1	-0.138378	-0.635118	-0.138378	1	-0.601513	-0.635118	-0.601513	1	7457.96	0.0848616	6.43382e-06
ENSG00000181649	ENSG00000011422	PHLDA2	PLAUR	148	0.866702	1.74115	1.64276	0.0891199	0.140816	0.136087	1	-0.135673	-0.677704	-0.135673	1	-0.550271	-0.677704	-0.550271	1	5171.98	0.0684502	2.49854e-07
ENSG00000181649	ENSG00000153395	PHLDA2	LPCAT1	148	1.0502	2.35346	0.664183	0.159106	0.299423	0.0919133	1	-0.134063	-0.652879	-0.134063	1	-0.607379	-0.652879	-0.607379	1	3184.69	0.376413	6.36621e-06
ENSG00000181649	ENSG00000069943	PHLDA2	PIGB	148	0.841075	1.50966	1.35208	0.101694	0.139221	0.12569	1	-0.132353	-0.704468	-0.132353	1	-0.508566	-0.704468	-0.508566	1	3966.52	0.0601426	0.000175713
ENSG00000181649	ENSG00000196950	PHLDA2	SLC39A10	148	0.964523	0.90668	0.31216	0.262979	0.179674	0.0620385	1	-0.104308	-0.825983	-0.104308	1	-0.327998	-0.825983	-0.327998	1	720.226	0.446438	0.302142
ENSG00000181649	ENSG00000176834	PHLDA2	VSIG10	148	0.898949	1.93391	0.433793	0.205032	0.356546	0.0829622	1	-0.136749	-0.660272	-0.136749	1	-0.578205	-0.660272	-0.578205	1	2095.32	0.31143	0.0048736
ENSG00000181649	ENSG00000104517	PHLDA2	UBR5	148	1.08075	2.91839	0.30001	0.174711	0.442178	0.0485886	1	-0.132375	-0.592254	-0.132375	1	-0.678752	-0.592254	-0.678752	1	1045.91	0.32231	1.33664e-05
ENSG00000181649	ENSG00000147601	PHLDA2	TERF1	148	0.955745	0.222144	1.07923	0.183087	0.0697088	0.142242	1	-0.0129469	-0.894652	-0.0129469	1	-0.174968	-0.894652	-0.174968	1	2351.14	0.404671	1.46432e-21
ENSG00000181649	ENSG00000147596	PHLDA2	PRDM14	148	0.838059	2.33679	1.25723	0.101197	0.252486	0.136124	1	-0.139946	-0.579008	-0.139946	1	-0.66486	-0.579008	-0.66486	1	6113.78	0.0558599	2.16587e-07
ENSG00000181649	ENSG00000054277	PHLDA2	OPN3	148	0.886207	2.05674	1.04058	0.118194	0.22821	0.118761	1	-0.137833	-0.637688	-0.137833	1	-0.60447	-0.637688	-0.60447	1	4439.41	0.168635	4.01753e-06
ENSG00000181649	ENSG00000182963	PHLDA2	GJC1	148	1.01657	1.3715	0.453622	0.218851	0.209581	0.0764454	1	-0.124977	-0.776868	-0.124977	1	-0.425854	-0.776868	-0.425854	1	1459.18	0.46988	0.0391981
ENSG00000181649	ENSG00000139433	PHLDA2	GLTP	148	1.0502	2.06568	0.529745	0.172968	0.268855	0.0761005	1	-0.133436	-0.691197	-0.133436	1	-0.558734	-0.691197	-0.558734	1	1987.18	0.386039	5.77008e-05
ENSG00000181649	ENSG00000053254	PHLDA2	FOXN3	148	0.772871	2.46448	0.647662	0.132248	0.394251	0.101115	1	-0.141734	-0.53411	-0.141734	1	-0.702422	-0.53411	-0.702422	1	3305.4	0.0440163	0.000144876
ENSG00000181649	ENSG00000163344	PHLDA2	PMVK	148	0.98251	2.10883	0.611057	0.192379	0.336875	0.104465	1	-0.135458	-0.663876	-0.135458	1	-0.585418	-0.663876	-0.585418	1	3679.42	0.463844	0.000625755
ENSG00000181649	ENSG00000223705	PHLDA2	NSUN5P1	148	0.792852	1.18788	0.418605	0.179862	0.201989	0.0680951	1	-0.123073	-0.738969	-0.123073	1	-0.446827	-0.738969	-0.446827	1	979.909	0.125668	0.176925
ENSG00000181649	ENSG00000173065	PHLDA2	FAM222B	148	1.0473	1.67099	0.288274	0.313109	0.366214	0.0707597	1	-0.13022	-0.74409	-0.13022	1	-0.48295	-0.74409	-0.48295	1	1462.99	0.44007	0.0344849
ENSG00000181649	ENSG00000151914	PHLDA2	DST	148	0.899867	2.1196	0.29539	0.179503	0.354923	0.0510919	1	-0.137747	-0.633608	-0.137747	1	-0.611369	-0.633608	-0.611369	1	844.34	0.288909	0.000977482
ENSG00000181649	ENSG00000148090	PHLDA2	AUH	148	0.988205	2.22925	0.622628	0.161943	0.30512	0.0909618	1	-0.135644	-0.649196	-0.135644	1	-0.604357	-0.649196	-0.604357	1	2907.15	0.471018	4.50773e-05
ENSG00000181649	ENSG00000143013	PHLDA2	LMO4	148	0.831192	2.02304	1.02953	0.121974	0.249134	0.127403	1	-0.139072	-0.621811	-0.139072	1	-0.615265	-0.621811	-0.615265	1	4894.12	0.0842477	3.34332e-05
ENSG00000181649	ENSG00000115963	PHLDA2	RND3	148	0.928313	2.72444	0.979973	0.133637	0.371298	0.136809	1	-0.137255	-0.562335	-0.137255	1	-0.693653	-0.562335	-0.693653	1	7185.42	0.29624	3.79111e-06
ENSG00000181649	ENSG00000144120	PHLDA2	TMEM177	148	0.784725	2.68006	0.661784	0.131851	0.439666	0.106098	1	-0.141311	-0.510398	-0.141311	1	-0.72709	-0.510398	-0.72709	1	3830.4	0.0523495	9.822e-05
ENSG00000181649	ENSG00000174721	PHLDA2	FGFBP3	148	0.870824	2.06744	1.39652	0.104598	0.20799	0.143518	1	-0.13829	-0.630414	-0.13829	1	-0.610997	-0.630414	-0.610997	1	6446.84	0.10942	4.52551e-07
ENSG00000181649	ENSG00000170234	PHLDA2	PWWP2A	148	1.12817	1.86423	0.508994	0.246546	0.300791	0.0948009	1	-0.130175	-0.739838	-0.130175	1	-0.500048	-0.739838	-0.500048	1	2940.36	0.301976	0.00233716
ENSG00000181649	ENSG00000226085	PHLDA2	UQCRFS1P1	148	1.01339	1.41593	0.990651	0.137561	0.137253	0.105848	1	-0.126219	-0.769992	-0.126219	1	-0.436806	-0.769992	-0.436806	1	2860.97	0.461294	0.00144646
ENSG00000181649	ENSG00000164199	PHLDA2	GPR98	148	0.882919	3.13728	0.616538	0.106414	0.395747	0.0776727	1	-0.137503	-0.494944	-0.137503	1	-0.752516	-0.494944	-0.752516	1	2405.56	0.136523	1.32759e-07
ENSG00000181649	ENSG00000189046	PHLDA2	ALKBH2	148	0.951006	1.83278	0.999379	0.143884	0.216212	0.125565	1	-0.13455	-0.692679	-0.13455	1	-0.543199	-0.692679	-0.543199	1	4745.33	0.366984	8.77595e-05
ENSG00000181649	ENSG00000105993	PHLDA2	DNAJB6	148	0.473417	0.376201	0.516699	0.177679	0.163714	0.0979088	1	-0.0381775	-0.755339	-0.0381775	1	-0.316368	-0.755339	-0.316368	1	1162.93	0.00177727	0.000102245
ENSG00000181649	ENSG00000101191	PHLDA2	DIDO1	148	0.975326	2.37362	0.432706	0.186599	0.392819	0.0755863	1	-0.136185	-0.625249	-0.136185	1	-0.63115	-0.625249	-0.63115	1	2078.35	0.447493	0.000312606
ENSG00000181649	ENSG00000111674	PHLDA2	ENO2	148	0.743867	2.24744	0.986957	0.1081	0.293342	0.124574	1	-0.142128	-0.552249	-0.142128	1	-0.679515	-0.552249	-0.679515	1	4676.29	0.00956717	1.88495e-05
ENSG00000181649	ENSG00000144366	PHLDA2	GULP1	148	1.12367	2.75246	0.477673	0.253096	0.552594	0.104872	1	-0.131566	-0.625887	-0.131566	1	-0.646557	-0.625887	-0.646557	1	4809.36	0.312917	0.000926036
ENSG00000181649	ENSG00000214050	PHLDA2	FBXO16	148	0.851193	1.37547	1.41628	0.114199	0.138018	0.14318	1	-0.128733	-0.728725	-0.128733	1	-0.47446	-0.728725	-0.47446	1	4860.05	0.0973105	0.0036587
ENSG00000181649	ENSG00000145247	PHLDA2	OCIAD2	148	1.50613	1.77212	0.180632	0.605762	0.450597	0.0630327	1	-0.120341	-0.827057	-0.120341	1	-0.395533	-0.827057	-0.395533	1	1371.98	0.202397	0.0443734
ENSG00000181649	ENSG00000141736	PHLDA2	ERBB2	148	1.23172	1.422	0.541038	0.279499	0.21341	0.100122	1	-0.121327	-0.817705	-0.121327	1	-0.383902	-0.817705	-0.383902	1	2709.64	0.204223	0.024946
ENSG00000181649	ENSG00000143919	PHLDA2	CAMKMT	148	0.735275	2.573	0.721963	0.10637	0.35908	0.0969462	1	-0.142643	-0.502887	-0.142643	1	-0.727583	-0.502887	-0.727583	1	3005.94	0.00697571	1.12749e-05
ENSG00000181649	ENSG00000176912	PHLDA2	C18orf56	148	0.926355	1.87776	1.61292	0.0896941	0.144124	0.130205	1	-0.135593	-0.677988	-0.135593	1	-0.559277	-0.677988	-0.559277	1	5129.7	0.206477	4.8116e-09
ENSG00000181649	ENSG00000170903	PHLDA2	MSANTD4	148	0.962571	1.80359	0.921234	0.137952	0.199683	0.1093	1	-0.133964	-0.70059	-0.133964	1	-0.534023	-0.70059	-0.534023	1	3573.21	0.393266	4.58412e-05
ENSG00000181649	ENSG00000218739	PHLDA2	CEBPZ-AS1	148	1.0701	1.48727	0.425601	0.235848	0.231659	0.0753111	1	-0.126519	-0.774691	-0.126519	1	-0.43753	-0.774691	-0.43753	1	1527.36	0.383359	0.0185793
ENSG00000181649	ENSG00000166855	PHLDA2	CLPX	148	1.12936	2.27661	0.338713	0.203843	0.330135	0.0553625	1	-0.131799	-0.686856	-0.131799	1	-0.573767	-0.686856	-0.573767	1	1171.91	0.263344	8.29406e-05
ENSG00000181649	ENSG00000129657	PHLDA2	SEC14L1	148	1.07681	2.16929	0.677578	0.166965	0.269114	0.0933227	1	-0.133051	-0.68537	-0.133051	1	-0.56967	-0.68537	-0.56967	1	3136.11	0.323079	1.30238e-05
ENSG00000181649	ENSG00000134802	PHLDA2	SLC43A3	148	0.807622	2.4798	1.00483	0.115578	0.330075	0.132151	1	-0.140843	-0.546739	-0.140843	1	-0.694486	-0.546739	-0.694486	1	5821.54	0.049087	7.41646e-06
ENSG00000181649	ENSG00000134574	PHLDA2	DDB2	148	0.984404	1.85618	0.831269	0.143767	0.210022	0.10168	1	-0.133888	-0.699954	-0.133888	1	-0.538067	-0.699954	-0.538067	1	3186.96	0.456881	3.7511e-05
ENSG00000181649	ENSG00000111752	PHLDA2	PHC1	148	1.15622	1.80147	0.653963	0.183573	0.206564	0.0879647	1	-0.12892	-0.755001	-0.12892	1	-0.480505	-0.755001	-0.480505	1	2486.5	0.19808	7.90043e-05
ENSG00000181649	ENSG00000114861	PHLDA2	FOXP1	148	0.803994	2.75013	0.879169	0.109243	0.368581	0.115759	1	-0.140696	-0.50957	-0.140696	1	-0.730303	-0.50957	-0.730303	1	4692.73	0.0374302	2.43839e-06
ENSG00000181649	ENSG00000137642	PHLDA2	SORL1	148	1.16352	3.68003	0.521861	0.16937	0.568311	0.0853308	1	-0.127302	-0.535937	-0.127302	1	-0.740193	-0.535937	-0.740193	1	3912.26	0.167963	2.80139e-06
ENSG00000181649	ENSG00000119772	PHLDA2	DNMT3A	148	1.21904	0.87177	0.416438	0.363257	0.174006	0.0957813	1	-0.0978201	-0.874466	-0.0978201	1	-0.266424	-0.874466	-0.266424	1	1735.68	0.27373	0.231179
ENSG00000181649	ENSG00000128739	PHLDA2	SNRPN	148	0.957952	0.605957	0.454661	0.355676	0.18623	0.119164	1	-0.0756925	-0.859981	-0.0756925	1	-0.256717	-0.859981	-0.256717	1	2159.27	0.453028	0.0180314
ENSG00000181649	ENSG00000196323	PHLDA2	ZBTB44	148	0.959554	1.82783	0.649112	0.147926	0.218897	0.083136	1	-0.134281	-0.696145	-0.134281	1	-0.539715	-0.696145	-0.539715	1	2084.21	0.392459	0.000113479
ENSG00000181649	ENSG00000155506	PHLDA2	LARP1	148	1.0571	1.55972	0.216508	0.303407	0.321178	0.0502874	1	-0.128233	-0.761755	-0.128233	1	-0.456723	-0.761755	-0.456723	1	703.409	0.425499	0.0417522
ENSG00000181649	ENSG00000172197	PHLDA2	MBOAT1	148	1.11318	1.89898	0.567235	0.245614	0.313128	0.107045	1	-0.130825	-0.731349	-0.130825	1	-0.510697	-0.731349	-0.510697	1	3783.48	0.32282	0.00235277
ENSG00000181649	ENSG00000046653	PHLDA2	GPM6B	148	1.30448	1.02206	0.375384	0.37489	0.1864	0.0855575	1	-0.105593	-0.871838	-0.105593	1	-0.283078	-0.871838	-0.283078	1	1553.88	0.20901	0.452968
ENSG00000181649	ENSG00000106278	PHLDA2	PTPRZ1	148	1.37599	3.60168	0.37369	0.254894	0.645169	0.0752401	1	-0.121833	-0.606029	-0.121833	1	-0.687625	-0.606029	-0.687625	1	3423.79	0.0711781	4.44241e-05
ENSG00000181649	ENSG00000163754	PHLDA2	GYG1	148	0.758163	1.88115	0.804478	0.117089	0.241244	0.10038	1	-0.139732	-0.61407	-0.139732	1	-0.61242	-0.61407	-0.61242	1	2778.98	0.0203318	0.000181006
ENSG00000181649	ENSG00000139146	PHLDA2	FAM60A	148	1.01352	0.258971	0.375745	0.281688	0.101968	0.0734568	1	-0.020605	-0.899794	-0.020605	1	-0.174159	-0.899794	-0.174159	1	644.417	0.480897	1.04491e-11
ENSG00000181649	ENSG00000108604	PHLDA2	SMARCD2	148	0.957683	1.79385	1.27468	0.116891	0.169101	0.1285	1	-0.13399	-0.700441	-0.13399	1	-0.533505	-0.700441	-0.533505	1	4909.28	0.358932	3.066e-06
ENSG00000181649	ENSG00000151150	PHLDA2	ANK3	148	0.892445	2.14472	1.02101	0.120305	0.244519	0.119783	1	-0.138039	-0.627279	-0.138039	1	-0.617869	-0.627279	-0.617869	1	4655.72	0.186397	3.24031e-06
ENSG00000181649	ENSG00000172380	PHLDA2	GNG12	148	1.0593	2.33934	0.865062	0.153721	0.28333	0.114452	1	-0.133799	-0.657615	-0.133799	1	-0.602665	-0.657615	-0.602665	1	4940.33	0.350123	2.66893e-06
ENSG00000181649	ENSG00000144566	PHLDA2	RAB5A	148	0.860785	1.71564	0.321097	0.217485	0.339948	0.0649837	1	-0.135484	-0.679501	-0.135484	1	-0.546864	-0.679501	-0.546864	1	1164.46	0.261554	0.0185017
ENSG00000181649	ENSG00000150961	PHLDA2	SEC24D	148	0.849449	1.88721	0.762749	0.119298	0.215358	0.0883341	1	-0.137637	-0.649234	-0.137637	1	-0.584522	-0.649234	-0.584522	1	2276.36	0.104492	3.17502e-05
ENSG00000181649	ENSG00000171163	PHLDA2	ZNF692	148	1.11715	1.58394	1.2286	0.14579	0.145749	0.131321	1	-0.127175	-0.773455	-0.127175	1	-0.446111	-0.773455	-0.446111	1	4942.08	0.211482	4.90726e-05
ENSG00000181649	ENSG00000182247	PHLDA2	UBE2E2	148	1.36865	2.10644	0.2445	0.371943	0.406664	0.0593643	1	-0.125257	-0.766403	-0.125257	1	-0.485709	-0.766403	-0.485709	1	1379.15	0.161631	0.00365508
ENSG00000181649	ENSG00000164056	PHLDA2	SPRY1	148	0.785213	1.70076	1.25673	0.102309	0.176819	0.12853	1	-0.137014	-0.653647	-0.137014	1	-0.56788	-0.653647	-0.56788	1	4356.85	0.0187574	5.78424e-05
ENSG00000181649	ENSG00000003147	PHLDA2	ICA1	148	0.854466	3.00698	0.989206	0.103565	0.374371	0.122324	1	-0.138709	-0.498806	-0.138709	1	-0.746061	-0.498806	-0.746061	1	5708.01	0.0810439	1.59539e-07
ENSG00000181649	ENSG00000122786	PHLDA2	CALD1	148	1.40752	0.97456	0.297839	0.428334	0.182109	0.0727358	1	-0.101296	-0.888889	-0.101296	1	-0.255633	-0.888889	-0.255633	1	1097.16	0.171488	0.444547
ENSG00000181649	ENSG00000154217	PHLDA2	PITPNC1	148	0.993993	2.51097	0.922805	0.130803	0.292554	0.11363	1	-0.135642	-0.613557	-0.135642	1	-0.646654	-0.613557	-0.646654	1	4926.19	0.481718	3.90801e-07
ENSG00000181649	ENSG00000130475	PHLDA2	FCHO1	148	0.815648	2.41126	1.10672	0.108742	0.294026	0.133893	1	-0.14061	-0.559499	-0.14061	1	-0.682454	-0.559499	-0.682454	1	5922.86	0.0460811	1.95513e-06
ENSG00000181649	ENSG00000119673	PHLDA2	ACOT2	148	0.795348	1.64042	1.50226	0.10829	0.175943	0.159133	1	-0.135855	-0.667193	-0.135855	1	-0.551892	-0.667193	-0.551892	1	6564.86	0.0303872	0.000189294
ENSG00000181649	ENSG00000171988	PHLDA2	JMJD1C	148	1.15067	0.603964	0.463741	0.258358	0.105189	0.077646	1	-0.0738242	-0.889855	-0.0738242	1	-0.221413	-0.889855	-0.221413	1	931.767	0.280335	0.000120681
ENSG00000181649	ENSG00000254087	PHLDA2	LYN	148	0.949953	1.93803	1.20133	0.131866	0.214203	0.140939	1	-0.135438	-0.677182	-0.135438	1	-0.563796	-0.677182	-0.563796	1	6213.81	0.352424	1.13434e-05
ENSG00000181649	ENSG00000162813	PHLDA2	BPNT1	148	0.989303	1.86453	0.9698	0.144202	0.210557	0.118631	1	-0.133831	-0.700299	-0.133831	1	-0.538286	-0.700299	-0.538286	1	4361.52	0.470485	3.3492e-05
ENSG00000181649	ENSG00000213160	PHLDA2	KLHL23	148	0.759507	2.4316	0.280214	0.192636	0.574256	0.0642928	1	-0.14205	-0.532864	-0.14205	1	-0.701772	-0.532864	-0.701772	1	1313.05	0.106943	0.00689625
ENSG00000181649	ENSG00000132109	PHLDA2	TRIM21	148	0.904145	1.54194	1.55408	0.11606	0.148924	0.156534	1	-0.131593	-0.720438	-0.131593	1	-0.496358	-0.720438	-0.496358	1	6405.72	0.205106	0.000189901
ENSG00000181649	ENSG00000121570	PHLDA2	DPPA4	148	1.04607	0.400044	0.593686	0.236595	0.091898	0.0961119	1	-0.0459084	-0.893268	-0.0459084	1	-0.196559	-0.893268	-0.196559	1	1220.13	0.422939	5.2238e-10
ENSG00000181649	ENSG00000184508	PHLDA2	HDDC3	148	0.939208	2.23122	0.805976	0.152333	0.307236	0.116112	1	-0.137008	-0.632012	-0.137008	1	-0.618655	-0.632012	-0.618655	1	4612.19	0.345213	4.89019e-05
ENSG00000181649	ENSG00000136840	PHLDA2	ST6GALNAC4	148	0.892553	2.19545	1.19814	0.112265	0.236049	0.13238	1	-0.138197	-0.620078	-0.138197	1	-0.62635	-0.620078	-0.62635	1	5771.53	0.170059	6.12967e-07
ENSG00000181649	ENSG00000164237	PHLDA2	CMBL	148	0.87082	2.56159	0.908571	0.111102	0.304054	0.10881	1	-0.1391	-0.561337	-0.1391	1	-0.687813	-0.561337	-0.687813	1	4211.97	0.123427	4.45075e-07
ENSG00000181649	ENSG00000099204	PHLDA2	ABLIM1	148	0.951758	3.94182	0.464	0.158451	0.78688	0.0925552	1	-0.13252	-0.437992	-0.13252	1	-0.805319	-0.437992	-0.805319	1	4009.49	0.380608	0.000132828
ENSG00000181649	ENSG00000112576	PHLDA2	CCND3	148	0.845137	1.66085	1.17236	0.13601	0.208537	0.149142	1	-0.135063	-0.682363	-0.135063	1	-0.540306	-0.682363	-0.540306	1	5958.38	0.12837	0.00093309
ENSG00000181649	ENSG00000095002	PHLDA2	MSH2	148	0.900227	0.783087	0.313458	0.275822	0.184002	0.0676313	1	-0.0951288	-0.827418	-0.0951288	1	-0.312791	-0.827418	-0.312791	1	779.936	0.35904	0.120191
ENSG00000181649	ENSG00000168234	PHLDA2	TTC39C	148	1.01397	3.46552	0.542772	0.178887	0.655618	0.105378	1	-0.132491	-0.507797	-0.132491	1	-0.753446	-0.507797	-0.753446	1	5172.95	0.46892	0.000122622
ENSG00000181649	ENSG00000196141	PHLDA2	SPATS2L	148	0.909284	1.16552	0.567349	0.187408	0.174225	0.0867079	1	-0.119987	-0.777467	-0.119987	1	-0.406531	-0.777467	-0.406531	1	1627.62	0.314539	0.171844
ENSG00000181649	ENSG00000134986	PHLDA2	NREP	148	1.32276	0.602172	0.266094	0.36513	0.121268	0.0568064	1	-0.072051	-0.909464	-0.072051	1	-0.195706	-0.909464	-0.195706	1	503.592	0.18909	0.00064879
ENSG00000181649	ENSG00000171097	PHLDA2	CCBL1	148	0.756294	1.44995	0.998918	0.120544	0.178562	0.118112	1	-0.132647	-0.683194	-0.132647	1	-0.522401	-0.683194	-0.522401	1	3284.62	0.022522	0.00641223
ENSG00000181649	ENSG00000165934	PHLDA2	CPSF2	148	1.41724	2.15668	0.142929	0.43358	0.465333	0.0393688	1	-0.12419	-0.770721	-0.12419	1	-0.483455	-0.770721	-0.483455	1	628.1	0.168749	0.00703254
ENSG00000181649	ENSG00000170364	PHLDA2	SETMAR	148	1.38599	2.05001	0.240722	0.325672	0.336075	0.0502349	1	-0.12467	-0.776281	-0.12467	1	-0.471815	-0.776281	-0.471815	1	968.755	0.118934	0.00107633
ENSG00000181649	ENSG00000105499	PHLDA2	PLA2G4C	148	0.878031	1.5531	1.39849	0.110892	0.148992	0.138047	1	-0.13242	-0.71027	-0.13242	1	-0.506763	-0.71027	-0.506763	1	4953.67	0.136601	0.000146105
ENSG00000181649	ENSG00000204406	PHLDA2	MBD5	148	1.01252	1.55189	1.52199	0.120997	0.134938	0.145951	1	-0.129181	-0.750999	-0.129181	1	-0.467199	-0.750999	-0.467199	1	5819.11	0.458856	3.56267e-05
ENSG00000181649	ENSG00000109854	PHLDA2	HTATIP2	148	0.796996	2.18787	0.664827	0.140522	0.338008	0.101512	1	-0.140671	-0.583636	-0.140671	1	-0.653829	-0.583636	-0.653829	1	3182.08	0.0753581	0.00029424
ENSG00000181649	ENSG00000137871	PHLDA2	ZNF280D	148	1.14388	1.26066	0.506263	0.309963	0.22974	0.108426	1	-0.118781	-0.819634	-0.118781	1	-0.368765	-0.819634	-0.368765	1	2841.69	0.321601	0.129207
ENSG00000181649	ENSG00000153904	PHLDA2	DDAH1	148	1.0809	3.00853	0.83892	0.154855	0.411637	0.122188	1	-0.132106	-0.581717	-0.132106	1	-0.689619	-0.581717	-0.689619	1	6741.55	0.301088	1.38519e-06
ENSG00000181649	ENSG00000112759	PHLDA2	SLC29A1	148	0.954229	1.19443	0.746809	0.189895	0.17009	0.11198	1	-0.120326	-0.78529	-0.120326	1	-0.401133	-0.78529	-0.401133	1	2792.79	0.404935	0.127445
ENSG00000181649	ENSG00000109586	PHLDA2	GALNT7	148	1.2588	2.56832	0.27354	0.336978	0.561066	0.0693604	1	-0.128188	-0.686807	-0.128188	1	-0.586849	-0.686807	-0.586849	1	2137.71	0.221869	0.0029443
ENSG00000181649	ENSG00000136231	PHLDA2	IGF2BP3	148	1.15329	1.29081	0.277337	0.31359	0.235741	0.0599005	1	-0.119551	-0.817899	-0.119551	1	-0.373316	-0.817899	-0.373316	1	884.634	0.312855	0.109677
ENSG00000181649	ENSG00000130294	PHLDA2	KIF1A	148	1.13773	4.00513	0.457473	0.218404	0.875069	0.10396	1	-0.12677	-0.496151	-0.12677	1	-0.772673	-0.496151	-0.772673	1	5956.62	0.264642	0.000387616
ENSG00000181649	ENSG00000015475	PHLDA2	BID	148	1.12468	2.13128	0.429784	0.233104	0.344729	0.0789043	1	-0.131641	-0.704215	-0.131641	1	-0.550234	-0.704215	-0.550234	1	2258.95	0.296778	0.000646499
ENSG00000181649	ENSG00000188647	PHLDA2	PTAR1	148	0.974614	2.12846	0.89522	0.120629	0.216372	0.096992	1	-0.135745	-0.658521	-0.135745	1	-0.5911	-0.658521	-0.5911	1	3179.26	0.416807	3.10773e-07
ENSG00000181649	ENSG00000162769	PHLDA2	FLVCR1	148	1.2125	2.71692	0.329268	0.260528	0.500148	0.0684955	1	-0.129165	-0.656591	-0.129165	1	-0.619592	-0.656591	-0.619592	1	2129.91	0.208019	0.000389394
ENSG00000181649	ENSG00000154310	PHLDA2	TNIK	148	0.873493	2.43098	0.832361	0.140665	0.353875	0.12279	1	-0.139059	-0.579965	-0.139059	1	-0.668609	-0.579965	-0.668609	1	5216.36	0.184978	4.25619e-05
ENSG00000181649	ENSG00000076662	PHLDA2	ICAM3	148	0.865431	1.7518	1.42253	0.11622	0.185458	0.154156	1	-0.135836	-0.675632	-0.135836	1	-0.552837	-0.675632	-0.552837	1	6659.39	0.124409	4.09577e-05
ENSG00000181649	ENSG00000206557	PHLDA2	TRIM71	148	0.639197	1.77055	0.767237	0.115004	0.263935	0.10497	1	-0.140639	-0.578901	-0.140639	1	-0.631245	-0.578901	-0.631245	1	2710.27	0.00103271	0.00203325
ENSG00000181649	ENSG00000171552	PHLDA2	BCL2L1	148	1.16812	1.96622	0.646926	0.205519	0.256912	0.0987428	1	-0.129802	-0.737011	-0.129802	1	-0.509022	-0.737011	-0.509022	1	3375.74	0.20734	0.000122493
ENSG00000181649	ENSG00000169764	PHLDA2	UGP2	148	0.862983	0.353604	0.684608	0.218215	0.104822	0.115526	1	-0.0378127	-0.868568	-0.0378127	1	-0.216888	-0.868568	-0.216888	1	1684.23	0.26553	3.28741e-09
ENSG00000181649	ENSG00000168785	PHLDA2	TSPAN5	148	0.963455	2.58294	0.984724	0.112415	0.273723	0.108754	1	-0.136453	-0.593415	-0.136453	1	-0.665228	-0.593415	-0.665228	1	4506.31	0.372791	2.17043e-08
ENSG00000181649	ENSG00000151065	PHLDA2	DCP1B	148	1.04899	1.62277	0.887063	0.162968	0.183208	0.112385	1	-0.129478	-0.751107	-0.129478	1	-0.472369	-0.751107	-0.472369	1	3611.41	0.382068	0.000436415
ENSG00000181649	ENSG00000166394	PHLDA2	CYB5R2	148	0.76254	1.60067	1.01184	0.126747	0.209832	0.128675	1	-0.135842	-0.660876	-0.135842	1	-0.554123	-0.660876	-0.554123	1	4155.41	0.0315066	0.00241232
ENSG00000181649	ENSG00000066777	PHLDA2	ARFGEF1	148	1.19656	2.63775	0.491992	0.196356	0.366748	0.0772689	1	-0.129761	-0.661454	-0.129761	1	-0.612318	-0.661454	-0.612318	1	2631.11	0.159242	7.97429e-06
ENSG00000181649	ENSG00000181896	PHLDA2	ZNF101	148	0.720052	2.31873	0.729119	0.11684	0.344707	0.103838	1	-0.142831	-0.531309	-0.142831	1	-0.697456	-0.531309	-0.697456	1	3238.73	0.00892519	9.66269e-05
ENSG00000181649	ENSG00000203705	PHLDA2	TATDN3	148	0.824139	1.72079	0.801764	0.120158	0.198938	0.092978	1	-0.136419	-0.665366	-0.136419	1	-0.559472	-0.665366	-0.559472	1	2344.95	0.0727371	0.000200873
ENSG00000181649	ENSG00000122644	PHLDA2	ARL4A	148	1.20427	2.17087	0.635633	0.184601	0.254462	0.087173	1	-0.129605	-0.7206	-0.129605	1	-0.536535	-0.7206	-0.536535	1	2887.78	0.135164	4.54162e-06
ENSG00000181649	ENSG00000140463	PHLDA2	BBS4	148	0.96209	1.97722	0.480217	0.213084	0.350062	0.0906259	1	-0.13537	-0.67561	-0.13537	1	-0.567574	-0.67561	-0.567574	1	2620.72	0.429521	0.00297626
ENSG00000181649	ENSG00000170606	PHLDA2	HSPA4	148	0.986533	0.845645	0.241546	0.270661	0.16976	0.0482933	1	-0.0993617	-0.838096	-0.0993617	1	-0.307904	-0.838096	-0.307904	1	420.605	0.480192	0.182363
ENSG00000181649	ENSG00000169241	PHLDA2	SLC50A1	148	0.876802	1.83375	0.248928	0.21227	0.35422	0.049456	1	-0.136459	-0.667289	-0.136459	1	-0.565708	-0.667289	-0.565708	1	710.557	0.281279	0.00996299
ENSG00000181649	ENSG00000178821	PHLDA2	TMEM52	148	0.959945	2.24953	1.28432	0.112762	0.22372	0.13467	1	-0.13647	-0.636764	-0.13647	1	-0.615718	-0.636764	-0.615718	1	6312.05	0.361472	5.58825e-08
ENSG00000181649	ENSG00000130766	PHLDA2	SESN2	148	0.865445	1.47367	1.39142	0.110588	0.141939	0.136703	1	-0.131001	-0.71826	-0.131001	1	-0.492827	-0.71826	-0.492827	1	4664.41	0.112844	0.000537714
ENSG00000181649	ENSG00000186073	PHLDA2	C15orf41	148	0.989611	1.85279	1.18084	0.122955	0.177923	0.122897	1	-0.133722	-0.702052	-0.133722	1	-0.535907	-0.702052	-0.535907	1	4660.1	0.466392	2.01255e-06
ENSG00000181649	ENSG00000146416	PHLDA2	AIG1	148	1.04875	2.58199	0.82436	0.137423	0.298543	0.102434	1	-0.134006	-0.622937	-0.134006	1	-0.642223	-0.622937	-0.642223	1	4211.21	0.361637	2.12123e-07
ENSG00000181649	ENSG00000003249	PHLDA2	DBNDD1	148	1.04008	2.71564	0.755134	0.161752	0.384616	0.113856	1	-0.134039	-0.603269	-0.134039	1	-0.663013	-0.603269	-0.663013	1	5349.3	0.402336	8.13676e-06
ENSG00000181649	ENSG00000169220	PHLDA2	RGS14	148	0.814192	1.54661	1.8163	0.10143	0.148817	0.173879	1	-0.133717	-0.689138	-0.133717	1	-0.525376	-0.689138	-0.525376	1	7619.26	0.0345104	0.000168202
ENSG00000181649	ENSG00000008311	PHLDA2	AASS	148	1.27096	0.61628	0.544374	0.358663	0.127976	0.117717	1	-0.0741132	-0.903077	-0.0741132	1	-0.205542	-0.903077	-0.205542	1	2179.32	0.225595	0.00159745
ENSG00000181649	ENSG00000011638	PHLDA2	TMEM159	148	0.714953	2.35753	0.622118	0.113017	0.344591	0.0869405	1	-0.143011	-0.523453	-0.143011	1	-0.704585	-0.523453	-0.704585	1	2279.19	0.00637174	6.32224e-05
ENSG00000181649	ENSG00000064763	PHLDA2	FAR2	148	0.771901	1.74773	1.51188	0.0906017	0.165586	0.140089	1	-0.137949	-0.640868	-0.137949	1	-0.581851	-0.640868	-0.581851	1	5223.73	0.00645131	6.48771e-06
ENSG00000181649	ENSG00000129596	PHLDA2	CDO1	148	1.06678	2.10743	1.05048	0.13596	0.21287	0.117698	1	-0.133142	-0.69058	-0.133142	1	-0.561611	-0.69058	-0.561611	1	4860.26	0.312027	3.29638e-07
ENSG00000181649	ENSG00000150867	PHLDA2	PIP4K2A	148	1.35682	2.31545	0.56205	0.268368	0.34153	0.101882	1	-0.125826	-0.740116	-0.125826	1	-0.523876	-0.740116	-0.523876	1	4396.17	0.0928688	8.77762e-05
ENSG00000181649	ENSG00000152061	PHLDA2	RABGAP1L	148	0.801049	0.702207	1.13749	0.120426	0.0861769	0.114703	1	-0.0879843	-0.814159	-0.0879843	1	-0.316858	-0.814159	-0.316858	1	2089.44	0.0503424	0.000360236
ENSG00000181649	ENSG00000149269	PHLDA2	PAK1	148	0.922544	1.41332	0.412596	0.224047	0.252395	0.0773491	1	-0.128232	-0.745181	-0.128232	1	-0.461837	-0.745181	-0.461837	1	1482.34	0.365029	0.0518395
ENSG00000181649	ENSG00000146776	PHLDA2	ATXN7L1	148	0.99555	3.59403	0.684734	0.123849	0.494724	0.095914	1	-0.132553	-0.487841	-0.132553	1	-0.769003	-0.487841	-0.769003	1	4297.8	0.485693	2.73571e-07
ENSG00000181649	ENSG00000180190	PHLDA2	TDRP	148	0.957685	1.94685	1.08549	0.119324	0.192999	0.114591	1	-0.135293	-0.678481	-0.135293	1	-0.563191	-0.678481	-0.563191	1	4136.11	0.361695	1.23346e-06
ENSG00000181649	ENSG00000119139	PHLDA2	TJP2	148	0.950139	2.65611	0.939747	0.110569	0.286396	0.104821	1	-0.13674	-0.579146	-0.13674	1	-0.678836	-0.579146	-0.678836	1	4219.98	0.32635	2.17478e-08
ENSG00000181649	ENSG00000010810	PHLDA2	FYN	148	0.726813	1.75203	1.77892	0.0896671	0.176275	0.171254	1	-0.138933	-0.621501	-0.138933	1	-0.59766	-0.621501	-0.59766	1	7609.34	0.00137491	1.785e-05
ENSG00000181649	ENSG00000134146	PHLDA2	DPH6	148	0.914696	2.50832	0.618139	0.163577	0.407198	0.10302	1	-0.137901	-0.585294	-0.137901	1	-0.66813	-0.585294	-0.66813	1	3846.75	0.30141	0.00015043
ENSG00000181649	ENSG00000203993	PHLDA2	C9orf37	148	0.876383	1.81366	0.748825	0.136319	0.224261	0.095237	1	-0.136266	-0.670162	-0.136266	1	-0.561874	-0.670162	-0.561874	1	2615.19	0.183004	0.00019736
ENSG00000181649	ENSG00000113356	PHLDA2	POLR3G	148	1.26971	3.2542	0.713555	0.193207	0.464688	0.113418	1	-0.125961	-0.612429	-0.125961	1	-0.673621	-0.612429	-0.673621	1	6844.59	0.0824294	1.56685e-06
ENSG00000181649	ENSG00000177425	PHLDA2	PAWR	148	0.763777	3.4419	0.380904	0.139031	0.719488	0.0767303	1	-0.139826	-0.413025	-0.139826	1	-0.807828	-0.413025	-0.807828	1	2179.81	0.0457255	0.000444334
ENSG00000181649	ENSG00000136504	PHLDA2	KAT7	148	1.15074	1.50029	0.316658	0.321605	0.288494	0.072043	1	-0.124861	-0.79177	-0.124861	1	-0.419822	-0.79177	-0.419822	1	1437.87	0.319987	0.0425084
ENSG00000181649	ENSG00000091972	PHLDA2	CD200	148	1.15985	3.07001	0.363662	0.208024	0.517858	0.0667259	1	-0.129647	-0.600005	-0.129647	1	-0.677808	-0.600005	-0.677808	1	2138.72	0.221742	5.08266e-05
ENSG00000181649	ENSG00000136014	PHLDA2	USP44	148	1.05518	2.71018	1.0017	0.14075	0.327126	0.129422	1	-0.133614	-0.609005	-0.133614	1	-0.658355	-0.609005	-0.658355	1	6966.78	0.347793	2.93581e-07
ENSG00000181649	ENSG00000198155	PHLDA2	ZNF876P	148	0.909749	1.97995	0.970156	0.141352	0.250159	0.127633	1	-0.13678	-0.657351	-0.13678	1	-0.583528	-0.657351	-0.583528	1	5066.42	0.262082	6.87317e-05
ENSG00000181649	ENSG00000186310	PHLDA2	NAP1L3	148	0.905339	2.47457	0.814771	0.125599	0.31028	0.104634	1	-0.138175	-0.586281	-0.138175	1	-0.665908	-0.586281	-0.665908	1	3911.65	0.226133	2.396e-06
ENSG00000181649	ENSG00000180304	PHLDA2	OAZ2	148	0.758926	0.302237	0.58277	0.204208	0.109919	0.0990466	1	-0.0275994	-0.852856	-0.0275994	1	-0.224408	-0.852856	-0.224408	1	1185.51	0.119861	1.3167e-09
ENSG00000181649	ENSG00000089327	PHLDA2	FXYD5	148	0.660926	2.23679	0.668598	0.161345	0.496034	0.138816	1	-0.143815	-0.515801	-0.143815	1	-0.703594	-0.515801	-0.703594	1	5411.47	0.0186614	0.00688893
ENSG00000181649	ENSG00000168214	PHLDA2	RBPJ	148	1.12405	0.803314	0.272186	0.476684	0.240693	0.0868231	1	-0.0939517	-0.867212	-0.0939517	1	-0.269135	-0.867212	-0.269135	1	1344.32	0.397523	0.207587
ENSG00000181649	ENSG00000134709	PHLDA2	HOOK1	148	1.00647	3.30513	0.817175	0.126962	0.43411	0.110483	1	-0.133299	-0.522417	-0.133299	1	-0.739785	-0.522417	-0.739785	1	5517.83	0.479716	2.01723e-07
ENSG00000181649	ENSG00000141934	PHLDA2	PPAP2C	148	0.930633	2.55893	1.09424	0.108582	0.272627	0.120177	1	-0.137415	-0.584555	-0.137415	1	-0.670853	-0.584555	-0.670853	1	5354.39	0.261966	2.9656e-08
ENSG00000181649	ENSG00000139974	PHLDA2	SLC38A6	148	0.883222	1.87787	1.01953	0.118432	0.202252	0.113207	1	-0.136706	-0.662978	-0.136706	1	-0.572319	-0.662978	-0.572319	1	3794.79	0.162881	1.32618e-05
ENSG00000181649	ENSG00000196812	PHLDA2	ZSCAN16	148	1.06193	1.97649	1.25628	0.150399	0.216324	0.153207	1	-0.132681	-0.706716	-0.132681	1	-0.539189	-0.706716	-0.539189	1	7833.21	0.34055	6.532e-06
ENSG00000181649	ENSG00000118873	PHLDA2	RAB3GAP2	148	1.27297	2.33102	0.384698	0.242308	0.342348	0.0671311	1	-0.127978	-0.718524	-0.127978	1	-0.546377	-0.718524	-0.546377	1	1862.84	0.1309	7.67148e-05
ENSG00000181649	ENSG00000143494	PHLDA2	VASH2	148	1.13368	3.62336	0.608139	0.175679	0.595557	0.10526	1	-0.128378	-0.532076	-0.128378	1	-0.741471	-0.532076	-0.741471	1	5779.22	0.223971	1.02186e-05
ENSG00000181649	ENSG00000139668	PHLDA2	WDFY2	148	1.008	2.47796	0.599135	0.164865	0.35463	0.0912252	1	-0.13526	-0.622672	-0.13526	1	-0.637982	-0.622672	-0.637982	1	3174.16	0.480672	2.6343e-05
ENSG00000181649	ENSG00000108852	PHLDA2	MPP2	148	0.97785	2.45979	1.01255	0.128786	0.28522	0.123608	1	-0.136125	-0.614653	-0.136125	1	-0.643535	-0.614653	-0.643535	1	5696.61	0.431843	4.82086e-07
ENSG00000181649	ENSG00000131459	PHLDA2	GFPT2	148	0.805814	2.54071	0.532086	0.157341	0.467699	0.0966167	1	-0.140879	-0.537732	-0.140879	1	-0.703309	-0.537732	-0.703309	1	3146.98	0.109568	0.000620159
ENSG00000181649	ENSG00000177685	PHLDA2	EFCAB4A	148	0.795925	1.73466	1.98153	0.0920372	0.160607	0.181518	1	-0.137248	-0.652441	-0.137248	1	-0.571373	-0.652441	-0.571373	1	8848.68	0.0140791	5.08536e-06
ENSG00000181649	ENSG00000213337	PHLDA2	ANKRD39	148	0.844509	1.98683	0.796951	0.133001	0.259711	0.105353	1	-0.138512	-0.632373	-0.138512	1	-0.604628	-0.632373	-0.604628	1	3335.94	0.122142	0.000106285
ENSG00000181649	ENSG00000139116	PHLDA2	KIF21A	148	1.01935	2.91358	0.491128	0.172198	0.470724	0.0831743	1	-0.134173	-0.571987	-0.134173	1	-0.693574	-0.571987	-0.693574	1	2941.75	0.455341	3.91978e-05
ENSG00000181649	ENSG00000162433	PHLDA2	AK4	148	1.09151	1.50705	0.592427	0.204182	0.198293	0.0895142	1	-0.126409	-0.777291	-0.126409	1	-0.436257	-0.777291	-0.436257	1	2192.95	0.32735	0.00579173
ENSG00000181649	ENSG00000141510	PHLDA2	TP53	148	1.30182	1.24184	0.239158	0.435375	0.263431	0.0646445	1	-0.114843	-0.849526	-0.114843	1	-0.33042	-0.849526	-0.33042	1	1026.09	0.244635	0.180061
ENSG00000181649	ENSG00000138032	PHLDA2	PPM1B	148	0.887147	2.03814	0.716968	0.126018	0.23987	0.0868671	1	-0.137712	-0.640745	-0.137712	1	-0.600876	-0.640745	-0.600876	1	2362.51	0.185993	1.3948e-05
ENSG00000181649	ENSG00000155099	PHLDA2	TMEM55A	148	0.83284	1.82886	1.12122	0.106189	0.1882	0.116239	1	-0.137493	-0.651896	-0.137493	1	-0.57843	-0.651896	-0.57843	1	3828.31	0.0588136	1.02492e-05
ENSG00000181649	ENSG00000146938	PHLDA2	NLGN4X	148	0.945686	2.50238	0.962733	0.123884	0.294316	0.1176	1	-0.137025	-0.597538	-0.137025	1	-0.658665	-0.597538	-0.658665	1	5108.59	0.330864	5.12068e-07
ENSG00000181649	ENSG00000112812	PHLDA2	PRSS16	148	0.972805	1.73557	1.40484	0.111039	0.150622	0.131499	1	-0.132946	-0.713539	-0.132946	1	-0.517297	-0.713539	-0.517297	1	5053.02	0.403433	1.36028e-06
ENSG00000181649	ENSG00000001036	PHLDA2	FUCA2	148	1.47173	1.72659	0.287347	0.473401	0.352584	0.0796573	1	-0.120681	-0.826256	-0.120681	1	-0.393866	-0.826256	-0.393866	1	2125.41	0.160343	0.0205564
ENSG00000181649	ENSG00000141447	PHLDA2	OSBPL1A	148	0.757589	1.88932	0.401919	0.143087	0.296826	0.0614249	1	-0.13982	-0.612545	-0.13982	1	-0.614145	-0.612545	-0.614145	1	1042.83	0.0461913	0.00160875
ENSG00000181649	ENSG00000138744	PHLDA2	NAAA	148	0.913318	1.86851	0.930678	0.106976	0.173879	0.0905597	1	-0.135852	-0.674902	-0.135852	1	-0.56139	-0.674902	-0.56139	1	2457.36	0.209551	8.34513e-07
ENSG00000181649	ENSG00000117394	PHLDA2	SLC2A1	148	1.17574	1.97702	0.470261	0.281689	0.351571	0.0979456	1	-0.129661	-0.737575	-0.129661	1	-0.509075	-0.737575	-0.509075	1	3345.15	0.266847	0.00308751
ENSG00000181649	ENSG00000123992	PHLDA2	DNPEP	148	0.844633	2.03379	0.561137	0.164839	0.332601	0.0927434	1	-0.138792	-0.625421	-0.138792	1	-0.613033	-0.625421	-0.613033	1	2623.29	0.173742	0.00113294
ENSG00000181649	ENSG00000246082	PHLDA2	NUDT16P1	148	0.886675	1.71037	1.18272	0.109247	0.163872	0.117226	1	-0.134785	-0.689326	-0.134785	1	-0.537774	-0.689326	-0.537774	1	3828.29	0.150653	1.35615e-05
ENSG00000181649	ENSG00000144401	PHLDA2	METTL21A	148	0.874176	1.22422	0.340681	0.203405	0.209168	0.0586959	1	-0.123114	-0.758885	-0.123114	1	-0.431079	-0.758885	-0.431079	1	762.42	0.268578	0.142758
ENSG00000181649	ENSG00000172366	PHLDA2	FAM195A	148	1.01711	1.75758	0.689879	0.181206	0.235523	0.101797	1	-0.132063	-0.723667	-0.132063	1	-0.509127	-0.723667	-0.509127	1	3110.62	0.462441	0.000800006
ENSG00000181649	ENSG00000077684	PHLDA2	JADE1	148	0.859163	2.08227	0.887031	0.131677	0.269013	0.116444	1	-0.138665	-0.623834	-0.138665	1	-0.617122	-0.623834	-0.617122	1	4233.39	0.143296	4.60596e-05
ENSG00000181649	ENSG00000135749	PHLDA2	PCNXL2	148	1.01094	3.26489	0.61324	0.148211	0.4936	0.0956816	1	-0.133309	-0.528455	-0.133309	1	-0.734685	-0.528455	-0.734685	1	4125.83	0.470618	4.79221e-06
ENSG00000181649	ENSG00000162493	PHLDA2	PDPN	148	0.977334	2.51547	0.831282	0.12513	0.287003	0.0996073	1	-0.136115	-0.607148	-0.136115	1	-0.651852	-0.607148	-0.651852	1	3751.2	0.428256	2.31114e-07
ENSG00000181649	ENSG00000048392	PHLDA2	RRM2B	148	1.13209	1.90178	0.819976	0.148626	0.185439	0.0922704	1	-0.130349	-0.735983	-0.130349	1	-0.506237	-0.735983	-0.506237	1	2833.75	0.187815	1.48763e-06
ENSG00000181649	ENSG00000165821	PHLDA2	SALL2	148	1.23607	1.42404	0.44091	0.267599	0.203624	0.0779063	1	-0.121275	-0.818291	-0.121275	1	-0.383353	-0.818291	-0.383353	1	1643.94	0.189575	0.0195286
ENSG00000181649	ENSG00000091073	PHLDA2	DTX2	148	1.19226	2.30256	0.591778	0.23041	0.35144	0.104203	1	-0.130109	-0.701119	-0.130109	1	-0.561794	-0.701119	-0.561794	1	4303.8	0.202709	0.000149238
ENSG00000181649	ENSG00000171227	PHLDA2	TMEM37	148	0.996977	1.98245	1.52239	0.118041	0.185682	0.154337	1	-0.134464	-0.686156	-0.134464	1	-0.558491	-0.686156	-0.558491	1	7742.29	0.489803	2.20024e-07
ENSG00000181649	ENSG00000188811	PHLDA2	NHLRC3	148	1.11364	1.94455	0.816157	0.168547	0.221904	0.106354	1	-0.131113	-0.725499	-0.131113	1	-0.519222	-0.725499	-0.519222	1	3805.39	0.250612	1.85473e-05
ENSG00000181649	ENSG00000011201	PHLDA2	KAL1	148	0.890593	2.02204	0.914122	0.139369	0.261038	0.121717	1	-0.137534	-0.644352	-0.137534	1	-0.59695	-0.644352	-0.59695	1	4623.5	0.216862	6.92489e-05
ENSG00000181649	ENSG00000172936	PHLDA2	MYD88	148	0.976209	1.73621	1.11866	0.154584	0.208827	0.145358	1	-0.132867	-0.714489	-0.132867	1	-0.516443	-0.714489	-0.516443	1	6184.49	0.438951	0.000283083
ENSG00000181649	ENSG00000136813	PHLDA2	KIAA0368	148	1.25382	2.71455	0.301912	0.251388	0.459086	0.0585428	1	-0.128047	-0.668367	-0.128047	1	-0.609215	-0.668367	-0.609215	1	1586.03	0.157168	0.000134717
ENSG00000181649	ENSG00000169439	PHLDA2	SDC2	148	0.849719	1.77533	0.675026	0.146022	0.242633	0.0937115	1	-0.136499	-0.666376	-0.136499	1	-0.562496	-0.666376	-0.562496	1	2463	0.152558	0.000856618
ENSG00000181649	ENSG00000198721	PHLDA2	ECI2	148	1.0503	1.49443	0.387363	0.265292	0.268879	0.0783763	1	-0.127142	-0.768798	-0.127142	1	-0.444347	-0.768798	-0.444347	1	1650.75	0.424944	0.033991
ENSG00000181649	ENSG00000166128	PHLDA2	RAB8B	148	1.25363	2.23567	0.656725	0.186177	0.252802	0.0882149	1	-0.128414	-0.725146	-0.128414	1	-0.535288	-0.725146	-0.535288	1	3085.58	0.0876045	1.33478e-06
ENSG00000181649	ENSG00000127561	PHLDA2	SYNGR3	148	0.879894	2.00166	1.62692	0.0955636	0.179163	0.149558	1	-0.137696	-0.64343	-0.137696	1	-0.596495	-0.64343	-0.596495	1	6893.4	0.10542	5.44423e-08
ENSG00000181649	ENSG00000149091	PHLDA2	DGKZ	148	1.09983	1.81888	0.881722	0.161081	0.196948	0.109034	1	-0.130533	-0.738342	-0.130533	1	-0.498698	-0.738342	-0.498698	1	3777.03	0.26819	2.73657e-05
ENSG00000181649	ENSG00000104728	PHLDA2	ARHGEF10	148	0.625409	1.59069	0.847092	0.131115	0.268116	0.128934	1	-0.13783	-0.603069	-0.13783	1	-0.599383	-0.603069	-0.599383	1	3829.8	0.00245332	0.0145831
ENSG00000181649	ENSG00000198146	PHLDA2	ZNF770	148	1.67831	1.8805	0.277392	0.455104	0.309446	0.0665148	1	-0.117486	-0.841426	-0.117486	1	-0.382558	-0.841426	-0.382558	1	1665.99	0.0691385	0.00253919
ENSG00000181649	ENSG00000164985	PHLDA2	PSIP1	148	1.12984	0.315873	0.473064	0.322009	0.10494	0.0984632	1	-0.0315174	-0.909697	-0.0315174	1	-0.169476	-0.909697	-0.169476	1	1210.89	0.343693	5.47965e-10
ENSG00000181649	ENSG00000108984	PHLDA2	MAP2K6	148	0.748158	2.27063	1.72082	0.0765379	0.209479	0.153763	1	-0.142087	-0.550757	-0.142087	1	-0.681745	-0.550757	-0.681745	1	7186.51	0.000628023	5.43708e-09
ENSG00000181649	ENSG00000106367	PHLDA2	AP1S1	148	0.904262	1.87851	0.821306	0.14277	0.236754	0.107761	1	-0.136172	-0.6703	-0.136172	1	-0.566052	-0.6703	-0.566052	1	3476.44	0.251779	0.000146946
ENSG00000181649	ENSG00000162377	PHLDA2	COA7	148	0.942543	1.82816	0.829188	0.166985	0.252999	0.121745	1	-0.134725	-0.690593	-0.134725	1	-0.544783	-0.690593	-0.544783	1	4435.94	0.365641	0.000664389
ENSG00000181649	ENSG00000140043	PHLDA2	PTGR2	148	0.728906	1.91782	0.594255	0.116666	0.258295	0.0768614	1	-0.140685	-0.59581	-0.140685	1	-0.628801	-0.59581	-0.628801	1	1615.92	0.0107661	0.000256835
ENSG00000181649	ENSG00000048028	PHLDA2	USP28	148	1.16273	2.14062	0.320524	0.25561	0.362979	0.062639	1	-0.130641	-0.713462	-0.130641	1	-0.541908	-0.713462	-0.541908	1	1450.81	0.262684	0.00101614
ENSG00000181649	ENSG00000050327	PHLDA2	ARHGEF5	148	0.972667	1.93109	0.962689	0.139195	0.218118	0.116636	1	-0.134785	-0.685612	-0.134785	1	-0.55586	-0.685612	-0.55586	1	4291	0.422298	1.76723e-05
ENSG00000181649	ENSG00000178718	PHLDA2	RPP25	148	1.08752	2.71146	0.778778	0.161744	0.360918	0.112203	1	-0.132684	-0.61942	-0.132684	1	-0.650194	-0.61942	-0.650194	1	5338.79	0.294642	2.50532e-06
ENSG00000181649	ENSG00000144560	PHLDA2	VGLL4	148	0.968158	1.78162	0.644159	0.176206	0.249012	0.0967895	1	-0.13359	-0.705502	-0.13359	1	-0.527994	-0.705502	-0.527994	1	2784.26	0.428424	0.00102748
ENSG00000181649	ENSG00000185670	PHLDA2	ZBTB3	148	1.00344	2.9753	0.648923	0.147613	0.426328	0.096744	1	-0.134465	-0.559025	-0.134465	1	-0.704921	-0.559025	-0.704921	1	3985.02	0.49072	3.97194e-06
ENSG00000181649	ENSG00000131389	PHLDA2	SLC6A6	148	0.856918	3.08402	0.783101	0.111834	0.419801	0.105788	1	-0.138416	-0.49075	-0.138416	1	-0.753501	-0.49075	-0.753501	1	4329.04	0.101396	9.55058e-07
ENSG00000181649	ENSG00000196372	PHLDA2	ASB13	148	1.14514	2.05864	0.976238	0.167266	0.229459	0.125134	1	-0.130843	-0.719196	-0.130843	1	-0.531931	-0.719196	-0.531931	1	5575.7	0.193494	4.31395e-06
ENSG00000181649	ENSG00000178078	PHLDA2	STAP2	148	0.812573	2.04607	1.16913	0.098011	0.209113	0.119068	1	-0.139667	-0.610999	-0.139667	1	-0.625111	-0.610999	-0.625111	1	4254.26	0.0289046	8.0721e-07
ENSG00000181649	ENSG00000170745	PHLDA2	KCNS3	148	0.869882	2.04361	1.55358	0.104137	0.203958	0.158406	1	-0.138194	-0.633553	-0.138194	1	-0.60707	-0.633553	-0.60707	1	7791.93	0.106751	4.84982e-07
ENSG00000181649	ENSG00000147905	PHLDA2	ZCCHC7	148	1.09807	2.87053	0.242679	0.239941	0.578462	0.0526932	1	-0.132007	-0.603598	-0.132007	1	-0.668437	-0.603598	-0.668437	1	1230.18	0.34167	0.000756828
ENSG00000181649	ENSG00000259431	PHLDA2	THTPA	148	0.807356	1.84115	1.32745	0.109591	0.203538	0.146073	1	-0.138225	-0.640213	-0.138225	1	-0.588907	-0.640213	-0.588907	1	5984.88	0.040442	3.01943e-05
ENSG00000181649	ENSG00000197747	PHLDA2	S100A10	148	1.16646	2.98349	0.488486	0.252055	0.594112	0.106523	1	-0.129734	-0.611917	-0.129734	1	-0.665782	-0.611917	-0.665782	1	5369.34	0.255018	0.000535174
ENSG00000181649	ENSG00000122550	PHLDA2	KLHL7	148	1.28389	1.37649	0.295846	0.403411	0.279203	0.0759526	1	-0.119089	-0.832229	-0.119089	1	-0.362745	-0.832229	-0.362745	1	1533.87	0.241365	0.0898064
ENSG00000181649	ENSG00000128045	PHLDA2	RASL11B	148	0.855423	2.2287	0.996556	0.127903	0.289987	0.131138	1	-0.139281	-0.601191	-0.139281	1	-0.642799	-0.601191	-0.642799	1	5584.05	0.130094	2.00372e-05
ENSG00000181649	ENSG00000124523	PHLDA2	SIRT5	148	1.12439	1.94014	0.666965	0.194078	0.251317	0.099152	1	-0.130801	-0.728964	-0.130801	1	-0.515542	-0.728964	-0.515542	1	3314.87	0.261298	0.000131747
ENSG00000181649	ENSG00000166105	PHLDA2	GLB1L3	148	0.984086	3.32896	0.706686	0.132575	0.472718	0.102583	1	-0.133877	-0.511742	-0.133877	1	-0.747358	-0.511742	-0.747358	1	4692.23	0.45231	1.12632e-06
ENSG00000181649	ENSG00000143578	PHLDA2	CREB3L4	148	0.944256	1.90892	1.23697	0.119038	0.190852	0.131043	1	-0.135375	-0.679472	-0.135375	1	-0.559952	-0.679472	-0.559952	1	5300.99	0.32014	2.29532e-06
ENSG00000181649	ENSG00000103253	PHLDA2	HAGHL	148	0.829547	1.74084	1.72626	0.10004	0.166828	0.166403	1	-0.136558	-0.664261	-0.136558	1	-0.561862	-0.664261	-0.561862	1	7588.32	0.0452762	8.82899e-06
ENSG00000181649	ENSG00000139835	PHLDA2	GRTP1	148	0.926102	2.19247	0.717042	0.161872	0.324023	0.110422	1	-0.137274	-0.632753	-0.137274	1	-0.616024	-0.632753	-0.616024	1	4092.8	0.324348	0.000163936
ENSG00000181649	ENSG00000176387	PHLDA2	HSD11B2	148	0.833736	2.42702	1.35396	0.107531	0.285896	0.159264	1	-0.140138	-0.564715	-0.140138	1	-0.679476	-0.564715	-0.679476	1	8523.15	0.0621184	8.47531e-07
ENSG00000181649	ENSG00000162729	PHLDA2	IGSF8	148	0.970494	2.17513	0.544878	0.184419	0.343289	0.0913261	1	-0.136004	-0.650657	-0.136004	1	-0.600294	-0.650657	-0.600294	1	2854.56	0.436554	0.000402427
ENSG00000181649	ENSG00000153404	PHLDA2	PLEKHG4B	148	1.12157	2.57131	0.876698	0.14306	0.281458	0.105948	1	-0.131952	-0.6474	-0.131952	1	-0.621669	-0.6474	-0.621669	1	4675.64	0.198432	5.65452e-08
ENSG00000181649	ENSG00000094841	PHLDA2	UPRT	148	0.957574	1.94063	1.05885	0.127845	0.205895	0.119646	1	-0.135253	-0.679332	-0.135253	1	-0.562054	-0.679332	-0.562054	1	4498.82	0.370239	5.20986e-06
ENSG00000181649	ENSG00000196476	PHLDA2	C20orf96	148	0.719262	1.5804	0.868227	0.128385	0.223724	0.116482	1	-0.136272	-0.646644	-0.136272	1	-0.564285	-0.646644	-0.564285	1	3300.1	0.0151845	0.0052258
ENSG00000181649	ENSG00000029639	PHLDA2	TFB1M	148	0.747548	1.73523	0.488059	0.146828	0.275955	0.0749935	1	-0.138294	-0.63294	-0.138294	1	-0.587352	-0.63294	-0.587352	1	1469.44	0.0438403	0.0042941
ENSG00000181649	ENSG00000100605	PHLDA2	ITPK1	148	1.05699	2.71275	0.649183	0.151117	0.350926	0.0899381	1	-0.133557	-0.609287	-0.133557	1	-0.658234	-0.609287	-0.658234	1	3370.1	0.35332	1.37745e-06
ENSG00000181649	ENSG00000179899	PHLDA2	PHC1P1	148	1.05817	3.34338	0.690198	0.134114	0.436819	0.0940442	1	-0.131636	-0.536323	-0.131636	1	-0.731586	-0.536323	-0.731586	1	4180.81	0.332576	1.5684e-07
ENSG00000181649	ENSG00000170175	PHLDA2	CHRNB1	148	0.934084	1.59696	1.25183	0.119123	0.153116	0.127174	1	-0.131897	-0.721689	-0.131897	1	-0.499461	-0.721689	-0.499461	1	4384.53	0.290441	7.36658e-05
ENSG00000181649	ENSG00000104763	PHLDA2	ASAH1	148	1.07163	1.87483	0.234655	0.317354	0.419058	0.0589784	1	-0.131741	-0.723183	-0.131741	1	-0.517235	-0.723183	-0.517235	1	1119.58	0.410868	0.0192908
ENSG00000181649	ENSG00000066135	PHLDA2	KDM4A	148	1.02071	1.81874	0.876351	0.14679	0.198754	0.105426	1	-0.132597	-0.716216	-0.132597	1	-0.520366	-0.716216	-0.520366	1	3427.1	0.444008	3.1794e-05
ENSG00000181649	ENSG00000111785	PHLDA2	RIC8B	148	1.02242	2.20428	0.869884	0.14986	0.265354	0.113476	1	-0.134639	-0.66382	-0.134639	1	-0.590589	-0.66382	-0.590589	1	4569.83	0.440646	5.90467e-06
ENSG00000181649	ENSG00000176485	PHLDA2	PLA2G16	148	0.771084	2.28985	0.931064	0.0988491	0.264473	0.105073	1	-0.141582	-0.557915	-0.141582	1	-0.677703	-0.557915	-0.677703	1	3430.54	0.0109854	1.39915e-06
ENSG00000181649	ENSG00000124243	PHLDA2	BCAS4	148	0.720725	1.79864	0.940572	0.118291	0.243119	0.121413	1	-0.139636	-0.611318	-0.139636	1	-0.608925	-0.611318	-0.608925	1	3867.71	0.00978053	0.000639398
ENSG00000181649	ENSG00000154096	PHLDA2	THY1	148	1.25593	2.52541	0.695843	0.267445	0.435289	0.139509	1	-0.128323	-0.691113	-0.128323	1	-0.581102	-0.691113	-0.581102	1	8523.68	0.170091	0.000304579
ENSG00000181649	ENSG00000173611	PHLDA2	SCAI	148	0.926665	1.99753	0.852491	0.133648	0.233876	0.104665	1	-0.136438	-0.660718	-0.136438	1	-0.58172	-0.660718	-0.58172	1	3457.89	0.292022	1.7923e-05
ENSG00000181649	ENSG00000197905	PHLDA2	TEAD4	148	1.00612	1.79792	0.734726	0.18469	0.251042	0.11224	1	-0.132775	-0.714792	-0.132775	1	-0.520349	-0.714792	-0.520349	1	3828.93	0.486801	0.000905091
ENSG00000181649	ENSG00000141198	PHLDA2	TOM1L1	148	0.967953	2.27417	0.51834	0.1581	0.315313	0.0759441	1	-0.13629	-0.636162	-0.13629	1	-0.617458	-0.636162	-0.617458	1	2031.07	0.419826	4.30166e-05
ENSG00000181649	ENSG00000157870	PHLDA2	FAM213B	148	0.958291	1.99714	0.83695	0.157284	0.263415	0.117391	1	-0.13559	-0.67152	-0.13559	1	-0.572358	-0.67152	-0.572358	1	4419.81	0.395623	0.000112001
ENSG00000181649	ENSG00000153956	PHLDA2	CACNA2D1	148	0.963306	2.00652	1.09485	0.130145	0.217909	0.12668	1	-0.135508	-0.671858	-0.135508	1	-0.572619	-0.671858	-0.572619	1	5176.64	0.389192	4.21796e-06
ENSG00000181649	ENSG00000006468	PHLDA2	ETV1	148	0.828626	2.68199	0.534242	0.137874	0.431054	0.0851465	1	-0.140134	-0.528561	-0.140134	1	-0.715258	-0.528561	-0.715258	1	2559.05	0.107941	7.27761e-05
ENSG00000181649	ENSG00000244405	PHLDA2	ETV5	148	0.886785	1.25354	0.367328	0.188897	0.195651	0.0584058	1	-0.123988	-0.758236	-0.123988	1	-0.434524	-0.758236	-0.434524	1	769.814	0.274938	0.0985365
ENSG00000181649	ENSG00000175832	PHLDA2	ETV4	148	1.00665	1.20423	0.337353	0.281704	0.237093	0.0721246	1	-0.119645	-0.796926	-0.119645	1	-0.389536	-0.796926	-0.389536	1	1180.45	0.490607	0.195227
ENSG00000181649	ENSG00000115255	PHLDA2	REEP6	148	1.00519	1.60964	1.5118	0.115631	0.136292	0.140583	1	-0.130361	-0.740911	-0.130361	1	-0.481692	-0.740911	-0.481692	1	5533.22	0.482141	7.73421e-06
ENSG00000181649	ENSG00000146733	PHLDA2	PSPH	148	1.04046	1.50551	0.318696	0.294442	0.304984	0.0722363	1	-0.127605	-0.764785	-0.127605	1	-0.449422	-0.764785	-0.449422	1	1405.92	0.445451	0.0497895
ENSG00000181649	ENSG00000100321	PHLDA2	SYNGR1	148	0.785092	1.4518	0.844262	0.141066	0.200282	0.113621	1	-0.132149	-0.693718	-0.132149	1	-0.51332	-0.693718	-0.51332	1	3083.21	0.0649113	0.0127886
ENSG00000181649	ENSG00000100304	PHLDA2	TTLL12	148	1.08394	3.03861	0.546891	0.203718	0.548236	0.104993	1	-0.131925	-0.579236	-0.131925	1	-0.692416	-0.579236	-0.692416	1	5018.01	0.340457	0.000142854
ENSG00000181649	ENSG00000242950	PHLDA2	ERVW-1	148	0.897404	1.10004	1.03249	0.155018	0.138346	0.130589	1	-0.117124	-0.783627	-0.117124	1	-0.393633	-0.783627	-0.393633	1	3544.81	0.254564	0.235391
ENSG00000141510	ENSG00000181449	TP53	SOX2	150	0.881185	2.7936	1.60559	0.104795	0.226398	0.108872	1	0.10637	-0.454189	0.10637	1	-0.840864	-0.454189	-0.840864	1	7150.68	0.129365	2.64585e-13
ENSG00000124615	ENSG00000136110	MOCS1	LECT1	151	1.22058	4.33999	0.88348	0.112643	0.567703	0.107791	1	0.10326	-0.39008	0.10326	1	-0.923811	-0.39008	-0.923811	1	7547.54	0.0260439	1.2897e-08
ENSG00000141510	ENSG00000116774	TP53	OLFML3	155	0.914406	2.42521	1.62239	0.123063	0.228207	0.12916	1	0.0703579	-0.442922	0.0703579	1	-0.820249	-0.442922	-0.820249	1	10706.9	0.243893	2.0181e-09
ENSG00000124615	ENSG00000166863	MOCS1	TAC3	156	1.51442	1.94099	1.52103	0.112544	0.144961	0.101662	1	0.0887429	-0.600039	0.0887429	1	-0.75944	-0.600039	-0.75944	1	6233.56	4.97481e-06	5.60898e-10
ENSG00000124615	ENSG00000100604	MOCS1	CHGA	157	1.34686	2.17932	1.34324	0.113953	0.187753	0.103078	1	0.0853727	-0.547961	0.0853727	1	-0.799269	-0.547961	-0.799269	1	6323.51	0.00137356	1.63688e-09
ENSG00000124615	ENSG00000131477	MOCS1	RAMP2	159	1.45563	2.3109	1.4298	0.104624	0.17776	0.101352	1	0.0939063	-0.541226	0.0939063	1	-0.815078	-0.541226	-0.815078	1	6746.21	1.20037e-05	4.55612e-12
ENSG00000124615	ENSG00000140511	MOCS1	HAPLN3	161	1.31649	2.03992	1.51856	0.100921	0.158294	0.104309	1	0.0755078	-0.540689	0.0755078	1	-0.79386	-0.540689	-0.79386	1	6485.47	0.00102133	3.46708e-10
ENSG00000124615	ENSG00000147255	MOCS1	IGSF1	161	1.49096	2.60299	0.979134	0.145009	0.284756	0.0999925	1	0.121991	-0.53545	0.121991	1	-0.84294	-0.53545	-0.84294	1	6722.54	0.000447857	4.0305e-08
ENSG00000124615	ENSG00000019582	MOCS1	CD74	162	1.38844	3.44295	0.782105	0.127051	0.422053	0.0899425	1	0.0898567	-0.428345	0.0898567	1	-0.89775	-0.428345	-0.89775	1	5837.37	0.00131012	1.8423e-08
ENSG00000124615	ENSG00000197956	MOCS1	S100A6	162	1.58615	2.15845	1.2307	0.134475	0.192656	0.102378	1	0.0908008	-0.57827	0.0908008	1	-0.789378	-0.57827	-0.789378	1	7044.35	1.16928e-05	6.02592e-09
ENSG00000124615	ENSG00000196154	MOCS1	S100A4	162	1.39427	1.86014	1.87977	0.0993879	0.133465	0.119089	1	0.0956635	-0.577186	0.0956635	1	-0.774087	-0.577186	-0.774087	1	8408.94	5.49323e-05	6.58893e-10
ENSG00000124615	ENSG00000135547	MOCS1	HEY2	162	1.42218	2.51917	1.01257	0.141769	0.282509	0.104813	1	0.0957392	-0.513964	0.0957392	1	-0.839549	-0.513964	-0.839549	1	7323.59	0.00167821	1.32733e-07
ENSG00000124615	ENSG00000166922	MOCS1	SCG5	162	1.40773	2.60217	1.25798	0.10622	0.22226	0.0993543	1	0.0772457	-0.499498	0.0772457	1	-0.841472	-0.499498	-0.841472	1	6653.12	8.91285e-05	1.07765e-11
ENSG00000124615	ENSG00000134873	MOCS1	CLDN10	163	1.34431	5.28283	0.473739	0.143284	1.01504	0.0871429	1	0.0901993	-0.327255	0.0901993	1	-0.950653	-0.327255	-0.950653	1	5829	0.00870331	2.04585e-05
ENSG00000124615	ENSG00000185664	MOCS1	PMEL	163	1.45743	4.37152	0.619957	0.149174	0.684972	0.0933933	1	0.117305	-0.404439	0.117305	1	-0.928448	-0.404439	-0.928448	1	6760.39	0.0012719	1.05625e-06
ENSG00000124615	ENSG00000165905	MOCS1	GYLTL1B	163	1.23419	2.84604	1.00231	0.106025	0.286538	0.0927736	1	0.0864488	-0.447853	0.0864488	1	-0.875773	-0.447853	-0.875773	1	5499.61	0.0143029	6.57562e-10
ENSG00000124615	ENSG00000176049	MOCS1	JAKMIP2	163	1.37185	3.22493	0.608127	0.151402	0.457026	0.0806707	1	0.0959627	-0.44352	0.0959627	1	-0.890272	-0.44352	-0.890272	1	4578.57	0.00755776	1.34019e-06
ENSG00000124615	ENSG00000187244	MOCS1	BCAM	163	1.32636	2.72544	0.885084	0.118627	0.280297	0.0840631	1	0.0940288	-0.476199	0.0940288	1	-0.863277	-0.476199	-0.863277	1	4652.38	0.00331205	2.89439e-09
ENSG00000124615	ENSG00000104112	MOCS1	SCG3	163	1.05441	5.61246	0.474933	0.12058	1.14937	0.0923752	1	0.0725986	-0.271354	0.0725986	1	-0.961722	-0.271354	-0.961722	1	5561.56	0.326221	4.59323e-05
ENSG00000124615	ENSG00000004866	MOCS1	ST7	163	1.50939	1.99043	1.15408	0.137594	0.185741	0.0981442	1	0.0868735	-0.581579	0.0868735	1	-0.77646	-0.581579	-0.77646	1	6137.55	0.00014692	1.62848e-07
ENSG00000124615	ENSG00000105255	MOCS1	FSD1	163	1.44718	2.98586	0.6329	0.166085	0.412459	0.0825364	1	0.121769	-0.493081	0.121769	1	-0.874425	-0.493081	-0.874425	1	4745.34	0.00392341	1.69555e-06
ENSG00000124615	ENSG00000184905	MOCS1	TCEAL2	163	1.50179	2.42685	0.986789	0.144694	0.259057	0.0981686	1	0.0930097	-0.534504	0.0930097	1	-0.826023	-0.534504	-0.826023	1	6575.23	0.000336892	7.10608e-08
ENSG00000124615	ENSG00000082996	MOCS1	RNF13	164	1.41547	2.61072	0.441792	0.211671	0.446937	0.0700982	1	0.0895089	-0.498853	0.0895089	1	-0.848287	-0.498853	-0.848287	1	3338.28	0.0256946	0.000208732
ENSG00000124615	ENSG00000180822	MOCS1	PSMG4	164	1.19975	3.91826	0.28414	0.190617	0.884619	0.0602347	1	0.0850232	-0.367108	0.0850232	1	-0.925518	-0.367108	-0.925518	1	2450.23	0.14813	0.000597456
ENSG00000124615	ENSG00000156170	MOCS1	NDUFAF6	164	1.48321	1.93797	0.649521	0.183254	0.243738	0.0738132	1	0.0889866	-0.581303	0.0889866	1	-0.775078	-0.581303	-0.775078	1	3413.72	0.00459402	8.55926e-05
ENSG00000124615	ENSG00000104381	MOCS1	GDAP1	164	1.60167	1.71365	0.781332	0.204249	0.215703	0.0886819	1	0.0880399	-0.628026	0.0880399	1	-0.731724	-0.628026	-0.731724	1	4872.06	0.00184976	0.000578652
ENSG00000124615	ENSG00000164221	MOCS1	CCDC112	164	1.48817	2.59076	0.558047	0.195511	0.389619	0.0782911	1	0.0898867	-0.512796	0.0898867	1	-0.841267	-0.512796	-0.841267	1	4289.35	0.006767	3.49548e-05
ENSG00000124615	ENSG00000160993	MOCS1	ALKBH4	164	1.71754	1.60437	0.623343	0.227517	0.206657	0.0728895	1	0.0872361	-0.659759	0.0872361	1	-0.702076	-0.659759	-0.702076	1	3306.76	0.000961502	0.00197394
ENSG00000124615	ENSG00000166347	MOCS1	CYB5A	164	0.950139	2.38678	0.610423	0.160034	0.402415	0.0903029	1	0.0833755	-0.431781	0.0833755	1	-0.864839	-0.431781	-0.864839	1	4345.84	0.377887	0.000362697
ENSG00000124615	ENSG00000107902	MOCS1	LHPP	164	1.6482	3.06613	0.487688	0.202374	0.472464	0.0718626	1	0.0895325	-0.494708	0.0895325	1	-0.86325	-0.494708	-0.86325	1	4112.04	0.000819813	1.09571e-05
ENSG00000124615	ENSG00000171130	MOCS1	ATP6V0E2	164	1.31242	2.41161	1.03216	0.134234	0.269553	0.105008	1	0.0888299	-0.500153	0.0888299	1	-0.839922	-0.500153	-0.839922	1	6973.98	0.0105927	2.52218e-07
ENSG00000124615	ENSG00000226887	MOCS1	ERVMER34-1	164	0.95956	1.95761	0.511063	0.199177	0.378435	0.0837986	1	0.082583	-0.476022	0.082583	1	-0.824295	-0.476022	-0.824295	1	3581.42	0.419683	0.0061759
ENSG00000124615	ENSG00000006625	MOCS1	GGCT	164	1.04617	2.45414	0.423421	0.173825	0.426802	0.0654482	1	0.0853607	-0.44553	0.0853607	1	-0.863207	-0.44553	-0.863207	1	2406.84	0.395429	0.000414728
ENSG00000124615	ENSG00000105278	MOCS1	ZFR2	164	1.75392	1.48858	0.990559	0.204834	0.166939	0.100042	1	0.0858917	-0.679769	0.0858917	1	-0.677463	-0.679769	-0.677463	1	6072.05	0.000158497	0.00196095
ENSG00000124615	ENSG00000170502	MOCS1	NUDT9	164	1.27092	2.22059	0.294647	0.236798	0.434371	0.0517047	1	0.0882729	-0.511942	0.0882729	1	-0.82571	-0.511942	-0.82571	1	1617.27	0.127138	0.00278422
ENSG00000124615	ENSG00000065057	MOCS1	NTHL1	164	1.36026	1.8956	0.372433	0.261511	0.365642	0.0636485	1	0.0880248	-0.564445	0.0880248	1	-0.781101	-0.564445	-0.781101	1	2405.35	0.0851154	0.00769065
ENSG00000124615	ENSG00000178150	MOCS1	ZNF114	164	1.48973	1.49741	1.08054	0.152279	0.147199	0.0916816	1	0.0853407	-0.636594	0.0853407	1	-0.706684	-0.636594	-0.706684	1	4751.39	0.000785618	0.000456049
ENSG00000124615	ENSG00000197457	MOCS1	STMN3	164	1.30593	2.52592	0.933419	0.127289	0.27468	0.0927903	1	0.0887657	-0.487943	0.0887657	1	-0.849828	-0.487943	-0.849828	1	5508.67	0.0086889	5.61934e-08
ENSG00000124615	ENSG00000151500	MOCS1	THYN1	164	0.827426	1.19974	0.470225	0.181426	0.215122	0.0609756	1	0.070188	-0.534072	0.070188	1	-0.717697	-0.534072	-0.717697	1	1595.68	0.171462	0.177264
ENSG00000124615	ENSG00000182173	MOCS1	TSEN54	164	1.51914	3.31633	0.372754	0.204379	0.586163	0.0625706	1	0.08869	-0.455443	0.08869	1	-0.885353	-0.455443	-0.885353	1	3007.18	0.00601435	5.79494e-05
ENSG00000124615	ENSG00000104518	MOCS1	GSDMD	164	1.71335	1.35291	0.9898	0.181584	0.136704	0.0875843	1	0.0837437	-0.691095	0.0837437	1	-0.654844	-0.691095	-0.654844	1	4404.82	6.32828e-05	0.00536338
ENSG00000124615	ENSG00000136868	MOCS1	SLC31A1	164	1.28473	1.7803	0.297475	0.302049	0.409453	0.0593439	1	0.0866657	-0.563917	0.0866657	1	-0.772734	-0.563917	-0.772734	1	1987.77	0.173634	0.0292348
ENSG00000124615	ENSG00000213889	MOCS1	PPM1N	164	1.36728	1.608	1.36531	0.113357	0.128674	0.0939571	1	0.0858935	-0.600662	0.0858935	1	-0.738459	-0.600662	-0.738459	1	4940.42	0.000726176	2.49079e-06
ENSG00000124615	ENSG00000164048	MOCS1	ZNF589	164	1.39952	4.09857	0.399591	0.127964	0.562591	0.0521791	1	0.0861484	-0.386177	0.0861484	1	-0.922168	-0.386177	-0.922168	1	2072.91	0.00106444	7.05836e-08
ENSG00000124615	ENSG00000141480	MOCS1	ARRB2	164	1.54149	2.12817	0.674053	0.177573	0.258125	0.0753125	1	0.0898478	-0.569469	0.0898478	1	-0.792719	-0.569469	-0.792719	1	3769.34	0.00134092	1.10674e-05
ENSG00000124615	ENSG00000116977	MOCS1	LGALS8	164	1.35684	1.87479	0.968435	0.129444	0.178818	0.0816535	1	0.0878884	-0.566255	0.0878884	1	-0.778705	-0.566255	-0.778705	1	3937.67	0.00325633	1.20058e-06
ENSG00000124615	ENSG00000035141	MOCS1	FAM136A	164	0.662092	0.702958	0.480535	0.180327	0.158245	0.0579609	1	0.0474716	-0.553276	0.0474716	1	-0.59444	-0.553276	-0.59444	1	1245.32	0.0313805	0.0311565
ENSG00000124615	ENSG00000145555	MOCS1	MYO10	164	1.01746	1.63502	0.436926	0.197042	0.287239	0.0629916	1	0.0815756	-0.525726	0.0815756	1	-0.77742	-0.525726	-0.77742	1	1972.54	0.464747	0.014231
ENSG00000124615	ENSG00000135245	MOCS1	HILPDA	164	1.46003	3.07353	0.355261	0.215023	0.567091	0.0617163	1	0.089021	-0.465532	0.089021	1	-0.875983	-0.465532	-0.875983	1	2780.1	0.0169527	0.000172955
ENSG00000124615	ENSG00000162522	MOCS1	KIAA1522	164	1.45107	1.54052	0.973668	0.169955	0.173909	0.0948811	1	0.0856866	-0.62434	0.0856866	1	-0.718418	-0.62434	-0.718418	1	5088.35	0.00437526	0.0011134
ENSG00000124615	ENSG00000160345	MOCS1	C9orf116	164	1.39927	1.7165	1.14963	0.142796	0.171773	0.100718	1	0.0871336	-0.593021	0.0871336	1	-0.752299	-0.593021	-0.752299	1	5883.75	0.00290143	2.47032e-05
ENSG00000124615	ENSG00000067992	MOCS1	PDK3	164	1.68802	2.40184	0.658135	0.207162	0.326064	0.0846587	1	0.0904295	-0.563301	0.0904295	1	-0.808729	-0.563301	-0.808729	1	5292.12	0.000554556	1.47959e-05
ENSG00000124615	ENSG00000136444	MOCS1	RSAD1	164	1.43533	2.22426	0.767206	0.16292	0.26932	0.0849189	1	0.0895484	-0.541053	0.0895484	1	-0.8123	-0.541053	-0.8123	1	4674.77	0.00415718	5.35213e-06
ENSG00000124615	ENSG00000105894	MOCS1	PTN	164	1.27513	4.29428	0.549805	0.147134	0.759284	0.0920895	1	0.0847923	-0.357923	0.0847923	1	-0.932805	-0.357923	-0.932805	1	6079.31	0.0316552	1.26105e-05
ENSG00000124615	ENSG00000130348	MOCS1	QRSL1	164	1.62085	2.78943	0.336607	0.229571	0.470619	0.0539318	1	0.0900238	-0.515055	0.0900238	1	-0.846589	-0.515055	-0.846589	1	2213.53	0.00378961	0.000101558
ENSG00000124615	ENSG00000170802	MOCS1	FOXN2	164	1.45921	2.27756	0.863176	0.135108	0.227422	0.0792116	1	0.0897413	-0.539486	0.0897413	1	-0.81566	-0.539486	-0.81566	1	4142.87	0.000426502	4.16195e-08
ENSG00000124615	ENSG00000188191	MOCS1	PRKAR1B	164	1.25137	2.41411	0.738059	0.162667	0.340444	0.0941611	1	0.0882465	-0.488811	0.0882465	1	-0.844848	-0.488811	-0.844848	1	5458.09	0.0621152	2.64708e-05
ENSG00000124615	ENSG00000140545	MOCS1	MFGE8	164	0.881068	0.791903	0.536079	0.212602	0.1737	0.0706889	1	0.0575228	-0.603732	0.0575228	1	-0.600793	-0.603732	-0.600793	1	1980.74	0.28833	0.116334
ENSG00000124615	ENSG00000117877	MOCS1	CD3EAP	164	1.14536	2.53354	0.32609	0.222245	0.535319	0.0620545	1	0.0869499	-0.457718	0.0869499	1	-0.862112	-0.457718	-0.862112	1	2287.69	0.256999	0.0023653
ENSG00000124615	ENSG00000115129	MOCS1	TP53I3	164	1.41345	1.96988	0.583898	0.250793	0.356339	0.094794	1	0.0887383	-0.56543	0.0887383	1	-0.785573	-0.56543	-0.785573	1	5521.42	0.0505923	0.00360408
ENSG00000124615	ENSG00000065621	MOCS1	GSTO2	164	1.28388	2.28268	0.707054	0.123226	0.233008	0.0650703	1	0.088484	-0.507924	0.088484	1	-0.830607	-0.507924	-0.830607	1	2598.69	0.011259	7.154e-08
ENSG00000124615	ENSG00000128928	MOCS1	IVD	164	1.12432	1.47091	0.343177	0.250194	0.30063	0.0568732	1	0.0814823	-0.569706	0.0814823	1	-0.740011	-0.569706	-0.740011	1	1617.96	0.309973	0.0596085
ENSG00000124615	ENSG00000106538	MOCS1	RARRES2	164	1.05758	2.52985	0.590667	0.152605	0.388823	0.0810981	1	0.0855662	-0.44101	0.0855662	1	-0.868	-0.44101	-0.868	1	3743.91	0.353219	6.18434e-05
ENSG00000124615	ENSG00000108830	MOCS1	RND2	164	1.27325	2.59637	0.644602	0.159271	0.365725	0.0829804	1	0.0884289	-0.47555	0.0884289	1	-0.857608	-0.47555	-0.857608	1	4375.42	0.0440791	1.13283e-05
ENSG00000124615	ENSG00000163738	MOCS1	MTHFD2L	164	1.40427	2.0159	0.708292	0.173666	0.255953	0.0808824	1	0.0888544	-0.558547	0.0888544	1	-0.791996	-0.558547	-0.791996	1	4040.41	0.0105814	5.42284e-05
ENSG00000124615	ENSG00000166780	MOCS1	C16orf45	164	1.53846	2.16053	1.11168	0.13891	0.206558	0.0980325	1	0.0899047	-0.56539	0.0899047	1	-0.796602	-0.56539	-0.796602	1	6417.6	7.7055e-05	4.1446e-08
ENSG00000124615	ENSG00000130768	MOCS1	SMPDL3B	164	1.2881	2.72412	0.945991	0.138747	0.339164	0.108291	1	0.0884535	-0.466683	0.0884535	1	-0.865623	-0.466683	-0.865623	1	7609.27	0.019722	5.09383e-07
ENSG00000124615	ENSG00000066697	MOCS1	MSANTD3	164	1.56883	1.77932	0.948918	0.1699	0.191887	0.0923873	1	0.0884344	-0.61462	0.0884344	1	-0.744956	-0.61462	-0.744956	1	5317.99	0.000506697	3.80069e-05
ENSG00000124615	ENSG00000126953	MOCS1	TIMM8A	164	1.40981	3.88405	0.366119	0.173217	0.690888	0.0618443	1	0.0867712	-0.400388	0.0867712	1	-0.914817	-0.400388	-0.914817	1	2893.69	0.00958806	2.43923e-05
ENSG00000124615	ENSG00000149150	MOCS1	SLC43A1	164	1.44893	2.00898	1.29523	0.128722	0.183519	0.106969	1	0.0890965	-0.56719	0.0890965	1	-0.787108	-0.56719	-0.787108	1	7178.86	0.000314234	7.39469e-08
ENSG00000124615	ENSG00000126878	MOCS1	AIF1L	164	0.721803	1.12763	0.411656	0.182181	0.218686	0.0553392	1	0.0652167	-0.514299	0.0652167	1	-0.712519	-0.514299	-0.712519	1	1254.95	0.0643566	0.280147
ENSG00000124615	ENSG00000079102	MOCS1	RUNX1T1	164	1.24461	2.61431	0.632107	0.139295	0.329279	0.0726188	1	0.0881272	-0.468773	0.0881272	1	-0.860971	-0.468773	-0.860971	1	3312.71	0.0404935	1.14605e-06
ENSG00000124615	ENSG00000163743	MOCS1	RCHY1	164	1.4012	1.73337	0.503456	0.243941	0.296627	0.0755839	1	0.0872812	-0.591302	0.0872812	1	-0.754634	-0.591302	-0.754634	1	3328.34	0.0509965	0.00723114
ENSG00000124615	ENSG00000169169	MOCS1	CPT1C	164	1.48379	1.97625	0.834583	0.166438	0.22707	0.0868899	1	0.0891501	-0.576962	0.0891501	1	-0.779881	-0.576962	-0.779881	1	4768.14	0.00208388	1.47935e-05
ENSG00000124615	ENSG00000138621	MOCS1	PPCDC	164	1.42405	1.69693	0.946108	0.177384	0.207087	0.101227	1	0.0871321	-0.599885	0.0871321	1	-0.74686	-0.599885	-0.74686	1	5966.96	0.00898838	0.000477816
ENSG00000124615	ENSG00000103490	MOCS1	PYCARD	164	1.32985	4.18531	0.676166	0.128783	0.61374	0.0940687	1	0.0854941	-0.371483	0.0854941	1	-0.927679	-0.371483	-0.927679	1	6510.62	0.00567297	3.13056e-07
ENSG00000124615	ENSG00000088305	MOCS1	DNMT3B	164	1.17114	1.36082	0.339527	0.230147	0.246375	0.0491156	1	0.0804048	-0.593943	0.0804048	1	-0.714534	-0.593943	-0.714534	1	1194.68	0.229098	0.0725003
ENSG00000124615	ENSG00000138757	MOCS1	G3BP2	164	0.817317	0.691579	0.328164	0.234106	0.183521	0.0477318	1	0.0509078	-0.600431	0.0509078	1	-0.572934	-0.600431	-0.572934	1	868.556	0.218167	0.0473919
ENSG00000124615	ENSG00000161265	MOCS1	U2AF1L4	164	1.52889	1.53382	0.70778	0.186138	0.180391	0.0726849	1	0.0859838	-0.638586	0.0859838	1	-0.709159	-0.638586	-0.709159	1	3051.65	0.00253662	0.00177477
ENSG00000124615	ENSG00000125351	MOCS1	UPF3B	164	1.5371	1.8041	0.286495	0.369828	0.433571	0.0620111	1	0.0884901	-0.606342	0.0884901	1	-0.751678	-0.606342	-0.751678	1	2384.6	0.074184	0.0327413
ENSG00000124615	ENSG00000133943	MOCS1	C14orf159	164	1.66561	1.72337	0.828908	0.173251	0.177086	0.0776139	1	0.0882494	-0.637004	0.0882494	1	-0.726864	-0.637004	-0.726864	1	3816.37	8.76615e-05	3.46876e-05
ENSG00000124615	ENSG00000159445	MOCS1	THEM4	164	1.74969	1.55642	0.787371	0.206349	0.177399	0.0814508	1	0.086734	-0.670585	0.086734	1	-0.690363	-0.670585	-0.690363	1	4106.73	0.00018806	0.00101636
ENSG00000124615	ENSG00000164649	MOCS1	CDCA7L	164	0.880472	4.56151	0.265976	0.152869	1.13791	0.062034	1	0.0781098	-0.286707	0.0781098	1	-0.952242	-0.286707	-0.952242	1	2202.05	0.217712	0.00103844
ENSG00000124615	ENSG00000186787	MOCS1	SPIN2B	164	1.49732	1.53071	1.2673	0.142334	0.140392	0.100936	1	0.0858064	-0.633625	0.0858064	1	-0.711887	-0.633625	-0.711887	1	5824.79	0.000307295	0.000110183
ENSG00000124615	ENSG00000135847	MOCS1	ACBD6	164	1.04033	1.15444	0.405682	0.246913	0.244784	0.0635751	1	0.0738744	-0.592847	0.0738744	1	-0.684367	-0.592847	-0.684367	1	1830.05	0.435235	0.264488
ENSG00000124615	ENSG00000164011	MOCS1	ZNF691	164	1.48958	2.04563	0.791585	0.171117	0.243569	0.0858568	1	0.0894218	-0.570021	0.0894218	1	-0.787808	-0.570021	-0.787808	1	4729.16	0.00239128	1.518e-05
ENSG00000124615	ENSG00000108091	MOCS1	CCDC6	164	1.31227	3.35074	0.432561	0.162674	0.541695	0.0654682	1	0.0874889	-0.420949	0.0874889	1	-0.898909	-0.420949	-0.898909	1	2974.21	0.0283396	1.25626e-05
ENSG00000124615	ENSG00000035687	MOCS1	ADSS	164	1.30823	2.57616	0.323598	0.219209	0.486307	0.0559668	1	0.088762	-0.48363	0.088762	1	-0.853549	-0.48363	-0.853549	1	2018.21	0.0808079	0.000723585
ENSG00000124615	ENSG00000144040	MOCS1	SFXN5	164	1.3569	1.70949	0.644105	0.156664	0.192704	0.0631277	1	0.0867646	-0.586126	0.0867646	1	-0.75543	-0.586126	-0.75543	1	2274.34	0.0120164	0.000157863
ENSG00000124615	ENSG00000153046	MOCS1	CDYL	164	1.09309	3.76068	0.525097	0.129829	0.603675	0.0784782	1	0.0840382	-0.359209	0.0840382	1	-0.925328	-0.359209	-0.925328	1	3886.59	0.237208	4.76814e-06
ENSG00000124615	ENSG00000152782	MOCS1	PANK1	164	1.30652	2.19338	0.786592	0.149366	0.263132	0.0848533	1	0.0885652	-0.521393	0.0885652	1	-0.820036	-0.521393	-0.820036	1	4404.22	0.0208865	5.59188e-06
ENSG00000124615	ENSG00000086712	MOCS1	TXLNG	164	0.957755	2.77923	0.430708	0.178659	0.560448	0.0778718	1	0.0834468	-0.400415	0.0834468	1	-0.890479	-0.400415	-0.890479	1	3353.42	0.40669	0.000898873
ENSG00000124615	ENSG00000149798	MOCS1	CDC42EP2	164	1.50418	1.53789	1.23638	0.143084	0.141276	0.0988379	1	0.0859268	-0.63388	0.0859268	1	-0.712447	-0.63388	-0.712447	1	5607.57	0.000277105	9.96545e-05
ENSG00000124615	ENSG00000127824	MOCS1	TUBA4A	164	1.5524	3.19753	0.64705	0.182061	0.482252	0.0927591	1	0.0890683	-0.469686	0.0890683	1	-0.877087	-0.469686	-0.877087	1	6642.91	0.00140658	5.10813e-06
ENSG00000124615	ENSG00000143190	MOCS1	POU2F1	164	1.57599	2.06545	0.342986	0.338382	0.462113	0.0707571	1	0.0897959	-0.582173	0.0897959	1	-0.782331	-0.582173	-0.782331	1	3329.57	0.0453247	0.0112043
ENSG00000124615	ENSG00000171634	MOCS1	BPTF	164	1.30006	1.03169	0.309495	0.282462	0.213394	0.0475585	1	0.0736361	-0.664222	0.0736361	1	-0.624512	-0.664222	-0.624512	1	1057.09	0.144846	0.441071
ENSG00000124615	ENSG00000079691	MOCS1	LRRC16A	164	1.24879	2.47778	0.587071	0.200811	0.437265	0.0939858	1	0.0882256	-0.482211	0.0882256	1	-0.850269	-0.482211	-0.850269	1	5473.82	0.108591	0.000455401
ENSG00000124615	ENSG00000107798	MOCS1	LIPA	164	1.48526	1.63015	0.739477	0.217991	0.233193	0.0928792	1	0.0868567	-0.618949	0.0868567	1	-0.730097	-0.618949	-0.730097	1	5042.98	0.0137001	0.00381237
ENSG00000124615	ENSG00000188603	MOCS1	CLN3	164	1.31926	1.83914	0.600648	0.171279	0.23655	0.0677273	1	0.0873715	-0.563473	0.0873715	1	-0.77751	-0.563473	-0.77751	1	2652.87	0.032075	0.000254943
ENSG00000124615	ENSG00000189369	MOCS1	GSPT2	164	1.50963	1.88879	0.603221	0.220347	0.278716	0.0804185	1	0.0888696	-0.591586	0.0888696	1	-0.766116	-0.591586	-0.766116	1	4048.48	0.0109983	0.000858336
ENSG00000124615	ENSG00000115504	MOCS1	EHBP1	164	1.42796	1.67706	0.826938	0.141093	0.161972	0.0699051	1	0.0869828	-0.603042	0.0869828	1	-0.743388	-0.603042	-0.743388	1	2836.17	0.00141101	2.38486e-05
ENSG00000124615	ENSG00000154277	MOCS1	UCHL1	164	0.713848	1.08835	0.40197	0.191458	0.223763	0.0563458	1	0.0639158	-0.51714	0.0639158	1	-0.70402	-0.51714	-0.70402	1	1288.58	0.0684889	0.346749
ENSG00000124615	ENSG00000138050	MOCS1	THUMPD2	164	1.59302	2.18057	0.540412	0.198317	0.28865	0.0664871	1	0.0901006	-0.572084	0.0901006	1	-0.794016	-0.572084	-0.794016	1	3025.04	0.00161275	3.40013e-05
ENSG00000124615	ENSG00000144362	MOCS1	PHOSPHO2	164	1.3906	1.62374	1.31014	0.133505	0.151014	0.105374	1	0.086228	-0.602965	0.086228	1	-0.738657	-0.602965	-0.738657	1	6285.36	0.00196644	2.90247e-05
ENSG00000124615	ENSG00000138794	MOCS1	CASP6	164	1.48918	2.82766	0.426116	0.267816	0.608902	0.0861561	1	0.0896035	-0.491076	0.0896035	1	-0.858679	-0.491076	-0.858679	1	5351.68	0.0348094	0.00155713
ENSG00000124615	ENSG00000132906	MOCS1	CASP9	164	1.64877	1.30116	1.10752	0.161371	0.12139	0.0885681	1	0.082654	-0.68801	0.082654	1	-0.650754	-0.68801	-0.650754	1	4356.95	4.45427e-05	0.00706524
[truncated: 8,697 more rows]
