# Supplementary material for: Monoallelic gene expression in developing cells increases genetic noise and Shannon entropy
Source: Commun Biol. 2025 Jun 4;8:857. doi: 10.1038/s42003-025-08128-2 (PMC12137721; doi:10.1038/s42003-025-08128-2)
Supplement: Supplementary file 8 — Supplementary Data 6 [file 42003_2025_8128_MOESM8_ESM.xlsx]

## Sheet: Supplemental Data 6
ensembl_id	gene	n	beta_0	beta_1	beta_2	sd_beta_0	sd_beta_1	sd_beta_2	corr_beta_00	corr_beta_10	corr_beta_20	corr_beta_01	corr_beta_11	corr_beta_21	corr_beta_02	corr_beta_12	corr_beta_22	res_var	p_beta_0	p_beta_1
	non-imprinted gene	number of cell populations	genetic noise change from bi- to monoallelic expression (ξηb)	genetic noise change from day 0 to day 3 of differentiation (ξηd)	genetic noise at biallelic expression and day 0 of differentiation (η0)	estimated standard deviations on the regression parameters			correlation coeﬃcients of the regression parameters									residual variance	approximated p-values of the regression parameters testing the null-hypothesis of 1
ENSG00000128274	A4GALT	212	1.06108	1.40442	1.91308	0.0566361	0.0641414	0.064663	1	-0.0152479	-0.560697	-0.0152479	1	-0.641264	-0.560697	-0.641264	1	10.1585	0.141047	8.42635e-10
ENSG00000094914	AAAS	94	1.11451	1.14624	0.588405	0.110792	0.0619805	0.0189729	1	-0.310117	-0.151729	-0.310117	1	-0.686144	-0.151729	-0.686144	1	5.17817	0.152033	0.0102218
ENSG00000081760	AACS	336	1.13753	1.0892	0.834606	0.0522316	0.0277376	0.0145598	1	-0.0595912	-0.495854	-0.0595912	1	-0.6532	-0.495854	-0.6532	1	4.09815	0.00442681	0.00071411
ENSG00000109576	AADAT	103	1.08097	1.33439	1.35929	0.0682195	0.0691783	0.0628725	1	0.0733785	-0.678195	0.0733785	1	-0.659217	-0.678195	-0.659217	1	7.70165	0.119037	2.42602e-06
ENSG00000103591	AAGAB	308	1.02225	0.97655	0.743132	0.0443764	0.0310772	0.0147015	1	-0.0600192	-0.33897	-0.0600192	1	-0.701355	-0.33897	-0.701355	1	5.54989	0.308255	0.225542
ENSG00000115977	AAK1	142	0.970404	1.15085	1.49086	0.0461306	0.0384459	0.0396911	1	-0.0888626	-0.667224	-0.0888626	1	-0.519791	-0.667224	-0.519791	1	4.28529	0.261105	6.83013e-05
ENSG00000087884	AAMDC	262	1.06492	1.14143	0.80494	0.053716	0.0392611	0.0186151	1	-0.0810321	-0.476703	-0.0810321	1	-0.653452	-0.476703	-0.653452	1	5.41189	0.113949	0.000189061
ENSG00000127837	AAMP	17	0.875323	0.970083	0.566375	0.0756693	0.132052	0.0350223	1	0.0565886	-0.422968	0.0565886	1	-0.74807	-0.422968	-0.74807	1	3.68388	0.0608378	0.412022
ENSG00000131043	AAR2	16	1.21983	1.28107	0.687156	0.208596	0.129222	0.0533875	1	-0.00153836	-0.798398	-0.00153836	1	-0.415353	-0.798398	-0.415353	1	3.71245	0.155566	0.0243353
ENSG00000090861	AARS	299	1.17807	1.19099	0.641728	0.0497739	0.0327888	0.011393	1	0.0181253	-0.375813	0.0181253	1	-0.721135	-0.375813	-0.721135	1	4.43882	0.000202561	7.43959e-09
ENSG00000124608	AARS2	176	1.01149	1.22454	1.24324	0.0515668	0.0556261	0.0403022	1	0.0794295	-0.593629	0.0794295	1	-0.670688	-0.593629	-0.670688	1	6.58385	0.411957	4.06672e-05
ENSG00000157426	AASDH	236	1.02195	1.34338	1.49677	0.0483493	0.0501389	0.0405842	1	-0.0392739	-0.552533	-0.0392739	1	-0.627053	-0.552533	-0.627053	1	7.71504	0.325143	3.28383e-11
ENSG00000149313	AASDHPPT	112	1.03243	1.11994	0.800333	0.0546035	0.0499089	0.0289558	1	0.101349	-0.697387	0.101349	1	-0.610597	-0.697387	-0.610597	1	5.1519	0.276894	0.00897059
ENSG00000008311	AASS	314	0.962548	1.18108	0.783962	0.0395868	0.0403709	0.021034	1	0.225909	-0.679443	0.225909	1	-0.705464	-0.679443	-0.705464	1	6.78458	0.172422	5.12751e-06
ENSG00000108270	AATF	324	0.909573	1.10798	0.714755	0.0417595	0.0337252	0.0150822	1	0.0117446	-0.483455	0.0117446	1	-0.694626	-0.483455	-0.694626	1	5.54606	0.0155461	0.00075101
ENSG00000183044	ABAT	144	1.14764	1.11283	1.71317	0.100276	0.0543052	0.0786184	1	-0.0336957	-0.816077	-0.0336957	1	-0.38062	-0.816077	-0.38062	1	10.2455	0.0715765	0.0197789
ENSG00000165029	ABCA1	258	1.03132	1.32714	1.48949	0.0921052	0.0596518	0.0646368	1	-0.130967	-0.755852	-0.130967	1	-0.379061	-0.755852	-0.379061	1	14.7926	0.367036	4.99761e-08
ENSG00000154265	ABCA5	28	1.20386	1.28552	1.26556	0.17729	0.141164	0.107605	1	-0.247602	-0.50729	-0.247602	1	-0.531907	-0.50729	-0.531907	1	14.798	0.130537	0.0269676
ENSG00000064687	ABCA7	188	1.04473	0.978886	2.48832	0.0780697	0.049965	0.113013	1	-0.0126856	-0.695356	-0.0126856	1	-0.529468	-0.695356	-0.529468	1	15.1983	0.283702	0.336546
ENSG00000115657	ABCB6	111	1.17207	1.0154	0.992914	0.0795688	0.0475494	0.033201	1	-0.0119662	-0.530093	-0.0119662	1	-0.64663	-0.530093	-0.64663	1	5.12385	0.0163933	0.373315
ENSG00000197150	ABCB8	256	1.08948	1.01196	1.35626	0.036877	0.0278284	0.0277487	1	0.0459133	-0.634591	0.0459133	1	-0.618433	-0.634591	-0.618433	1	4.1074	0.00797096	0.333823
ENSG00000150967	ABCB9	144	1.15833	1.25584	1.57704	0.0592168	0.0566455	0.0580773	1	-0.0861572	-0.647678	-0.0861572	1	-0.53383	-0.647678	-0.53383	1	7.66523	0.00419386	6.58768e-06
ENSG00000103222	ABCC1	367	1.05948	1.27501	1.23145	0.0600776	0.0481664	0.0394901	1	0.0121086	-0.724935	0.0121086	1	-0.562426	-0.724935	-0.562426	1	8.65321	0.161385	1.17626e-08
ENSG00000124574	ABCC10	51	1.13033	1.0176	1.71789	0.0628105	0.0531925	0.0654873	1	-0.234721	-0.493913	-0.234721	1	-0.568958	-0.493913	-0.568958	1	4.19379	0.0216871	0.371116
ENSG00000125257	ABCC4	244	1.07406	1.50883	1.59161	0.0585374	0.0512617	0.0451472	1	-0.0938365	-0.693076	-0.0938365	1	-0.491923	-0.693076	-0.491923	1	6.76708	0.103505	5.45264e-20
ENSG00000114770	ABCC5	300	1.01529	1.54188	1.05254	0.0421229	0.0564904	0.0275113	1	-0.0292142	-0.523566	-0.0292142	1	-0.673738	-0.523566	-0.673738	1	7.60417	0.35845	1.84986e-19
ENSG00000117528	ABCD3	286	1.03155	1.21977	0.967204	0.0511021	0.0479543	0.0271863	1	0.0607885	-0.571456	0.0607885	1	-0.693934	-0.571456	-0.693934	1	7.87092	0.268762	3.44273e-06
ENSG00000119688	ABCD4	305	0.967966	1.00324	0.831363	0.0285299	0.0285214	0.0162571	1	0.030215	-0.50303	0.030215	1	-0.68669	-0.50303	-0.68669	1	5.01026	0.131202	0.454769
ENSG00000033050	ABCF2	322	0.957123	1.32446	0.765709	0.0399769	0.0420546	0.0165124	1	0.0865621	-0.479793	0.0865621	1	-0.729116	-0.479793	-0.729116	1	5.66319	0.142141	7.7938e-14
ENSG00000161204	ABCF3	164	1.14948	1.34925	0.771477	0.0896538	0.0591401	0.0222924	1	-0.0205227	-0.569358	-0.0205227	1	-0.629816	-0.569358	-0.629816	1	5.21506	0.0486963	1.01243e-08
ENSG00000144827	ABHD10	190	1.05108	1.30048	0.904625	0.0724064	0.0555255	0.0275406	1	-0.0566645	-0.544657	-0.0566645	1	-0.632157	-0.544657	-0.632157	1	6.50412	0.240714	9.49062e-08
ENSG00000100997	ABHD12	344	0.932976	1.27811	0.753827	0.0317093	0.0332047	0.0136199	1	-0.065642	-0.496083	-0.065642	1	-0.646835	-0.496083	-0.646835	1	4.66083	0.0176339	7.24441e-16
ENSG00000131969	ABHD12B	133	1.06147	1.38619	0.569619	0.0749358	0.0773766	0.0293429	1	0.105989	-0.798469	0.105989	1	-0.529278	-0.798469	-0.529278	1	11.0799	0.206765	9.4475e-07
ENSG00000139826	ABHD13	82	0.883983	1.37792	1.04101	0.0825294	0.0865458	0.04611	1	0.0414558	-0.521407	0.0414558	1	-0.731875	-0.521407	-0.731875	1	5.03135	0.0818569	1.89374e-05
ENSG00000248487	ABHD14A	103	1.0715	0.792347	1.70371	0.0900642	0.0453822	0.0638273	1	-0.106302	-0.502629	-0.106302	1	-0.576713	-0.502629	-0.576713	1	8.69468	0.214581	6.82929e-06
ENSG00000114786	ABHD14A-ACY1	143	1.0501	1.10051	0.650462	0.0812249	0.0565697	0.0219225	1	-0.210344	-0.442116	-0.210344	1	-0.593138	-0.442116	-0.593138	1	8.58355	0.269197	0.0388937
ENSG00000114779	ABHD14B	105	1.05087	1.20626	1.96703	0.0855935	0.0763299	0.0798004	1	-0.199523	-0.39813	-0.199523	1	-0.640329	-0.39813	-0.640329	1	9.29942	0.276809	0.00403391
ENSG00000107362	ABHD17B	82	1.07213	1.37909	0.897911	0.054699	0.0699791	0.03376	1	0.0473389	-0.695616	0.0473389	1	-0.593069	-0.695616	-0.593069	1	4.86214	0.0955308	3.17744e-07
ENSG00000136379	ABHD17C	133	1.02227	1.77395	1.55409	0.0726892	0.118569	0.0708858	1	-0.0489438	-0.631097	-0.0489438	1	-0.536079	-0.631097	-0.536079	1	13.9224	0.379889	6.83713e-10
ENSG00000140526	ABHD2	215	0.975864	1.42113	1.70777	0.0569781	0.0576083	0.0584173	1	0.0665005	-0.708658	0.0665005	1	-0.598263	-0.708658	-0.598263	1	7.85061	0.336142	2.68406e-12
ENSG00000158201	ABHD3	220	0.962326	0.925708	1.35404	0.0484892	0.0406032	0.0486949	1	0.0412728	-0.692266	0.0412728	1	-0.615714	-0.692266	-0.615714	1	8.17228	0.219014	0.0343325
ENSG00000100439	ABHD4	238	1.21694	1.16502	0.766093	0.0676836	0.0429497	0.0241434	1	0.0613614	-0.686535	0.0613614	1	-0.622332	-0.686535	-0.622332	1	6.46055	0.000768511	7.85016e-05
ENSG00000011198	ABHD5	96	1.03367	1.34066	1.06657	0.0676818	0.0783374	0.045028	1	0.093946	-0.608473	0.093946	1	-0.676189	-0.608473	-0.676189	1	8.67937	0.31004	1.75165e-05
ENSG00000163686	ABHD6	263	1.00564	0.989717	2.00849	0.0430228	0.0342399	0.0514069	1	-0.096032	-0.601584	-0.096032	1	-0.562563	-0.601584	-0.562563	1	7.04169	0.447932	0.382088
ENSG00000127220	ABHD8	338	1.03611	1.16701	1.47045	0.0484573	0.041326	0.0365518	1	0.0556108	-0.50476	0.0556108	1	-0.686461	-0.50476	-0.686461	1	8.69317	0.22835	3.29852e-05
ENSG00000136754	ABI1	305	1.02026	1.16056	0.808894	0.0356627	0.0296396	0.0164691	1	-0.0749895	-0.648869	-0.0749895	1	-0.542367	-0.648869	-0.542367	1	4.33987	0.285202	6.19042e-08
ENSG00000138443	ABI2	284	1.04983	1.22336	0.768886	0.036093	0.0378571	0.0179024	1	-0.056679	-0.626297	-0.056679	1	-0.568088	-0.626297	-0.568088	1	5.56908	0.0842688	5.21052e-09
ENSG00000097007	ABL1	316	1.17982	1.40331	1.11544	0.05139	0.046065	0.0290198	1	-0.0754103	-0.636863	-0.0754103	1	-0.555345	-0.636863	-0.555345	1	7.14005	0.000267271	6.48736e-17
ENSG00000143322	ABL2	330	0.993395	1.07472	1.87043	0.061365	0.043973	0.0586942	1	-0.0965052	-0.64241	-0.0965052	1	-0.528796	-0.64241	-0.528796	1	10.7676	0.457177	0.0451074
ENSG00000099204	ABLIM1	313	1.03967	2.02304	0.89941	0.0523694	0.0639488	0.022479	1	-0.00411203	-0.603514	-0.00411203	1	-0.630311	-0.603514	-0.630311	1	6.85874	0.224661	1.01889e-42
ENSG00000159842	ABR	270	1.02515	1.0432	1.64811	0.0608966	0.0422467	0.049744	1	-0.164208	-0.573208	-0.164208	1	-0.52559	-0.573208	-0.52559	1	10.1777	0.33998	0.153721
ENSG00000146386	ABRACL	106	1.1463	1.61234	0.44461	0.0763175	0.108175	0.0195074	1	-0.0346112	-0.410217	-0.0346112	1	-0.727135	-0.410217	-0.727135	1	5.65379	0.0290046	6.84344e-08
ENSG00000114626	ABTB1	57	1.32308	0.920243	2.11876	0.193842	0.111717	0.20752	1	0.126502	-0.642212	0.126502	1	-0.728691	-0.642212	-0.728691	1	17.7292	0.0506812	0.239176
ENSG00000060971	ACAA1	179	1.1963	1.2184	0.740071	0.0955379	0.0550427	0.0209706	1	-0.0717885	-0.367027	-0.0717885	1	-0.707193	-0.367027	-0.707193	1	6.43814	0.0206938	5.27449e-05
ENSG00000167315	ACAA2	314	1.05421	1.10687	0.533965	0.04257	0.0341028	0.0186203	1	0.0414584	-0.849154	0.0414584	1	-0.446748	-0.849154	-0.446748	1	6.29636	0.101898	0.000945099
ENSG00000132142	ACACA	319	0.94762	1.3414	1.0327	0.0400517	0.0392609	0.0249026	1	-0.0133795	-0.683951	-0.0133795	1	-0.568236	-0.683951	-0.568236	1	5.35067	0.0959419	9.57839e-17
ENSG00000076555	ACACB	28	1.43905	0.738674	2.0524	0.234438	0.180362	0.176516	1	-0.391438	-0.729182	-0.391438	1	-0.15539	-0.729182	-0.15539	1	13.7876	0.0364183	0.0798976
ENSG00000111271	ACAD10	80	1.08368	1.09619	1.52857	0.0604617	0.0541651	0.0679417	1	-0.0802855	-0.653565	-0.0802855	1	-0.583414	-0.653565	-0.583414	1	4.53134	0.0851774	0.0398531
ENSG00000240303	ACAD11	187	1.13121	1.0464	1.39005	0.0547836	0.0370803	0.0347156	1	0.0659617	-0.56412	0.0659617	1	-0.680251	-0.56412	-0.680251	1	5.28508	0.00881009	0.106219
ENSG00000151498	ACAD8	236	1.0942	1.85346	0.674846	0.0505264	0.0605308	0.0180201	1	-0.0973723	-0.699753	-0.0973723	1	-0.48393	-0.699753	-0.48393	1	5.62926	0.0317603	2.34405e-33
ENSG00000177646	ACAD9	228	1.00194	1.40578	0.871939	0.0535257	0.0508088	0.0215429	1	-0.00358552	-0.472345	-0.00358552	1	-0.703263	-0.472345	-0.703263	1	5.38987	0.485572	3.56433e-14
ENSG00000117054	ACADM	301	1.08329	1.06286	0.680925	0.0443542	0.0311506	0.0144321	1	0.0603028	-0.58307	0.0603028	1	-0.663219	-0.58307	-0.663219	1	5.14759	0.0306951	0.0222525
ENSG00000122971	ACADS	245	1.06523	0.775091	2.16831	0.045225	0.0265835	0.0560042	1	-0.00841782	-0.581241	-0.00841782	1	-0.599714	-0.581241	-0.599714	1	7.49157	0.0752413	1.27985e-15
ENSG00000196177	ACADSB	312	0.977787	1.23011	1.5155	0.0520951	0.042881	0.0385794	1	0.000207601	-0.584549	0.000207601	1	-0.654058	-0.584549	-0.654058	1	6.82919	0.33506	7.9059e-08
ENSG00000072778	ACADVL	20	0.714312	0.897423	0.894925	0.116342	0.0727397	0.0494731	1	0.0292892	-0.515931	0.0292892	1	-0.702571	-0.515931	-0.702571	1	3.75584	0.012563	0.0882576
ENSG00000072818	ACAP1	115	1.25129	1.43256	1.37263	0.0847451	0.0743423	0.0500381	1	-0.259559	-0.650704	-0.259559	1	-0.322618	-0.650704	-0.322618	1	9.21894	0.00184819	2.86554e-08
ENSG00000114331	ACAP2	277	1.05724	1.0573	0.924044	0.0389856	0.0305791	0.0198503	1	-0.139682	-0.597384	-0.139682	1	-0.542171	-0.597384	-0.542171	1	4.68406	0.0715975	0.0310103
ENSG00000075239	ACAT1	264	0.987997	1.08929	0.735805	0.044767	0.0336373	0.015425	1	0.0749765	-0.535391	0.0749765	1	-0.694376	-0.535391	-0.694376	1	4.61584	0.394407	0.00421689
ENSG00000120437	ACAT2	341	0.992127	1.01342	0.596521	0.0401528	0.0363569	0.0130971	1	-0.0147207	-0.362918	-0.0147207	1	-0.735577	-0.362918	-0.735577	1	7.13992	0.422336	0.356092
ENSG00000182827	ACBD3	271	1.02693	1.01023	1.27755	0.0599034	0.0434192	0.0433905	1	-0.0967136	-0.64416	-0.0967136	1	-0.527275	-0.64416	-0.527275	1	11.1285	0.326702	0.406929
ENSG00000181513	ACBD4	34	1.04961	1.08215	2.23496	0.132609	0.0889287	0.185601	1	-0.00318432	-0.674043	-0.00318432	1	-0.575793	-0.674043	-0.575793	1	11.9701	0.355428	0.181362
ENSG00000107897	ACBD5	231	1.09329	0.962688	1.39192	0.04865	0.0341372	0.0355877	1	0.0747428	-0.599543	0.0747428	1	-0.664999	-0.599543	-0.664999	1	5.95393	0.028204	0.137772
ENSG00000135847	ACBD6	252	1.01887	1.49846	0.608744	0.0428183	0.0426033	0.0155557	1	0.0511398	-0.736451	0.0511398	1	-0.560869	-0.736451	-0.560869	1	4.90331	0.329868	8.62995e-26
ENSG00000176244	ACBD7	39	1.20408	1.2511	1.79882	0.111222	0.10146	0.0966845	1	-0.106525	-0.747846	-0.106525	1	-0.35397	-0.747846	-0.35397	1	8.07449	0.0373994	0.00908601
ENSG00000102977	ACD	277	0.992935	1.25683	0.742013	0.0474695	0.0382112	0.0149592	1	0.0273589	-0.412778	0.0273589	1	-0.727236	-0.412778	-0.727236	1	5.07425	0.440897	5.21072e-11
ENSG00000078124	ACER3	222	1.03882	1.21025	1.34035	0.0452122	0.0416338	0.0356305	1	0.0402468	-0.625373	0.0402468	1	-0.629836	-0.625373	-0.629836	1	5.71718	0.195719	4.6498e-07
ENSG00000087085	ACHE	105	1.07527	0.72003	2.34021	0.0843964	0.0415429	0.106535	1	0.0852399	-0.600539	0.0852399	1	-0.702822	-0.600539	-0.702822	1	8.95692	0.187283	4.83947e-10
ENSG00000100813	ACIN1	289	1.02687	1.23765	0.860927	0.0367886	0.0378676	0.0195282	1	0.0149003	-0.572378	0.0149003	1	-0.663675	-0.572378	-0.663675	1	5.08725	0.232909	6.42982e-10
ENSG00000144476	ACKR3	70	0.957262	0.339389	4.48134	0.10373	0.0344476	0.411987	1	0.105353	-0.505388	0.105353	1	-0.828159	-0.505388	-0.828159	1	10.7946	0.340825	3.26102e-29
ENSG00000196636	ACN9	305	1.34889	1.50056	0.715036	0.072707	0.0402058	0.0132139	1	0.00215403	-0.446555	0.00215403	1	-0.711098	-0.446555	-0.711098	1	4.49175	1.25781e-06	2.67014e-29
ENSG00000122729	ACO1	328	1.08595	1.17314	0.808947	0.0517245	0.030389	0.0142353	1	0.0149518	-0.471474	0.0149518	1	-0.691447	-0.471474	-0.691447	1	4.56584	0.0487731	1.36237e-08
ENSG00000100412	ACO2	294	1.14228	1.13392	0.67917	0.0552136	0.0369134	0.0140769	1	0.0246417	-0.407149	0.0246417	1	-0.722161	-0.407149	-0.722161	1	5.80273	0.00523126	0.000168567
ENSG00000112304	ACOT13	324	1.10249	1.53505	0.68369	0.0542224	0.0455043	0.016668	1	0.0168489	-0.630134	0.0168489	1	-0.614295	-0.630134	-0.614295	1	6.30681	0.0298146	4.3541e-27
ENSG00000119673	ACOT2	159	1.00668	1.41944	1.26432	0.0627226	0.0553496	0.0420988	1	-0.00159367	-0.665424	-0.00159367	1	-0.553569	-0.665424	-0.553569	1	8.52536	0.457644	1.45855e-12
ENSG00000097021	ACOT7	40	1.12249	1.40635	0.49806	0.094513	0.115218	0.0291483	1	0.217465	-0.711037	0.217465	1	-0.644992	-0.711037	-0.644992	1	7.01343	0.101496	0.000570858
ENSG00000101473	ACOT8	125	0.965048	1.45601	0.856201	0.0630848	0.0636173	0.0323254	1	-0.0880181	-0.689574	-0.0880181	1	-0.481256	-0.689574	-0.481256	1	8.60048	0.29028	3.1762e-11
ENSG00000161533	ACOX1	266	0.96749	0.993821	1.41563	0.0456118	0.0291122	0.0309098	1	-0.0204282	-0.591415	-0.0204282	1	-0.618741	-0.591415	-0.618741	1	4.33352	0.238314	0.416039
ENSG00000087008	ACOX3	305	1.04586	0.517695	1.51535	0.0473096	0.0169985	0.0338506	1	-0.143613	-0.553611	-0.143613	1	-0.564855	-0.553611	-0.564855	1	5.74087	0.166568	1.7414e-87
ENSG00000153093	ACOXL	124	0.923996	3.37139	1.32914	0.101955	0.223875	0.0563432	1	-0.284901	-0.729474	-0.284901	1	-0.201639	-0.729474	-0.201639	1	10.9237	0.228717	2.9832e-19
ENSG00000143727	ACP1	276	1.01902	1.16249	0.513562	0.0434806	0.0372885	0.0107412	1	0.11897	-0.424405	0.11897	1	-0.749003	-0.424405	-0.749003	1	5.73496	0.331061	9.31357e-06
ENSG00000134575	ACP2	236	1.07781	0.993772	1.2017	0.0683019	0.0339091	0.02948	1	0.142191	-0.589332	0.142191	1	-0.700006	-0.589332	-0.700006	1	5.17722	0.127899	0.427216
ENSG00000102575	ACP5	60	1.18722	2.05776	2.12144	0.125883	0.199124	0.127899	1	-0.198878	-0.653099	-0.198878	1	-0.338229	-0.653099	-0.338229	1	15.4212	0.0712349	9.32334e-07
ENSG00000155893	ACPL2	141	1.00277	1.06191	1.2485	0.0709162	0.0488126	0.046166	1	0.0736427	-0.683355	0.0736427	1	-0.591658	-0.683355	-0.591658	1	8.10137	0.484442	0.103398
ENSG00000103740	ACSBG1	249	1.01079	1.18694	2.32166	0.0575273	0.0509947	0.0682179	1	0.0249999	-0.547052	0.0249999	1	-0.660778	-0.547052	-0.660778	1	9.37097	0.425669	0.000151042
ENSG00000167107	ACSF2	188	1.04313	1.09618	1.85629	0.0559307	0.0449597	0.0545855	1	-0.0135227	-0.561741	-0.0135227	1	-0.62335	-0.561741	-0.62335	1	7.56843	0.220793	0.0168589
ENSG00000176715	ACSF3	310	1.03051	1.27394	1.28455	0.0426101	0.0362565	0.0250731	1	-0.169708	-0.525513	-0.169708	1	-0.569539	-0.525513	-0.569539	1	4.9131	0.23723	2.41386e-13
ENSG00000151726	ACSL1	200	0.955238	1.49769	1.94815	0.0665179	0.0705315	0.0637842	1	-0.00819133	-0.600218	-0.00819133	1	-0.634624	-0.600218	-0.634624	1	8.83925	0.250888	1.4224e-11
ENSG00000123983	ACSL3	329	1.03614	1.26955	0.610813	0.0391132	0.0380298	0.013809	1	0.0841217	-0.635417	0.0841217	1	-0.661986	-0.635417	-0.661986	1	5.31596	0.178075	4.23979e-12
ENSG00000005187	ACSM3	254	1.02786	1.67727	1.58199	0.0371355	0.0520897	0.0375144	1	0.0848427	-0.554734	0.0848427	1	-0.694016	-0.554734	-0.694016	1	5.29603	0.226871	3.3891e-30
ENSG00000131069	ACSS2	193	1.06462	0.851051	1.32113	0.0727938	0.0409155	0.0437633	1	0.00500608	-0.555244	0.00500608	1	-0.666073	-0.555244	-0.666073	1	8.3921	0.187891	0.000175417
ENSG00000111058	ACSS3	345	0.975193	0.667165	1.17086	0.0470036	0.0207544	0.026918	1	-0.047896	-0.665433	-0.047896	1	-0.534032	-0.665433	-0.534032	1	6.15429	0.298999	7.44507e-44
ENSG00000143632	ACTA1	50	0.823238	1.71668	3.37337	0.119782	0.210286	0.399324	1	0.455626	-0.884026	0.455626	1	-0.683708	-0.884026	-0.683708	1	18.7585	0.0733472	0.000675297
ENSG00000107796	ACTA2	28	0.94937	1.11031	2.92404	0.271651	0.223573	0.567767	1	0.393885	-0.858446	0.393885	1	-0.666473	-0.858446	-0.666473	1	30.5258	0.426825	0.313028
ENSG00000075624	ACTB	270	1.01386	1.11189	0.402369	0.0418536	0.043333	0.0105742	1	0.0486624	-0.471495	0.0486624	1	-0.703413	-0.471495	-0.703413	1	8.36593	0.370386	0.00517567
ENSG00000184009	ACTG1	165	1.06945	1.1502	0.44228	0.0944489	0.049633	0.0299468	1	-0.146542	-0.913788	-0.146542	1	-0.189346	-0.913788	-0.189346	1	8.38955	0.23161	0.00144093
ENSG00000163017	ACTG2	90	1.11459	1.50588	2.33247	0.0793203	0.0979673	0.104671	1	-0.167751	-0.654709	-0.167751	1	-0.416715	-0.654709	-0.416715	1	10.2142	0.0760787	7.57744e-07
ENSG00000136518	ACTL6A	284	0.969745	1.33499	0.545683	0.0392891	0.0458456	0.0120674	1	-0.033115	-0.364085	-0.033115	1	-0.734192	-0.364085	-0.734192	1	6.0212	0.220959	1.41967e-12
ENSG00000072110	ACTN1	331	1.07026	1.21255	0.572016	0.0590723	0.035231	0.0110237	1	-0.197637	-0.434205	-0.197637	1	-0.604436	-0.434205	-0.604436	1	5.61605	0.117581	2.16991e-09
ENSG00000130402	ACTN4	315	1.11041	1.19905	0.837777	0.0487478	0.0360358	0.0180128	1	0.0222667	-0.535913	0.0222667	1	-0.679378	-0.535913	-0.679378	1	5.24734	0.0121032	3.50329e-08
ENSG00000131966	ACTR10	229	0.98978	1.03117	0.736349	0.0428852	0.0332352	0.0164477	1	-0.0790867	-0.544931	-0.0790867	1	-0.604471	-0.544931	-0.604471	1	5.10037	0.405932	0.174685
ENSG00000138107	ACTR1A	274	1.07963	1.00692	0.600159	0.0815688	0.0351415	0.0132845	1	-0.0684169	-0.429489	-0.0684169	1	-0.669714	-0.429489	-0.669714	1	5.6531	0.164918	0.422045
ENSG00000115073	ACTR1B	219	1.13423	0.786847	1.24242	0.0508374	0.0295863	0.0309593	1	0.0362054	-0.502491	0.0362054	1	-0.665026	-0.502491	-0.665026	1	6.12768	0.00444341	4.79539e-12
ENSG00000138071	ACTR2	377	1.01523	1.04159	0.644117	0.0365843	0.0278799	0.0110697	1	-0.086509	-0.406608	-0.086509	1	-0.669357	-0.406608	-0.669357	1	4.9553	0.338734	0.0683047
ENSG00000115091	ACTR3	297	1.00284	1.01782	0.631712	0.0356346	0.0311121	0.0131234	1	-0.0223179	-0.491089	-0.0223179	1	-0.66018	-0.491089	-0.66018	1	5.33888	0.468225	0.283617
ENSG00000133627	ACTR3B	187	1.11574	1.60935	0.851491	0.0589238	0.0649797	0.0286743	1	0.0372667	-0.748649	0.0372667	1	-0.536633	-0.748649	-0.536633	1	6.82023	0.0255041	1.25932e-17
ENSG00000101442	ACTR5	270	1.016	1.50686	1.06339	0.0468583	0.0543015	0.0261137	1	0.0102999	-0.431574	0.0102999	1	-0.731466	-0.431574	-0.731466	1	6.63114	0.366479	2.05932e-18
ENSG00000075089	ACTR6	39	0.960886	1.16108	0.782629	0.0835943	0.0788819	0.0404998	1	-0.159358	-0.673377	-0.159358	1	-0.4576	-0.673377	-0.4576	1	4.34844	0.321336	0.0242653
ENSG00000113812	ACTR8	265	0.971545	1.358	0.949079	0.0425527	0.0445566	0.0218667	1	-0.0193869	-0.452383	-0.0193869	1	-0.694603	-0.452383	-0.694603	1	5.42881	0.252141	1.60702e-14
ENSG00000184378	ACTRT3	21	0.788373	2.27449	2.01339	0.113804	0.398947	0.199037	1	-0.209182	-0.606887	-0.209182	1	-0.440379	-0.606887	-0.440379	1	16.984	0.0396853	0.00251061
ENSG00000115170	ACVR1	129	0.984887	1.20333	2.00088	0.0817586	0.0643335	0.0748711	1	-0.0929078	-0.523863	-0.0929078	1	-0.612271	-0.523863	-0.612271	1	9.73126	0.426823	0.000985959
ENSG00000135503	ACVR1B	83	0.859796	0.768964	2.7491	0.0828925	0.0621042	0.16243	1	-0.134137	-0.599901	-0.134137	1	-0.551061	-0.599901	-0.551061	1	13.0412	0.0473271	0.00018418
ENSG00000121989	ACVR2A	277	1.12802	0.969296	0.984855	0.0563998	0.031124	0.0266603	1	-0.132952	-0.710367	-0.132952	1	-0.453901	-0.710367	-0.453901	1	5.80122	0.0119982	0.162375
ENSG00000114739	ACVR2B	323	1.09245	1.21417	1.17213	0.0384855	0.0415439	0.0303063	1	0.0400566	-0.620065	0.0400566	1	-0.640251	-0.620065	-0.640251	1	7.238	0.00843519	2.22338e-07
ENSG00000243989	ACY1	143	1.03891	1.08005	0.818598	0.0682241	0.0470831	0.0236069	1	-0.210129	-0.444491	-0.210129	1	-0.585009	-0.444491	-0.585009	1	6.54146	0.284661	0.0456671
ENSG00000119640	ACYP1	300	1.06766	1.10861	0.859136	0.0321432	0.0326995	0.0167039	1	-0.0792677	-0.457732	-0.0792677	1	-0.650224	-0.457732	-0.650224	1	4.92973	0.0180635	0.000503922
ENSG00000170634	ACYP2	256	1.01073	1.226	1.26265	0.0508735	0.0401159	0.0356706	1	-0.0460369	-0.690482	-0.0460369	1	-0.536155	-0.690482	-0.536155	1	6.46593	0.416545	2.34376e-08
ENSG00000196839	ADA	187	1.14521	0.871972	1.03066	0.0600973	0.0336252	0.0254586	1	-0.0375331	-0.485884	-0.0375331	1	-0.619834	-0.485884	-0.619834	1	5.5705	0.00832925	9.55518e-05
ENSG00000168803	ADAL	202	1.0248	1.32052	1.48356	0.0492266	0.0490393	0.0413513	1	0.0166596	-0.611039	0.0166596	1	-0.633062	-0.611039	-0.633062	1	5.86279	0.30748	2.59655e-10
ENSG00000137845	ADAM10	220	1.09941	1.10154	0.764787	0.0425396	0.0342033	0.020114	1	0.0022876	-0.707517	0.0022876	1	-0.554882	-0.707517	-0.554882	1	4.7974	0.010177	0.00166351
ENSG00000143537	ADAM15	290	1.08066	1.5124	1.20251	0.0504858	0.0551645	0.0313483	1	-0.00548599	-0.568266	-0.00548599	1	-0.654099	-0.568266	-0.654099	1	6.90471	0.055603	2.01499e-18
ENSG00000151694	ADAM17	344	1.08256	1.05386	1.02856	0.0360154	0.0297888	0.0203129	1	-0.0825136	-0.539406	-0.0825136	1	-0.622242	-0.539406	-0.622242	1	4.90797	0.0112468	0.0357394
ENSG00000135074	ADAM19	355	1.00487	0.827587	0.922056	0.0498524	0.0284762	0.0219918	1	-0.0202248	-0.558744	-0.0202248	1	-0.640631	-0.558744	-0.640631	1	7.18178	0.461152	1.80505e-09
ENSG00000114948	ADAM23	161	1.0334	1.69295	1.93979	0.0825304	0.0837625	0.0900085	1	-0.0719225	-0.788124	-0.0719225	1	-0.401945	-0.788124	-0.401945	1	10.2852	0.343143	2.55454e-14
ENSG00000168615	ADAM9	155	1.16451	1.0921	1.3048	0.100194	0.0569656	0.056431	1	-0.17347	-0.685869	-0.17347	1	-0.427189	-0.685869	-0.427189	1	11.9571	0.0513347	0.0539927
ENSG00000154734	ADAMTS1	183	1.05439	1.20638	1.63769	0.062787	0.0595205	0.0605584	1	0.0125765	-0.558657	0.0125765	1	-0.666704	-0.558657	-0.666704	1	9.3611	0.193761	0.000328655
ENSG00000151388	ADAMTS12	147	1.1582	1.48021	2.04834	0.140898	0.0810035	0.124687	1	-0.244693	-0.832641	-0.244693	1	-0.17587	-0.832641	-0.17587	1	16.008	0.131703	1.0829e-08
ENSG00000145808	ADAMTS19	311	0.996604	1.78466	1.24185	0.0644141	0.0790515	0.0494889	1	-0.00191786	-0.745106	-0.00191786	1	-0.549431	-0.745106	-0.549431	1	10.2397	0.478993	1.25115e-20
ENSG00000136378	ADAMTS7	357	1.15683	1.07287	1.46124	0.0578881	0.040293	0.0404839	1	0.00928052	-0.621845	0.00928052	1	-0.628336	-0.621845	-0.628336	1	8.48121	0.00353602	0.0356869
ENSG00000163638	ADAMTS9	46	1.1888	0.81385	2.26404	0.137714	0.0938881	0.217554	1	-0.129742	-0.4455	-0.129742	1	-0.755502	-0.4455	-0.755502	1	12.4766	0.088757	0.0269075
ENSG00000160710	ADAR	345	1.06647	1.24289	0.784769	0.0545258	0.0398987	0.0170028	1	-0.0538205	-0.41603	-0.0538205	1	-0.672287	-0.41603	-0.672287	1	7.26333	0.111823	1.53814e-09
ENSG00000197381	ADARB1	206	0.941816	1.1953	2.31895	0.0636494	0.072677	0.103828	1	-0.0963693	-0.646415	-0.0963693	1	-0.583533	-0.646415	-0.583533	1	11.3291	0.180865	0.00390028
ENSG00000065457	ADAT1	252	1.03956	1.33252	1.19034	0.0400356	0.0467909	0.0294275	1	-0.0089965	-0.541549	-0.0089965	1	-0.670337	-0.541549	-0.670337	1	5.75931	0.161996	6.25025e-12
ENSG00000189007	ADAT2	275	0.985676	1.65581	1.328	0.041909	0.0515019	0.0339297	1	0.0150697	-0.664797	0.0150697	1	-0.594519	-0.664797	-0.594519	1	6.14958	0.366386	9.49591e-30
ENSG00000213638	ADAT3	162	1.12735	1.34489	1.5555	0.062435	0.0655511	0.0538575	1	-0.0580609	-0.573268	-0.0580609	1	-0.602111	-0.573268	-0.602111	1	7.52789	0.0215129	2.27991e-07
ENSG00000063761	ADCK1	229	1.18144	1.79073	1.25728	0.066631	0.0861012	0.0417489	1	-0.0404657	-0.55583	-0.0404657	1	-0.648549	-0.55583	-0.648549	1	9.33499	0.00348676	1.37368e-17
ENSG00000133597	ADCK2	57	0.86015	1.22584	2.38041	0.0888971	0.100624	0.142567	1	-0.00146972	-0.6368	-0.00146972	1	-0.574418	-0.6368	-0.574418	1	11.125	0.0607603	0.0144627
ENSG00000163050	ADCK3	310	1.17194	2.07472	0.935315	0.0630018	0.0661991	0.0214096	1	-0.121444	-0.486413	-0.121444	1	-0.640339	-0.486413	-0.640339	1	6.54471	0.00335796	1.60787e-43
ENSG00000123815	ADCK4	289	1.08595	1.2476	1.03111	0.0441677	0.0374318	0.0217513	1	0.0868854	-0.493013	0.0868854	1	-0.721718	-0.493013	-0.721718	1	5.24854	0.0263142	9.13778e-11
ENSG00000078295	ADCY2	344	1.04575	1.56284	1.28576	0.0953753	0.0562895	0.0537752	1	-0.0735196	-0.847424	-0.0735196	1	-0.342546	-0.847424	-0.342546	1	9.64457	0.315882	4.10482e-21
ENSG00000138031	ADCY3	368	1.05849	1.28022	1.49235	0.0365797	0.0331838	0.030095	1	-0.0394434	-0.629695	-0.0394434	1	-0.585681	-0.629695	-0.585681	1	4.72345	0.0553362	3.65898e-16
ENSG00000173175	ADCY5	23	0.947251	1	1.7499	0.146247	0	0.148033	1		-0.872432				-0.872432		1	7.51232	0.361059
ENSG00000087274	ADD1	257	0.991999	0.851075	0.957255	0.0505617	0.0271716	0.0214094	1	-0.136645	-0.549931	-0.136645	1	-0.553854	-0.549931	-0.553854	1	5.74226	0.437194	5.09531e-08
ENSG00000148700	ADD3	142	0.937447	1.44633	0.819354	0.0491273	0.0608997	0.0295602	1	-0.0167494	-0.722795	-0.0167494	1	-0.521545	-0.722795	-0.521545	1	6.82708	0.102523	8.64238e-12
ENSG00000197894	ADH5	271	0.970876	1.18287	0.499104	0.0532545	0.0402453	0.011728	1	0.0314705	-0.507432	0.0314705	1	-0.688527	-0.507432	-0.688527	1	6.04564	0.292456	4.17962e-06
ENSG00000147576	ADHFE1	104	1.01163	0.845101	3.69087	0.073053	0.0464451	0.172353	1	-0.0434895	-0.697865	-0.0434895	1	-0.516913	-0.697865	-0.516913	1	9.93712	0.436904	0.000596783
ENSG00000182551	ADI1	255	1.05351	1.2419	0.608657	0.0398861	0.0448839	0.0147344	1	-0.0314352	-0.435952	-0.0314352	1	-0.702893	-0.435952	-0.702893	1	6.40632	0.0904863	8.1192e-08
ENSG00000159346	ADIPOR1	166	1.0633	1.01386	0.587984	0.0578667	0.035534	0.0148685	1	0.0419855	-0.585125	0.0419855	1	-0.655184	-0.585125	-0.655184	1	4.97118	0.137799	0.348462
ENSG00000006831	ADIPOR2	323	1.0412	1.06524	1.19841	0.0458593	0.0327476	0.0285628	1	-0.0722594	-0.654178	-0.0722594	1	-0.549221	-0.654178	-0.549221	1	5.61509	0.184852	0.0236015
ENSG00000156110	ADK	325	1.12377	1.13022	0.721574	0.0409403	0.0301773	0.0171059	1	0.0826452	-0.731988	0.0826452	1	-0.582887	-0.731988	-0.582887	1	5.02848	0.00135096	1.06196e-05
ENSG00000101126	ADNP	311	1.0596	1.07137	0.636659	0.0415551	0.0344479	0.0172232	1	-0.0397548	-0.70634	-0.0397548	1	-0.517971	-0.70634	-0.517971	1	6.23444	0.0762471	0.019561
ENSG00000101544	ADNP2	328	1.09361	1.35829	1.18016	0.0746386	0.0667393	0.0427038	1	-0.0642585	-0.562396	-0.0642585	1	-0.622039	-0.562396	-0.622039	1	14.3696	0.105347	7.56748e-08
ENSG00000128271	ADORA2A	105	1.31032	0.727574	2.11217	0.109079	0.0485932	0.111121	1	0.0808589	-0.574046	0.0808589	1	-0.675778	-0.574046	-0.675778	1	13.717	0.00268503	8.8619e-08
ENSG00000159322	ADPGK	265	1.02751	1.00249	0.811531	0.0391139	0.0342557	0.018331	1	0.0397106	-0.442137	0.0397106	1	-0.733238	-0.442137	-0.733238	1	5.70148	0.241226	0.471098
ENSG00000170222	ADPRM	134	1.105	1.406	1.43176	0.0708721	0.0656592	0.0458908	1	-0.0304356	-0.522043	-0.0304356	1	-0.688168	-0.522043	-0.688168	1	6.02751	0.0704393	3.70624e-09
ENSG00000130706	ADRM1	63	0.925539	1.10098	0.547315	0.0794021	0.0823543	0.0260741	1	-0.0943308	-0.446033	-0.0943308	1	-0.634795	-0.446033	-0.634795	1	7.96516	0.176062	0.112469
ENSG00000239900	ADSL	64	1.05336	1.56928	0.433767	0.0832445	0.120422	0.0256764	1	0.0025793	-0.605834	0.0025793	1	-0.669274	-0.605834	-0.669274	1	8.99906	0.261955	6.92472e-06
ENSG00000035687	ADSS	114	1.02063	1.63862	0.670093	0.0663138	0.0833029	0.0237998	1	0.233478	-0.640711	0.233478	1	-0.733554	-0.640711	-0.733554	1	4.94986	0.378178	3.62018e-12
ENSG00000185100	ADSSL1	125	1.0564	0.957322	2.36697	0.0855942	0.0483863	0.0973781	1	0.0015268	-0.611271	0.0015268	1	-0.648026	-0.611271	-0.648026	1	8.34801	0.255578	0.189749
ENSG00000106624	AEBP1	207	1.12841	0.865587	1.36684	0.0615853	0.0335256	0.039043	1	0.199791	-0.610945	0.199791	1	-0.714618	-0.610945	-0.714618	1	6.88559	0.0191498	4.27041e-05
ENSG00000139154	AEBP2	246	1.0786	1.47415	0.824989	0.0651463	0.0494464	0.0282127	1	0.0858575	-0.807352	0.0858575	1	-0.52668	-0.807352	-0.52668	1	6.32419	0.114384	5.62141e-19
ENSG00000181026	AEN	305	0.989117	1.46782	0.778023	0.0470161	0.0428057	0.0149901	1	-0.0582172	-0.384762	-0.0582172	1	-0.693292	-0.384762	-0.693292	1	5.15583	0.408551	5.97569e-24
ENSG00000104964	AES	286	1.21101	0.980776	0.925202	0.0977392	0.0381478	0.0298763	1	0.0501691	-0.69356	0.0501691	1	-0.564918	-0.69356	-0.564918	1	9.36741	0.0158483	0.307353
ENSG00000196526	AFAP1	333	0.993531	0.853305	1.74152	0.0479705	0.0246142	0.0394819	1	-0.0363458	-0.68292	-0.0363458	1	-0.538838	-0.68292	-0.538838	1	5.42058	0.446406	3.24186e-09
ENSG00000157510	AFAP1L1	77	1.03791	1.44887	2.06892	0.0859845	0.0978038	0.116341	1	-0.0477825	-0.661143	-0.0477825	1	-0.504811	-0.661143	-0.504811	1	13.8565	0.330288	8.89163e-06
ENSG00000172493	AFF1	393	1.11096	1.00446	0.909843	0.0595544	0.0300779	0.0257081	1	-0.004445	-0.791503	-0.004445	1	-0.475537	-0.791503	-0.475537	1	5.97183	0.0315985	0.441042
ENSG00000144218	AFF3	129	1.00965	0.93122	2.50644	0.068012	0.0476349	0.105956	1	-0.0408191	-0.685351	-0.0408191	1	-0.562068	-0.685351	-0.562068	1	8.17776	0.443677	0.0756238
ENSG00000072364	AFF4	206	0.96662	0.827989	1.11344	0.0447437	0.0287187	0.0323226	1	0.038358	-0.723159	0.038358	1	-0.568329	-0.723159	-0.568329	1	5.4215	0.228259	4.71727e-09
ENSG00000223959	AFG3L1P	364	1.03583	1.16708	1.3699	0.0344151	0.0356538	0.0318347	1	0.0151605	-0.635605	0.0151605	1	-0.625889	-0.635605	-0.625889	1	5.95158	0.149255	1.97615e-06
ENSG00000141385	AFG3L2	167	1.09335	1.32402	0.704298	0.0406772	0.0462274	0.0183691	1	-0.000189934	-0.464621	-0.000189934	1	-0.718786	-0.464621	-0.718786	1	3.72453	0.0115013	2.96331e-11
ENSG00000183077	AFMID	246	1.03323	1.50624	0.918733	0.03536	0.0452597	0.0205295	1	-0.0254438	-0.603832	-0.0254438	1	-0.603262	-0.603832	-0.603262	1	4.6414	0.174154	5.29565e-24
ENSG00000081051	AFP	30	1.05555	3.35021	1.60648	0.163947	0.665066	0.100213	1	-0.301705	-0.67117	-0.301705	1	0.0298128	-0.67117	0.0298128	1	13.1025	0.36869	0.000748693
ENSG00000119844	AFTPH	119	1.06421	1.38417	1.42909	0.0660249	0.0636335	0.0553795	1	0.0673309	-0.685803	0.0673309	1	-0.62102	-0.685803	-0.62102	1	6.27481	0.166415	9.65746e-09
ENSG00000038002	AGA	96	1.12704	1.34014	1.32267	0.0897089	0.0795609	0.063825	1	0.0601747	-0.729865	0.0601747	1	-0.569407	-0.729865	-0.569407	1	8.75369	0.080042	2.30918e-05
ENSG00000157985	AGAP1	363	0.977597	1.56212	1.84791	0.0690522	0.0532483	0.0624066	1	-0.107814	-0.777455	-0.107814	1	-0.410893	-0.777455	-0.410893	1	8.35289	0.372899	3.54085e-23
ENSG00000133612	AGAP3	212	1.07436	0.981114	1.84461	0.0617917	0.0444239	0.0661446	1	-0.230249	-0.650132	-0.230249	1	-0.433514	-0.650132	-0.433514	1	10.0155	0.115106	0.335591
ENSG00000165923	AGBL2	15	0.78819	1.39626	3.27623	0.101176	0.153693	0.228111	1	-0.191614	-0.642962	-0.191614	1	-0.33626	-0.642962	-0.33626	1	9.77181	0.0291068	0.0120884
ENSG00000084693	AGBL5	221	0.983373	1.10592	0.815143	0.0470726	0.0394485	0.0207071	1	-0.0057073	-0.538467	-0.0057073	1	-0.665609	-0.538467	-0.665609	1	6.04173	0.362131	0.00390417
ENSG00000173744	AGFG1	306	1.01571	1.3153	1.37395	0.0419941	0.040548	0.0357298	1	-0.0869933	-0.698615	-0.0869933	1	-0.497287	-0.698615	-0.497287	1	6.09939	0.354281	5.89682e-14
ENSG00000164252	AGGF1	288	1.0406	1.09768	1.02126	0.038702	0.0290149	0.0209337	1	0.11092	-0.655035	0.11092	1	-0.655969	-0.655035	-0.655969	1	4.38209	0.147495	0.000432928
ENSG00000006530	AGK	17	1.2188	1.32874	0.900624	0.260325	0.239181	0.101173	1	-0.156918	-0.762483	-0.156918	1	-0.311594	-0.762483	-0.311594	1	10.9976	0.207377	0.0954541
ENSG00000162688	AGL	313	1.01199	0.758446	1.05868	0.0318591	0.0212074	0.0202126	1	-0.166773	-0.472633	-0.166773	1	-0.580814	-0.472633	-0.580814	1	5.17608	0.353511	1.21147e-25
ENSG00000123908	AGO2	329	0.991253	1.4003	1.23874	0.0518049	0.0535244	0.0362872	1	-0.0251934	-0.595384	-0.0251934	1	-0.622969	-0.595384	-0.622969	1	9.32129	0.433011	3.50141e-13
ENSG00000126070	AGO3	102	1.10672	1.19586	1.15584	0.0716112	0.0672973	0.0558124	1	-0.0446198	-0.755228	-0.0446198	1	-0.47749	-0.755228	-0.47749	1	8.21857	0.069662	0.00222959
ENSG00000169692	AGPAT2	255	1.10458	1.19037	0.961785	0.10973	0.0495603	0.0265901	1	-0.0230092	-0.424571	-0.0230092	1	-0.695237	-0.424571	-0.695237	1	8.44378	0.170728	7.75208e-05
ENSG00000026652	AGPAT4	351	0.991779	0.840097	1.486	0.0423242	0.0221981	0.0331335	1	-0.183686	-0.732277	-0.183686	1	-0.374507	-0.732277	-0.374507	1	4.82381	0.423052	1.8299e-12
ENSG00000155189	AGPAT5	333	1.14037	1.8459	0.822627	0.0445315	0.0576236	0.0197688	1	-0.0266833	-0.585158	-0.0266833	1	-0.641005	-0.585158	-0.641005	1	6.22825	0.000884481	3.35393e-38
ENSG00000158669	AGPAT6	276	1.06703	1.15787	0.887024	0.0558813	0.036402	0.019146	1	-0.0469441	-0.523109	-0.0469441	1	-0.638619	-0.523109	-0.638619	1	5.34196	0.115669	1.01743e-05
ENSG00000018510	AGPS	199	1.14972	1.04836	0.977845	0.0587033	0.0386862	0.0316581	1	-0.0517456	-0.712482	-0.0517456	1	-0.529703	-0.712482	-0.529703	1	5.79702	0.00576003	0.106372
ENSG00000135049	AGTPBP1	234	0.922581	1.31235	0.985209	0.0517064	0.0528438	0.0357154	1	0.00483899	-0.735601	0.00483899	1	-0.552923	-0.735601	-0.552923	1	7.55845	0.0678433	6.06464e-09
ENSG00000177674	AGTRAP	294	1.03188	1.46068	0.578632	0.0418783	0.0461676	0.0119783	1	0.0294421	-0.398227	0.0294421	1	-0.742142	-0.398227	-0.742142	1	5.2406	0.223571	1.16205e-20
ENSG00000153207	AHCTF1	264	1.15577	1.22812	1.47469	0.0680412	0.046657	0.0527299	1	-0.00288281	-0.786248	-0.00288281	1	-0.479407	-0.786248	-0.479407	1	8.00308	0.0114297	8.8478e-07
ENSG00000101444	AHCY	79	1.05166	1.29564	0.457624	0.0683935	0.0903896	0.0228075	1	0.0606718	-0.70077	0.0606718	1	-0.56797	-0.70077	-0.56797	1	8.12282	0.226176	0.000806876
ENSG00000168710	AHCYL1	31	1.08529	1.04726	1.09561	0.114361	0.0880806	0.0820328	1	-0.0146979	-0.714176	-0.0146979	1	-0.520468	-0.714176	-0.520468	1	7.54531	0.230997	0.297911
ENSG00000135541	AHI1	212	1.15411	1.11335	1.22174	0.0578362	0.0381375	0.0318035	1	-0.171608	-0.625794	-0.171608	1	-0.482093	-0.625794	-0.482093	1	5.94323	0.00415384	0.00165256
ENSG00000124942	AHNAK	58	0.947471	0.383581	4.56161	0.0952559	0.0281483	0.381231	1	0.120129	-0.679102	0.120129	1	-0.721568	-0.679102	-0.721568	1	9.35103	0.291781	3.90271e-29
ENSG00000100591	AHSA1	295	0.984444	1.27402	0.52422	0.0576829	0.0415852	0.0107885	1	0.0669616	-0.322728	0.0669616	1	-0.76788	-0.322728	-0.76788	1	5.89327	0.393799	1.02868e-10
ENSG00000173209	AHSA2	287	1.02785	0.792226	2.02103	0.0496449	0.0297583	0.0528604	1	-0.12528	-0.558679	-0.12528	1	-0.544805	-0.558679	-0.544805	1	8.63116	0.287652	1.03066e-11
ENSG00000169877	AHSP	30	1.5599	2.16373	1.60231	0.22763	0.31239	0.202639	1	-0.0239783	-0.931492	-0.0239783	1	-0.200711	-0.931492	-0.200711	1	8.84428	0.0102981	0.000455617
ENSG00000186063	AIDA	26	0.922369	0.875122	1.2192	0.0966955	0.106905	0.103888	1	0.243701	-0.740589	0.243701	1	-0.67034	-0.740589	-0.67034	1	8.85944	0.215143	0.127362
ENSG00000126878	AIF1L	182	1.25392	1.47426	0.547866	0.106234	0.0531732	0.014938	1	-0.0170121	-0.610739	-0.0170121	1	-0.621342	-0.610739	-0.621342	1	4.11672	0.00893887	2.70486e-16
ENSG00000146416	AIG1	165	0.958507	2.41494	0.862653	0.0730006	0.104596	0.0264448	1	-0.167109	-0.574625	-0.167109	1	-0.501289	-0.574625	-0.501289	1	7.7444	0.285278	1.09239e-28
ENSG00000176092	AIM1L	81	0.925161	1.99202	1.69312	0.0868264	0.121017	0.0631319	1	-0.188544	-0.594372	-0.188544	1	-0.415087	-0.594372	-0.415087	1	8.06953	0.195682	1.9501e-12
ENSG00000164022	AIMP1	287	1.13751	1.15271	0.693362	0.0421416	0.03382	0.0140539	1	-0.18979	-0.51108	-0.18979	1	-0.56159	-0.51108	-0.56159	1	5.02049	0.000618205	4.63672e-06
ENSG00000106305	AIMP2	349	0.948258	1.28201	0.578327	0.0350823	0.0374444	0.0119875	1	0.141739	-0.539837	0.141739	1	-0.735463	-0.539837	-0.735463	1	5.57899	0.0705759	2.2041e-13
ENSG00000110711	AIP	24	1.07852	0.758543	1.03071	0.120555	0.100696	0.0948228	1	0.349237	-0.721781	0.349237	1	-0.724442	-0.721781	-0.724442	1	4.03774	0.260959	0.0129325
ENSG00000129474	AJUBA	174	1.07534	0.90498	1.793	0.103568	0.043907	0.0659433	1	-0.162506	-0.566656	-0.162506	1	-0.510437	-0.566656	-0.510437	1	12.2737	0.233979	0.0159208
ENSG00000106992	AK1	129	0.974682	1.23794	1.06187	0.0774754	0.064307	0.0387398	1	-0.0793027	-0.422938	-0.0793027	1	-0.647662	-0.422938	-0.647662	1	8.40627	0.372188	0.000160328
ENSG00000004455	AK2	108	1.06341	1.38055	0.537345	0.0819311	0.0678434	0.0180499	1	-0.147576	-0.592692	-0.147576	1	-0.512261	-0.592692	-0.512261	1	6.7073	0.220357	8.30209e-08
ENSG00000147853	AK3	375	1.01094	0.859124	0.882405	0.0423331	0.0220624	0.0192087	1	0.104334	-0.743293	0.104334	1	-0.582877	-0.743293	-0.582877	1	4.64616	0.398119	2.55116e-10
ENSG00000162433	AK4	331	0.980289	2.32446	0.677698	0.0395822	0.062905	0.0158485	1	-0.10445	-0.6553	-0.10445	1	-0.529874	-0.6553	-0.529874	1	5.23414	0.309415	3.62951e-63
ENSG00000154027	AK5	21	0.695048	1.92345	2.33037	0.151689	0.271197	0.162263	1	-0.107949	-0.727708	-0.107949	1	-0.185285	-0.727708	-0.185285	1	9.40539	0.0298096	0.00157791
ENSG00000140057	AK7	57	1.07078	1.108	2.13057	0.0882816	0.0705824	0.0952905	1	-0.00995516	-0.496189	-0.00995516	1	-0.691417	-0.496189	-0.691417	1	7.32103	0.213089	0.0659138
ENSG00000155085	AK9	62	1.17781	1.38084	1.98046	0.091183	0.0932025	0.112471	1	-0.000815282	-0.754676	-0.000815282	1	-0.533779	-0.754676	-0.533779	1	7.09585	0.0279631	6.71173e-05
ENSG00000121057	AKAP1	292	1.08216	2.34208	1.09507	0.0568924	0.0772472	0.0271406	1	-0.016865	-0.547597	-0.016865	1	-0.666275	-0.547597	-0.666275	1	6.79574	0.0748846	4.32131e-47
ENSG00000108599	AKAP10	258	1.02158	1.12131	1.46093	0.0388873	0.0398472	0.037933	1	0.0467616	-0.616387	0.0467616	1	-0.637575	-0.616387	-0.637575	1	6.22349	0.289696	0.00128762
ENSG00000131016	AKAP12	359	1.05546	1.71304	1.01729	0.0521723	0.0539751	0.0233695	1	-0.063722	-0.496871	-0.063722	1	-0.661419	-0.496871	-0.661419	1	6.86789	0.144228	5.30885e-33
ENSG00000170776	AKAP13	402	1.13224	0.880371	0.969129	0.0487377	0.0228961	0.0205289	1	-0.0259868	-0.716775	-0.0259868	1	-0.520306	-0.716775	-0.520306	1	4.61076	0.00347548	1.40735e-07
ENSG00000241978	AKAP2	299	0.997073	2.2818	1.15861	0.0696731	0.0866191	0.0356214	1	-0.0695048	-0.637406	-0.0695048	1	-0.56204	-0.637406	-0.56204	1	9.50261	0.483257	8.99948e-38
ENSG00000118507	AKAP7	58	0.931192	1.79923	1.59716	0.115977	0.124973	0.0966512	1	0.136537	-0.718048	0.136537	1	-0.582907	-0.718048	-0.582907	1	12.7625	0.27771	1.8372e-08
ENSG00000105127	AKAP8	158	0.980607	1.47075	0.899915	0.0572404	0.0594122	0.0239037	1	-0.161436	-0.38678	-0.161436	1	-0.681185	-0.38678	-0.681185	1	4.81247	0.36761	2.10292e-13
ENSG00000011243	AKAP8L	30	1.10327	0.998066	1.27014	0.184747	0.0947661	0.118978	1	-0.108894	-0.736795	-0.108894	1	-0.466534	-0.736795	-0.466534	1	8.50303	0.290398	0.491932
ENSG00000127914	AKAP9	329	1.05261	1.01837	0.832645	0.029491	0.0260051	0.01665	1	0.0327971	-0.653642	0.0327971	1	-0.616681	-0.653642	-0.616681	1	4.13759	0.0376907	0.24027
ENSG00000166452	AKIP1	353	1.06366	0.823233	0.958601	0.0355082	0.0249202	0.0217205	1	0.0304829	-0.663736	0.0304829	1	-0.575108	-0.663736	-0.575108	1	5.8098	0.0369282	3.65026e-12
ENSG00000174574	AKIRIN1	327	1.02113	1.0942	0.556114	0.0340303	0.0304196	0.0098671	1	-0.0603804	-0.377942	-0.0603804	1	-0.686769	-0.377942	-0.686769	1	4.92929	0.267534	0.00106435
ENSG00000135334	AKIRIN2	305	1.00588	1.21859	0.708641	0.0341209	0.033251	0.0134124	1	-0.000320073	-0.477431	-0.000320073	1	-0.68481	-0.477431	-0.68481	1	4.51324	0.431617	1.07518e-10
ENSG00000117448	AKR1A1	348	1.03346	1.24791	0.503812	0.0355588	0.037879	0.0102265	1	-0.0329883	-0.445335	-0.0329883	1	-0.671549	-0.445335	-0.671549	1	5.94328	0.173679	1.07902e-10
ENSG00000085662	AKR1B1	296	1.05249	1.67531	0.435492	0.0453069	0.057605	0.0110055	1	0.017603	-0.507057	0.017603	1	-0.715465	-0.507057	-0.715465	1	6.95976	0.123808	1.38317e-26
ENSG00000053371	AKR7A2	183	0.921523	1.11894	0.682287	0.0456357	0.0422179	0.0165277	1	0.0115169	-0.415546	0.0115169	1	-0.734645	-0.415546	-0.734645	1	5.39924	0.0436081	0.00269198
ENSG00000142208	AKT1	176	1.11544	0.846448	1.48209	0.0691266	0.0397497	0.0496131	1	0.0163329	-0.504843	0.0163329	1	-0.685504	-0.504843	-0.685504	1	9.2411	0.0483639	7.9071e-05
ENSG00000204673	AKT1S1	115	1.04066	1.11446	0.896314	0.120488	0.0627278	0.0399105	1	0.151016	-0.614124	0.151016	1	-0.72699	-0.614124	-0.72699	1	7.03272	0.368208	0.0353602
ENSG00000105221	AKT2	229	1.00571	1.23221	1.13037	0.0498171	0.0451596	0.029235	1	-0.0510536	-0.530003	-0.0510536	1	-0.634214	-0.530003	-0.634214	1	7.08509	0.454436	2.94089e-07
ENSG00000117020	AKT3	248	1.09918	1.02854	2.0673	0.0663983	0.0407965	0.0770286	1	0.0529554	-0.775401	0.0529554	1	-0.521512	-0.775401	-0.521512	1	9.06163	0.0682667	0.242461
ENSG00000166971	AKTIP	40	1.02949	1.31661	1.20739	0.0919056	0.0918143	0.054471	1	-0.139703	-0.424008	-0.139703	1	-0.630147	-0.424008	-0.630147	1	5.30304	0.375076	0.000711454
ENSG00000148218	ALAD	232	0.982239	0.803865	1.52887	0.0483375	0.0260266	0.0343542	1	-0.0429539	-0.482418	-0.0429539	1	-0.653483	-0.482418	-0.653483	1	5.75529	0.356813	5.59532e-13
ENSG00000023330	ALAS1	234	1.20235	1.19248	0.812824	0.0862076	0.0409281	0.0185986	1	0.00664022	-0.445205	0.00664022	1	-0.705408	-0.445205	-0.705408	1	5.2191	0.00987796	2.20714e-06
ENSG00000170017	ALCAM	308	1.17009	1.06605	1.38975	0.104832	0.0442406	0.0552112	1	0.00561839	-0.768261	0.00561839	1	-0.464079	-0.768261	-0.464079	1	13.5825	0.0528659	0.0682396
ENSG00000161618	ALDH16A1	307	1.15475	1.09662	0.882381	0.0575829	0.0360572	0.0226095	1	0.133931	-0.671676	0.133931	1	-0.665838	-0.671676	-0.665838	1	5.5985	0.00379893	0.00388739
ENSG00000059573	ALDH18A1	259	1.14829	1.31212	0.640671	0.0639789	0.0463111	0.0145082	1	0.00581267	-0.370982	0.00581267	1	-0.723907	-0.370982	-0.723907	1	5.84196	0.0106256	5.22985e-11
ENSG00000184254	ALDH1A3	107	1.28424	0.625437	2.55	0.0997841	0.0396402	0.157096	1	-0.0041907	-0.637012	-0.0041907	1	-0.626695	-0.637012	-0.626695	1	12.6759	0.00264684	5.72611e-16
ENSG00000137124	ALDH1B1	311	1.02898	1.46453	0.712105	0.0369304	0.0424625	0.014096	1	0.0372634	-0.417231	0.0372634	1	-0.731514	-0.417231	-0.731514	1	4.91718	0.216585	4.71858e-24
ENSG00000072210	ALDH3A2	269	1.0313	1.51205	0.689381	0.0601939	0.0766004	0.0220282	1	-0.109218	-0.279614	-0.109218	1	-0.760028	-0.279614	-0.760028	1	10.6397	0.301757	6.77085e-11
ENSG00000159423	ALDH4A1	323	1.28587	2.07502	0.93229	0.0855954	0.0875634	0.0278707	1	-0.00491397	-0.4813	-0.00491397	1	-0.726306	-0.4813	-0.726306	1	9.14714	0.000468661	5.93953e-29
ENSG00000112294	ALDH5A1	115	1.01722	1.27557	2.30231	0.074966	0.0644481	0.0905885	1	-0.100682	-0.601093	-0.100682	1	-0.547392	-0.601093	-0.547392	1	9.98755	0.409379	2.0113e-05
ENSG00000119711	ALDH6A1	253	1.15442	1.01347	1.02465	0.0488656	0.0313333	0.0218461	1	-0.0754636	-0.516907	-0.0754636	1	-0.623235	-0.516907	-0.623235	1	4.63757	0.000885681	0.33381
ENSG00000164904	ALDH7A1	382	1.03846	1.20286	0.575613	0.0503621	0.0353363	0.0123499	1	0.0230893	-0.578833	0.0230893	1	-0.655093	-0.578833	-0.655093	1	5.95032	0.222754	9.66422e-09
ENSG00000143149	ALDH9A1	303	0.994397	1.32969	0.640951	0.0470534	0.0369964	0.0121522	1	0.0543476	-0.462652	0.0543476	1	-0.720964	-0.462652	-0.720964	1	4.55271	0.452647	2.49853e-17
ENSG00000149925	ALDOA	76	1.24943	1.0427	0.41306	0.209439	0.0869619	0.0209768	1	-0.230381	-0.557202	-0.230381	1	-0.48877	-0.557202	-0.48877	1	10.5656	0.118764	0.312435
ENSG00000109107	ALDOC	38	0.506136	1.70033	0.766197	0.376431	0.168988	0.0436434	1	-0.414118	-0.281595	-0.414118	1	-0.579892	-0.281595	-0.579892	1	4.84201	0.0990364	0.000102635
ENSG00000033011	ALG1	327	1.04985	1.49731	0.701857	0.0352865	0.0474575	0.0154475	1	0.0227922	-0.508809	0.0227922	1	-0.693043	-0.508809	-0.693043	1	6.27595	0.0793597	1.27377e-22
ENSG00000139133	ALG10	86	1.07485	1.28751	1.78193	0.0756416	0.0698936	0.076888	1	0.0651603	-0.678406	0.0651603	1	-0.646661	-0.678406	-0.646661	1	6.49008	0.162651	4.56541e-05
ENSG00000253710	ALG11	277	0.983564	1.18651	0.907389	0.0338623	0.035079	0.0183367	1	0.127065	-0.52528	0.127065	1	-0.72476	-0.52528	-0.72476	1	4.48475	0.313902	1.09659e-07
ENSG00000182858	ALG12	120	0.927646	1.21569	1.0667	0.0602384	0.0582707	0.0363805	1	0.0519417	-0.491631	0.0519417	1	-0.719102	-0.491631	-0.719102	1	4.26513	0.116064	0.000164153
ENSG00000172339	ALG14	92	1.04769	0.859921	2.41428	0.0847001	0.0475963	0.124275	1	0.109839	-0.725364	0.109839	1	-0.621568	-0.725364	-0.621568	1	9.96631	0.287404	0.00207197
ENSG00000189366	ALG1L	171	1.0423	1.47259	2.04255	0.0721753	0.0764953	0.0852415	1	-0.131201	-0.641932	-0.131201	1	-0.507676	-0.641932	-0.507676	1	11.0112	0.279287	2.36989e-09
ENSG00000251287	ALG1L2	318	0.924686	0.542041	2.75061	0.0422686	0.0175673	0.0726736	1	-0.141254	-0.756758	-0.141254	1	-0.377324	-0.756758	-0.377324	1	6.17265	0.0378735	6.14867e-81
ENSG00000119523	ALG2	59	1.80475	1.31641	0.742383	0.306465	0.0736184	0.0339785	1	-0.0594613	-0.602547	-0.0594613	1	-0.600217	-0.602547	-0.600217	1	3.8272	0.00556142	3.47257e-05
ENSG00000214160	ALG3	172	0.980531	1.5125	0.560249	0.0864513	0.0581455	0.0145536	1	-0.0703964	-0.369236	-0.0703964	1	-0.713471	-0.369236	-0.713471	1	4.77892	0.411045	7.10786e-16
ENSG00000120697	ALG5	107	0.976364	1.27017	0.734773	0.0701797	0.0574667	0.0272714	1	-0.00878094	-0.680779	-0.00878094	1	-0.571621	-0.680779	-0.571621	1	6.56325	0.368474	3.98254e-06
ENSG00000088035	ALG6	259	1.11104	1.53687	0.744042	0.0517447	0.0463248	0.0150393	1	-0.132331	-0.414666	-0.132331	1	-0.665194	-0.414666	-0.665194	1	4.3974	0.0164084	1.51034e-25
ENSG00000159063	ALG8	321	0.975887	1.22017	0.580663	0.0469719	0.0376427	0.0132129	1	0.0422423	-0.566007	0.0422423	1	-0.668333	-0.566007	-0.668333	1	6.2981	0.304034	6.14242e-09
ENSG00000100601	ALKBH1	275	0.976231	1.43866	1.17433	0.0463458	0.0481779	0.0283472	1	-0.0879276	-0.502146	-0.0879276	1	-0.645884	-0.502146	-0.645884	1	6.34263	0.304231	9.56138e-18
ENSG00000189046	ALKBH2	28	0.869256	1.39946	1.10608	0.0987912	0.149984	0.0881778	1	0.297455	-0.670009	0.297455	1	-0.730448	-0.670009	-0.730448	1	10.1019	0.0988332	0.00667016
ENSG00000160993	ALKBH4	177	1.05179	1.45539	0.91102	0.0520822	0.0568499	0.0237408	1	0.00550234	-0.496709	0.00550234	1	-0.657319	-0.496709	-0.657319	1	5.36695	0.160716	7.90233e-14
ENSG00000091542	ALKBH5	290	1.1377	1.10095	0.820648	0.0442131	0.0323219	0.0163699	1	0.11408	-0.495414	0.11408	1	-0.729955	-0.495414	-0.729955	1	4.62273	0.0010143	0.00098573
ENSG00000125652	ALKBH7	68	1.06616	1.18056	0.574582	0.081185	0.0762705	0.0271811	1	-0.0451709	-0.47857	-0.0451709	1	-0.65783	-0.47857	-0.65783	1	7.0684	0.209057	0.0104526
ENSG00000137760	ALKBH8	76	1.05038	1.78556	1.34597	0.0631764	0.121999	0.0577356	1	-0.0384768	-0.662782	-0.0384768	1	-0.507506	-0.662782	-0.507506	1	7.51118	0.213909	5.60786e-09
ENSG00000116127	ALMS1	314	1.05338	1.37017	1.70603	0.0594771	0.0588844	0.0707723	1	0.0419828	-0.776786	0.0419828	1	-0.540643	-0.776786	-0.540643	1	10.3224	0.185079	5.48799e-10
ENSG00000262943	ALOX12P2	264	1.03627	1.30939	2.13461	0.0577242	0.0512752	0.0674802	1	-0.175386	-0.664063	-0.175386	1	-0.452685	-0.664063	-0.452685	1	9.26193	0.265169	2.73074e-09
ENSG00000162551	ALPL	357	1.22101	2.18003	0.541518	0.0715405	0.0835985	0.0148696	1	-0.039785	-0.481079	-0.039785	1	-0.704851	-0.481079	-0.704851	1	8.46599	0.00108252	1.6704e-36
ENSG00000003393	ALS2	242	0.994725	1.0523	1.23293	0.0371195	0.0324601	0.0282099	1	-0.0713072	-0.596839	-0.0713072	1	-0.5895	-0.596839	-0.5895	1	4.92029	0.443552	0.0542412
ENSG00000242110	AMACR	292	1.15394	1.31353	1.4251	0.0570981	0.0402404	0.0361923	1	0.0228217	-0.686095	0.0228217	1	-0.572488	-0.686095	-0.572488	1	5.8344	0.00371343	5.99442e-14
ENSG00000110497	AMBRA1	166	1.0086	1.01366	1.76009	0.0600253	0.0481277	0.0677771	1	-0.123678	-0.660489	-0.123678	1	-0.507135	-0.660489	-0.507135	1	8.66112	0.443124	0.388417
ENSG00000123505	AMD1	139	1.06108	1.37723	0.640884	0.0741709	0.0646099	0.0195059	1	-0.0179946	-0.325894	-0.0179946	1	-0.754992	-0.325894	-0.754992	1	5.86638	0.205832	1.84214e-08
ENSG00000162066	AMDHD2	20	0.902	1.44321	1.28513	0.0860512	0.144106	0.114602	1	0.0934495	-0.757371	0.0934495	1	-0.573087	-0.757371	-0.573087	1	4.6745	0.135279	0.00342654
ENSG00000159461	AMFR	279	0.98499	0.869285	1.60981	0.0408612	0.0288455	0.0402418	1	-0.0265352	-0.648757	-0.0265352	1	-0.568149	-0.648757	-0.568149	1	5.92147	0.356824	4.36408e-06
ENSG00000139211	AMIGO2	140	1.13231	0.905289	1.89532	0.104607	0.0819365	0.120681	1	0.010368	-0.455771	0.010368	1	-0.797628	-0.455771	-0.797628	1	15.5456	0.10404	0.124866
ENSG00000176020	AMIGO3	195	0.931328	1.15663	1.68567	0.0603111	0.0600836	0.0562834	1	-0.0236111	-0.45232	-0.0236111	1	-0.668038	-0.45232	-0.668038	1	11.031	0.128139	0.00492843
ENSG00000144233	AMMECR1L	177	1.00534	1.26287	0.91656	0.0422239	0.0425352	0.0225619	1	0.0256201	-0.567995	0.0256201	1	-0.666694	-0.567995	-0.666694	1	4.65191	0.449796	2.20726e-09
ENSG00000151743	AMN1	232	1.08802	0.935236	1.18817	0.0518012	0.031251	0.0284162	1	0.0722963	-0.587145	0.0722963	1	-0.66714	-0.587145	-0.66714	1	5.62334	0.0453295	0.019674
ENSG00000166025	AMOTL1	285	1.09284	0.878218	1.1533	0.0550391	0.0334503	0.0332497	1	-0.0247462	-0.661533	-0.0247462	1	-0.579612	-0.661533	-0.579612	1	6.90649	0.0463768	0.000161698
ENSG00000114019	AMOTL2	203	1.03042	0.828217	1.2535	0.0486064	0.0375473	0.0363408	1	0.0818152	-0.436587	0.0818152	1	-0.742613	-0.436587	-0.742613	1	6.89398	0.266064	4.17102e-06
ENSG00000116337	AMPD2	223	1.07328	1.2891	1.27315	0.0587319	0.0454341	0.0315859	1	-0.093139	-0.427604	-0.093139	1	-0.65486	-0.427604	-0.65486	1	7.35882	0.106719	5.66545e-10
ENSG00000078053	AMPH	275	1.10756	1.18544	1.81743	0.0683143	0.0541196	0.0637644	1	0.00962547	-0.663336	0.00962547	1	-0.60353	-0.663336	-0.60353	1	10.6828	0.0582647	0.000353099
ENSG00000145020	AMT	230	1.20125	1.57471	0.783335	0.0595119	0.0583715	0.0188827	1	-0.163901	-0.341203	-0.163901	1	-0.684946	-0.341203	-0.684946	1	5.97502	0.000424058	1.41828e-19
ENSG00000240038	AMY2B	28	0.305511	1.28138	2.27964	0.18196	0.337994	0.448295	1	0.206199	-0.633268	0.206199	1	-0.763968	-0.633268	-0.763968	1	55.7508	0.000396047	0.206508
ENSG00000153107	ANAPC1	322	1.01702	1.38355	1.13625	0.0519862	0.0480902	0.03198	1	0.051368	-0.668225	0.051368	1	-0.628122	-0.668225	-0.628122	1	7.33955	0.371778	1.37025e-14
ENSG00000164162	ANAPC10	50	0.907528	1.27285	0.830794	0.0685813	0.0699241	0.0409392	1	-0.0798463	-0.728632	-0.0798463	1	-0.469069	-0.728632	-0.469069	1	4.21194	0.0920022	0.000151351
ENSG00000141552	ANAPC11	33	1.26004	1.14024	0.447631	0.238369	0.120315	0.034471	1	0.370966	-0.540957	0.370966	1	-0.845489	-0.540957	-0.845489	1	7.11068	0.141996	0.126472
ENSG00000129055	ANAPC13	125	0.944922	1.12298	0.733846	0.040558	0.0422507	0.0209958	1	-0.0521235	-0.568801	-0.0521235	1	-0.612411	-0.568801	-0.612411	1	4.51501	0.0884839	0.00214349
ENSG00000110200	ANAPC15	49	1.11805	1.17259	0.598208	0.0974484	0.0833469	0.0257782	1	-0.358817	-0.104597	-0.358817	1	-0.734346	-0.104597	-0.734346	1	3.93681	0.115955	0.0220105
ENSG00000166295	ANAPC16	40	0.950713	1.15429	0.670067	0.0837393	0.0869564	0.0458772	1	0.398977	-0.78957	0.398977	1	-0.746034	-0.78957	-0.746034	1	6.00997	0.27986	0.0421166
ENSG00000176248	ANAPC2	57	0.936168	1.23135	1.33193	0.16887	0.11054	0.0873441	1	0.13496	-0.539857	0.13496	1	-0.749057	-0.539857	-0.749057	1	11.9264	0.353459	0.0205337
ENSG00000053900	ANAPC4	292	0.993687	1.54056	0.834488	0.0450195	0.0467138	0.0175442	1	-0.0134442	-0.492473	-0.0134442	1	-0.678969	-0.492473	-0.678969	1	5.24554	0.444287	5.29637e-26
ENSG00000089053	ANAPC5	37	0.958636	1.11644	0.581601	0.106597	0.10911	0.0509135	1	0.0204699	-0.811355	0.0204699	1	-0.421423	-0.811355	-0.421423	1	6.80253	0.350203	0.146697
ENSG00000196510	ANAPC7	104	1.1982	1.31303	0.616984	0.0749814	0.0562894	0.0236321	1	-0.130365	-0.730462	-0.130365	1	-0.439943	-0.730462	-0.439943	1	5.42647	0.00475948	1.10006e-07
ENSG00000214274	ANG	92	0.982548	0.774995	1.98003	0.0756494	0.0603339	0.108732	1	-0.000779691	-0.48385	-0.000779691	1	-0.744835	-0.48385	-0.744835	1	8.83656	0.409039	0.000168638
ENSG00000013523	ANGEL1	203	1.07465	1.27895	1.16865	0.0699373	0.050102	0.0319748	1	-0.072428	-0.529141	-0.072428	1	-0.634672	-0.529141	-0.634672	1	6.91314	0.143554	4.12217e-08
ENSG00000174606	ANGEL2	204	0.992947	1.25328	1.00931	0.0462021	0.0434016	0.0276442	1	-0.0296089	-0.59408	-0.0296089	1	-0.617023	-0.59408	-0.617023	1	5.67869	0.439409	1.05887e-08
ENSG00000091879	ANGPT2	253	1.00196	0.555633	2.58864	0.0679758	0.0280133	0.105675	1	0.04988	-0.620578	0.04988	1	-0.701365	-0.620578	-0.701365	1	9.29085	0.48851	5.55294e-40
ENSG00000167772	ANGPTL4	41	1.18903	0.826164	3.54359	0.166591	0.0835225	0.430741	1	0.234687	-0.778862	0.234687	1	-0.688365	-0.778862	-0.688365	1	18.2345	0.131806	0.0220975
ENSG00000145362	ANK2	395	1.05891	1.03639	1.90692	0.0890937	0.0285892	0.0745442	1	-0.139069	-0.908849	-0.139069	1	-0.187832	-0.908849	-0.187832	1	5.83668	0.254423	0.101897
ENSG00000151150	ANK3	310	1.01064	1.53684	1.32538	0.0653837	0.049899	0.0427722	1	0.0413635	-0.789487	0.0413635	1	-0.494339	-0.789487	-0.494339	1	7.73706	0.435447	2.02932e-23
ENSG00000151687	ANKAR	111	1.02881	0.986292	2.95302	0.0673824	0.0477833	0.104301	1	-0.191656	-0.507497	-0.191656	1	-0.558025	-0.507497	-0.558025	1	7.12275	0.33492	0.387378
ENSG00000166839	ANKDD1A	301	1.10007	0.554804	2.19596	0.0612288	0.0197443	0.0705919	1	0.121246	-0.783979	0.121246	1	-0.555773	-0.783979	-0.555773	1	7.93467	0.0516241	1.10543e-66
ENSG00000132623	ANKEF1	285	0.979331	1.56852	1.04887	0.0402921	0.0427121	0.0214004	1	-0.0962019	-0.566961	-0.0962019	1	-0.591124	-0.566961	-0.591124	1	4.72852	0.304183	5.32967e-32
ENSG00000185722	ANKFY1	215	1.15045	1.39156	1.24242	0.0712039	0.0737511	0.0523439	1	0.0446153	-0.662192	0.0446153	1	-0.634799	-0.662192	-0.634799	1	12.1444	0.0178851	1.38586e-07
ENSG00000154122	ANKH	104	1.07989	0.930028	2.24897	0.111879	0.0622173	0.127947	1	-0.176336	-0.676548	-0.176336	1	-0.469937	-0.676548	-0.469937	1	11.8044	0.238419	0.131705
ENSG00000131503	ANKHD1	200	1.11038	1.1496	0.876862	0.0541015	0.0396289	0.0292182	1	-0.0191636	-0.808928	-0.0191636	1	-0.435315	-0.808928	-0.435315	1	5.76876	0.0213305	0.000105817
ENSG00000001629	ANKIB1	266	1.07524	1.08281	1.40287	0.0456492	0.0383327	0.0391493	1	-0.043412	-0.658568	-0.043412	1	-0.554168	-0.658568	-0.554168	1	7.13163	0.0502408	0.015826
ENSG00000160117	ANKLE1	268	1.1593	1.11817	1.2903	0.0696821	0.0411781	0.04316	1	-0.12102	-0.763478	-0.12102	1	-0.391722	-0.763478	-0.391722	1	8.89935	0.0115188	0.00221941
ENSG00000176915	ANKLE2	324	1.02196	1.1259	1.01925	0.0435633	0.0315683	0.0212141	1	0.0277136	-0.579803	0.0277136	1	-0.653579	-0.579803	-0.653579	1	5.23521	0.307266	4.12468e-05
ENSG00000144504	ANKMY1	230	1.04445	1.04699	2.53433	0.0571588	0.0429065	0.0792497	1	-0.0801564	-0.62236	-0.0801564	1	-0.579298	-0.62236	-0.579298	1	8.40631	0.218807	0.137293
ENSG00000106524	ANKMY2	370	1.04625	0.847241	1.34742	0.0510581	0.022154	0.0253778	1	0.120874	-0.591739	0.120874	1	-0.675634	-0.591739	-0.675634	1	5.02938	0.182809	1.17931e-11
ENSG00000164331	ANKRA2	152	0.896992	1.02159	1.65931	0.0550798	0.0409891	0.0545645	1	-0.0198938	-0.658464	-0.0198938	1	-0.576571	-0.658464	-0.576571	1	6.45817	0.0317121	0.299597
ENSG00000148677	ANKRD1	82	1.08339	0.500186	5.05954	0.127358	0.0662319	0.655455	1	-0.11155	-0.434797	-0.11155	1	-0.798293	-0.434797	-0.798293	1	18.3153	0.257263	3.315e-11
ENSG00000088448	ANKRD10	374	1.02375	1.06799	0.600011	0.0365905	0.0323626	0.013677	1	0.0755342	-0.621299	0.0755342	1	-0.650845	-0.621299	-0.650845	1	6.47036	0.258313	0.018157
ENSG00000167522	ANKRD11	356	0.991166	1.22633	1.06181	0.0498273	0.0392184	0.0304683	1	-0.101156	-0.746069	-0.101156	1	-0.442096	-0.746069	-0.442096	1	7.0729	0.429687	8.62549e-09
ENSG00000101745	ANKRD12	279	0.92523	1.17883	0.950406	0.0404527	0.0379888	0.0234695	1	-0.0497121	-0.643187	-0.0497121	1	-0.56912	-0.643187	-0.56912	1	6.05105	0.0328114	1.98815e-06
ENSG00000076513	ANKRD13A	113	0.992738	0.899512	1.69869	0.0494995	0.0405549	0.0581596	1	-0.0552201	-0.544922	-0.0552201	1	-0.626739	-0.544922	-0.626739	1	6.31049	0.441813	0.00736935
ENSG00000118454	ANKRD13C	187	1.11482	1.22488	0.950833	0.0506044	0.0393704	0.0257647	1	0.082703	-0.685904	0.082703	1	-0.624662	-0.685904	-0.624662	1	5.02904	0.012216	2.21202e-08
ENSG00000172932	ANKRD13D	71	0.966235	0.962596	1.89579	0.0834191	0.0540076	0.0903957	1	-0.0931277	-0.701452	-0.0931277	1	-0.476427	-0.701452	-0.476427	1	7.07353	0.34346	0.24547
ENSG00000134461	ANKRD16	138	1.41061	1.48048	1.97029	0.10216	0.0803003	0.101469	1	-0.0208376	-0.736525	-0.0208376	1	-0.520016	-0.736525	-0.520016	1	11.1534	4.82795e-05	9.27212e-09
ENSG00000132466	ANKRD17	348	0.961037	1.21982	0.927778	0.0401428	0.0377237	0.0214603	1	-0.0366147	-0.601965	-0.0366147	1	-0.610182	-0.601965	-0.610182	1	6.16619	0.16621	6.47042e-09
ENSG00000180071	ANKRD18A	44	1.02174	1.76878	2.35131	0.138795	0.171901	0.193703	1	0.12773	-0.721482	0.12773	1	-0.607811	-0.721482	-0.607811	1	15.8123	0.438158	3.00539e-05
ENSG00000159712	ANKRD18CP	285	1.00025	2.70974	0.93377	0.0707075	0.110815	0.0451263	1	0.117632	-0.853396	0.117632	1	-0.490229	-0.853396	-0.490229	1	11.3188	0.498598	1.16572e-39
ENSG00000187984	ANKRD19P	203	0.964969	0.842158	2.7676	0.0980792	0.0609451	0.144699	1	-0.0805136	-0.715158	-0.0805136	1	-0.48953	-0.715158	-0.48953	1	17.361	0.360672	0.00515309
ENSG00000107890	ANKRD26	240	1.14547	0.878671	1.26272	0.060472	0.034796	0.0380902	1	-0.00752718	-0.653352	-0.00752718	1	-0.587886	-0.653352	-0.587886	1	7.20121	0.00845787	0.000291163
ENSG00000105186	ANKRD27	296	1.24187	1.58112	0.990119	0.05719	0.060122	0.0269436	1	0.0559719	-0.539939	0.0559719	1	-0.698591	-0.539939	-0.698591	1	7.45073	1.5689e-05	1.15264e-19
ENSG00000206560	ANKRD28	257	0.963817	1.50395	1.72537	0.0506071	0.0551103	0.0557948	1	0.00246364	-0.728304	0.00246364	1	-0.542493	-0.728304	-0.542493	1	7.39592	0.237637	9.99469e-18
ENSG00000154065	ANKRD29	23	1.17989	3.22245	2.01327	0.151031	0.427716	0.173615	1	0.179152	-0.779946	0.179152	1	-0.477452	-0.779946	-0.477452	1	12.22	0.123785	2.19316e-05
ENSG00000133302	ANKRD32	279	1.00964	1.12709	0.941477	0.0439037	0.035734	0.0233955	1	-0.00216115	-0.666637	-0.00216115	1	-0.592438	-0.666637	-0.592438	1	5.40605	0.413144	0.000220985
ENSG00000135976	ANKRD36	155	1.00147	0.998274	1.47098	0.0429812	0.0348743	0.0429977	1	-0.0669312	-0.667684	-0.0669312	1	-0.555446	-0.667684	-0.555446	1	4.66101	0.48634	0.480294
ENSG00000196912	ANKRD36B	184	0.958489	0.86659	1.58134	0.0383721	0.0281875	0.036968	1	-0.0855605	-0.532049	-0.0855605	1	-0.601924	-0.532049	-0.601924	1	4.46779	0.14039	2.22368e-06
ENSG00000174501	ANKRD36C	67	0.97188	0.961824	1.46327	0.0870848	0.0541278	0.0766283	1	-0.147383	-0.730107	-0.147383	1	-0.443111	-0.730107	-0.443111	1	6.98112	0.373909	0.241593
ENSG00000186352	ANKRD37	83	1.03008	1.26281	2.60841	0.0831983	0.0767832	0.148001	1	0.0784737	-0.772749	0.0784737	1	-0.523956	-0.772749	-0.523956	1	9.82703	0.359324	0.000489771
ENSG00000154945	ANKRD40	284	1.02485	1.12842	0.690864	0.05426	0.0422194	0.0182775	1	0.0717385	-0.529361	0.0717385	1	-0.69234	-0.529361	-0.69234	1	7.69966	0.323666	0.00128725
ENSG00000137494	ANKRD42	192	0.952954	1.04606	1.85479	0.0566149	0.0482223	0.0668694	1	-0.030482	-0.600647	-0.030482	1	-0.652786	-0.600647	-0.652786	1	8.49409	0.203516	0.170355
ENSG00000183831	ANKRD45	25	1.24865	1.38431	1.8981	0.259231	0.158241	0.244314	1	0.379377	-0.856576	0.379377	1	-0.677877	-0.856576	-0.677877	1	15.0453	0.173942	0.0118902
ENSG00000186106	ANKRD46	317	1.00906	1.10762	0.9881	0.0435651	0.0323271	0.0193299	1	-0.0570143	-0.487692	-0.0570143	1	-0.657543	-0.487692	-0.657543	1	5.15621	0.417695	0.000487643
ENSG00000168876	ANKRD49	234	1.02455	1.12946	1.26489	0.0379116	0.0359352	0.0263711	1	-0.0848209	-0.448043	-0.0848209	1	-0.65974	-0.448043	-0.65974	1	5.01222	0.258989	0.000192838
ENSG00000151458	ANKRD50	121	1.23206	1.08949	1.31201	0.078516	0.0481355	0.0518552	1	0.111165	-0.711278	0.111165	1	-0.621126	-0.711278	-0.621126	1	6.28926	0.00188459	0.0327542
ENSG00000139645	ANKRD52	65	1.15764	1.43372	1.70705	0.162793	0.198057	0.17976	1	-0.0393326	-0.505067	-0.0393326	1	-0.714811	-0.505067	-0.714811	1	21.2831	0.16831	0.0161517
ENSG00000100124	ANKRD54	149	0.95048	1.17261	1.08342	0.0660127	0.0497824	0.031603	1	-0.0475768	-0.541962	-0.0475768	1	-0.633845	-0.541962	-0.633845	1	5.93581	0.227185	0.00034548
ENSG00000135299	ANKRD6	304	1.10873	0.497847	1.98058	0.0559511	0.0165801	0.050436	1	-0.046887	-0.675074	-0.046887	1	-0.526008	-0.675074	-0.526008	1	6.66207	0.026455	1.1024e-93
ENSG00000156381	ANKRD9	38	1.37696	1.1563	1.62076	0.204144	0.143154	0.189162	1	0.0930405	-0.700412	0.0930405	1	-0.656435	-0.700412	-0.656435	1	14.9978	0.0366427	0.14118
ENSG00000064999	ANKS1A	332	1.06836	1.26951	1.46951	0.0629805	0.0524234	0.0529672	1	0.0369316	-0.726302	0.0369316	1	-0.575883	-0.726302	-0.575883	1	10.3325	0.139249	2.35033e-07
ENSG00000185046	ANKS1B	211	1.08706	0.629043	3.17925	0.102307	0.0283619	0.151199	1	-0.11049	-0.810231	-0.11049	1	-0.346389	-0.810231	-0.346389	1	11.8989	0.19787	3.18673e-29
ENSG00000168096	ANKS3	277	1.09778	1.21527	1.29458	0.0435283	0.0359901	0.0280878	1	-0.00738123	-0.570147	-0.00738123	1	-0.632576	-0.570147	-0.632576	1	5.40597	0.0127359	3.4444e-09
ENSG00000165138	ANKS6	152	1.11511	1.45805	1.44964	0.0861557	0.0789656	0.066473	1	-0.12735	-0.71666	-0.12735	1	-0.431466	-0.71666	-0.431466	1	11.1422	0.0917878	1.9103e-08
ENSG00000163516	ANKZF1	159	0.977006	1.19279	1.04673	0.0512383	0.0423255	0.0257334	1	0.0192917	-0.533132	0.0192917	1	-0.662072	-0.533132	-0.662072	1	4.29653	0.327109	5.25186e-06
ENSG00000011426	ANLN	330	1.02949	1.40555	0.871781	0.0427342	0.0453345	0.019628	1	0.0494627	-0.470351	0.0494627	1	-0.731662	-0.470351	-0.731662	1	6.38766	0.245339	1.4007e-17
ENSG00000160746	ANO10	295	1.10121	1.25234	0.825805	0.0530372	0.0367565	0.0165025	1	-0.109042	-0.46419	-0.109042	1	-0.639232	-0.46419	-0.639232	1	5.38566	0.0286678	1.99572e-11
ENSG00000177119	ANO6	271	0.902433	1.26131	1.32278	0.0437356	0.0412458	0.051639	1	-0.0178354	-0.864113	-0.0178354	1	-0.372675	-0.864113	-0.372675	1	6.69976	0.0132599	4.97554e-10
ENSG00000146205	ANO7	93	0.962313	1.31349	2.44514	0.0620026	0.0582922	0.0871696	1	-0.144809	-0.585399	-0.144809	1	-0.537766	-0.585399	-0.537766	1	6.64932	0.272417	2.952e-07
ENSG00000140350	ANP32A	150	1.09499	1.08667	0.655527	0.0527128	0.0410523	0.0198492	1	-0.0504204	-0.663279	-0.0504204	1	-0.555943	-0.663279	-0.555943	1	5.68559	0.036794	0.0182199
ENSG00000136938	ANP32B	36	0.948444	0.985951	0.588239	0.174939	0.123151	0.0474378	1	-0.397971	-0.551994	-0.397971	1	-0.439015	-0.551994	-0.439015	1	10.2532	0.385031	0.454935
ENSG00000143401	ANP32E	126	0.704574	1.37301	0.689403	0.0821063	0.0573133	0.0714271	1	0.0285024	-0.970082	0.0285024	1	-0.218032	-0.970082	-0.218032	1	5.93072	0.000231414	8.6535e-10
ENSG00000169604	ANTXR1	302	0.988027	1.44097	1.04321	0.06099	0.051211	0.0408537	1	0.0539199	-0.832739	0.0539199	1	-0.495936	-0.832739	-0.495936	1	7.30844	0.422247	2.11291e-16
ENSG00000163297	ANTXR2	158	1.06998	1.1488	2.06178	0.0619308	0.0480042	0.0703241	1	0.0144491	-0.673192	0.0144491	1	-0.605239	-0.673192	-0.605239	1	6.43702	0.13011	0.0011508
ENSG00000122359	ANXA11	294	1.01603	1.10137	0.790853	0.0642981	0.0330567	0.0156396	1	-0.122939	-0.377242	-0.122939	1	-0.65539	-0.377242	-0.65539	1	5.64798	0.401664	0.00118473
ENSG00000182718	ANXA2	229	1.10217	1.08019	0.837336	0.077742	0.0504375	0.0290747	1	-0.137696	-0.554056	-0.137696	1	-0.583118	-0.554056	-0.583118	1	10.6784	0.0950578	0.0566347
ENSG00000138772	ANXA3	243	1.10223	0.720912	1.83977	0.0777268	0.0388913	0.0785188	1	-0.0554813	-0.634954	-0.0554813	1	-0.498878	-0.634954	-0.498878	1	19.1146	0.0948362	4.44771e-12
ENSG00000196975	ANXA4	172	0.978357	0.882813	1.74481	0.0672101	0.0422161	0.0629518	1	-0.359898	-0.460155	-0.359898	1	-0.501025	-0.460155	-0.501025	1	9.44451	0.373917	0.00306301
ENSG00000164111	ANXA5	294	0.899209	0.948616	0.533191	0.0344941	0.0317344	0.0118626	1	0.118134	-0.513206	0.118134	1	-0.726265	-0.513206	-0.726265	1	5.66641	0.00187546	0.0532442
ENSG00000197043	ANXA6	307	1.00389	0.637526	1.01042	0.0619011	0.0215996	0.0223823	1	-0.118261	-0.492624	-0.118261	1	-0.587389	-0.492624	-0.587389	1	7.16906	0.474957	1.72095e-45
ENSG00000138279	ANXA7	71	0.903401	1.06242	0.677044	0.0727718	0.0923311	0.032478	1	-0.320815	-0.258171	-0.320815	1	-0.649965	-0.258171	-0.649965	1	6.83162	0.094404	0.250666
ENSG00000138660	AP1AR	62	1.25643	1.24299	0.875814	0.139914	0.140152	0.0742299	1	0.151904	-0.730765	0.151904	1	-0.661945	-0.730765	-0.661945	1	14.0428	0.0359407	0.0440906
ENSG00000100280	AP1B1	271	1.07958	1.07889	0.781601	0.061023	0.0351096	0.0166986	1	0.0152785	-0.421857	0.0152785	1	-0.725003	-0.421857	-0.725003	1	5.35673	0.0966641	0.0127269
ENSG00000166747	AP1G1	230	1.02146	1.44352	1.07753	0.0512438	0.0555772	0.0335391	1	0.0504209	-0.656369	0.0504209	1	-0.636463	-0.656369	-0.636463	1	7.38539	0.337913	3.59929e-14
ENSG00000213983	AP1G2	174	1.04276	1.1292	0.994973	0.0658259	0.0503869	0.0309008	1	-0.0284853	-0.426889	-0.0284853	1	-0.731218	-0.426889	-0.731218	1	6.83121	0.258404	0.00560102
ENSG00000072958	AP1M1	221	1.08829	1.04694	0.794235	0.0688182	0.0390116	0.0183315	1	-0.00432173	-0.345806	-0.00432173	1	-0.734221	-0.345806	-0.734221	1	5.34742	0.100436	0.115108
ENSG00000129354	AP1M2	178	1.31745	2.27995	0.511406	0.122802	0.159567	0.0230716	1	-0.0316658	-0.326794	-0.0316658	1	-0.779498	-0.326794	-0.779498	1	13.4721	0.00527596	7.23006e-14
ENSG00000106367	AP1S1	200	1.212	1.36387	0.946864	0.10455	0.0475696	0.0254511	1	-0.0463209	-0.554229	-0.0463209	1	-0.635836	-0.554229	-0.635836	1	5.69522	0.0219675	4.37689e-13
ENSG00000152056	AP1S3	115	1.05728	1.98645	1.30214	0.0599086	0.0957936	0.0453243	1	0.0958489	-0.714262	0.0958489	1	-0.561099	-0.714262	-0.561099	1	6.03569	0.170545	3.35577e-18
ENSG00000196961	AP2A1	80	1.0316	1.04321	0.801966	0.0822308	0.0609344	0.0354513	1	-0.194476	-0.592236	-0.194476	1	-0.506115	-0.592236	-0.506115	1	8.52141	0.350934	0.240175
ENSG00000183020	AP2A2	284	1.02264	1.08754	1.37679	0.0556277	0.0426098	0.0387748	1	-0.0306847	-0.55179	-0.0306847	1	-0.637314	-0.55179	-0.637314	1	9.24453	0.342188	0.0204247
ENSG00000006125	AP2B1	327	0.961637	1.10228	0.67833	0.0307713	0.0313432	0.0136873	1	-0.0249584	-0.549319	-0.0249584	1	-0.63881	-0.549319	-0.63881	1	5.0819	0.106703	0.000609534
ENSG00000161203	AP2M1	221	1.04806	0.970064	0.456292	0.0492687	0.0396129	0.0119374	1	-0.0789978	-0.420479	-0.0789978	1	-0.659896	-0.420479	-0.659896	1	7.69466	0.165211	0.225318
ENSG00000042753	AP2S1	233	1.02307	1.23431	0.442308	0.047022	0.051064	0.0128042	1	0.0344063	-0.498796	0.0344063	1	-0.707644	-0.498796	-0.707644	1	6.88303	0.312069	3.66924e-06
ENSG00000132842	AP3B1	323	1.00853	1.19661	0.788991	0.0369399	0.0321329	0.0146903	1	-0.000329759	-0.516549	-0.000329759	1	-0.683366	-0.516549	-0.683366	1	4.32564	0.408748	1.37843e-09
ENSG00000103723	AP3B2	25	1.37823	0.997194	1.86589	0.142736	0.0710592	0.138226	1	0.00404048	-0.791496	0.00404048	1	-0.458554	-0.791496	-0.458554	1	6.49883	0.00731555	0.48443
ENSG00000065000	AP3D1	265	1.0594	1.21629	0.829296	0.0578142	0.047219	0.0217354	1	0.0521779	-0.494745	0.0521779	1	-0.700682	-0.494745	-0.700682	1	7.62072	0.152574	3.58951e-06
ENSG00000185009	AP3M1	158	1.06899	1.18758	0.829198	0.0703177	0.0481804	0.0252118	1	-0.0230361	-0.549125	-0.0230361	1	-0.660503	-0.549125	-0.660503	1	6.12619	0.164033	7.3311e-05
ENSG00000070718	AP3M2	246	1.06458	1.33527	1.17551	0.0590604	0.0565676	0.0359209	1	-0.00137155	-0.581434	-0.00137155	1	-0.66562	-0.581434	-0.66562	1	7.50071	0.137631	5.25879e-09
ENSG00000177879	AP3S1	196	0.948327	1.20015	0.586712	0.0454724	0.0393144	0.0151995	1	0.0528597	-0.651588	0.0528597	1	-0.621842	-0.651588	-0.621842	1	5.63324	0.12861	4.21518e-07
ENSG00000157823	AP3S2	238	1.00196	1.28527	0.88821	0.0517828	0.0388446	0.0203624	1	-0.087842	-0.599846	-0.087842	1	-0.577695	-0.599846	-0.577695	1	5.00643	0.484953	1.69176e-12
ENSG00000134262	AP4B1	249	0.924169	1.4676	1.25999	0.0486879	0.0542594	0.0319139	1	-0.0263194	-0.455384	-0.0263194	1	-0.706757	-0.455384	-0.706757	1	7.29415	0.0603207	4.20176e-16
ENSG00000221838	AP4M1	285	1.01901	1.14575	1.10855	0.060734	0.0360842	0.0244405	1	0.0218925	-0.550004	0.0218925	1	-0.679518	-0.550004	-0.679518	1	4.91984	0.377235	3.46022e-05
ENSG00000100478	AP4S1	81	1.08256	1.56208	1.43674	0.0726733	0.0947116	0.0668189	1	0.0133119	-0.588499	0.0133119	1	-0.654984	-0.588499	-0.654984	1	7.41377	0.129718	3.84031e-08
ENSG00000053770	AP5M1	111	0.94113	1.26764	0.785297	0.0428797	0.0549365	0.0233028	1	-0.0167664	-0.430106	-0.0167664	1	-0.707292	-0.430106	-0.707292	1	4.7124	0.0863107	1.90589e-06
ENSG00000125843	AP5S1	49	0.937966	1.30017	1.74828	0.106964	0.11546	0.0972097	1	-0.266346	-0.309588	-0.266346	1	-0.694478	-0.309588	-0.694478	1	5.86303	0.282388	0.00624932
ENSG00000242802	AP5Z1	142	0.919212	1.18282	1.16042	0.057774	0.0817966	0.0546265	1	-0.0142128	-0.542489	-0.0142128	1	-0.679571	-0.542489	-0.679571	1	9.45786	0.0821193	0.013504
ENSG00000120868	APAF1	123	0.959562	0.892494	1.90392	0.064814	0.0454383	0.0657636	1	-0.230027	-0.461931	-0.230027	1	-0.579191	-0.461931	-0.579191	1	8.07378	0.266937	0.00979208
ENSG00000034053	APBA2	97	1.07328	1.53706	1.39186	0.0843481	0.0896909	0.068541	1	-0.00675465	-0.709347	-0.00675465	1	-0.506695	-0.709347	-0.506695	1	9.00179	0.193588	1.93195e-08
ENSG00000011132	APBA3	307	1.18224	1.32399	1.06655	0.0523152	0.0389891	0.022298	1	0.0632564	-0.520498	0.0632564	1	-0.704169	-0.520498	-0.704169	1	5.37978	0.000283728	1.61022e-15
ENSG00000166313	APBB1	10	0.878875	0.932732	1.29739	0.838395	0.156796	0.19735	1	-0.5205	-0.760763	-0.5205	1	-0.0441628	-0.760763	-0.0441628	1	5.03373	0.444599	0.340403
ENSG00000163697	APBB2	364	1.19888	1.49961	0.856072	0.0596415	0.0369766	0.0205417	1	-0.106893	-0.771221	-0.106893	1	-0.420148	-0.771221	-0.420148	1	4.43056	0.000471506	2.97741e-34
ENSG00000113108	APBB3	265	0.973576	0.771862	2.13251	0.0430986	0.0271038	0.048183	1	0.0643017	-0.482923	0.0643017	1	-0.679656	-0.482923	-0.679656	1	6.51867	0.270172	1.2719e-15
ENSG00000134982	APC	363	1.05695	0.843446	1.35398	0.0353504	0.0238031	0.0302171	1	-0.0113583	-0.672485	-0.0113583	1	-0.552782	-0.672485	-0.552782	1	5.79474	0.0540284	8.46012e-11
ENSG00000154856	APCDD1	219	1.09459	1.47721	1.72065	0.104935	0.147974	0.120601	1	-0.104914	-0.46166	-0.104914	1	-0.751739	-0.46166	-0.751739	1	21.6544	0.184182	0.000727637
ENSG00000164062	APEH	175	0.641746	1.1984	0.531661	0.263847	0.0467968	0.0153941	1	-0.0846213	-0.6167	-0.0846213	1	-0.560599	-0.6167	-0.560599	1	4.87682	0.0881509	1.8244e-05
ENSG00000100823	APEX1	260	1.12811	1.24119	0.427747	0.0753064	0.0499609	0.0099691	1	-0.167871	-0.211691	-0.167871	1	-0.712064	-0.211691	-0.712064	1	6.94466	0.0450536	1.18717e-06
ENSG00000138613	APH1B	216	1.09609	1.78483	1.42813	0.0570418	0.0686913	0.0412346	1	0.0319239	-0.657604	0.0319239	1	-0.601638	-0.657604	-0.601638	1	6.32478	0.0467622	3.41706e-24
ENSG00000166181	API5	206	1.1304	1.08321	0.719708	0.0653554	0.0438335	0.0219041	1	-0.21467	-0.655968	-0.21467	1	-0.430267	-0.655968	-0.430267	1	7.42622	0.0236737	0.0295329
ENSG00000149089	APIP	352	1.04823	1.15128	0.719424	0.0432263	0.0316413	0.0144007	1	-0.0896024	-0.571194	-0.0896024	1	-0.59289	-0.571194	-0.59289	1	4.8603	0.13264	1.28754e-06
ENSG00000175279	APITD1	264	0.969749	1.2868	0.866815	0.0505278	0.0423465	0.0212674	1	0.188646	-0.611741	0.188646	1	-0.741427	-0.611741	-0.741427	1	5.35673	0.274945	4.16798e-11
ENSG00000251503	APITD1-CORT	264	0.95645	1.19618	1.94455	0.0494374	0.0389128	0.0466816	1	0.177244	-0.611347	0.177244	1	-0.729215	-0.611347	-0.729215	1	5.33668	0.189589	4.32132e-07
ENSG00000169621	APLF	132	1.10653	1.01806	1.69349	0.0525562	0.0413963	0.0538473	1	0.0395231	-0.610039	0.0395231	1	-0.639466	-0.610039	-0.639466	1	5.25889	0.0223604	0.331709
ENSG00000134817	APLNR	220	1.0738	1.20554	1.67677	0.0940845	0.12969	0.141372	1	0.0574228	-0.456141	0.0574228	1	-0.852609	-0.456141	-0.852609	1	21.3915	0.216815	0.0572286
ENSG00000105290	APLP1	46	0.97016	1.56711	1.7571	0.111623	0.139201	0.13752	1	0.025557	-0.651302	0.025557	1	-0.596567	-0.651302	-0.596567	1	13.3493	0.395249	9.75278e-05
ENSG00000084234	APLP2	223	1.04426	1.01886	0.513857	0.0430945	0.0426578	0.0149056	1	-0.165285	-0.502868	-0.165285	1	-0.591666	-0.502868	-0.591666	1	8.06286	0.152756	0.329419
ENSG00000101474	APMAP	213	1.26278	1.19876	0.610722	0.0770678	0.0460191	0.0152921	1	-0.0488217	-0.378444	-0.0488217	1	-0.711926	-0.378444	-0.711926	1	5.73169	0.000389918	1.20777e-05
ENSG00000163382	APOA1BP	57	0.925273	1.14138	0.662088	0.0694187	0.0993974	0.0447715	1	0.207769	-0.689814	0.207769	1	-0.686675	-0.689814	-0.686675	1	9.1406	0.14325	0.0803287
ENSG00000179750	APOBEC3B	270	1.20459	1.30018	1.39744	0.0556842	0.0545377	0.0437651	1	-0.177995	-0.601553	-0.177995	1	-0.518473	-0.601553	-0.518473	1	9.18154	0.000144193	4.35273e-08
ENSG00000244509	APOBEC3C	295	0.999498	0.803426	0.926438	0.0551197	0.0294661	0.0232885	1	0.043055	-0.476173	0.043055	1	-0.66132	-0.476173	-0.66132	1	9.5659	0.49637	6.35475e-11
ENSG00000243811	APOBEC3D	374	1.06959	0.654851	1.7217	0.0634042	0.0216249	0.0511766	1	0.0348542	-0.766455	0.0348542	1	-0.490084	-0.766455	-0.490084	1	8.64095	0.136566	2.49268e-44
ENSG00000128394	APOBEC3F	280	0.992094	0.386655	2.38098	0.0479605	0.0171633	0.0735141	1	-0.136784	-0.614527	-0.136784	1	-0.514087	-0.614527	-0.514087	1	9.82507	0.434593	4.86869e-106
ENSG00000239713	APOBEC3G	328	0.942827	0.310194	2.32292	0.0567609	0.0156702	0.0762434	1	0.0492514	-0.637328	0.0492514	1	-0.604187	-0.637328	-0.604187	1	12.6067	0.157278	2.68983e-139
ENSG00000130208	APOC1	78	1.37788	1.20369	0.574392	0.175767	0.0808001	0.0380611	1	-0.104694	-0.773393	-0.104694	1	-0.430132	-0.773393	-0.430132	1	6.6396	0.0173934	0.00691379
ENSG00000214855	APOC1P1	14	0.93665	1.20994	2.46383	0.139757	0.164046	0.327714	1	-0.282584	-0.449631	-0.282584	1	-0.667114	-0.449631	-0.667114	1	7.68174	0.329576	0.113484
ENSG00000130203	APOE	212	0.930085	1.14276	0.824957	0.0653952	0.0473073	0.0227722	1	-0.0129721	-0.356514	-0.0129721	1	-0.72112	-0.356514	-0.72112	1	8.29282	0.143126	0.00143134
ENSG00000128335	APOL2	222	1.16924	2.47258	1.30774	0.0861785	0.110516	0.0484917	1	-0.0697275	-0.697992	-0.0697275	1	-0.481292	-0.697992	-0.481292	1	11.1401	0.0254056	2.33214e-30
ENSG00000178878	APOLD1	213	1.25418	2.37566	0.293523	0.171341	0.279543	0.0237106	1	-0.108077	-0.287084	-0.108077	1	-0.804372	-0.287084	-0.804372	1	34.1438	0.0697252	8.68585e-07
ENSG00000256053	APOPT1	290	1.04454	1.16553	0.809259	0.0672542	0.0362227	0.0162984	1	-0.00742542	-0.379268	-0.00742542	1	-0.726659	-0.379268	-0.726659	1	5.19651	0.254185	3.63199e-06
ENSG00000142192	APP	383	0.979497	1.24031	0.864204	0.0701399	0.0392772	0.0305985	1	-0.0806456	-0.840091	-0.0806456	1	-0.354738	-0.840091	-0.354738	1	7.34401	0.385103	1.17616e-09
ENSG00000062725	APPBP2	57	0.984587	1.03864	1.48507	0.0751748	0.0723744	0.101496	1	-0.089587	-0.880252	-0.089587	1	-0.277866	-0.880252	-0.277866	1	5.51467	0.419158	0.297797
ENSG00000157500	APPL1	306	1.03524	1.16859	0.865893	0.0312653	0.032042	0.0170275	1	-0.0789361	-0.554666	-0.0789361	1	-0.603997	-0.554666	-0.603997	1	4.57105	0.130263	1.35437e-07
ENSG00000136044	APPL2	344	1.13529	0.917217	1.38096	0.0439741	0.0282504	0.0304964	1	0.0849886	-0.625393	0.0849886	1	-0.661432	-0.625393	-0.661432	1	5.50429	0.00113139	0.00180717
ENSG00000198931	APRT	217	1.0038	1.18161	0.449162	0.0553124	0.0483473	0.0125546	1	-0.110434	-0.492145	-0.110434	1	-0.628648	-0.492145	-0.628648	1	7.74505	0.47266	0.000111138
ENSG00000137074	APTX	292	0.986564	1.20641	0.742556	0.0361907	0.0350295	0.017405	1	-0.138386	-0.656554	-0.138386	1	-0.495222	-0.656554	-0.495222	1	5.37439	0.355356	5.28885e-09
ENSG00000178301	AQP11	93	1.05413	1.37806	2.20477	0.0872764	0.0763621	0.103491	1	-0.101569	-0.720865	-0.101569	1	-0.465097	-0.720865	-0.465097	1	8.19419	0.268357	1.7149e-06
ENSG00000021776	AQR	214	1.01058	1.4319	0.76868	0.0485323	0.0600088	0.0259153	1	0.0502326	-0.685944	0.0502326	1	-0.607509	-0.685944	-0.607509	1	7.842	0.413817	5.29852e-12
ENSG00000186635	ARAP1	279	1.15662	0.987331	1.38217	0.0565224	0.0356683	0.0350713	1	-0.0946101	-0.547337	-0.0946101	1	-0.600359	-0.547337	-0.600359	1	7.71115	0.00298397	0.361357
ENSG00000198576	ARC	79	0.850287	3.27027	1.80046	0.120342	0.38575	0.0876229	1	-0.0443182	-0.709111	-0.0443182	1	-0.240534	-0.709111	-0.240534	1	13.3136	0.10865	5.04027e-08
ENSG00000119682	AREL1	220	1.06985	1.15096	1.36072	0.054746	0.0477066	0.0394231	1	-0.0441824	-0.53527	-0.0441824	1	-0.642842	-0.53527	-0.642842	1	7.62789	0.101691	0.000888917
ENSG00000143761	ARF1	37	0.885485	0.947069	0.513959	0.0921846	0.0885066	0.0397753	1	-0.151936	-0.57486	-0.151936	1	-0.617868	-0.57486	-0.617868	1	8.54611	0.111324	0.276884
ENSG00000134287	ARF3	262	1.15363	1.05688	0.772434	0.0501416	0.0332681	0.0168952	1	0.0850915	-0.503939	0.0850915	1	-0.715872	-0.503939	-0.715872	1	4.94919	0.0012076	0.04425
ENSG00000168374	ARF4	246	1.05694	1.01749	0.509613	0.0446546	0.0348913	0.0120561	1	-0.0811163	-0.512508	-0.0811163	1	-0.617625	-0.512508	-0.617625	1	6.4127	0.101746	0.308285
ENSG00000165527	ARF6	38	1.08186	1.46805	0.74678	0.124106	0.131104	0.0460103	1	-0.170993	-0.530049	-0.170993	1	-0.568935	-0.530049	-0.568935	1	7.12129	0.256904	0.000530315
ENSG00000101199	ARFGAP1	54	1.01681	1.08761	1.15485	0.0986769	0.0891136	0.0629113	1	0.0794786	-0.548295	0.0794786	1	-0.672744	-0.548295	-0.672744	1	7.00905	0.432691	0.165104
ENSG00000149182	ARFGAP2	308	1.15496	1.16671	0.699532	0.0648024	0.0361218	0.013773	1	-0.0906062	-0.337819	-0.0906062	1	-0.707519	-0.337819	-0.707519	1	5.53409	0.00869733	2.89463e-06
ENSG00000242247	ARFGAP3	258	1.12864	0.712479	1.23649	0.0538516	0.0260161	0.0288897	1	-0.0053999	-0.480171	-0.0053999	1	-0.650966	-0.480171	-0.650966	1	6.54191	0.0088151	9.29943e-24
ENSG00000066777	ARFGEF1	229	0.990875	1.64028	1.10299	0.0486743	0.0607594	0.0369665	1	-0.0480551	-0.741457	-0.0480551	1	-0.477505	-0.741457	-0.477505	1	7.5104	0.425728	1.11083e-21
ENSG00000124198	ARFGEF2	251	1.05381	1.35517	1.47584	0.0839725	0.0771891	0.0733655	1	0.0142816	-0.726613	0.0142816	1	-0.55972	-0.726613	-0.55972	1	15.8258	0.261107	3.35211e-06
ENSG00000164144	ARFIP1	322	1.09892	1.26462	0.765318	0.0399333	0.0370903	0.0169176	1	-0.0401197	-0.626317	-0.0401197	1	-0.598183	-0.626317	-0.598183	1	5.03173	0.00688131	3.28474e-12
ENSG00000132254	ARFIP2	39	1.2845	1.32467	0.63899	0.131115	0.0881884	0.0354262	1	0.0420671	-0.674886	0.0420671	1	-0.619545	-0.674886	-0.619545	1	6.98529	0.0183487	0.000377389
ENSG00000101246	ARFRP1	157	1.10225	1.09675	0.972017	0.0903828	0.0507099	0.0274276	1	-0.160037	-0.385125	-0.160037	1	-0.631331	-0.385125	-0.631331	1	5.38035	0.129847	0.0291364
ENSG00000081181	ARG2	215	0.960523	2.12641	0.69517	0.0723546	0.0911562	0.0229625	1	-0.10116	-0.573808	-0.10116	1	-0.592274	-0.573808	-0.592274	1	9.01037	0.292957	4.47502e-27
ENSG00000134884	ARGLU1	115	1.00879	1.25917	0.577952	0.061756	0.054376	0.0176324	1	0.213411	-0.596686	0.213411	1	-0.754393	-0.596686	-0.754393	1	3.9826	0.443507	2.83968e-06
ENSG00000175220	ARHGAP1	116	1.12745	1.2826	0.62483	0.1123	0.0552306	0.0187831	1	0.0255134	-0.409593	0.0255134	1	-0.737059	-0.409593	-0.737059	1	4.44223	0.12941	6.42251e-07
ENSG00000071205	ARHGAP10	56	1.04616	0.956393	1.84371	0.137231	0.102963	0.167479	1	-0.158186	-0.670396	-0.158186	1	-0.515841	-0.670396	-0.515841	1	15.8364	0.368964	0.336816
ENSG00000198826	ARHGAP11A	158	1.18659	1.36776	1.04019	0.0642771	0.0603733	0.0314165	1	-0.0791705	-0.542493	-0.0791705	1	-0.618417	-0.542493	-0.618417	1	6.57508	0.00211803	4.24045e-09
ENSG00000187951	ARHGAP11B	341	1.01141	1.22812	1.5134	0.0400668	0.0396329	0.0414083	1	-0.0124456	-0.719019	-0.0124456	1	-0.549994	-0.719019	-0.549994	1	6.24842	0.388031	9.67629e-09
ENSG00000165322	ARHGAP12	358	1.04787	1.36829	0.842444	0.034774	0.039625	0.0186942	1	-0.0750513	-0.613254	-0.0750513	1	-0.587946	-0.613254	-0.587946	1	5.41683	0.0847514	7.68319e-19
ENSG00000140750	ARHGAP17	170	0.993833	1.10901	0.959332	0.0568079	0.0479747	0.0326412	1	-0.0441524	-0.599977	-0.0441524	1	-0.611871	-0.599977	-0.611871	1	7.59667	0.456844	0.0121729
ENSG00000213390	ARHGAP19	269	0.951627	1.21496	1.02697	0.0390111	0.04062	0.0229033	1	0.00332545	-0.438911	0.00332545	1	-0.720366	-0.438911	-0.720366	1	5.33651	0.108037	1.26674e-07
ENSG00000269891	ARHGAP19-SLIT1	273	1.0311	1.15579	1.34129	0.0411034	0.0368891	0.0290889	1	-0.00661048	-0.456809	-0.00661048	1	-0.698973	-0.456809	-0.698973	1	5.25818	0.224957	1.64796e-05
ENSG00000107863	ARHGAP21	220	1.06523	1.25081	1.61254	0.0544863	0.0476899	0.053804	1	-0.00303871	-0.705285	-0.00303871	1	-0.562723	-0.705285	-0.562723	1	7.31908	0.116257	1.7305e-07
ENSG00000128805	ARHGAP22	52	1.16488	1.21332	1.99912	0.120156	0.0895548	0.124459	1	-0.00532271	-0.701214	-0.00532271	1	-0.495749	-0.701214	-0.495749	1	11.9803	0.0881244	0.0105733
ENSG00000138639	ARHGAP24	155	1.18094	0.465348	3.62135	0.0871749	0.0230151	0.16546	1	0.0218849	-0.68364	0.0218849	1	-0.626221	-0.68364	-0.626221	1	8.7645	0.0198093	3.55487e-52
ENSG00000145819	ARHGAP26	301	1.07063	1.3381	1.96949	0.0685749	0.0479422	0.0672985	1	-0.166548	-0.773745	-0.166548	1	-0.349516	-0.773745	-0.349516	1	8.92544	0.151946	6.16505e-12
ENSG00000088756	ARHGAP28	236	0.996053	0.817714	1.69952	0.0643089	0.0322474	0.0604628	1	-0.0779998	-0.721539	-0.0779998	1	-0.453054	-0.721539	-0.453054	1	10.419	0.475559	2.29749e-08
ENSG00000137962	ARHGAP29	94	1.12919	0.799178	1.25913	0.0852395	0.0400467	0.0591845	1	-0.0500131	-0.702643	-0.0500131	1	-0.591352	-0.702643	-0.591352	1	5.02074	0.0665483	1.30441e-06
ENSG00000160007	ARHGAP35	233	1.20472	1.45327	1.17066	0.0847807	0.0847655	0.053708	1	-0.0914363	-0.625057	-0.0914363	1	-0.543136	-0.625057	-0.543136	1	17.9362	0.00826466	1.075e-07
ENSG00000124143	ARHGAP40	139	1.01163	0.391941	3.41933	0.101878	0.0365897	0.286942	1	0.0637824	-0.520111	0.0637824	1	-0.822404	-0.520111	-0.822404	1	14.2544	0.454655	7.48689e-35
ENSG00000165895	ARHGAP42	378	1.12339	0.613677	1.90799	0.0842713	0.019608	0.0625203	1	-0.0967641	-0.831463	-0.0967641	1	-0.312177	-0.831463	-0.312177	1	8.29237	0.0719873	3.95976e-60
ENSG00000100852	ARHGAP5	146	0.945663	1.06742	1.1973	0.0454982	0.0428288	0.0365862	1	-0.098305	-0.539214	-0.098305	1	-0.607971	-0.539214	-0.607971	1	6.79507	0.117173	0.0588326
ENSG00000241484	ARHGAP8	388	1.14127	1.86577	0.8575	0.0720958	0.0613952	0.02354	1	-0.060097	-0.656211	-0.060097	1	-0.573125	-0.656211	-0.573125	1	7.43703	0.0253853	5.33273e-37
ENSG00000123329	ARHGAP9	35	0.899312	0.817834	3.23676	0.16192	0.0896507	0.394077	1	0.0561366	-0.718571	0.0561366	1	-0.590267	-0.718571	-0.590267	1	23.2122	0.269227	0.0252648
ENSG00000104728	ARHGEF10	376	1.34644	1.30737	0.873482	0.0801575	0.0402825	0.027159	1	-0.0735067	-0.790488	-0.0735067	1	-0.412925	-0.790488	-0.412925	1	7.41391	9.93035e-06	9.87317e-14
ENSG00000196914	ARHGEF12	233	0.975638	1.10851	1.45614	0.0640354	0.0506916	0.0612861	1	-0.00895697	-0.755533	-0.00895697	1	-0.508618	-0.755533	-0.508618	1	10.8477	0.351984	0.0166802
ENSG00000130762	ARHGEF16	158	1.03054	1.08377	1.37484	0.0618178	0.0569741	0.0517445	1	0.0809212	-0.506981	0.0809212	1	-0.70628	-0.506981	-0.70628	1	11.242	0.310999	0.0717581
ENSG00000104880	ARHGEF18	265	1.04621	1.24777	1.54703	0.0467079	0.0432336	0.0407967	1	-0.00926861	-0.619305	-0.00926861	1	-0.601924	-0.619305	-0.601924	1	6.871	0.161726	1.37013e-08
ENSG00000142632	ARHGEF19	237	1.1071	1.6603	1.40255	0.0434101	0.0530193	0.0349087	1	0.0675299	-0.59208	0.0675299	1	-0.669067	-0.59208	-0.669067	1	5.34824	0.00716602	5.93737e-28
ENSG00000116584	ARHGEF2	87	1.05128	0.847904	1.34804	0.135203	0.063051	0.0805435	1	-0.029642	-0.546073	-0.029642	1	-0.682161	-0.546073	-0.682161	1	10.3326	0.352726	0.0090153
ENSG00000114790	ARHGEF26	290	0.968305	1.37226	1.15834	0.0416418	0.0402652	0.0246942	1	0.0393037	-0.592402	0.0393037	1	-0.667141	-0.592402	-0.667141	1	4.55456	0.223597	2.7566e-18
ENSG00000163947	ARHGEF3	292	1.0954	0.774046	2.50263	0.0727959	0.0291338	0.0806444	1	-0.194263	-0.735546	-0.194263	1	-0.352138	-0.735546	-0.352138	1	9.32035	0.0955358	7.57419e-14
ENSG00000213214	ARHGEF35	31	0.879782	1.44376	1.55942	0.0676633	0.0783349	0.0655848	1	-0.0183469	-0.663135	-0.0183469	1	-0.554953	-0.663135	-0.554953	1	2.13278	0.0432413	2.26257e-06
ENSG00000236699	ARHGEF38	124	1.02732	0.985055	2.84788	0.0425192	0.0405483	0.0801856	1	-0.0793522	-0.508877	-0.0793522	1	-0.63246	-0.508877	-0.63246	1	5.01522	0.260878	0.356545
ENSG00000137135	ARHGEF39	324	0.992921	1.38003	1.10588	0.0401782	0.0374774	0.0208262	1	0.0472699	-0.442263	0.0472699	1	-0.726412	-0.442263	-0.726412	1	4.76048	0.430132	1.91028e-21
ENSG00000165801	ARHGEF40	257	1.13873	1.05946	1.35627	0.0598388	0.0389186	0.036362	1	-0.0181237	-0.573707	-0.0181237	1	-0.636406	-0.573707	-0.636406	1	6.93658	0.0106133	0.0639158
ENSG00000050327	ARHGEF5	24	1.40337	2.01221	0.971541	0.382544	0.282324	0.118904	1	0.248417	-0.832774	0.248417	1	-0.574389	-0.832774	-0.574389	1	14.425	0.151829	0.000871639
ENSG00000102606	ARHGEF7	345	1.00912	1.31611	1.17022	0.0464603	0.041613	0.02943	1	0.0333658	-0.652035	0.0333658	1	-0.622278	-0.652035	-0.622278	1	6.52645	0.422224	1.46948e-13
ENSG00000117713	ARID1A	164	0.975407	1.15577	0.897459	0.0627325	0.0611462	0.0347564	1	-0.0632625	-0.589979	-0.0632625	1	-0.591216	-0.589979	-0.591216	1	10.1217	0.34778	0.00589223
ENSG00000049618	ARID1B	383	0.812089	1.25167	1.32823	0.0591776	0.0409976	0.0471627	1	-0.0352237	-0.831146	-0.0352237	1	-0.41004	-0.831146	-0.41004	1	7.4678	0.000809285	1.04849e-09
ENSG00000189079	ARID2	226	0.981796	1.21769	1.04562	0.0399228	0.0405933	0.0281009	1	-0.0433237	-0.673939	-0.0433237	1	-0.552737	-0.673939	-0.552737	1	5.54228	0.324421	1.02272e-07
ENSG00000116017	ARID3A	317	0.987516	0.817787	1.14263	0.0348746	0.030518	0.0348483	1	0.0697427	-0.726966	0.0697427	1	-0.580146	-0.726966	-0.580146	1	7.91923	0.3603	3.19305e-09
ENSG00000179361	ARID3B	252	1.06812	1.19472	0.663692	0.0367333	0.0416825	0.0164937	1	0.0784815	-0.564905	0.0784815	1	-0.687056	-0.564905	-0.687056	1	5.7575	0.032426	2.44876e-06
ENSG00000032219	ARID4A	161	1.01591	1.20106	1.48709	0.0558202	0.0435579	0.0390155	1	-0.211275	-0.553887	-0.211275	1	-0.536685	-0.553887	-0.536685	1	5.00626	0.388028	4.02633e-06
ENSG00000054267	ARID4B	367	0.987202	1.00575	0.936144	0.0281911	0.0269194	0.0184467	1	-0.0540579	-0.60736	-0.0540579	1	-0.582263	-0.60736	-0.582263	1	4.93312	0.325057	0.415452
ENSG00000166233	ARIH1	133	0.960538	1.07536	1.4843	0.0565831	0.0488164	0.0661392	1	-0.0877821	-0.78522	-0.0877821	1	-0.414282	-0.78522	-0.414282	1	7.15011	0.243396	0.0625489
ENSG00000177479	ARIH2	176	1.05377	1.34754	0.626532	0.0464835	0.0534783	0.018574	1	0.00160702	-0.613111	0.00160702	1	-0.618112	-0.613111	-0.618112	1	6.20707	0.1245	4.16583e-10
ENSG00000120805	ARL1	230	1.07634	1.20982	0.679166	0.0641601	0.0406155	0.0158971	1	-0.00751805	-0.508407	-0.00751805	1	-0.666882	-0.508407	-0.666882	1	5.22699	0.117668	2.61397e-07
ENSG00000169379	ARL13B	129	0.912696	1.00848	1.32907	0.0474144	0.046426	0.0556773	1	0.110711	-0.729451	0.110711	1	-0.659774	-0.729451	-0.659774	1	5.83268	0.033965	0.427644
ENSG00000152219	ARL14EP	234	1.1472	1.51716	0.842054	0.0528208	0.0466373	0.0177625	1	-0.0509668	-0.476736	-0.0509668	1	-0.673859	-0.476736	-0.673859	1	4.62951	0.00288309	1.72702e-23
ENSG00000185305	ARL15	376	1.09301	1.38144	1.57352	0.0980109	0.0484349	0.0671355	1	-0.0800235	-0.872213	-0.0800235	1	-0.326476	-0.872213	-0.326476	1	7.53704	0.171618	1.87248e-14
ENSG00000214087	ARL16	196	1.07046	1.11967	0.73822	0.0491753	0.0421169	0.024438	1	0.186865	-0.752962	0.186865	1	-0.639185	-0.752962	-0.639185	1	5.59926	0.0767716	0.00248666
ENSG00000213465	ARL2	251	1.00337	1.11463	0.483985	0.0782483	0.0444762	0.0129059	1	0.178476	-0.518614	0.178476	1	-0.73446	-0.518614	-0.73446	1	6.86483	0.482835	0.00526925
ENSG00000102931	ARL2BP	44	0.944396	1.2969	0.850766	0.101072	0.108419	0.0391542	1	-0.436086	-0.119294	-0.436086	1	-0.616168	-0.119294	-0.616168	1	5.19087	0.292601	0.00454667
ENSG00000138175	ARL3	102	0.954909	1.01643	0.637642	0.0622503	0.0535563	0.0244114	1	-0.0717456	-0.520861	-0.0717456	1	-0.646654	-0.520861	-0.646654	1	6.30995	0.23528	0.379814
ENSG00000122644	ARL4A	274	1.01107	1.70154	0.914211	0.0689754	0.0544948	0.0209476	1	-0.0555724	-0.446634	-0.0555724	1	-0.670546	-0.446634	-0.670546	1	6.91939	0.436335	3.24286e-30
ENSG00000188042	ARL4C	140	1.01675	1.67435	1.44213	0.0771114	0.118619	0.0651218	1	0.0278445	-0.537692	0.0278445	1	-0.693737	-0.537692	-0.693737	1	12.6916	0.41419	3.78455e-08
ENSG00000175906	ARL4D	230	1.02569	0.674718	1.38908	0.0521448	0.0331679	0.0450871	1	0.0728619	-0.498975	0.0728619	1	-0.723811	-0.498975	-0.723811	1	8.86386	0.311388	1.8546e-19
ENSG00000162980	ARL5A	179	1.09028	1.20066	0.699368	0.037372	0.0424043	0.0185137	1	0.188776	-0.634667	0.188776	1	-0.70989	-0.634667	-0.70989	1	4.21103	0.00836328	2.27373e-06
ENSG00000165997	ARL5B	337	1.00988	1.24793	0.94643	0.03801	0.0342022	0.0179159	1	-0.031294	-0.5041	-0.031294	1	-0.665881	-0.5041	-0.665881	1	4.91525	0.397576	1.46984e-12
ENSG00000113966	ARL6	138	1.02561	1.3046	1.54898	0.0593212	0.0602363	0.0493904	1	-0.00308504	-0.571614	-0.00308504	1	-0.647412	-0.571614	-0.647412	1	6.76801	0.333348	6.81774e-07
ENSG00000170540	ARL6IP1	200	1.0079	1.47364	0.606273	0.0444442	0.052222	0.01541	1	-0.00709297	-0.466721	-0.00709297	1	-0.717352	-0.466721	-0.717352	1	5.81165	0.429533	6.11613e-17
ENSG00000182196	ARL6IP4	81	1.01991	1.03633	0.555622	0.0572209	0.0499146	0.0196078	1	-0.0502779	-0.576353	-0.0502779	1	-0.603802	-0.576353	-0.603802	1	5.44423	0.364378	0.234474
ENSG00000144746	ARL6IP5	262	1.10961	1.29918	0.740915	0.05375	0.0390152	0.0144047	1	-0.086316	-0.372801	-0.086316	1	-0.673012	-0.372801	-0.673012	1	4.94944	0.0212217	1.76314e-13
ENSG00000177917	ARL6IP6	313	1.1014	1.05207	0.678552	0.0396072	0.027832	0.0128917	1	-0.0854166	-0.586459	-0.0854166	1	-0.585414	-0.586459	-0.585414	1	4.25999	0.00546657	0.0311513
ENSG00000143862	ARL8A	30	0.77893	0.785435	1.92296	0.208461	0.0724033	0.13086	1	-0.0390496	-0.416375	-0.0390496	1	-0.701153	-0.416375	-0.701153	1	10.6303	0.149159	0.00314139
ENSG00000134108	ARL8B	103	1.05341	1.04668	0.788996	0.075667	0.0569876	0.0351248	1	-0.174048	-0.649869	-0.174048	1	-0.508016	-0.649869	-0.508016	1	6.91862	0.240961	0.207316
ENSG00000104442	ARMC1	245	0.96958	1.27451	0.740401	0.0366873	0.0417229	0.01576	1	0.0185016	-0.425806	0.0185016	1	-0.723834	-0.425806	-0.723834	1	4.72077	0.203913	1.44895e-10
ENSG00000170632	ARMC10	182	1.11733	1.25464	0.796233	0.0712624	0.0465024	0.0208502	1	0.038842	-0.493016	0.038842	1	-0.708487	-0.493016	-0.708487	1	5.17786	0.0507178	7.28279e-08
ENSG00000118690	ARMC2	88	1.1379	1.32577	1.9202	0.0754055	0.0713629	0.076138	1	-0.199994	-0.656101	-0.199994	1	-0.451371	-0.656101	-0.451371	1	6.54804	0.0354693	8.36177e-06
ENSG00000169126	ARMC4	256	0.976936	0.795563	1.77504	0.0553786	0.0319594	0.0550609	1	-0.0563524	-0.659386	-0.0563524	1	-0.567581	-0.659386	-0.567581	1	7.8326	0.338704	3.81167e-10
ENSG00000140691	ARMC5	79	1.00342	1.27505	1.30918	0.0775968	0.0855384	0.0576864	1	-0.0853606	-0.36948	-0.0853606	1	-0.755288	-0.36948	-0.755288	1	6.75392	0.482488	0.000956458
ENSG00000105676	ARMC6	160	0.999078	1.4934	0.674868	0.0475909	0.0616122	0.0196	1	-0.111316	-0.473871	-0.111316	1	-0.628888	-0.473871	-0.628888	1	7.13798	0.492284	1.22414e-13
ENSG00000125449	ARMC7	257	0.961435	1.07821	1.15575	0.0545416	0.0379669	0.0286225	1	0.0315216	-0.510064	0.0315216	1	-0.70198	-0.510064	-0.70198	1	6.35789	0.240085	0.0202148
ENSG00000114098	ARMC8	165	1.05358	1.40207	0.75385	0.0601739	0.0553246	0.0232448	1	0.06221	-0.671658	0.06221	1	-0.61381	-0.671658	-0.61381	1	6.15758	0.187268	7.33642e-12
ENSG00000135931	ARMC9	339	1.13479	1.17362	0.943482	0.0483846	0.0333053	0.0178446	1	-0.109125	-0.463834	-0.109125	1	-0.644815	-0.463834	-0.644815	1	5.11768	0.00282042	1.62677e-07
ENSG00000143437	ARNT	301	1.00086	1.04935	1.10443	0.034535	0.031401	0.0228298	1	0.0272878	-0.530112	0.0272878	1	-0.677008	-0.530112	-0.677008	1	5.05626	0.49012	0.0585371
ENSG00000133794	ARNTL	13	1.33921	1.70856	1.50734	0.29019	0.244582	0.226692	1	-0.171443	-0.750057	-0.171443	1	-0.393024	-0.750057	-0.393024	1	9.5626	0.134772	0.00795728
ENSG00000029153	ARNTL2	68	1.21336	1.18287	2.39287	0.13633	0.0917697	0.143802	1	-0.185294	-0.588599	-0.185294	1	-0.501826	-0.588599	-0.501826	1	14.1621	0.0612194	0.0252454
ENSG00000241685	ARPC1A	94	1.03586	0.983658	0.548003	0.0878769	0.0578106	0.0209547	1	-0.0562517	-0.359541	-0.0562517	1	-0.714226	-0.359541	-0.714226	1	6.45988	0.342075	0.389034
ENSG00000130429	ARPC1B	107	1.02066	1.05233	0.683178	0.0595751	0.0544713	0.0246635	1	0.0200645	-0.462609	0.0200645	1	-0.710043	-0.462609	-0.710043	1	6.64078	0.364705	0.169471
ENSG00000163466	ARPC2	258	1.25553	1.24217	0.364199	0.081308	0.0457199	0.0174692	1	0.115936	-0.880959	0.115936	1	-0.475937	-0.880959	-0.475937	1	8.07703	0.000935817	1.27381e-07
ENSG00000111229	ARPC3	34	0.934673	0.861342	0.477338	0.106079	0.0889096	0.0482583	1	0.209282	-0.777146	0.209282	1	-0.671597	-0.777146	-0.671597	1	10.219	0.271249	0.0645105
ENSG00000241553	ARPC4	117	1.02321	1.08713	0.550453	0.0793432	0.0548741	0.0198072	1	-0.0195916	-0.550909	-0.0195916	1	-0.658295	-0.550909	-0.658295	1	6.48901	0.385195	0.0575393
ENSG00000250151	ARPC4-TTLL3	236	1.09363	1.04441	1.64115	0.0484979	0.0353688	0.0487747	1	-0.0392895	-0.707687	-0.0392895	1	-0.524629	-0.707687	-0.524629	1	6.61853	0.0273768	0.105241
ENSG00000162704	ARPC5	244	1.1022	1.0495	0.598614	0.0685617	0.0345311	0.0115827	1	-0.186346	-0.279149	-0.186346	1	-0.666355	-0.279149	-0.666355	1	5.21083	0.0686832	0.0765145
ENSG00000136950	ARPC5L	174	1.07429	1.30483	0.615166	0.0684846	0.049888	0.0164567	1	-0.0386885	-0.526298	-0.0386885	1	-0.64202	-0.526298	-0.64202	1	5.82145	0.139777	3.25973e-09
ENSG00000128989	ARPP19	303	1.07347	1.16978	0.727387	0.0453388	0.0333387	0.0134808	1	-0.141461	-0.384379	-0.141461	1	-0.659335	-0.384379	-0.659335	1	4.81993	0.0531011	3.12721e-07
ENSG00000137486	ARRB1	93	1.06493	1.20494	1.60231	0.123456	0.102013	0.106888	1	-0.0734898	-0.520716	-0.0734898	1	-0.678325	-0.520716	-0.678325	1	15.2749	0.300104	0.0237672
ENSG00000141480	ARRB2	122	1.32696	1.63247	0.936288	0.154421	0.0924414	0.0410191	1	-0.127023	-0.58164	-0.127023	1	-0.564261	-0.58164	-0.564261	1	7.71414	0.018158	1.80389e-10
ENSG00000197070	ARRDC1	97	1.08447	1.07825	1.14568	0.0741911	0.0484981	0.0367384	1	-0.0982916	-0.456249	-0.0982916	1	-0.680028	-0.456249	-0.680028	1	4.27309	0.128885	0.0549969
ENSG00000113369	ARRDC3	74	1.26023	1.20828	1.11756	0.126419	0.112292	0.0762327	1	-0.0813743	-0.477767	-0.0813743	1	-0.718285	-0.477767	-0.718285	1	10.568	0.0216086	0.0338909
ENSG00000100299	ARSA	265	1.30264	0.810937	1.55267	0.0546393	0.0283025	0.0390151	1	-0.0415586	-0.610263	-0.0415586	1	-0.601704	-0.610263	-0.601704	1	5.81092	3.70074e-08	7.12672e-11
ENSG00000113273	ARSB	293	0.978334	1.01764	1.44354	0.0480474	0.031823	0.0346387	1	-0.031842	-0.62706	-0.031842	1	-0.583197	-0.62706	-0.583197	1	6.37804	0.326187	0.289921
ENSG00000141337	ARSG	240	1.05614	1.22556	1.68778	0.0587005	0.0423516	0.0506517	1	-0.0194844	-0.747555	-0.0194844	1	-0.498893	-0.747555	-0.498893	1	6.60473	0.169929	1.16656e-07
ENSG00000164291	ARSK	53	1.25215	1.21545	1.04787	0.0894332	0.0705924	0.0426199	1	-0.00492324	-0.647525	-0.00492324	1	-0.560833	-0.647525	-0.560833	1	5.07423	0.00343846	0.00181692
ENSG00000173409	ARV1	123	1.03099	1.41521	0.956712	0.0673412	0.0594755	0.0379563	1	0.0954404	-0.704629	0.0954404	1	-0.65791	-0.704629	-0.65791	1	5.95022	0.32311	8.70737e-11
ENSG00000214435	AS3MT	207	1.06747	1.08116	1.41182	0.0535978	0.0383569	0.0439236	1	-0.0931104	-0.690634	-0.0931104	1	-0.498661	-0.690634	-0.498661	1	6.74715	0.104761	0.017783
ENSG00000104763	ASAH1	317	1.00828	1.51128	0.674086	0.0476432	0.0531849	0.0165152	1	0.0120292	-0.471484	0.0120292	1	-0.706814	-0.471484	-0.706814	1	7.38031	0.431094	1.19938e-19
ENSG00000204147	ASAH2B	245	1.11257	1.0609	1.69063	0.0600054	0.0431611	0.0502728	1	-0.0409249	-0.599652	-0.0409249	1	-0.611374	-0.599652	-0.611374	1	8.35205	0.0309299	0.0797516
ENSG00000153317	ASAP1	355	0.964707	1.18905	1.38023	0.0526302	0.0360878	0.0366584	1	-0.0834693	-0.725545	-0.0834693	1	-0.474545	-0.725545	-0.474545	1	6.48445	0.25146	1.39647e-07
ENSG00000088280	ASAP3	210	1.11921	1.21571	0.994452	0.0498759	0.0406547	0.0238564	1	0.00742679	-0.538321	0.00742679	1	-0.668599	-0.538321	-0.668599	1	5.05688	0.00886859	1.43681e-07
ENSG00000065802	ASB1	252	1.01799	1.09435	1.1674	0.0386828	0.0344276	0.0271501	1	-0.0535857	-0.562091	-0.0535857	1	-0.623857	-0.562091	-0.623857	1	5.33152	0.321191	0.00328785
ENSG00000196372	ASB13	301	1.02182	1.60258	1.16378	0.0475557	0.0496693	0.0263315	1	0.0154603	-0.52639	0.0154603	1	-0.690556	-0.52639	-0.690556	1	5.83633	0.323363	4.23362e-28
ENSG00000161664	ASB16	245	1.09269	1.14726	1.73008	0.0395772	0.044584	0.0456501	1	-0.0735608	-0.522553	-0.0735608	1	-0.629612	-0.522553	-0.629612	1	6.34889	0.00999291	0.000550806
ENSG00000148331	ASB6	215	1.00422	1.20037	1.23123	0.0534865	0.0419774	0.0296376	1	0.0261562	-0.516161	0.0261562	1	-0.676783	-0.516161	-0.676783	1	5.65622	0.468594	1.68704e-06
ENSG00000183475	ASB7	134	1.24076	1.22071	1.69635	0.0811971	0.0572369	0.0686812	1	0.0499865	-0.714441	0.0499865	1	-0.590533	-0.714441	-0.590533	1	7.58065	0.00179806	8.98937e-05
ENSG00000177981	ASB8	168	1.01769	1.07935	1.71213	0.0684744	0.0457295	0.0482691	1	-0.195687	-0.467329	-0.195687	1	-0.580866	-0.467329	-0.580866	1	7.14051	0.39824	0.0422889
ENSG00000138303	ASCC1	209	1.09327	1.21613	0.818971	0.044871	0.0457354	0.0198915	1	0.0824264	-0.4827	0.0824264	1	-0.719689	-0.4827	-0.719689	1	4.85073	0.019443	2.12114e-06
ENSG00000100325	ASCC2	296	0.956508	1.22894	0.865175	0.0398768	0.0427536	0.0202404	1	0.0311259	-0.451247	0.0311259	1	-0.729089	-0.451247	-0.729089	1	6.68538	0.138158	8.65819e-08
ENSG00000112249	ASCC3	344	0.962768	1.36552	0.854998	0.0514389	0.0389213	0.0189538	1	-0.0926203	-0.6094	-0.0926203	1	-0.56293	-0.6094	-0.56293	1	5.65845	0.234839	4.36757e-19
ENSG00000111875	ASF1A	308	0.961388	1.22812	0.66712	0.0393959	0.0361194	0.0129635	1	-0.0727568	-0.410065	-0.0727568	1	-0.680035	-0.410065	-0.680035	1	5.42986	0.163907	4.74714e-10
ENSG00000105011	ASF1B	118	0.970319	1.44227	0.789632	0.0489723	0.0824455	0.0298672	1	0.0878955	-0.476108	0.0878955	1	-0.755665	-0.476108	-0.755665	1	6.33602	0.272829	2.12931e-07
ENSG00000141505	ASGR1	74	1.10512	1.18901	1.85872	0.0886825	0.0711986	0.0714365	1	-0.139093	-0.411611	-0.139093	1	-0.663984	-0.411611	-0.663984	1	6.82521	0.119908	0.00489523
ENSG00000116539	ASH1L	161	0.910025	1.23196	1.3299	0.0541883	0.0490676	0.0568096	1	0.185585	-0.852275	0.185585	1	-0.549248	-0.852275	-0.549248	1	6.43266	0.0494069	2.50019e-06
ENSG00000129691	ASH2L	31	0.987427	0.985536	0.822477	0.0834943	0.0848562	0.0598342	1	-0.4617	-0.386217	-0.4617	1	-0.563221	-0.386217	-0.563221	1	4.19366	0.44069	0.43294
ENSG00000126522	ASL	132	0.903866	1.13034	0.879308	0.0456246	0.0394068	0.0228158	1	-0.119179	-0.51838	-0.119179	1	-0.618929	-0.51838	-0.618929	1	4.60813	0.0185237	0.000610007
ENSG00000070669	ASNS	281	1.03159	1.61481	0.678022	0.0436529	0.0527299	0.0147987	1	-0.0788707	-0.374979	-0.0788707	1	-0.702833	-0.374979	-0.702833	1	6.11519	0.234927	3.83813e-26
ENSG00000138381	ASNSD1	160	1.04137	1.17371	0.71536	0.06544	0.0504014	0.0220286	1	0.0418061	-0.516257	0.0418061	1	-0.703482	-0.516257	-0.703482	1	5.5396	0.264098	0.00036433
ENSG00000198363	ASPH	358	1.0386	1.22162	0.812042	0.0342567	0.033444	0.0178294	1	-0.0809825	-0.664879	-0.0809825	1	-0.532291	-0.664879	-0.532291	1	5.14324	0.130286	6.39091e-11
ENSG00000174939	ASPHD1	191	1.20005	1.91435	1.79594	0.0643169	0.0859488	0.0593042	1	-0.00291622	-0.501988	-0.00291622	1	-0.689959	-0.501988	-0.689959	1	8.82766	0.00107962	2.71741e-21
ENSG00000128203	ASPHD2	214	1.07893	1.32583	1.47092	0.0572882	0.0504672	0.0432574	1	-0.00338683	-0.619695	-0.00338683	1	-0.622124	-0.619695	-0.622124	1	6.34438	0.0848746	3.62715e-10
ENSG00000066279	ASPM	313	1.0528	1.8078	0.707781	0.0408699	0.055053	0.0156662	1	-0.0119039	-0.508046	-0.0119039	1	-0.69987	-0.508046	-0.69987	1	4.9814	0.0986683	1.10754e-37
ENSG00000169696	ASPSCR1	292	0.950966	1.12273	0.90514	0.0564175	0.0359106	0.0193036	1	0.0118421	-0.475841	0.0118421	1	-0.688627	-0.475841	-0.688627	1	5.43277	0.192748	0.000361049
ENSG00000162174	ASRGL1	335	0.972443	1.30135	0.896378	0.0311094	0.0367801	0.0184648	1	0.0138651	-0.544744	0.0138651	1	-0.663133	-0.544744	-0.663133	1	5.47517	0.188183	2.78289e-15
ENSG00000130707	ASS1	144	0.982353	1.89679	0.90816	0.0739486	0.0998593	0.0339237	1	-0.0867902	-0.335204	-0.0867902	1	-0.713277	-0.335204	-0.713277	1	9.23824	0.405868	7.76913e-16
ENSG00000034533	ASTE1	166	1.03713	1.43512	1.47884	0.0520651	0.0590749	0.0455923	1	0.0159824	-0.559035	0.0159824	1	-0.646343	-0.559035	-0.646343	1	6.77324	0.238407	4.15548e-12
ENSG00000148219	ASTN2	339	0.962579	1.01916	1.03538	0.0650597	0.0397519	0.0342374	1	-0.0593352	-0.730174	-0.0593352	1	-0.485275	-0.730174	-0.485275	1	9.74519	0.282777	0.315104
ENSG00000064102	ASUN	197	1.09076	1.52586	0.714628	0.0669553	0.0509617	0.0175355	1	0.0679134	-0.607847	0.0679134	1	-0.656976	-0.607847	-0.656976	1	4.96387	0.0884174	1.76587e-20
ENSG00000171456	ASXL1	234	1.11482	0.681196	2.31229	0.0523965	0.0291008	0.0747547	1	-0.107687	-0.649059	-0.107687	1	-0.539565	-0.649059	-0.539565	1	7.78618	0.0147101	4.57308e-23
ENSG00000143970	ASXL2	235	1.00135	1.22544	1.56829	0.0469936	0.0427353	0.0419843	1	-0.0374136	-0.616812	-0.0374136	1	-0.599216	-0.616812	-0.599216	1	6.2133	0.488552	1.51886e-07
ENSG00000138138	ATAD1	209	1.01006	1.03865	0.791338	0.034889	0.0368355	0.0201126	1	0.138721	-0.62379	0.138721	1	-0.683106	-0.62379	-0.683106	1	5.33196	0.386641	0.14764
ENSG00000156802	ATAD2	107	0.973338	1.18476	1.24259	0.0541149	0.0493571	0.0388327	1	0.0105351	-0.57691	0.0105351	1	-0.659719	-0.57691	-0.659719	1	4.74135	0.311633	0.000148985
ENSG00000119778	ATAD2B	176	0.958346	1.20842	1.26217	0.0561143	0.0426579	0.0361541	1	-0.00707292	-0.685891	-0.00707292	1	-0.563273	-0.685891	-0.563273	1	5.30914	0.229456	1.16782e-06
ENSG00000197785	ATAD3A	175	1.15428	1.23827	1.05135	0.0829702	0.0612033	0.0408994	1	-0.0981799	-0.723645	-0.0981799	1	-0.452415	-0.723645	-0.452415	1	7.25504	0.0323357	7.07228e-05
ENSG00000160072	ATAD3B	111	1.1518	1.29295	1.03923	0.0938618	0.0960646	0.0557692	1	-0.0211517	-0.681053	-0.0211517	1	-0.56157	-0.681053	-0.56157	1	9.93565	0.0543669	0.0014419
ENSG00000176208	ATAD5	309	0.951004	1.44405	0.75171	0.0379935	0.0438038	0.0156194	1	0.0543848	-0.474173	0.0543848	1	-0.730871	-0.474173	-0.730871	1	5.1135	0.099083	2.58898e-21
ENSG00000167654	ATCAY	66	1.03497	1.91665	1.42756	0.110129	0.146313	0.0660407	1	-0.10425	-0.594911	-0.10425	1	-0.431347	-0.594911	-0.431347	1	10.5281	0.375929	1.87112e-08
ENSG00000107669	ATE1	345	1.02325	1.22461	1.27054	0.0388489	0.0302108	0.0253389	1	0.0278615	-0.668315	0.0278615	1	-0.59881	-0.668315	-0.59881	1	4.2733	0.274943	4.24625e-13
ENSG00000123268	ATF1	260	1.02827	1.46183	0.944402	0.0456114	0.0465463	0.0207965	1	-0.126404	-0.429057	-0.126404	1	-0.651311	-0.429057	-0.651311	1	5.81361	0.267978	3.73557e-20
ENSG00000115966	ATF2	149	0.914388	1.13595	1.00578	0.0485628	0.0490705	0.0350564	1	-0.0752872	-0.661054	-0.0752872	1	-0.552172	-0.661054	-0.552172	1	6.25867	0.0400039	0.00316177
ENSG00000162772	ATF3	260	1.14721	1.07708	1.65857	0.064026	0.0447495	0.0578347	1	0.185459	-0.689684	0.185459	1	-0.647477	-0.689684	-0.647477	1	11.2061	0.0111456	0.0430845
ENSG00000128272	ATF4	202	1.05072	1.14538	0.571778	0.0872627	0.0481011	0.0144136	1	-0.193386	-0.144546	-0.193386	1	-0.74383	-0.144546	-0.74383	1	6.41901	0.280878	0.00141865
ENSG00000169136	ATF5	175	1.02525	1.35957	1.68558	0.0657983	0.0655707	0.0643847	1	-0.0333509	-0.642141	-0.0333509	1	-0.565045	-0.642141	-0.565045	1	11.7563	0.350801	7.32742e-08
ENSG00000118217	ATF6	331	0.924812	1.07963	1.04078	0.0394469	0.028957	0.0192177	1	-0.072331	-0.52224	-0.072331	1	-0.627213	-0.52224	-0.627213	1	4.4717	0.0287585	0.00314719
ENSG00000170653	ATF7	208	1.02103	1.07935	1.35396	0.0605846	0.0436561	0.0410136	1	-0.128201	-0.590243	-0.128201	1	-0.567491	-0.590243	-0.567491	1	7.35277	0.364428	0.0352866
ENSG00000171681	ATF7IP	353	1.01228	1.21112	0.728562	0.0345866	0.0358966	0.0161524	1	0.0786359	-0.593886	0.0786359	1	-0.672586	-0.593886	-0.672586	1	6.05901	0.361357	4.75686e-09
ENSG00000166669	ATF7IP2	312	0.979967	1.44017	1.15146	0.0430061	0.0493291	0.032365	1	-0.0476762	-0.665098	-0.0476762	1	-0.574258	-0.665098	-0.574258	1	6.84553	0.320836	2.04679e-17
ENSG00000152348	ATG10	392	1.11885	1.18428	0.970692	0.0477244	0.0291084	0.0195208	1	0.0177968	-0.675719	0.0177968	1	-0.585104	-0.675719	-0.585104	1	4.51071	0.00658865	3.36169e-10
ENSG00000145782	ATG12	201	0.977102	1.12259	0.771846	0.0371092	0.0394335	0.0193375	1	0.109651	-0.578422	0.109651	1	-0.695614	-0.578422	-0.695614	1	5.00336	0.268958	0.00107771
ENSG00000175224	ATG13	188	1.07516	1.10176	0.79885	0.0530471	0.0394966	0.0189993	1	-0.149711	-0.440716	-0.149711	1	-0.629297	-0.440716	-0.629297	1	4.90714	0.0791091	0.00538082
ENSG00000126775	ATG14	285	1.04719	1.18461	1.30492	0.0378774	0.0362478	0.0306595	1	-0.0461504	-0.599371	-0.0461504	1	-0.597635	-0.599371	-0.597635	1	5.96526	0.106932	3.23082e-07
ENSG00000085978	ATG16L1	288	0.886716	1.18624	1.22589	0.0391072	0.0375779	0.0260206	1	-0.0225484	-0.466399	-0.0225484	1	-0.680015	-0.466399	-0.680015	1	5.6079	0.00203136	6.17799e-07
ENSG00000168010	ATG16L2	41	0.969659	1.39355	2.28966	0.103218	0.110331	0.156784	1	0.125115	-0.703592	0.125115	1	-0.657331	-0.703592	-0.657331	1	9.10252	0.385197	0.000498163
ENSG00000144848	ATG3	59	0.801459	1.47775	0.649272	0.082464	0.112588	0.0284283	1	-0.187994	-0.498793	-0.187994	1	-0.535628	-0.498793	-0.535628	1	7.56256	0.00968839	4.17561e-05
ENSG00000168397	ATG4B	373	1.09993	1.14828	0.712113	0.0442832	0.0313327	0.0127086	1	-0.122018	-0.427273	-0.122018	1	-0.653361	-0.427273	-0.653361	1	5.07123	0.0123047	1.58089e-06
ENSG00000125703	ATG4C	214	0.927697	1.53006	0.935323	0.0513501	0.0583479	0.0256836	1	-0.0016471	-0.548545	-0.0016471	1	-0.657134	-0.548545	-0.657134	1	6.75439	0.0802953	3.83197e-17
ENSG00000130734	ATG4D	105	1.17503	1.03568	1.22891	0.092323	0.0669419	0.0506968	1	-0.198366	-0.370914	-0.198366	1	-0.642196	-0.370914	-0.642196	1	9.50233	0.0304028	0.297617
ENSG00000057663	ATG5	299	1.03423	1.32633	0.683776	0.049236	0.0377487	0.0144299	1	-0.0937339	-0.578624	-0.0937339	1	-0.587758	-0.578624	-0.587758	1	5.02982	0.243712	1.72719e-16
ENSG00000197548	ATG7	300	1.1089	1.10412	1.08621	0.0392048	0.0293908	0.0222206	1	-0.0511078	-0.634349	-0.0511078	1	-0.569056	-0.634349	-0.569056	1	4.52187	0.00291169	0.000230028
ENSG00000198925	ATG9A	246	1.05903	0.981951	0.953938	0.0529146	0.0299885	0.019015	1	0.0243875	-0.462939	0.0243875	1	-0.695249	-0.462939	-0.695249	1	4.4647	0.132858	0.273915
ENSG00000142102	ATHL1	278	1.16963	0.868852	1.99426	0.0507093	0.0285268	0.0476311	1	-0.0797057	-0.587739	-0.0797057	1	-0.573698	-0.587739	-0.573698	1	6.66295	0.000468311	3.26493e-06
ENSG00000138363	ATIC	322	1.06831	1.38091	0.489507	0.04603	0.043253	0.0106086	1	-0.0269262	-0.446525	-0.0269262	1	-0.696839	-0.446525	-0.696839	1	6.21797	0.0694073	4.19758e-17
ENSG00000198513	ATL1	99	1.07307	2.09509	1.69598	0.073956	0.126637	0.0679591	1	0.121039	-0.646217	0.121039	1	-0.623383	-0.646217	-0.623383	1	9.25326	0.162808	5.95108e-14
ENSG00000119787	ATL2	298	1.05327	1.04255	0.866737	0.040071	0.0319876	0.01827	1	0.0381108	-0.509041	0.0381108	1	-0.694053	-0.509041	-0.694053	1	5.39399	0.0923702	0.0922616
ENSG00000184743	ATL3	101	1.08065	1.05346	1.41004	0.0774164	0.0500722	0.0612602	1	0.00718417	-0.70438	0.00718417	1	-0.535917	-0.70438	-0.535917	1	6.04668	0.150027	0.144137
ENSG00000149311	ATM	262	1.04459	1.19218	1.20658	0.0416236	0.0363285	0.0295213	1	0.00491821	-0.678409	0.00491821	1	-0.576435	-0.678409	-0.576435	1	5.19877	0.142532	1.30233e-07
ENSG00000166454	ATMIN	140	1.10367	1.31171	1.15307	0.0487544	0.064831	0.0418758	1	-0.0207011	-0.593845	-0.0207011	1	-0.617391	-0.593845	-0.617391	1	6.43973	0.0176341	1.97872e-06
ENSG00000177556	ATOX1	234	1.03165	1.00025	0.591584	0.0471717	0.0384885	0.0149604	1	0.0160678	-0.516726	0.0160678	1	-0.678072	-0.516726	-0.678072	1	6.0105	0.25144	0.497391
ENSG00000068650	ATP11A	364	0.935446	0.89377	1.65217	0.0488786	0.0284536	0.0431076	1	-0.0727553	-0.71746	-0.0727553	1	-0.477864	-0.71746	-0.477864	1	6.94391	0.0937188	0.000109688
ENSG00000058063	ATP11B	148	0.898534	0.760473	2.21942	0.0653256	0.0393841	0.0850311	1	-0.194601	-0.602697	-0.194601	1	-0.498848	-0.602697	-0.498848	1	8.77711	0.0612727	5.01846e-09
ENSG00000105726	ATP13A1	66	0.953932	1.10545	0.962691	0.138176	0.091051	0.0556892	1	0.117163	-0.509803	0.117163	1	-0.743285	-0.509803	-0.743285	1	8.25511	0.369969	0.12559
ENSG00000159363	ATP13A2	317	1.08328	1.33385	1.12794	0.0465944	0.0422518	0.0251932	1	0.0736908	-0.499892	0.0736908	1	-0.722375	-0.499892	-0.722375	1	6.26949	0.0374238	2.34669e-14
ENSG00000133657	ATP13A3	236	1.06851	0.968159	1.55805	0.0493	0.0377202	0.0440188	1	-0.00779989	-0.60008	-0.00779989	1	-0.614596	-0.60008	-0.614596	1	7.22131	0.0829774	0.199726
ENSG00000163399	ATP1A1	132	0.92849	1.05589	0.664765	0.058016	0.0510744	0.0204228	1	-0.173716	-0.395619	-0.173716	1	-0.641951	-0.395619	-0.641951	1	7.08404	0.109986	0.137914
ENSG00000018625	ATP1A2	126	1.05771	3.59085	1.3574	0.113606	0.322149	0.0684301	1	0.0205192	-0.690754	0.0205192	1	-0.455691	-0.690754	-0.455691	1	15.9445	0.306193	3.11864e-13
ENSG00000143153	ATP1B1	68	0.951427	1.46767	0.75631	0.0964506	0.0971146	0.0430034	1	0.100652	-0.685841	0.100652	1	-0.654937	-0.685841	-0.654937	1	7.89707	0.308121	4.56775e-06
ENSG00000129244	ATP1B2	262	1.2119	1.71343	1.19528	0.0630037	0.057498	0.0341279	1	-0.140979	-0.673336	-0.140979	1	-0.457281	-0.673336	-0.457281	1	7.34765	0.000443214	2.33497e-28
ENSG00000069849	ATP1B3	355	1.06473	1.12308	0.462789	0.0363028	0.0359752	0.0105143	1	0.000126031	-0.536906	0.000126031	1	-0.663363	-0.536906	-0.663363	1	6.81856	0.0377224	0.000348464
ENSG00000174437	ATP2A2	127	1.24697	1.25804	1.02745	0.102422	0.0723696	0.0517863	1	-0.00888665	-0.71227	-0.00888665	1	-0.535264	-0.71227	-0.535264	1	11.6211	0.0086813	0.000258354
ENSG00000070961	ATP2B1	224	1.10809	0.978454	0.93433	0.0470179	0.0301635	0.0199434	1	-0.118006	-0.523477	-0.118006	1	-0.599497	-0.523477	-0.599497	1	4.23587	0.0112221	0.237899
ENSG00000058668	ATP2B4	283	1.0264	0.696887	2.45763	0.0702277	0.0349385	0.0977602	1	-0.0538747	-0.688098	-0.0538747	1	-0.519501	-0.688098	-0.519501	1	14.0504	0.353647	1.70988e-16
ENSG00000017260	ATP2C1	254	1.00063	1.19422	0.882609	0.0476622	0.0412625	0.0237179	1	-0.0417657	-0.630295	-0.0417657	1	-0.582258	-0.630295	-0.582258	1	6.6968	0.494748	2.0806e-06
ENSG00000152234	ATP5A1	229	1.0907	1.01924	0.407369	0.0692556	0.040849	0.0156533	1	-0.116727	-0.784352	-0.116727	1	-0.383181	-0.784352	-0.383181	1	8.36781	0.0958153	0.31904
ENSG00000110955	ATP5B	14	1.06656	0.928071	0.394518	0.20278	0.110749	0.0292727	1	0.237051	-0.646911	0.237051	1	-0.681074	-0.646911	-0.681074	1	5.77555	0.37445	0.264681
ENSG00000165629	ATP5C1	316	0.994272	1.07279	0.449972	0.0358303	0.0365418	0.0100318	1	-0.120061	-0.423491	-0.120061	1	-0.649362	-0.423491	-0.649362	1	7.1498	0.43655	0.0236278
ENSG00000099624	ATP5D	36	1.24256	1.40158	0.405436	0.247867	0.168204	0.0505423	1	0.422415	-0.782304	0.422415	1	-0.819078	-0.782304	-0.819078	1	10.613	0.167451	0.011425
ENSG00000124172	ATP5E	33	0.802038	0.980727	0.517939	0.137767	0.112385	0.0485423	1	0.294563	-0.792263	0.294563	1	-0.691527	-0.792263	-0.691527	1	8.27776	0.0805426	0.432493
ENSG00000116459	ATP5F1	283	0.907237	1.24329	0.461406	0.0412745	0.0464369	0.0121897	1	0.0420615	-0.522916	0.0420615	1	-0.685816	-0.522916	-0.685816	1	7.44868	0.0126948	1.5884e-07
ENSG00000159199	ATP5G1	287	0.919773	1.33563	0.501104	0.0362617	0.0456334	0.0150538	1	0.0266376	-0.727548	0.0266376	1	-0.548054	-0.727548	-0.548054	1	6.89536	0.0138662	1.02806e-12
ENSG00000135390	ATP5G2	178	1.14155	1.15269	0.373094	0.0817892	0.0554051	0.0175593	1	-0.183057	-0.804633	-0.183057	1	-0.306747	-0.804633	-0.306747	1	9.54003	0.0426361	0.00323666
ENSG00000154518	ATP5G3	175	1.02776	1.14013	0.379781	0.0587178	0.0645663	0.0142718	1	0.0947475	-0.505965	0.0947475	1	-0.71582	-0.505965	-0.71582	1	9.02162	0.318488	0.0156755
ENSG00000167863	ATP5H	180	1.08493	1.12091	0.429106	0.0600364	0.060163	0.0149694	1	-0.13224	-0.494186	-0.13224	1	-0.652715	-0.494186	-0.652715	1	7.98029	0.0794646	0.0229936
ENSG00000169020	ATP5I	31	1.17964	1.29872	0.391055	0.174518	0.156912	0.0292036	1	-0.227123	-0.462391	-0.227123	1	-0.543222	-0.462391	-0.543222	1	10.8885	0.156067	0.0336322
ENSG00000154723	ATP5J	116	1.20015	1.08562	0.411545	0.112159	0.0725706	0.0223966	1	-0.30881	-0.788073	-0.30881	1	-0.183754	-0.788073	-0.183754	1	9.77679	0.0385092	0.120264
ENSG00000241468	ATP5J2	219	0.92163	1.16689	0.444332	0.0430456	0.0520382	0.0132135	1	0.0470369	-0.463915	0.0470369	1	-0.718783	-0.463915	-0.718783	1	8.05068	0.0350232	0.000772062
ENSG00000248919	ATP5J2-PTCD1	236	1.1081	1.4737	1.23162	0.0493173	0.0637836	0.0375363	1	0.0770819	-0.522037	0.0770819	1	-0.714612	-0.522037	-0.714612	1	8.31913	0.0146889	1.04389e-12
ENSG00000241837	ATP5O	293	1.03728	1.14097	0.398731	0.0601471	0.0437022	0.00966246	1	0.015657	-0.37573	0.015657	1	-0.717082	-0.37573	-0.717082	1	8.726	0.26794	0.000700254
ENSG00000125375	ATP5S	265	1.13497	1.36433	1.01342	0.0466953	0.0471122	0.0256536	1	-0.0572144	-0.584159	-0.0572144	1	-0.628811	-0.584159	-0.628811	1	5.80255	0.00208517	1.13007e-13
ENSG00000033627	ATP6V0A1	101	1.02734	1.14828	1.13259	0.0544169	0.0483449	0.0356826	1	0.195968	-0.626626	0.195968	1	-0.71594	-0.626626	-0.71594	1	4.41361	0.308232	0.00139716
ENSG00000185344	ATP6V0A2	292	1.08499	1.10836	1.07931	0.0335102	0.0338972	0.0247637	1	-0.0935484	-0.622656	-0.0935484	1	-0.553011	-0.622656	-0.553011	1	5.24746	0.00586603	0.00077235
ENSG00000117410	ATP6V0B	101	0.953037	1.011	0.545003	0.0496125	0.0521627	0.0192188	1	-0.01064	-0.508462	-0.01064	1	-0.672006	-0.508462	-0.672006	1	6.37926	0.173086	0.416681
ENSG00000159720	ATP6V0D1	55	0.995667	1.31963	0.572234	0.088233	0.0990216	0.0302292	1	0.123972	-0.498647	0.123972	1	-0.764418	-0.498647	-0.764418	1	5.80131	0.48051	0.00108053
ENSG00000113732	ATP6V0E1	51	0.945569	1.20255	0.55494	0.104386	0.0895005	0.0349907	1	0.11282	-0.716542	0.11282	1	-0.633625	-0.716542	-0.633625	1	9.4941	0.302228	0.0140961
ENSG00000171130	ATP6V0E2	228	1.44631	2.15386	0.844224	0.0986412	0.107268	0.035483	1	-0.168723	-0.675695	-0.168723	1	-0.462093	-0.675695	-0.462093	1	11.1129	4.8993e-06	2.41451e-22
ENSG00000114573	ATP6V1A	180	1.00598	1.33578	0.754959	0.0401822	0.0512272	0.0181995	1	-0.0398025	-0.384645	-0.0398025	1	-0.723126	-0.384645	-0.723126	1	4.06109	0.440965	2.94233e-10
ENSG00000147416	ATP6V1B2	168	1.03915	1.02307	0.698234	0.0477738	0.035271	0.0174296	1	-0.128089	-0.487433	-0.128089	1	-0.650748	-0.487433	-0.650748	1	4.60955	0.206831	0.256959
ENSG00000155097	ATP6V1C1	300	1.03713	1.44241	0.829596	0.0444645	0.0439379	0.0183713	1	0.108243	-0.56079	0.108243	1	-0.712359	-0.56079	-0.712359	1	5.29074	0.202174	5.20297e-21
ENSG00000143882	ATP6V1C2	252	1.3982	0.960292	2.52286	0.109661	0.0532969	0.106485	1	-0.12841	-0.656346	-0.12841	1	-0.490664	-0.656346	-0.490664	1	15.4392	0.000171231	0.228479
ENSG00000100554	ATP6V1D	122	1.01628	1.09067	0.65093	0.0455347	0.0488499	0.0226643	1	0.126981	-0.669675	0.126981	1	-0.664495	-0.669675	-0.664495	1	5.37943	0.360673	0.0329511
ENSG00000131100	ATP6V1E1	204	1.03641	1.01623	0.629144	0.0732801	0.0370855	0.0149019	1	0.142895	-0.493284	0.142895	1	-0.729027	-0.493284	-0.729027	1	5.28106	0.309896	0.33109
ENSG00000136888	ATP6V1G1	13	0.963158	1.03274	0.521893	0.147752	0.254911	0.0791575	1	0.143508	-0.680992	0.143508	1	-0.70153	-0.680992	-0.70153	1	7.47884	0.404068	0.45018
ENSG00000047249	ATP6V1H	71	0.955601	1.16894	0.754377	0.069197	0.0760744	0.0339187	1	-0.0495584	-0.545631	-0.0495584	1	-0.656104	-0.545631	-0.656104	1	7.00009	0.261633	0.0148506
ENSG00000081923	ATP8B1	273	0.855132	1.38112	2.87818	0.0632555	0.0620093	0.104915	1	-0.0254935	-0.691604	-0.0254935	1	-0.547067	-0.691604	-0.547067	1	11.5211	0.0113902	1.41964e-09
ENSG00000143515	ATP8B2	108	0.998067	1.36381	2.35803	0.0717926	0.0767879	0.107331	1	0.00967542	-0.710575	0.00967542	1	-0.534232	-0.710575	-0.534232	1	10.4095	0.489286	3.40227e-06
ENSG00000166377	ATP9B	331	0.937271	1.26761	1.07887	0.038355	0.0377852	0.0248099	1	-0.117752	-0.623206	-0.117752	1	-0.541635	-0.623206	-0.541635	1	5.5989	0.0514542	4.3376e-12
ENSG00000123472	ATPAF1	248	1.09472	1.21098	1.21113	0.0618599	0.0450313	0.0374704	1	0.0743589	-0.667847	0.0743589	1	-0.630481	-0.667847	-0.630481	1	7.55567	0.0635079	2.32018e-06
ENSG00000171953	ATPAF2	168	1.04399	1.19213	0.95033	0.05107	0.0461023	0.0275147	1	-0.0956242	-0.560975	-0.0956242	1	-0.607347	-0.560975	-0.607347	1	5.85724	0.195148	2.47885e-05
ENSG00000130770	ATPIF1	273	0.983861	1.1704	0.449666	0.0366758	0.0409462	0.0114752	1	0.0765014	-0.549544	0.0765014	1	-0.689475	-0.549544	-0.689475	1	6.93023	0.330131	2.12749e-05
ENSG00000175054	ATR	315	1.12067	1.21572	1.26072	0.0413629	0.0359098	0.0277459	1	-0.0304653	-0.582111	-0.0304653	1	-0.623789	-0.582111	-0.623789	1	5.46878	0.00189337	2.62371e-09
ENSG00000138085	ATRAID	206	1.16527	1.06924	0.53293	0.139828	0.0423243	0.0157475	1	0.0990404	-0.59432	0.0990404	1	-0.688902	-0.59432	-0.688902	1	6.247	0.119305	0.0516938
ENSG00000164053	ATRIP	24	0.925268	1.48999	1.9228	0.103477	0.177261	0.166834	1	-0.216389	-0.518655	-0.216389	1	-0.569685	-0.518655	-0.569685	1	9.07792	0.239065	0.00581194
ENSG00000088812	ATRN	263	1.06421	1.04311	1.44581	0.0620922	0.0443682	0.0481332	1	-0.0016663	-0.650165	-0.0016663	1	-0.594412	-0.650165	-0.594412	1	10.2729	0.15103	0.166074
ENSG00000130638	ATXN10	281	1.00187	1.06548	0.558386	0.0480062	0.0330256	0.0148935	1	-0.0858454	-0.725423	-0.0858454	1	-0.470582	-0.725423	-0.470582	1	5.86178	0.484493	0.0241942
ENSG00000224470	ATXN1L	247	0.999833	1.11844	2.38514	0.0636895	0.0556915	0.0901546	1	0.0985446	-0.635849	0.0985446	1	-0.663802	-0.635849	-0.663802	1	12.6587	0.498957	0.0172251
ENSG00000204842	ATXN2	245	1.05796	1.18321	0.979674	0.0532653	0.0396143	0.0294272	1	-0.0467347	-0.742491	-0.0467347	1	-0.484912	-0.742491	-0.484912	1	6.50568	0.138807	3.05238e-06
ENSG00000168488	ATXN2L	130	0.959034	1.17285	0.87606	0.0720367	0.0545046	0.0333095	1	0.0722227	-0.664733	0.0722227	1	-0.619623	-0.664733	-0.619623	1	9.0125	0.285287	0.000951541
ENSG00000066427	ATXN3	376	0.960588	1.31622	0.917573	0.0359076	0.0333058	0.0175326	1	-0.0417341	-0.590147	-0.0417341	1	-0.613064	-0.590147	-0.613064	1	4.59023	0.136542	1.35732e-19
ENSG00000163635	ATXN7	169	1.22013	0.962254	2.20349	0.0899061	0.0475442	0.0964524	1	-0.140372	-0.728467	-0.140372	1	-0.425395	-0.728467	-0.425395	1	10.3577	0.00769314	0.214192
ENSG00000146776	ATXN7L1	357	1.17668	2.35957	0.885585	0.0791224	0.0723917	0.0287171	1	-0.226814	-0.796566	-0.226814	1	-0.297918	-0.796566	-0.297918	1	6.60321	0.0130864	2.15327e-55
ENSG00000087152	ATXN7L3	145	1.07695	1.09237	1.58038	0.0683306	0.0584273	0.0623523	1	0.128561	-0.611619	0.128561	1	-0.695043	-0.611619	-0.695043	1	9.54583	0.130994	0.058055
ENSG00000253719	ATXN7L3B	284	1.00778	1.02959	0.695175	0.0579647	0.0314128	0.0136047	1	0.00885065	-0.382991	0.00885065	1	-0.722444	-0.382991	-0.722444	1	4.67985	0.446667	0.173512
ENSG00000148090	AUH	195	1.03901	1.50462	0.875596	0.0466769	0.0479147	0.02136	1	0.00803939	-0.60851	0.00803939	1	-0.619307	-0.60851	-0.619307	1	4.87324	0.20215	4.60333e-21
ENSG00000127423	AUNIP	233	1.07597	1.62326	0.872002	0.0425806	0.0548898	0.02077	1	0.0568332	-0.50068	0.0568332	1	-0.697511	-0.50068	-0.697511	1	5.27845	0.0378672	2.57637e-24
ENSG00000115307	AUP1	204	1.11797	1.20338	0.5579	0.112377	0.046483	0.0136534	1	-0.112559	-0.411494	-0.112559	1	-0.666931	-0.411494	-0.666931	1	5.46552	0.147542	9.72786e-06
ENSG00000087586	AURKA	321	1.09343	1.6034	0.951691	0.0402658	0.0411014	0.0163964	1	-0.0376334	-0.384721	-0.0376334	1	-0.737234	-0.384721	-0.737234	1	3.82484	0.0104792	6.48887e-38
ENSG00000175756	AURKAIP1	73	1.02816	1.08002	0.550444	0.0844409	0.0863201	0.0315312	1	-0.0612284	-0.665632	-0.0612284	1	-0.514241	-0.665632	-0.514241	1	8.69887	0.369894	0.178544
ENSG00000178999	AURKB	223	0.964565	1.99314	0.564274	0.0794927	0.0863773	0.016377	1	0.0508459	-0.333278	0.0508459	1	-0.788712	-0.333278	-0.788712	1	6.6596	0.328102	1.44128e-24
ENSG00000105146	AURKC	34	1.47852	2.31868	1.47382	0.255668	0.272332	0.171664	1	0.231738	-0.86275	0.231738	1	-0.557827	-0.86275	-0.557827	1	12.7046	0.0353599	1.68745e-05
ENSG00000158321	AUTS2	390	1.3189	1.1741	1.18826	0.109556	0.0379326	0.0557782	1	-0.0642877	-0.906634	-0.0642877	1	-0.267896	-0.906634	-0.267896	1	7.98521	0.00190656	3.00536e-06
ENSG00000169857	AVEN	136	1.02056	1.13794	1.93884	0.0767968	0.0606816	0.0790374	1	0.00854812	-0.682728	0.00854812	1	-0.568141	-0.682728	-0.568141	1	8.86007	0.394666	0.0123093
ENSG00000105778	AVL9	401	1.66121	1.03607	0.713421	0.150933	0.0354442	0.0273197	1	-0.0825659	-0.849494	-0.0825659	1	-0.336399	-0.849494	-0.336399	1	8.37589	7.56959e-06	0.154722
ENSG00000119986	AVPI1	174	1.26242	1.5399	1.28297	0.106021	0.0676153	0.0406996	1	-0.153043	-0.529273	-0.153043	1	-0.575397	-0.529273	-0.575397	1	8.05732	0.00714563	9.84556e-14
ENSG00000103126	AXIN1	268	1.04386	1.28152	1.55387	0.0592061	0.0527693	0.0461041	1	-0.0398778	-0.571149	-0.0398778	1	-0.63337	-0.571149	-0.63337	1	8.52577	0.22975	1.02555e-07
ENSG00000168646	AXIN2	279	1.05727	1.13639	1.5302	0.074038	0.0660996	0.0591167	1	-0.0642589	-0.502308	-0.0642589	1	-0.693363	-0.502308	-0.693363	1	13.7272	0.219931	0.0200047
ENSG00000141577	AZI1	226	1.11004	1.295	1.44712	0.053501	0.0526959	0.0416819	1	-0.0231122	-0.551849	-0.0231122	1	-0.66696	-0.551849	-0.66696	1	6.98339	0.0204393	3.16647e-08
ENSG00000163512	AZI2	221	0.986703	1.213	0.852626	0.0493923	0.0442519	0.0218126	1	-0.0425891	-0.48327	-0.0425891	1	-0.691208	-0.48327	-0.691208	1	5.64498	0.394014	1.38658e-06
ENSG00000155096	AZIN1	298	1.09343	1.19149	0.62999	0.042201	0.0382896	0.0139334	1	0.112639	-0.503474	0.112639	1	-0.735799	-0.503474	-0.735799	1	5.48485	0.0137988	4.90369e-07
ENSG00000166710	B2M	106	1.03988	1.10247	0.679808	0.147717	0.070519	0.0293269	1	0.135977	-0.578338	0.135977	1	-0.712549	-0.578338	-0.712549	1	6.49888	0.393861	0.0746105
ENSG00000169255	B3GALNT1	110	1.07077	1.03504	1.70867	0.0771715	0.0569296	0.06576	1	-0.0128669	-0.544565	-0.0128669	1	-0.605356	-0.544565	-0.605356	1	9.05187	0.180589	0.269781
ENSG00000162885	B3GALNT2	238	1.09427	1.27812	1.18012	0.0535232	0.0463569	0.0302992	1	-0.0834702	-0.581797	-0.0834702	1	-0.583364	-0.581797	-0.583364	1	6.05267	0.0397458	3.71192e-09
ENSG00000172318	B3GALT1	219	0.959687	2.53946	0.865983	0.0606021	0.102397	0.02705	1	0.141133	-0.65067	0.141133	1	-0.661962	-0.65067	-0.661962	1	7.78932	0.253312	9.75942e-36
ENSG00000176022	B3GALT6	37	1.15266	0.936224	1.64339	0.209421	0.148828	0.135573	1	-0.557888	-0.471333	-0.557888	1	-0.260848	-0.471333	-0.260848	1	14.585	0.235515	0.335488
ENSG00000187676	B3GALTL	267	1.04198	0.835615	1.8257	0.0482061	0.0267702	0.0476521	1	-0.0227498	-0.696506	-0.0227498	1	-0.535691	-0.696506	-0.535691	1	5.91687	0.192329	1.50321e-09
ENSG00000149541	B3GAT3	19	1.15735	0.649218	1.14912	0.153508	0.100299	0.128452	1	-0.0341549	-0.7272	-0.0341549	1	-0.486151	-0.7272	-0.486151	1	12.6461	0.160304	0.00149004
ENSG00000174684	B3GNT1	54	1.36482	1.03009	0.91244	0.163624	0.0662466	0.0392344	1	0.0574615	-0.528492	0.0574615	1	-0.659853	-0.528492	-0.659853	1	4.18491	0.0151007	0.325788
ENSG00000170340	B3GNT2	94	1.15531	0.977595	0.918131	0.183076	0.0546814	0.030271	1	-0.0897427	-0.341198	-0.0897427	1	-0.693048	-0.341198	-0.693048	1	4.99081	0.199242	0.341483
ENSG00000176383	B3GNT4	213	1.07455	1.64967	1.48131	0.240472	0.175967	0.104279	1	-0.221694	-0.198171	-0.221694	1	-0.740699	-0.198171	-0.740699	1	32.7139	0.378431	0.000141834
ENSG00000176597	B3GNT5	242	1.09975	0.758913	1.66157	0.0583314	0.0301042	0.0484245	1	-0.135428	-0.534766	-0.135428	1	-0.613907	-0.534766	-0.613907	1	7.186	0.0442744	2.54154e-14
ENSG00000156966	B3GNT7	226	0.960544	2.09747	0.697429	0.0723588	0.128664	0.0307859	1	0.0802809	-0.526611	0.0802809	1	-0.756683	-0.526611	-0.756683	1	12.7938	0.293052	1.12698e-15
ENSG00000177191	B3GNT8	155	0.940899	0.683608	3.54782	0.0479456	0.0296541	0.118185	1	0.0243386	-0.592884	0.0243386	1	-0.656847	-0.592884	-0.656847	1	7.5647	0.109802	1.73459e-20
ENSG00000175711	B3GNTL1	348	1.13534	1.40937	1.32335	0.0550252	0.041274	0.0306945	1	-0.0323927	-0.638315	-0.0323927	1	-0.59225	-0.638315	-0.59225	1	5.67036	0.00720089	7.24654e-21
ENSG00000182272	B4GALNT4	22	1.38537	1.14481	1.63988	0.218809	0.146248	0.177356	1	0.0876975	-0.726473	0.0876975	1	-0.528175	-0.726473	-0.528175	1	12.5479	0.0471427	0.167272
ENSG00000086062	B4GALT1	240	1.11013	0.910544	0.855054	0.0533909	0.0324282	0.0246669	1	0.00883183	-0.669776	0.00883183	1	-0.587354	-0.669776	-0.587354	1	6.0433	0.0201159	0.00312896
ENSG00000117411	B4GALT2	124	1.0078	1.12916	1.31139	0.0747156	0.0600066	0.0500724	1	0.117607	-0.554799	0.117607	1	-0.699904	-0.554799	-0.699904	1	7.19011	0.458509	0.0166736
ENSG00000158850	B4GALT3	208	1.07346	1.14999	0.827277	0.0819741	0.046248	0.0208956	1	-0.0177131	-0.38734	-0.0177131	1	-0.727885	-0.38734	-0.727885	1	4.98618	0.185627	0.000690031
ENSG00000121578	B4GALT4	332	0.92969	0.563821	1.09147	0.0492562	0.0195721	0.0234538	1	-0.0869401	-0.42291	-0.0869401	1	-0.637903	-0.42291	-0.637903	1	7.48023	0.0772027	5.20747e-68
ENSG00000118276	B4GALT6	114	1.11881	1.64537	2.0964	0.0972095	0.105579	0.112692	1	-0.0193197	-0.751423	-0.0193197	1	-0.475106	-0.751423	-0.475106	1	12.8724	0.112107	7.45714e-09
ENSG00000027847	B4GALT7	253	1.10934	1.27337	0.995179	0.0524502	0.0423431	0.023477	1	0.0210691	-0.504774	0.0210691	1	-0.695435	-0.504774	-0.695435	1	5.30153	0.0190573	2.77487e-10
ENSG00000108641	B9D1	50	1.11626	1.2845	0.855475	0.0684947	0.0838458	0.0437458	1	0.0472155	-0.693363	0.0472155	1	-0.587182	-0.693363	-0.587182	1	6.19441	0.0481182	0.000705657
ENSG00000123810	B9D2	178	1.00705	1.03591	1.38896	0.0564379	0.0364606	0.0327231	1	-0.0386631	-0.479797	-0.0386631	1	-0.678848	-0.479797	-0.678848	1	4.69792	0.45037	0.163013
ENSG00000105393	BABAM1	203	1.03258	1.11143	0.543926	0.049376	0.0439849	0.0148606	1	-0.0109919	-0.528372	-0.0109919	1	-0.647261	-0.528372	-0.647261	1	7.49212	0.255081	0.00603207
ENSG00000186318	BACE1	308	1.05728	1.03921	1.45416	0.0373921	0.0270427	0.0260964	1	-0.061306	-0.491546	-0.061306	1	-0.648985	-0.491546	-0.648985	1	4.03113	0.0632949	0.0740288
ENSG00000182240	BACE2	110	0.980276	1.14392	2.30994	0.114736	0.0888943	0.13161	1	-0.0331787	-0.564568	-0.0331787	1	-0.644764	-0.564568	-0.644764	1	15.1052	0.431917	0.0541941
ENSG00000156273	BACH1	305	1.09366	1.13553	1.25725	0.0456891	0.0346829	0.0307145	1	-0.0854973	-0.676915	-0.0854973	1	-0.51915	-0.676915	-0.51915	1	5.59886	0.0206128	5.7562e-05
ENSG00000002330	BAD	162	0.98899	0.882233	0.975051	0.0572419	0.0392125	0.0269663	1	-0.0737929	-0.348569	-0.0737929	1	-0.676068	-0.348569	-0.676068	1	6.995	0.423857	0.00155147
ENSG00000107262	BAG1	43	0.907086	1.11853	0.946849	0.110371	0.15674	0.0633832	1	-0.16881	-0.618727	-0.16881	1	-0.467577	-0.618727	-0.467577	1	13.3321	0.202443	0.226976
ENSG00000112208	BAG2	91	0.988327	1.25478	1.1627	0.0677381	0.0742061	0.0504817	1	-0.0575088	-0.488605	-0.0575088	1	-0.670001	-0.488605	-0.670001	1	7.22903	0.431786	0.000455286
ENSG00000151929	BAG3	317	1.04229	0.837217	1.34822	0.0618631	0.0307038	0.0339854	1	0.0295323	-0.54647	0.0295323	1	-0.672046	-0.54647	-0.672046	1	7.59964	0.247358	1.08349e-07
ENSG00000156735	BAG4	236	1.34498	1.38862	0.694618	0.132737	0.0529096	0.0181454	1	-0.138172	-0.416395	-0.138172	1	-0.6683	-0.416395	-0.6683	1	6.23565	0.00497332	1.71677e-12
ENSG00000166170	BAG5	262	1.11859	1.35585	0.93226	0.0603263	0.0473257	0.0225673	1	0.0232662	-0.519702	0.0232662	1	-0.693694	-0.519702	-0.693694	1	6.04996	0.025195	4.51858e-13
ENSG00000175866	BAIAP2	266	1.10806	1.16477	1.07745	0.0491344	0.0413094	0.0260809	1	0.00292912	-0.509153	0.00292912	1	-0.700594	-0.509153	-0.700594	1	6.29778	0.0143664	4.30964e-05
ENSG00000006453	BAIAP2L1	299	1.14799	1.41298	0.884431	0.0457589	0.0442178	0.0209052	1	0.047049	-0.595199	0.047049	1	-0.669806	-0.595199	-0.669806	1	5.55408	0.00067892	1.20462e-18
ENSG00000030110	BAK1	269	1.10236	1.23736	0.741727	0.0554168	0.0398138	0.0158935	1	0.00713739	-0.410794	0.00713739	1	-0.718791	-0.410794	-0.718791	1	5.53915	0.0329194	3.95225e-09
ENSG00000095739	BAMBI	88	0.775083	1.49077	1.17877	0.0939701	0.196023	0.104564	1	-0.0719242	-0.416555	-0.0719242	1	-0.791331	-0.416555	-0.791331	1	17.8691	0.00944499	0.00710254
ENSG00000175334	BANF1	253	1.12714	1.12387	0.419609	0.0866207	0.0520923	0.014171	1	0.0474315	-0.585018	0.0474315	1	-0.661136	-0.585018	-0.661136	1	10.4696	0.0717106	0.00908139
ENSG00000172530	BANP	334	1.05597	1.29943	1.1036	0.0453641	0.0342101	0.0201282	1	-0.0272611	-0.48661	-0.0272611	1	-0.673063	-0.48661	-0.673063	1	4.69161	0.10906	5.42818e-17
ENSG00000163930	BAP1	34	1.08965	1.30838	1.19548	0.100247	0.117121	0.0968832	1	0.0448699	-0.73454	0.0448699	1	-0.555706	-0.73454	-0.555706	1	5.22188	0.189032	0.00653974
ENSG00000138376	BARD1	374	0.993334	1.32454	0.885314	0.0348661	0.0292798	0.0138618	1	0.00799391	-0.504059	0.00799391	1	-0.682156	-0.504059	-0.682156	1	3.60898	0.424246	3.71965e-25
ENSG00000176788	BASP1	147	1.03847	1.12768	1.33562	0.0801397	0.0670055	0.0638831	1	-0.0147012	-0.69326	-0.0147012	1	-0.557406	-0.69326	-0.557406	1	12.4522	0.315973	0.0293487
ENSG00000087088	BAX	128	1.00275	1.11657	0.853042	0.0587199	0.0536272	0.0289999	1	-0.00769528	-0.544004	-0.00769528	1	-0.641252	-0.544004	-0.641252	1	5.67556	0.481363	0.0158063
ENSG00000198604	BAZ1A	321	1.14443	1.02077	1.02931	0.0687023	0.0429521	0.0331099	1	-0.0468197	-0.668091	-0.0468197	1	-0.566207	-0.668091	-0.566207	1	9.44784	0.0181592	0.314496
ENSG00000076108	BAZ2A	150	1.11395	1.15562	1.03926	0.0489502	0.0453994	0.0328937	1	-0.0119483	-0.608032	-0.0119483	1	-0.625295	-0.608032	-0.625295	1	5.85766	0.0106412	0.000394794
ENSG00000123636	BAZ2B	333	1.03424	1.18991	0.96588	0.0427925	0.0307954	0.0209928	1	-0.0153695	-0.67983	-0.0153695	1	-0.555559	-0.67983	-0.555559	1	4.94334	0.212092	1.01751e-09
ENSG00000105327	BBC3	21	1.13787	0.807997	2.45824	0.327943	0.137005	0.525494	1	0.364623	-0.842897	0.364623	1	-0.696698	-0.842897	-0.696698	1	23.6325	0.339579	0.0890462
ENSG00000214413	BBIP1	145	0.987963	0.959674	1.26989	0.043919	0.039303	0.0365785	1	-0.173574	-0.588028	-0.173574	1	-0.529501	-0.588028	-0.529501	1	4.87906	0.392212	0.153313
ENSG00000174483	BBS1	279	0.964054	1.09021	1.35193	0.0444637	0.0387182	0.0320684	1	0.0344175	-0.511394	0.0344175	1	-0.703542	-0.511394	-0.703542	1	6.06048	0.209766	0.0102632
ENSG00000179941	BBS10	83	1.12433	1.2408	1.4236	0.096704	0.0683157	0.0524043	1	-0.193355	-0.476615	-0.193355	1	-0.590132	-0.476615	-0.590132	1	6.86436	0.101133	0.000352198
ENSG00000181004	BBS12	210	0.978222	1.19949	2.0269	0.0397052	0.0452403	0.0542201	1	-0.024235	-0.529043	-0.024235	1	-0.665997	-0.529043	-0.665997	1	6.06535	0.291969	8.32056e-06
ENSG00000125124	BBS2	328	1.13712	0.911051	1.37371	0.048078	0.0258529	0.026537	1	0.0591634	-0.497779	0.0591634	1	-0.691298	-0.497779	-0.691298	1	5.16479	0.00231078	0.000328129
ENSG00000140463	BBS4	267	1.02681	1.25913	0.907382	0.0372088	0.03639	0.0179941	1	-0.0835812	-0.451282	-0.0835812	1	-0.664215	-0.451282	-0.664215	1	4.82553	0.235941	5.08428e-12
ENSG00000138686	BBS7	267	1.00041	1.24966	0.931238	0.0416954	0.0371582	0.019275	1	-0.0334973	-0.520637	-0.0334973	1	-0.661952	-0.520637	-0.661952	1	4.72288	0.496072	5.60993e-11
ENSG00000122507	BBS9	260	1.02806	1.38794	1.63614	0.0487533	0.0447551	0.0379778	1	-0.152612	-0.602116	-0.152612	1	-0.521528	-0.602116	-0.521528	1	5.68863	0.282684	2.5143e-16
ENSG00000114439	BBX	367	1.08333	0.986688	0.816911	0.0491859	0.0245433	0.0178274	1	-0.135267	-0.743742	-0.135267	1	-0.410201	-0.743742	-0.410201	1	4.41226	0.0455411	0.293948
ENSG00000187244	BCAM	154	1.25658	2.38725	0.941464	0.0883707	0.141741	0.0340507	1	0.0460321	-0.617061	0.0460321	1	-0.59534	-0.617061	-0.59534	1	9.70502	0.00212224	4.01647e-18
ENSG00000075790	BCAP29	243	1.07377	0.963354	0.937416	0.054981	0.0334328	0.0233254	1	-0.0114127	-0.62094	-0.0114127	1	-0.611491	-0.62094	-0.611491	1	5.59947	0.0904842	0.137062
ENSG00000050820	BCAR1	305	1.07322	1.35022	1.21463	0.066063	0.0480357	0.0317241	1	-0.0670909	-0.526956	-0.0670909	1	-0.625883	-0.526956	-0.625883	1	8.76263	0.134284	1.35804e-12
ENSG00000137936	BCAR3	236	1.04446	0.564841	2.10328	0.0556606	0.0204488	0.0704259	1	-0.108323	-0.773812	-0.108323	1	-0.413178	-0.773812	-0.413178	1	6.40614	0.212621	7.61492e-57
ENSG00000116752	BCAS2	212	0.934578	1.28986	0.594869	0.0462754	0.0488451	0.0145874	1	0.0947176	-0.394343	0.0947176	1	-0.769563	-0.394343	-0.769563	1	5.5877	0.0794616	6.05902e-09
ENSG00000141376	BCAS3	173	1.05365	1.19138	1.17367	0.0524658	0.0446237	0.0386508	1	0.0996766	-0.743498	0.0996766	1	-0.589507	-0.743498	-0.589507	1	5.92627	0.153993	1.5033e-05
ENSG00000124243	BCAS4	260	1.04764	1.59932	0.928161	0.049808	0.0565125	0.0236085	1	-0.11187	-0.458958	-0.11187	1	-0.636273	-0.458958	-0.636273	1	7.5661	0.169842	2.4723e-22
ENSG00000060982	BCAT1	394	1.19658	1.91349	0.584395	0.0732	0.0575361	0.0143089	1	0.0362388	-0.632234	0.0362388	1	-0.653928	-0.632234	-0.653928	1	6.23704	0.00377485	1.82911e-44
ENSG00000105552	BCAT2	217	1.12202	0.975823	0.946803	0.0711801	0.0409324	0.028668	1	-0.163546	-0.413425	-0.163546	1	-0.628035	-0.413425	-0.628035	1	9.67848	0.0439633	0.277687
ENSG00000107949	BCCIP	279	1.03437	1.23626	0.506444	0.0407293	0.0431272	0.0127857	1	-0.0543238	-0.585705	-0.0543238	1	-0.596796	-0.585705	-0.596796	1	6.90266	0.199716	4.83844e-08
ENSG00000186666	BCDIN3D	128	1.05573	1.26558	1.68331	0.0660945	0.067798	0.0672096	1	-0.0472558	-0.542971	-0.0472558	1	-0.678115	-0.542971	-0.678115	1	7.38695	0.200359	7.32813e-05
ENSG00000114200	BCHE	66	0.914103	1.48646	2.63668	0.0890461	0.153616	0.159842	1	0.0806333	-0.655881	0.0806333	1	-0.649213	-0.655881	-0.649213	1	10.1797	0.169209	0.00118847
ENSG00000248098	BCKDHA	284	1.06912	1.12418	0.830785	0.0520806	0.0329476	0.016715	1	0.0255177	-0.451718	0.0255177	1	-0.710128	-0.451718	-0.710128	1	4.7461	0.0927537	9.9873e-05
ENSG00000083123	BCKDHB	342	0.991652	1.30253	0.93121	0.0334906	0.0345206	0.0208283	1	-0.023788	-0.696036	-0.023788	1	-0.552411	-0.696036	-0.552411	1	4.66712	0.401651	4.61449e-17
ENSG00000103507	BCKDK	229	1.11891	1.23113	0.630458	0.0898986	0.0470287	0.0155423	1	0.000699944	-0.352411	0.000699944	1	-0.728671	-0.352411	-0.728671	1	5.52883	0.0936299	8.54435e-07
ENSG00000142867	BCL10	302	0.999223	1.20947	0.803272	0.0387897	0.0308686	0.0144409	1	-0.00723594	-0.525787	-0.00723594	1	-0.666676	-0.525787	-0.666676	1	3.75287	0.492014	3.09572e-11
ENSG00000119866	BCL11A	316	1.17031	1.47036	0.799801	0.047884	0.0452946	0.0185827	1	-0.00615733	-0.610381	-0.00615733	1	-0.627858	-0.610381	-0.627858	1	5.71357	0.00021678	3.33954e-22
ENSG00000171552	BCL2L1	73	1.00071	1.69834	0.858589	0.103374	0.0957398	0.0395519	1	-0.154631	-0.631318	-0.154631	1	-0.487056	-0.631318	-0.487056	1	9.14629	0.497283	1.81174e-10
ENSG00000153094	BCL2L11	196	1.18749	1.43858	1.36041	0.0787941	0.0650858	0.0473953	1	-0.0392304	-0.714235	-0.0392304	1	-0.532298	-0.714235	-0.532298	1	7.3673	0.0091567	8.98837e-11
ENSG00000126453	BCL2L12	207	1.01847	1.30696	0.53271	0.0433	0.0510139	0.0141433	1	0.0812389	-0.477015	0.0812389	1	-0.741669	-0.477015	-0.741669	1	5.95405	0.335047	4.05391e-09
ENSG00000099968	BCL2L13	333	1.05828	1.20783	0.948736	0.0376014	0.0325856	0.0174167	1	0.0406074	-0.486481	0.0406074	1	-0.703794	-0.486481	-0.703794	1	4.48491	0.0610599	3.03062e-10
ENSG00000258643	BCL2L2-PABPN1	141	1.00981	1.43419	1.36195	0.0694698	0.0745034	0.055394	1	-0.0555373	-0.578953	-0.0555373	1	-0.630894	-0.578953	-0.630894	1	10.1108	0.443954	1.89282e-08
ENSG00000110987	BCL7A	328	0.934464	1.10926	1.29557	0.0391418	0.0309511	0.0273632	1	-0.0477289	-0.648617	-0.0477289	1	-0.569242	-0.648617	-0.569242	1	4.74314	0.0475132	0.000237791
ENSG00000099385	BCL7C	86	0.967959	0.670083	1.53983	0.0720201	0.0408013	0.0771777	1	0.030821	-0.613201	0.030821	1	-0.663274	-0.613201	-0.663274	1	9.88957	0.328778	2.19357e-12
ENSG00000116128	BCL9	12	0.866191	1.394	1.30679	0.160952	0.210398	0.141138	1	-0.436582	-0.277768	-0.436582	1	-0.612294	-0.277768	-0.612294	1	8.1989	0.213638	0.0469519
ENSG00000029363	BCLAF1	13	1.39307	1.48554	0.497156	0.353964	0.326624	0.0917818	1	0.172987	-0.725348	0.172987	1	-0.716733	-0.725348	-0.716733	1	11.7874	0.146389	0.083983
ENSG00000186716	BCR	337	1.06482	1.3337	1.25495	0.0593514	0.0481488	0.0342347	1	-0.0236453	-0.545935	-0.0236453	1	-0.630518	-0.545935	-0.630518	1	9.71986	0.137763	1.08411e-11
ENSG00000074582	BCS1L	147	1.07467	1.28842	0.843804	0.0775723	0.0587493	0.0292737	1	0.0593285	-0.581875	0.0593285	1	-0.6869	-0.581875	-0.6869	1	6.86671	0.168695	1.22282e-06
ENSG00000161267	BDH1	203	1.08829	1.4516	1.14855	0.0651738	0.0490203	0.0323689	1	-0.122824	-0.650068	-0.122824	1	-0.498233	-0.650068	-0.498233	1	6.89624	0.0885115	2.21756e-17
ENSG00000164039	BDH2	190	1.13521	1.45757	0.698383	0.0675917	0.0580731	0.0179204	1	-0.00258716	-0.376474	-0.00258716	1	-0.738679	-0.376474	-0.738679	1	4.99709	0.0234554	1.31383e-13
ENSG00000126581	BECN1	95	1.08947	1.08029	0.799612	0.0691509	0.0540652	0.0273028	1	-0.235982	-0.442714	-0.235982	1	-0.576715	-0.442714	-0.576715	1	5.32126	0.0994842	0.0704662
ENSG00000162373	BEND5	65	0.960663	1.7114	1.78737	0.0618057	0.101196	0.0770692	1	-0.0450128	-0.583381	-0.0450128	1	-0.599926	-0.583381	-0.599926	1	5.65044	0.26341	9.54221e-10
ENSG00000142959	BEST4	42	1.27306	0.997148	2.23992	0.103482	0.066837	0.125834	1	-0.0982481	-0.655751	-0.0982481	1	-0.45562	-0.655751	-0.45562	1	8.64035	0.00594795	0.483092
ENSG00000105829	BET1	235	0.987719	1.06049	0.74451	0.0310654	0.0334496	0.0159015	1	-0.0933534	-0.397954	-0.0933534	1	-0.694806	-0.397954	-0.694806	1	4.41559	0.346477	0.0359262
ENSG00000177951	BET1L	340	1.20766	1.10356	0.789326	0.0408577	0.0341028	0.0186081	1	0.0455489	-0.638099	0.0455489	1	-0.635224	-0.638099	-0.635224	1	5.82271	3.09177e-07	0.00128914
ENSG00000103429	BFAR	261	1.01629	1.36769	0.654903	0.0465534	0.0456552	0.0152681	1	0.0135046	-0.481512	0.0135046	1	-0.703633	-0.481512	-0.703633	1	5.46085	0.363308	1.48867e-14
ENSG00000134107	BHLHE40	128	1.09643	0.522324	2.07755	0.0929632	0.0521556	0.130875	1	-0.0620582	-0.336796	-0.0620582	1	-0.791676	-0.336796	-0.791676	1	13.2836	0.15079	6.42509e-16
ENSG00000151746	BICD1	374	1.09138	1.51535	1.06488	0.0807744	0.0455533	0.0329173	1	-0.211621	-0.800274	-0.211621	1	-0.291717	-0.800274	-0.291717	1	6.70451	0.129319	5.38422e-26
ENSG00000185963	BICD2	181	1.1118	1.13077	1.32146	0.0646038	0.0523237	0.0436561	1	0.00263147	-0.592608	0.00263147	1	-0.651915	-0.592608	-0.651915	1	7.58248	0.0426337	0.00667563
ENSG00000015475	BID	182	1.32565	1.83932	0.697322	0.131352	0.0762548	0.0202044	1	-0.0921028	-0.380529	-0.0921028	1	-0.708998	-0.380529	-0.708998	1	5.99674	0.00704623	3.76913e-22
ENSG00000136717	BIN1	219	1.16473	1.16974	1.12458	0.0632299	0.0458883	0.0315854	1	-0.109655	-0.523971	-0.109655	1	-0.585198	-0.523971	-0.585198	1	7.68764	0.00490859	0.000137322
ENSG00000147439	BIN3	303	1.10989	1.20396	0.898191	0.0499926	0.0397125	0.0191329	1	-0.0464755	-0.429396	-0.0464755	1	-0.69708	-0.429396	-0.69708	1	5.63546	0.0143491	2.52967e-07
ENSG00000110330	BIRC2	117	1.06298	0.986617	0.964676	0.0592361	0.0488937	0.0318359	1	0.162023	-0.54345	0.162023	1	-0.727342	-0.54345	-0.727342	1	5.73069	0.144975	0.392399
ENSG00000089685	BIRC5	348	1.00584	1.78517	0.515829	0.0341248	0.0554798	0.0121431	1	0.0399011	-0.531798	0.0399011	1	-0.706928	-0.531798	-0.706928	1	5.82594	0.432125	1.78925e-36
ENSG00000115760	BIRC6	325	1.17284	1.16733	1.11544	0.0590247	0.0354767	0.0296795	1	-0.129638	-0.73315	-0.129638	1	-0.436208	-0.73315	-0.436208	1	5.85436	0.00182549	1.79005e-06
ENSG00000134897	BIVM	101	0.914704	1.05982	1.93042	0.0777596	0.0606713	0.0882168	1	-0.114957	-0.595951	-0.114957	1	-0.573969	-0.595951	-0.573969	1	9.50502	0.137682	0.163297
ENSG00000197299	BLM	188	0.91566	1.69007	0.922484	0.052796	0.0828355	0.0353182	1	0.0306419	-0.676305	0.0306419	1	-0.613939	-0.676305	-0.613939	1	8.87988	0.0559339	8.83251e-15
ENSG00000108578	BLMH	212	1.14288	1.15856	0.656354	0.0866733	0.0417858	0.0153739	1	0.0697373	-0.388897	0.0697373	1	-0.751019	-0.388897	-0.751019	1	5.42165	0.0503745	9.68727e-05
ENSG00000135441	BLOC1S1	13	1.05844	1.17727	0.599012	0.199851	0.126988	0.0639334	1	0.255557	-0.616506	0.255557	1	-0.838927	-0.616506	-0.838927	1	2.91358	0.387972	0.0964723
ENSG00000196072	BLOC1S2	46	0.977792	1.25529	0.719145	0.0995904	0.09788	0.044295	1	0.182916	-0.64217	0.182916	1	-0.706021	-0.64217	-0.706021	1	5.66685	0.412297	0.0062334
ENSG00000189114	BLOC1S3	97	1.20769	1.32227	1.1681	0.0783145	0.0631137	0.0528991	1	0.0505964	-0.774915	0.0505964	1	-0.530475	-0.774915	-0.530475	1	4.84072	0.00469535	8.5672e-07
ENSG00000186222	BLOC1S4	183	1.20729	1.17866	1.18646	0.0865851	0.0541094	0.0360115	1	-0.0070536	-0.42274	-0.0070536	1	-0.713782	-0.42274	-0.713782	1	7.48847	0.00884517	0.000579054
ENSG00000188428	BLOC1S5	307	0.99295	1.27237	1.06671	0.0311793	0.0355487	0.0219192	1	0.0433989	-0.586765	0.0433989	1	-0.65553	-0.586765	-0.65553	1	4.60452	0.410635	1.23641e-13
ENSG00000259040	BLOC1S5-TXNDC5	358	1.0422	1.32232	0.78462	0.0439471	0.0425267	0.0189985	1	-0.028853	-0.584218	-0.028853	1	-0.617942	-0.584218	-0.617942	1	7.20684	0.168775	1.52964e-13
ENSG00000104164	BLOC1S6	66	0.81155	1.07419	0.748549	0.0683968	0.0577343	0.0263551	1	-0.0165131	-0.399037	-0.0165131	1	-0.731323	-0.399037	-0.731323	1	4.32526	0.00382927	0.101759
ENSG00000106605	BLVRA	328	1.14615	1.41867	0.843462	0.0808923	0.0374784	0.0152864	1	-0.18884	-0.453525	-0.18884	1	-0.601762	-0.453525	-0.601762	1	4.45035	0.0358619	4.85418e-25
ENSG00000090013	BLVRB	87	1.32245	1.21784	0.813554	0.14955	0.0892943	0.0386655	1	-0.0870833	-0.315935	-0.0870833	1	-0.738369	-0.315935	-0.738369	1	7.74266	0.0169655	0.0084056
ENSG00000117475	BLZF1	235	0.968692	1.10689	1.22973	0.0506172	0.0409252	0.0337052	1	0.0444782	-0.598717	0.0444782	1	-0.664281	-0.598717	-0.664281	1	6.59052	0.268421	0.00479506
ENSG00000104081	BMF	209	1.21196	0.888506	2.36935	0.0873616	0.0511707	0.118012	1	0.0530189	-0.730455	0.0530189	1	-0.588728	-0.730455	-0.588728	1	14.3013	0.0080589	0.0152385
ENSG00000168487	BMP1	33	1.35524	1.15403	2.08049	0.173398	0.116627	0.253215	1	0.478787	-0.832422	0.478787	1	-0.827668	-0.832422	-0.827668	1	7.07911	0.0246638	0.098298
ENSG00000125845	BMP2	176	1.02399	0.650867	1.64056	0.0913406	0.0453044	0.0872233	1	0.0488009	-0.372672	0.0488009	1	-0.861674	-0.372672	-0.861674	1	8.45257	0.396563	4.8311e-13
ENSG00000138756	BMP2K	68	0.926222	1.08201	2.4757	0.135292	0.0872697	0.199984	1	0.188271	-0.818658	0.188271	1	-0.596095	-0.818658	-0.596095	1	12.9223	0.293699	0.175415
ENSG00000125378	BMP4	122	0.967761	0.870195	2.48088	0.0639514	0.0487012	0.111918	1	-0.0428084	-0.544332	-0.0428084	1	-0.632854	-0.544332	-0.632854	1	12.7328	0.307557	0.00437968
ENSG00000101144	BMP7	81	1.03702	1.29306	1.58215	0.134975	0.153907	0.124479	1	0.0227454	-0.596251	0.0227454	1	-0.63635	-0.596251	-0.63635	1	20.566	0.392288	0.0302883
ENSG00000107779	BMPR1A	374	1.02063	1.31644	1.00785	0.0642897	0.0467237	0.0341772	1	-0.0214143	-0.779927	-0.0214143	1	-0.478587	-0.779927	-0.478587	1	8.40943	0.374228	2.4863e-11
ENSG00000204217	BMPR2	332	0.924486	0.670313	1.52541	0.0444196	0.0229408	0.041961	1	-0.117718	-0.728817	-0.117718	1	-0.43865	-0.728817	-0.43865	1	6.90747	0.0450362	5.49941e-37
ENSG00000165733	BMS1	319	0.969477	1.22342	0.59712	0.0355066	0.0367811	0.0117406	1	0.0488495	-0.419254	0.0488495	1	-0.740888	-0.419254	-0.740888	1	5.19266	0.195322	1.78746e-09
ENSG00000242338	BMS1P4	228	1.02137	1.20141	1.46541	0.0457213	0.0436048	0.0381602	1	-0.00435192	-0.541412	-0.00435192	1	-0.671822	-0.541412	-0.671822	1	6.15339	0.320369	3.24436e-06
ENSG00000113734	BNIP1	31	1.26824	1.44195	1.01035	0.277177	0.131972	0.0676532	1	0.128745	-0.71923	0.128745	1	-0.617694	-0.71923	-0.617694	1	6.95662	0.170725	0.00116513
ENSG00000140299	BNIP2	332	1.03687	1.10845	0.785938	0.0303176	0.0282146	0.0147408	1	-0.0368918	-0.597523	-0.0368918	1	-0.60471	-0.597523	-0.60471	1	4.05696	0.112395	7.27285e-05
ENSG00000176171	BNIP3	266	1.26448	0.934578	0.909538	0.0704508	0.0378863	0.0245769	1	-0.0400764	-0.447257	-0.0400764	1	-0.683292	-0.447257	-0.683292	1	7.64021	0.000107086	0.0426896
ENSG00000104765	BNIP3L	344	1.03386	1.16485	0.765736	0.0518272	0.037183	0.0158887	1	-0.0411961	-0.440887	-0.0411961	1	-0.691405	-0.440887	-0.691405	1	6.03207	0.256967	6.26047e-06
ENSG00000145919	BOD1	191	1.00049	1.54751	0.692114	0.0588091	0.0677457	0.0213239	1	0.0882718	-0.519872	0.0882718	1	-0.719689	-0.519872	-0.719689	1	7.2582	0.496713	3.78369e-14
ENSG00000038219	BOD1L1	257	1.05907	1.16699	1.11037	0.076099	0.0659792	0.044489	1	-0.106699	-0.5774	-0.106699	1	-0.591107	-0.5774	-0.591107	1	14.5689	0.21915	0.00599042
ENSG00000176720	BOK	262	1.22264	1.06846	1.05715	0.0988119	0.0414609	0.0742924	1	0.0880694	-0.942948	0.0880694	1	-0.336628	-0.942948	-0.336628	1	8.73109	0.0125415	0.0499505
ENSG00000163170	BOLA3	13	1.18254	1.56434	0.531212	0.242316	0.234586	0.0678601	1	-0.150035	-0.747133	-0.150035	1	-0.38351	-0.747133	-0.38351	1	11.7502	0.234314	0.0184775
ENSG00000136122	BORA	200	1.02183	1.49578	1.12905	0.0519542	0.0599861	0.0314484	1	0.0221122	-0.486753	0.0221122	1	-0.711933	-0.486753	-0.711933	1	6.40913	0.337436	1.01622e-14
ENSG00000172331	BPGM	51	1.03578	1.31378	0.936934	0.0845725	0.110652	0.0480045	1	0.153553	-0.720181	0.153553	1	-0.612806	-0.720181	-0.612806	1	5.858	0.337054	0.00333717
ENSG00000137274	BPHL	65	0.931732	1.15555	0.833912	0.0771583	0.0709305	0.0517071	1	-0.106742	-0.79726	-0.106742	1	-0.409435	-0.79726	-0.409435	1	6.48294	0.189848	0.0160367
ENSG00000162813	BPNT1	101	0.948389	1.49516	1.36334	0.0532159	0.0758981	0.0514768	1	0.0566376	-0.617033	0.0566376	1	-0.640767	-0.617033	-0.640767	1	7.51137	0.167255	1.50829e-09
ENSG00000171634	BPTF	178	0.964103	1.50335	0.797418	0.0494298	0.0567293	0.0261344	1	-0.0552538	-0.705227	-0.0552538	1	-0.50659	-0.705227	-0.50659	1	6.70959	0.234335	4.08654e-16
ENSG00000157764	BRAF	244	0.959845	1.39251	1.39865	0.0392599	0.0420094	0.0384943	1	-0.0268142	-0.738219	-0.0268142	1	-0.51621	-0.738219	-0.51621	1	5.09345	0.153712	3.27452e-18
ENSG00000089234	BRAP	54	1.12295	1.24695	0.813106	0.0735907	0.079596	0.0408019	1	-0.112107	-0.65794	-0.112107	1	-0.519206	-0.65794	-0.519206	1	6.1826	0.0504466	0.00156256
ENSG00000106009	BRAT1	261	1.06398	1.33878	0.876957	0.0412705	0.0472269	0.0207661	1	-0.0188326	-0.420058	-0.0188326	1	-0.72358	-0.420058	-0.72358	1	6.14799	0.0611662	3.86922e-12
ENSG00000012048	BRCA1	288	1.03277	1.4779	1.08099	0.0321966	0.0460669	0.026373	1	0.0494838	-0.629379	0.0494838	1	-0.64609	-0.629379	-0.64609	1	5.82367	0.154781	6.67317e-22
ENSG00000139618	BRCA2	321	1.23346	1.42548	0.892743	0.0706758	0.0481371	0.0238931	1	0.0634897	-0.656392	0.0634897	1	-0.643006	-0.656392	-0.643006	1	6.62427	0.000532196	3.36424e-17
ENSG00000100425	BRD1	192	1.08151	1.0921	1.53895	0.0657295	0.0484403	0.0537818	1	0.0998059	-0.639274	0.0998059	1	-0.669279	-0.639274	-0.669279	1	8.55875	0.108236	0.0293929
ENSG00000169925	BRD3	336	1.23972	1.06918	0.589586	0.0925039	0.0335672	0.012385	1	0.00647276	-0.452271	0.00647276	1	-0.697424	-0.452271	-0.697424	1	6.22304	0.00498913	0.020039
ENSG00000141867	BRD4	232	0.964048	1.15352	0.993341	0.0544318	0.0453113	0.0324081	1	-0.0188288	-0.69976	-0.0188288	1	-0.530327	-0.69976	-0.530327	1	8.94473	0.2548	0.000414297
ENSG00000166164	BRD7	152	1.10262	1.27539	0.84445	0.0601739	0.0546858	0.0288275	1	0.103335	-0.669961	0.103335	1	-0.64234	-0.669961	-0.64234	1	6.59269	0.0451028	6.78199e-07
ENSG00000112983	BRD8	152	1.0611	1.28377	0.829628	0.0572726	0.0503259	0.0227797	1	0.0192297	-0.551043	0.0192297	1	-0.661028	-0.551043	-0.661028	1	5.40959	0.143904	4.17396e-08
ENSG00000028310	BRD9	93	1.08789	1.17491	0.89329	0.0643748	0.060506	0.0321168	1	-0.0681359	-0.625037	-0.0681359	1	-0.537805	-0.625037	-0.537805	1	4.51273	0.08779	0.00240812
ENSG00000158019	BRE	212	1.19786	1.15864	0.821382	0.0646306	0.0382326	0.0266524	1	-0.0848547	-0.796852	-0.0848547	1	-0.406461	-0.796852	-0.406461	1	5.32921	0.00124642	2.42537e-05
ENSG00000185024	BRF1	191	0.905988	1.14901	1.79704	0.0501606	0.0462737	0.0515745	1	-0.0823253	-0.543093	-0.0823253	1	-0.609024	-0.543093	-0.609024	1	7.14524	0.0312254	0.000754674
ENSG00000104221	BRF2	10	1.12994	1.07488	1.22661	0.133646	0.144039	0.128376	1	0.289954	-0.747047	0.289954	1	-0.687802	-0.747047	-0.687802	1	3.23738	0.181659	0.30959
ENSG00000164713	BRI3	300	1.22165	1.08392	0.850828	0.0614472	0.0415583	0.0237371	1	0.0659956	-0.595326	0.0659956	1	-0.66361	-0.595326	-0.66361	1	8.45234	0.00018156	0.0221748
ENSG00000184992	BRI3BP	270	1.07629	1.23857	1.09018	0.0432167	0.037669	0.0253739	1	-0.0864586	-0.657445	-0.0864586	1	-0.533664	-0.657445	-0.533664	1	4.91058	0.0393375	5.0656e-10
ENSG00000078725	BRINP1	220	1.0526	2.41556	1.11596	0.0733732	0.113468	0.0375051	1	-0.119758	-0.522083	-0.119758	1	-0.586591	-0.522083	-0.586591	1	11.8497	0.237114	1.38147e-27
ENSG00000136492	BRIP1	301	1.00364	1.21714	1.27988	0.0392675	0.0335906	0.0279386	1	-0.0146163	-0.668499	-0.0146163	1	-0.574402	-0.668499	-0.574402	1	4.63147	0.463061	2.07595e-10
ENSG00000113460	BRIX1	67	0.99575	1.19886	0.546269	0.146319	0.116348	0.0348967	1	0.228586	-0.777099	0.228586	1	-0.626699	-0.777099	-0.626699	1	8.33739	0.48846	0.046131
ENSG00000254999	BRK1	125	1.18195	1.20724	0.451768	0.0874139	0.0675863	0.0176649	1	0.0660182	-0.582666	0.0660182	1	-0.677477	-0.582666	-0.677477	1	6.75398	0.0197431	0.00133493
ENSG00000174744	BRMS1	280	1.13487	1.32112	0.662014	0.102637	0.0520851	0.0169382	1	-0.0753035	-0.328893	-0.0753035	1	-0.728805	-0.328893	-0.728805	1	7.98747	0.0949609	1.23888e-09
ENSG00000100916	BRMS1L	21	0.725898	1.20471	1.53805	0.20343	0.179493	0.196462	1	0.0369621	-0.653528	0.0369621	1	-0.645868	-0.653528	-0.645868	1	18.8306	0.097284	0.134517
ENSG00000162819	BROX	145	1.07538	1.15733	0.723619	0.0705878	0.0556071	0.0252801	1	-0.00794232	-0.543639	-0.00794232	1	-0.669706	-0.543639	-0.669706	1	6.81758	0.143691	0.00267095
ENSG00000156983	BRPF1	23	1.03304	1.22993	1.7942	0.233727	0.254995	0.306926	1	-0.307432	-0.822579	-0.307432	1	-0.144265	-0.822579	-0.144265	1	14.8264	0.444505	0.188974
ENSG00000096070	BRPF3	234	1.0632	1.1703	1.51995	0.0677726	0.0525441	0.0699394	1	-0.0280893	-0.803155	-0.0280893	1	-0.443059	-0.803155	-0.443059	1	10.919	0.176017	0.000683221
ENSG00000185658	BRWD1	359	1.05974	1.07668	0.808008	0.0342418	0.0266059	0.0155146	1	0.00989817	-0.636256	0.00989817	1	-0.603989	-0.636256	-0.603989	1	4.41041	0.0409482	0.00209628
ENSG00000168000	BSCL2	213	0.946183	1.24471	0.638665	0.0356414	0.0473442	0.017055	1	0.0550252	-0.507869	0.0550252	1	-0.708308	-0.507869	-0.708308	1	5.59538	0.0662791	2.73698e-07
ENSG00000160058	BSDC1	114	1.0036	0.950397	1.00123	0.0852762	0.0618325	0.0386025	1	-0.0807019	-0.355617	-0.0807019	1	-0.697828	-0.355617	-0.697828	1	8.04356	0.483215	0.212072
ENSG00000172270	BSG	312	0.91656	1.00858	0.45392	0.0669834	0.0392131	0.0110423	1	0.0336115	-0.390297	0.0336115	1	-0.71834	-0.390297	-0.71834	1	8.09027	0.106912	0.413475
ENSG00000130303	BST2	129	1.29279	1.78905	1.13836	0.111951	0.112186	0.0630785	1	0.0886822	-0.699292	0.0886822	1	-0.593687	-0.699292	-0.593687	1	12.9968	0.00500072	5.69232e-11
ENSG00000095564	BTAF1	258	1.12487	1.131	0.910088	0.0538106	0.0331028	0.0216697	1	-0.192811	-0.709252	-0.192811	1	-0.409058	-0.709252	-0.409058	1	4.36475	0.0105487	4.91433e-05
ENSG00000064726	BTBD1	270	0.995792	1.11937	0.911391	0.0414752	0.0340817	0.0195629	1	0.0392731	-0.554456	0.0392731	1	-0.670217	-0.554456	-0.670217	1	5.28356	0.459634	0.000270151
ENSG00000148925	BTBD10	216	1.19571	0.878432	0.972183	0.0788408	0.0296299	0.0211131	1	-0.0906047	-0.347088	-0.0906047	1	-0.688219	-0.347088	-0.688219	1	5.09599	0.00691307	2.90477e-05
ENSG00000204347	BTBD17	51	1.28697	3.69692	1.13607	0.206979	1.522	0.0777901	1	0.0341807	-0.723712	0.0341807	1	-0.146797	-0.723712	-0.146797	1	17.0576	0.0860032	0.0413746
ENSG00000133243	BTBD2	206	1.05568	1.31059	1.11862	0.0624312	0.064205	0.0399024	1	0.109929	-0.582403	0.109929	1	-0.682556	-0.582403	-0.682556	1	10.2997	0.186768	1.29863e-06
ENSG00000132640	BTBD3	321	0.968901	1.07449	1.09877	0.0444094	0.040022	0.0284949	1	-0.0738466	-0.555602	-0.0738466	1	-0.603341	-0.555602	-0.603341	1	8.20191	0.242134	0.0318248
ENSG00000184887	BTBD6	79	1.0512	1.1825	2.17841	0.13063	0.128557	0.183233	1	0.0186248	-0.480661	0.0186248	1	-0.719843	-0.480661	-0.719843	1	25.3152	0.348094	0.0799005
ENSG00000011114	BTBD7	301	0.992844	1.1825	1.54397	0.0524332	0.0449827	0.0479047	1	-0.116728	-0.691506	-0.116728	1	-0.482824	-0.691506	-0.482824	1	8.51514	0.445765	3.17652e-05
ENSG00000169814	BTD	185	1.01826	1.08998	1.10638	0.0466384	0.0445338	0.0293387	1	-0.0379392	-0.578866	-0.0379392	1	-0.608085	-0.578866	-0.608085	1	5.34107	0.347965	0.0223979
ENSG00000145741	BTF3	100	1.03787	1.06603	0.390235	0.116201	0.072404	0.0176996	1	-0.00836757	-0.43347	-0.00836757	1	-0.699273	-0.43347	-0.699273	1	13.9419	0.372584	0.182028
ENSG00000134717	BTF3L4	71	0.99731	1.20159	0.564993	0.0700417	0.080528	0.0347911	1	0.194095	-0.810144	0.194095	1	-0.585331	-0.810144	-0.585331	1	8.07861	0.484737	0.00735332
ENSG00000133639	BTG1	275	1.20949	1.26359	1.00701	0.0519811	0.040538	0.0239884	1	0.0124582	-0.594549	0.0124582	1	-0.63808	-0.594549	-0.63808	1	5.4716	3.62089e-05	1.88689e-10
ENSG00000159388	BTG2	29	0.701879	0.25786	3.2523	0.143183	0.0394533	0.294958	1	0.270934	-0.757627	0.270934	1	-0.643016	-0.757627	-0.643016	1	7.96507	0.0236585	5.79944e-17
ENSG00000154640	BTG3	69	1.15069	0.988313	0.859801	0.0822794	0.0527753	0.0317392	1	-0.24643	-0.589606	-0.24643	1	-0.483538	-0.589606	-0.483538	1	5.00184	0.0357713	0.412714
ENSG00000112763	BTN2A1	235	0.964558	0.966948	1.50711	0.0388451	0.0311819	0.0377	1	-0.00722007	-0.634268	-0.00722007	1	-0.590875	-0.634268	-0.590875	1	5.47137	0.181254	0.14513
ENSG00000124508	BTN2A2	183	1.12936	1.35163	1.76334	0.0622321	0.0554443	0.0551831	1	0.00483283	-0.652574	0.00483283	1	-0.576244	-0.652574	-0.576244	1	7.72448	0.0195344	8.8909e-10
ENSG00000166167	BTRC	271	0.988661	1.3251	1.2847	0.0416335	0.0449253	0.0340961	1	-0.0263094	-0.62793	-0.0263094	1	-0.6013	-0.62793	-0.6013	1	6.21207	0.392785	2.42761e-12
ENSG00000169679	BUB1	68	0.983016	1.55158	0.673597	0.0699335	0.121523	0.033474	1	0.0402716	-0.474646	0.0402716	1	-0.734569	-0.474646	-0.734569	1	8.09922	0.404439	1.25194e-05
ENSG00000156970	BUB1B	311	1.04175	1.89268	0.705526	0.0386785	0.0598408	0.0159815	1	0.0335117	-0.466054	0.0335117	1	-0.731085	-0.466054	-0.731085	1	5.89174	0.14061	1.49162e-38
ENSG00000154473	BUB3	168	0.968596	1.45273	0.592819	0.0855178	0.0686222	0.0187319	1	0.0098501	-0.347055	0.0098501	1	-0.762102	-0.347055	-0.762102	1	6.35295	0.356962	2.7159e-10
ENSG00000137656	BUD13	226	1.03297	1.36513	0.853855	0.0554987	0.0527056	0.0217036	1	-0.0136933	-0.450466	-0.0136933	1	-0.70815	-0.450466	-0.70815	1	5.73965	0.276551	2.26203e-11
ENSG00000106245	BUD31	86	0.916481	1.05805	0.584738	0.0572382	0.0630961	0.0219473	1	0.107522	-0.524883	0.107522	1	-0.680974	-0.524883	-0.680974	1	6.66026	0.0741497	0.180121
ENSG00000112578	BYSL	113	1.1797	1.21898	0.717924	0.127639	0.0658211	0.0247986	1	0.0701612	-0.425794	0.0701612	1	-0.734648	-0.425794	-0.734648	1	7.3237	0.0809898	0.000597176
ENSG00000082153	BZW1	200	0.98898	1.03304	0.521922	0.041075	0.0369184	0.0143133	1	0.0395179	-0.629934	0.0395179	1	-0.636759	-0.629934	-0.636759	1	5.14414	0.394378	0.185951
ENSG00000136261	BZW2	254	1.03842	1.22962	0.547918	0.0618394	0.0417021	0.0120756	1	-0.0968982	-0.390506	-0.0968982	1	-0.681337	-0.390506	-0.681337	1	5.97126	0.267484	4.5278e-08
ENSG00000165813	C10orf118	216	1.07847	1.34971	0.793747	0.0346772	0.0432071	0.017489	1	0.0245262	-0.492027	0.0245262	1	-0.702503	-0.492027	-0.702503	1	4.07132	0.0123292	2.19392e-14
ENSG00000173088	C10orf131	143	1.01348	1.10179	1.83255	0.0662541	0.0493557	0.0595513	1	-0.0253414	-0.580772	-0.0253414	1	-0.618505	-0.580772	-0.618505	1	7.21001	0.41954	0.0205151
ENSG00000107815	C10orf2	117	1.02339	1.8062	1.53541	0.0584903	0.0986021	0.0559679	1	-0.0419024	-0.542107	-0.0419024	1	-0.637345	-0.542107	-0.637345	1	6.94601	0.344974	2.27828e-13
ENSG00000166275	C10orf32	178	0.911724	1.45364	1.37709	0.0563853	0.0840111	0.0570051	1	0.109592	-0.574099	0.109592	1	-0.735684	-0.574099	-0.735684	1	9.9209	0.0596272	1.07558e-07
ENSG00000171224	C10orf35	293	1.02821	1.10543	1.00839	0.0583231	0.0389353	0.0241857	1	0.0761672	-0.461444	0.0761672	1	-0.714399	-0.461444	-0.714399	1	7.0115	0.314502	0.0035871
ENSG00000120029	C10orf76	224	1.0588	1.20403	1.51039	0.06066	0.0486471	0.0432862	1	-0.121481	-0.537748	-0.121481	1	-0.59995	-0.537748	-0.59995	1	8.19109	0.16673	1.98366e-05
ENSG00000119965	C10orf88	45	0.913551	0.940917	1.4007	0.0860124	0.0695005	0.0942336	1	-0.0172349	-0.766742	-0.0172349	1	-0.508965	-0.766742	-0.508965	1	6.12791	0.160308	0.200042
ENSG00000171067	C11orf24	328	1.00222	1.2965	0.751841	0.0488616	0.0399502	0.01639	1	0.117867	-0.517693	0.117867	1	-0.733074	-0.517693	-0.733074	1	5.5365	0.48189	5.10204e-13
ENSG00000158636	C11orf30	262	1.0386	1.27556	1.22304	0.0470634	0.0439275	0.033042	1	-0.144078	-0.641315	-0.144078	1	-0.507055	-0.641315	-0.507055	1	6.37142	0.206454	7.38334e-10
ENSG00000211450	C11orf31	141	0.992947	1.29361	0.422658	0.0598454	0.0728251	0.0188812	1	0.0659145	-0.671223	0.0659145	1	-0.618526	-0.671223	-0.618526	1	11.5036	0.453176	4.55699e-05
ENSG00000162194	C11orf48	355	0.952495	1.13252	0.521681	0.033736	0.0351165	0.0113957	1	0.0288014	-0.533805	0.0288014	1	-0.675103	-0.533805	-0.675103	1	6.44695	0.0799857	9.43681e-05
ENSG00000149179	C11orf49	299	0.970978	0.990539	0.826041	0.0442357	0.0279999	0.0174003	1	-0.122423	-0.619484	-0.122423	1	-0.528527	-0.619484	-0.528527	1	5.06662	0.256146	0.367847
ENSG00000182919	C11orf54	233	1.05144	1.19652	1.00696	0.0417055	0.0355235	0.0291276	1	-0.0185299	-0.774261	-0.0185299	1	-0.47791	-0.774261	-0.47791	1	5.13857	0.109329	4.28668e-08
ENSG00000150776	C11orf57	88	1.15722	1.194	1.05533	0.0727456	0.0629549	0.0391051	1	-0.103837	-0.594875	-0.103837	1	-0.542138	-0.594875	-0.542138	1	6.19695	0.0167438	0.00138778
ENSG00000110696	C11orf58	323	1.06835	1.1276	0.464974	0.0485054	0.034726	0.00922238	1	0.0409346	-0.372089	0.0409346	1	-0.741291	-0.372089	-0.741291	1	5.80543	0.0798785	0.000139738
ENSG00000175573	C11orf68	28	1.2226	1.18431	1.76074	0.167984	0.137597	0.204948	1	-0.0896125	-0.790033	-0.0896125	1	-0.390165	-0.790033	-0.390165	1	7.34205	0.0985581	0.0962311
ENSG00000180425	C11orf71	146	0.997769	1.32531	1.60285	0.0455292	0.0537431	0.0444321	1	-0.0656932	-0.528339	-0.0656932	1	-0.60985	-0.528339	-0.60985	1	6.46599	0.480494	5.93783e-09
ENSG00000149196	C11orf73	233	0.937902	1.2134	0.546148	0.0449269	0.0436053	0.0142638	1	0.0441924	-0.522184	0.0441924	1	-0.694992	-0.522184	-0.694992	1	6.31553	0.0841256	9.3029e-07
ENSG00000166352	C11orf74	103	1.6757	1.14429	0.866482	0.166929	0.0714234	0.0388575	1	-0.0643336	-0.552681	-0.0643336	1	-0.616745	-0.552681	-0.616745	1	8.54776	5.10132e-05	0.0230195
ENSG00000173715	C11orf80	172	0.977301	1.092	1.36503	0.0567625	0.0423208	0.0424671	1	0.025015	-0.636182	0.025015	1	-0.616164	-0.636182	-0.616164	1	6.404	0.344872	0.0155565
ENSG00000165490	C11orf82	265	1.14432	1.58288	0.8227	0.0514983	0.0558282	0.0213327	1	0.0887394	-0.587165	0.0887394	1	-0.702081	-0.587165	-0.702081	1	6.02101	0.00272492	7.27568e-22
ENSG00000204922	C11orf83	231	0.967043	1.37225	0.632281	0.0309487	0.0494345	0.0167462	1	0.116186	-0.586872	0.116186	1	-0.710539	-0.586872	-0.710539	1	5.78303	0.144025	5.86489e-13
ENSG00000139637	C12orf10	28	0.921137	1.35748	0.678402	0.118807	0.129321	0.0621502	1	-0.156833	-0.84611	-0.156833	1	-0.270968	-0.84611	-0.270968	1	4.47942	0.25645	0.0052781
ENSG00000151135	C12orf23	250	1.01069	0.826924	1.26256	0.0369084	0.0264435	0.0272088	1	0.0136161	-0.538502	0.0136161	1	-0.653678	-0.538502	-0.653678	1	4.96074	0.386193	1.70397e-10
ENSG00000133641	C12orf29	204	1.05734	1.19707	0.98917	0.0891605	0.0464489	0.0252049	1	0.00250086	-0.380395	0.00250086	1	-0.731812	-0.380395	-0.731812	1	6.38625	0.260461	1.6845e-05
ENSG00000047621	C12orf4	108	1.05301	1.42067	0.95943	0.0569771	0.0647996	0.0355054	1	-0.0616725	-0.676871	-0.0616725	1	-0.544418	-0.676871	-0.544418	1	5.67389	0.177153	1.43563e-09
ENSG00000157895	C12orf43	339	1.12235	1.35458	0.864259	0.0626283	0.038424	0.0167214	1	7.20598e-05	-0.452753	7.20598e-05	1	-0.707752	-0.452753	-0.707752	1	5.14242	0.0257868	1.57711e-18
ENSG00000123395	C12orf44	191	1.07161	1.47937	0.672097	0.107331	0.0566986	0.0168446	1	-0.0560336	-0.384472	-0.0560336	1	-0.701078	-0.384472	-0.701078	1	5.7317	0.252745	3.82017e-15
ENSG00000151131	C12orf45	225	1.06059	1.5364	0.584562	0.0389989	0.052686	0.0159847	1	0.140976	-0.685024	0.140976	1	-0.650294	-0.685024	-0.650294	1	5.7334	0.060841	1.58819e-20
ENSG00000111412	C12orf49	59	1.32529	1.13967	1.47617	0.120865	0.0899454	0.0817954	1	0.00887735	-0.624487	0.00887735	1	-0.597861	-0.624487	-0.597861	1	6.41299	0.00468291	0.063047
ENSG00000182993	C12orf60	151	0.961656	1.1845	1.637	0.0537905	0.0522402	0.0470414	1	-0.273879	-0.532532	-0.273879	1	-0.472835	-0.532532	-0.472835	1	6.83503	0.238532	0.000275297
ENSG00000130921	C12orf65	231	0.949429	1.05239	0.97677	0.0370111	0.0351455	0.0225924	1	-0.000361074	-0.544003	-0.000361074	1	-0.645368	-0.544003	-0.645368	1	5.03014	0.0865834	0.0686981
ENSG00000174206	C12orf66	79	1.14647	1.30611	1.59071	0.0929592	0.0773872	0.0829775	1	0.0152807	-0.713742	0.0152807	1	-0.554599	-0.713742	-0.554599	1	9.22165	0.0596365	8.50433e-05
ENSG00000204954	C12orf73	327	1.00824	1.17406	1.01728	0.0366902	0.0326413	0.0214101	1	0.0337804	-0.613467	0.0337804	1	-0.639241	-0.613467	-0.639241	1	4.96048	0.411174	9.10584e-08
ENSG00000235162	C12orf75	242	1.2177	1.20841	0.896379	0.0623589	0.0465089	0.0243232	1	0.0822182	-0.565104	0.0822182	1	-0.699911	-0.565104	-0.699911	1	6.40336	0.000286424	5.76211e-06
ENSG00000174456	C12orf76	152	0.958211	1.17403	1.15556	0.0410275	0.0434104	0.0313864	1	0.0193436	-0.52288	0.0193436	1	-0.690008	-0.52288	-0.690008	1	4.85354	0.155033	4.80396e-05
ENSG00000133935	C14orf1	25	0.732666	1.37789	0.582608	0.159162	0.175458	0.0529349	1	0.126496	-0.432259	0.126496	1	-0.788421	-0.432259	-0.788421	1	7.07013	0.0535876	0.0212399
ENSG00000179933	C14orf119	278	1.00658	1.13883	0.581988	0.0351904	0.0353887	0.0132623	1	0.0967919	-0.55618	0.0967919	1	-0.702508	-0.55618	-0.702508	1	5.42392	0.425941	5.52625e-05
ENSG00000227051	C14orf132	314	1.14787	1.34693	1.32883	0.0552318	0.0456485	0.0324211	1	-0.0285765	-0.567755	-0.0285765	1	-0.638238	-0.567755	-0.638238	1	6.83565	0.00390799	1.75947e-13
ENSG00000170270	C14orf142	16	1.42412	1.66704	0.926065	0.228771	0.150963	0.0659057	1	0.227446	-0.604562	0.227446	1	-0.769646	-0.604562	-0.769646	1	2.75891	0.0432882	0.000346789
ENSG00000133943	C14orf159	272	1.05346	1.6212	1.13868	0.0443301	0.0472332	0.0253583	1	-0.0521696	-0.557829	-0.0521696	1	-0.617736	-0.557829	-0.617736	1	5.63638	0.114433	3.83377e-31
ENSG00000087302	C14orf166	46	0.799175	1.07018	0.479246	0.0739521	0.0979035	0.0344816	1	0.373703	-0.687086	0.373703	1	-0.818309	-0.687086	-0.818309	1	8.37996	0.00474378	0.238671
ENSG00000156411	C14orf2	263	1.016	1.11098	0.452637	0.0499306	0.0437571	0.0124113	1	-0.105264	-0.5004	-0.105264	1	-0.621169	-0.5004	-0.621169	1	8.49408	0.37443	0.00589629
ENSG00000139971	C14orf37	384	1.03889	1.19018	1.02471	0.0476527	0.031319	0.0217653	1	0.00600915	-0.669422	0.00600915	1	-0.58933	-0.669422	-0.58933	1	4.90597	0.207444	1.52535e-09
ENSG00000140104	C14orf79	208	1.00828	0.918055	2.55281	0.0416605	0.0399394	0.0744315	1	0.00533845	-0.552648	0.00533845	1	-0.664385	-0.552648	-0.664385	1	6.76328	0.421314	0.0207336
ENSG00000100802	C14orf93	125	1.02614	1.40689	1.69772	0.0615172	0.0757205	0.0659672	1	-0.072658	-0.585866	-0.072658	1	-0.61001	-0.585866	-0.61001	1	9.37562	0.335795	1.8812e-07
ENSG00000242498	C15orf38	105	1.05981	0.857232	2.05884	0.0608534	0.0430577	0.0813483	1	0.0735865	-0.631806	0.0735865	1	-0.66995	-0.631806	-0.66995	1	7.17706	0.163984	0.000633375
ENSG00000250021	C15orf38-AP3S2	225	1.00959	1.28927	0.757535	0.0446546	0.0404696	0.0187123	1	-0.0546036	-0.609864	-0.0546036	1	-0.605912	-0.609864	-0.605912	1	5.12919	0.415112	6.27885e-12
ENSG00000167173	C15orf39	88	0.98564	1.70998	1.30812	0.0800675	0.107573	0.064138	1	0.0985147	-0.689832	0.0985147	1	-0.578214	-0.689832	-0.578214	1	11.5773	0.429045	1.67509e-09
ENSG00000169609	C15orf40	301	0.987561	1.19252	1.14481	0.035998	0.0302307	0.0219583	1	0.0564765	-0.629793	0.0564765	1	-0.649782	-0.629793	-0.649782	1	3.58272	0.364967	3.60824e-10
ENSG00000186073	C15orf41	288	1.16501	1.57926	1.1877	0.0675733	0.051138	0.0306662	1	-0.0282654	-0.606443	-0.0282654	1	-0.59853	-0.606443	-0.59853	1	7.44004	0.00760891	4.16526e-25
ENSG00000128891	C15orf57	309	1.053	1.11582	1.21562	0.0407649	0.0318968	0.0279184	1	0.0553818	-0.670629	0.0553818	1	-0.625059	-0.670629	-0.625059	1	4.8091	0.0972512	0.000165339
ENSG00000261652	C15orf65	24	0.967066	0.85212	3.33472	0.106861	0.0779704	0.237198	1	0.0122853	-0.512317	0.0122853	1	-0.683453	-0.512317	-0.683453	1	8.83184	0.380484	0.0358597
ENSG00000130731	C16orf13	79	0.871213	1.13952	0.607827	0.117025	0.0696966	0.0269876	1	-0.0824894	-0.538644	-0.0824894	1	-0.624434	-0.538644	-0.624434	1	5.94613	0.137291	0.0244356
ENSG00000166780	C16orf45	211	1.00705	2.32281	1.05114	0.0632339	0.0981325	0.0361916	1	0.00869373	-0.65277	0.00869373	1	-0.594812	-0.65277	-0.594812	1	9.27673	0.455656	1.76432e-30
ENSG00000166455	C16orf46	151	1.11126	0.78878	2.0197	0.0617315	0.0322466	0.0762207	1	-0.10864	-0.752193	-0.10864	1	-0.434883	-0.752193	-0.434883	1	5.66216	0.036765	4.4535e-10
ENSG00000140688	C16orf58	25	1.24613	1.04417	1.02525	0.119925	0.0779638	0.0980804	1	0.0133376	-0.803778	0.0133376	1	-0.522805	-0.803778	-0.522805	1	2.22478	0.0261115	0.288395
ENSG00000162062	C16orf59	207	1.07451	1.4707	0.842589	0.0530872	0.051183	0.0211916	1	0.0450571	-0.566178	0.0450571	1	-0.66717	-0.566178	-0.66717	1	5.60195	0.0809791	2.205e-17
ENSG00000103544	C16orf62	336	1.03435	1.17816	0.849615	0.0364483	0.0301262	0.0160869	1	-0.0570767	-0.588621	-0.0570767	1	-0.586772	-0.588621	-0.586772	1	4.66854	0.173352	4.14705e-09
ENSG00000125149	C16orf70	173	1.1141	1.27433	0.984962	0.0671605	0.0490292	0.0248125	1	-0.0109692	-0.463157	-0.0109692	1	-0.690681	-0.463157	-0.690681	1	5.48801	0.0455824	4.32913e-08
ENSG00000182831	C16orf72	360	1.2279	1.24115	1.25989	0.0488484	0.0308762	0.0260093	1	-0.0199903	-0.691956	-0.0199903	1	-0.543358	-0.691956	-0.543358	1	4.42386	2.18061e-06	3.21151e-14
ENSG00000154102	C16orf74	143	1.03621	1.16387	1.95437	0.0857309	0.0580528	0.0768549	1	-0.305078	-0.650933	-0.305078	1	-0.336891	-0.650933	-0.336891	1	11.166	0.336697	0.00272702
ENSG00000070761	C16orf80	76	1.00608	1.03335	0.657177	0.186629	0.0756903	0.0304693	1	-0.0879501	-0.412568	-0.0879501	1	-0.67698	-0.412568	-0.67698	1	5.57473	0.487044	0.330417
ENSG00000155330	C16orf87	26	0.899738	0.921014	1.0065	0.131687	0.0896896	0.0797105	1	-0.188223	-0.673926	-0.188223	1	-0.452362	-0.673926	-0.452362	1	6.81977	0.227087	0.193805
ENSG00000153446	C16orf89	85	1.32557	1.88046	1.64535	0.174831	0.292259	0.129811	1	0.0506574	-0.788895	0.0506574	1	-0.420942	-0.788895	-0.420942	1	19.2159	0.0330765	0.00172204
ENSG00000196118	C16orf93	36	1.27595	0.873695	2.30373	0.190015	0.111175	0.25058	1	0.164198	-0.775599	0.164198	1	-0.623925	-0.775599	-0.623925	1	15.4338	0.0779386	0.132051
ENSG00000260456	C16orf95	114	1.01481	1.38606	1.85213	0.0713139	0.0734087	0.0732348	1	-0.0636641	-0.534321	-0.0636641	1	-0.673694	-0.534321	-0.673694	1	6.07614	0.417922	3.55317e-07
ENSG00000212734	C17orf100	68	0.887722	1.14373	2.59808	0.0541395	0.0547058	0.0986877	1	-0.169018	-0.665884	-0.169018	1	-0.451212	-0.665884	-0.451212	1	4.7844	0.0210294	0.00536078
ENSG00000258315	C17orf49	126	1.06407	1.08924	0.571874	0.0738992	0.0597587	0.0211861	1	0.0375709	-0.500937	0.0375709	1	-0.706256	-0.500937	-0.706256	1	6.21871	0.193825	0.0689441
ENSG00000125319	C17orf53	207	1.07276	1.21951	1.1248	0.0488707	0.0534688	0.031121	1	-0.138854	-0.366471	-0.138854	1	-0.670548	-0.366471	-0.670548	1	7.05196	0.0690432	2.91773e-05
ENSG00000196544	C17orf59	47	1.13578	1.04268	1.75857	0.106437	0.0934644	0.128498	1	0.295304	-0.676237	0.295304	1	-0.769317	-0.676237	-0.769317	1	7.24218	0.104381	0.325095
ENSG00000178927	C17orf62	211	1.0027	1.25723	0.810197	0.0326529	0.0368208	0.0162168	1	-0.145756	-0.455727	-0.145756	1	-0.637356	-0.455727	-0.637356	1	3.73147	0.467081	1.87669e-11
ENSG00000185504	C17orf70	233	1.20207	1.48258	0.923297	0.0739324	0.0538603	0.0250024	1	0.048294	-0.608279	0.048294	1	-0.655249	-0.608279	-0.655249	1	6.02077	0.00338031	5.69347e-17
ENSG00000108666	C17orf75	133	1.23029	1.19299	0.701579	0.0664894	0.0518922	0.022547	1	-0.00785299	-0.686871	-0.00785299	1	-0.540333	-0.686871	-0.540333	1	5.85824	0.000361233	0.000148157
ENSG00000141219	C17orf80	265	0.992511	1.19401	1.06514	0.0428851	0.0413548	0.0265823	1	0.0391259	-0.543852	0.0391259	1	-0.679264	-0.543852	-0.679264	1	6.50124	0.430753	2.1867e-06
ENSG00000074356	C17orf85	129	1.02803	1.1656	0.8816	0.0566623	0.0524542	0.0268571	1	-0.066673	-0.618152	-0.066673	1	-0.557061	-0.618152	-0.557061	1	5.95788	0.31086	0.000997405
ENSG00000224877	C17orf89	221	1.04853	1.43291	0.600901	0.0493763	0.0524975	0.0186686	1	-0.0281293	-0.681645	-0.0281293	1	-0.561212	-0.681645	-0.561212	1	7.13629	0.163373	7.6632e-15
ENSG00000141428	C18orf21	186	1.06287	1.60476	0.793531	0.0515653	0.0591453	0.0207416	1	0.0983208	-0.527747	0.0983208	1	-0.713851	-0.527747	-0.713851	1	5.31118	0.112161	5.32691e-20
ENSG00000152242	C18orf25	216	1.01472	1.04715	1.49705	0.048651	0.040954	0.0451022	1	0.0868014	-0.691773	0.0868014	1	-0.616614	-0.691773	-0.616614	1	5.95131	0.38122	0.125476
ENSG00000177576	C18orf32	19	1.08068	0.88641	0.782322	0.1187	0.116301	0.0559794	1	-0.0688102	-0.486417	-0.0688102	1	-0.601571	-0.486417	-0.601571	1	7.89146	0.253199	0.171631
ENSG00000166845	C18orf54	318	1.06386	1.40337	0.955209	0.0377729	0.0393676	0.0187599	1	0.0219087	-0.483918	0.0219087	1	-0.707812	-0.483918	-0.707812	1	4.87381	0.0459444	9.3972e-22
ENSG00000176912	C18orf56	214	1.2345	1.5569	1.26427	0.079235	0.0569002	0.037563	1	-0.0407524	-0.666042	-0.0407524	1	-0.535352	-0.666042	-0.535352	1	7.66336	0.00171674	3.44069e-19
ENSG00000141452	C18orf8	281	1.05403	0.944466	1.21707	0.0470198	0.0308729	0.0255272	1	-0.0245218	-0.447334	-0.0245218	1	-0.683645	-0.447334	-0.683645	1	5.18155	0.125754	0.0365677
ENSG00000074842	C19orf10	290	0.998655	0.981576	0.603088	0.0380493	0.0327188	0.0146821	1	-0.122798	-0.537923	-0.122798	1	-0.615888	-0.537923	-0.615888	1	6.15621	0.485908	0.286903
ENSG00000131943	C19orf12	296	1.0659	1.04071	1.27029	0.0330498	0.0307162	0.0290807	1	0.0646216	-0.632846	0.0646216	1	-0.627544	-0.632846	-0.627544	1	5.57741	0.0235345	0.0930471
ENSG00000228300	C19orf24	133	0.977723	1.38333	0.692787	0.102902	0.0641797	0.0213458	1	0.054572	-0.370453	0.054572	1	-0.763456	-0.370453	-0.763456	1	5.63531	0.414472	1.04766e-08
ENSG00000119559	C19orf25	40	0.995093	1.29022	0.760349	0.127232	0.0968321	0.036663	1	-0.0114922	-0.432875	-0.0114922	1	-0.700085	-0.432875	-0.700085	1	4.39422	0.484722	0.00242289
ENSG00000167644	C19orf33	60	0.950847	2.63297	1.28732	0.173283	0.306568	0.132364	1	0.0788321	-0.753795	0.0788321	1	-0.553313	-0.753795	-0.553313	1	24.5484	0.38885	8.83841e-07
ENSG00000131944	C19orf40	300	1.03035	1.21354	1.77946	0.0364458	0.0331076	0.0350327	1	-0.0133658	-0.551205	-0.0133658	1	-0.649365	-0.551205	-0.649365	1	4.78643	0.202821	2.26743e-10
ENSG00000105072	C19orf44	255	0.973899	1.18996	2.14181	0.0383345	0.0366127	0.0431677	1	-0.114491	-0.386632	-0.114491	1	-0.664634	-0.386632	-0.664634	1	5.11075	0.248285	2.18287e-07
ENSG00000160392	C19orf47	11	2.05121	1.04328	1.16632	0.38643	0.224247	0.18414	1	0.0911194	-0.794273	0.0911194	1	-0.478731	-0.794273	-0.478731	1	6.96616	0.013118	0.425888
ENSG00000167747	C19orf48	325	0.956235	1.4323	0.521542	0.05762	0.0492661	0.0114427	1	0.0609998	-0.380197	0.0609998	1	-0.763314	-0.380197	-0.763314	1	6.58709	0.224042	5.0949e-17
ENSG00000142444	C19orf52	24	0.888678	1.17938	1.12672	0.113436	0.10635	0.0767142	1	-0.0822654	-0.606767	-0.0822654	1	-0.574603	-0.606767	-0.574603	1	4.80177	0.168793	0.0532283
ENSG00000104979	C19orf53	182	1.0604	1.18536	0.478517	0.0701817	0.0543754	0.0139752	1	-0.0466588	-0.345335	-0.0466588	1	-0.736075	-0.345335	-0.736075	1	6.97539	0.195289	0.000402896
ENSG00000188493	C19orf54	313	0.997279	1.11418	1.08976	0.0452056	0.0311908	0.0209409	1	0.0666397	-0.501131	0.0666397	1	-0.709554	-0.501131	-0.709554	1	4.40856	0.47602	0.000147777
ENSG00000167595	C19orf55	213	0.980901	1.03448	1.65905	0.0464592	0.0357913	0.0441774	1	-0.0668653	-0.625219	-0.0668653	1	-0.571248	-0.625219	-0.571248	1	6.09823	0.340716	0.168264
ENSG00000006015	C19orf60	316	1.05056	1.11124	0.619064	0.0552499	0.0397382	0.0138633	1	-0.0655563	-0.364139	-0.0655563	1	-0.703357	-0.364139	-0.703357	1	6.60631	0.18041	0.00271965
ENSG00000130813	C19orf66	43	1.21954	2.17794	1.30019	0.212068	0.211441	0.0935696	1	0.105841	-0.70456	0.105841	1	-0.565613	-0.70456	-0.565613	1	8.59751	0.153385	9.4644e-07
ENSG00000185453	C19orf68	52	1.31012	1.20656	4.10424	0.176225	0.1208	0.335454	1	-0.106489	-0.750923	-0.106489	1	-0.399492	-0.750923	-0.399492	1	18.4664	0.0423438	0.0468015
ENSG00000221916	C19orf73	70	1.09148	1.13994	2.16185	0.0898754	0.0760298	0.110557	1	-0.0484125	-0.562303	-0.0484125	1	-0.609792	-0.562303	-0.609792	1	9.85901	0.156211	0.0350522
ENSG00000095932	C19orf77	84	1.35575	1.96635	1.37141	0.105565	0.150127	0.0837747	1	0.0518412	-0.593105	0.0518412	1	-0.682991	-0.593105	-0.682991	1	12.076	0.000576805	4.02327e-09
ENSG00000267106	C19orf82	52	1.00353	1.20698	1.50746	0.119547	0.0853242	0.079621	1	-0.181957	-0.579704	-0.181957	1	-0.515571	-0.579704	-0.515571	1	8.85901	0.488285	0.00950091
ENSG00000262874	C19orf84	81	1.14958	2.14744	1.96017	0.0841598	0.175542	0.117948	1	0.0289562	-0.723774	0.0289562	1	-0.523463	-0.723774	-0.523463	1	10.4867	0.0397058	2.95846e-09
ENSG00000197223	C1D	103	1.1396	1.18988	0.687302	0.072348	0.063385	0.0310803	1	0.127992	-0.681013	0.127992	1	-0.676086	-0.681013	-0.676086	1	5.48514	0.028247	0.00172606
ENSG00000106392	C1GALT1	360	1.03606	0.982891	0.871896	0.0536404	0.027681	0.0226315	1	-0.0533653	-0.749832	-0.0533653	1	-0.454187	-0.749832	-0.454187	1	6.40455	0.250906	0.268463
ENSG00000108561	C1QBP	165	0.923479	1.3205	0.444072	0.0578283	0.0640269	0.0137967	1	0.144797	-0.496341	0.144797	1	-0.735142	-0.496341	-0.735142	1	6.85722	0.0938092	7.19858e-07
ENSG00000172247	C1QTNF4	20	1.13229	1.01449	2.16593	0.177147	0.111439	0.17236	1	-0.443895	-0.510433	-0.443895	1	-0.364105	-0.510433	-0.364105	1	9.55378	0.232692	0.449037
ENSG00000133466	C1QTNF6	171	1.03066	0.654714	2.40469	0.058336	0.0254889	0.0868331	1	-0.0853913	-0.710135	-0.0853913	1	-0.477233	-0.710135	-0.477233	1	8.18929	0.299915	4.94021e-29
ENSG00000139178	C1RL	194	1.20779	0.956523	2.03161	0.0645819	0.0363521	0.0614878	1	-0.144871	-0.693521	-0.144871	1	-0.41752	-0.693521	-0.41752	1	7.67446	0.000759501	0.11659
ENSG00000163362	C1orf106	259	1.0136	1.44254	1.16088	0.0523913	0.0494805	0.0284742	1	-0.0720196	-0.512502	-0.0720196	1	-0.641243	-0.512502	-0.641243	1	6.58591	0.397714	3.86822e-17
ENSG00000116922	C1orf109	344	1.00711	1.49644	0.865113	0.049829	0.040432	0.0165712	1	-0.0269088	-0.497915	-0.0269088	1	-0.679583	-0.497915	-0.679583	1	4.85919	0.443288	3.01337e-29
ENSG00000000460	C1orf112	297	1.03264	1.10013	0.914563	0.0425758	0.034652	0.021192	1	0.024046	-0.600775	0.024046	1	-0.631474	-0.600775	-0.631474	1	5.85931	0.221976	0.002073
ENSG00000162384	C1orf123	313	1.1118	1.17588	0.65822	0.072581	0.0357029	0.0132681	1	-0.0745147	-0.436033	-0.0745147	1	-0.679662	-0.436033	-0.679662	1	4.97051	0.0622462	6.83001e-07
ENSG00000143633	C1orf131	127	1.0493	1.21039	1.03902	0.068358	0.0553993	0.0358811	1	0.15287	-0.616682	0.15287	1	-0.713547	-0.616682	-0.713547	1	5.14024	0.236066	0.00011371
ENSG00000204377	C1orf134	37	1.23546	0.887635	3.40795	0.133528	0.0728736	0.362226	1	0.22836	-0.84286	0.22836	1	-0.63198	-0.84286	-0.63198	1	11.1351	0.0434141	0.0661759
ENSG00000131591	C1orf159	315	0.981938	1.01767	1.43648	0.0370211	0.0321459	0.0351403	1	0.0428984	-0.655386	0.0428984	1	-0.613147	-0.655386	-0.613147	1	6.24484	0.312989	0.291484
ENSG00000175707	C1orf172	210	1.38176	2.16644	0.82642	0.104984	0.119793	0.0292932	1	-0.109753	-0.383167	-0.109753	1	-0.694964	-0.383167	-0.694964	1	11.2745	0.000174488	5.49181e-19
ENSG00000198912	C1orf174	308	1.00091	1.08787	0.829924	0.052007	0.0285336	0.015031	1	0.0295402	-0.527987	0.0295402	1	-0.679378	-0.527987	-0.679378	1	3.96189	0.492997	0.0011306
ENSG00000119280	C1orf198	235	1.19261	1.08122	0.866553	0.0818572	0.0406273	0.0232692	1	0.0344093	-0.601861	0.0344093	1	-0.618476	-0.601861	-0.618476	1	6.5911	0.00972973	0.0233761
ENSG00000116667	C1orf21	240	0.917608	1.0616	1.26836	0.07367	0.0448987	0.0459292	1	-0.217796	-0.665026	-0.217796	1	-0.414165	-0.665026	-0.414165	1	11.1437	0.132264	0.0856827
ENSG00000253313	C1orf210	99	1.07239	3.01659	1.19022	0.0894439	0.20663	0.0440721	1	-0.102338	-0.531081	-0.102338	1	-0.519031	-0.531081	-0.519031	1	8.64921	0.210157	2.44435e-16
ENSG00000249087	C1orf213	28	1.07035	0.48916	3.96026	0.130717	0.0444739	0.270323	1	-0.20457	-0.455125	-0.20457	1	-0.626681	-0.455125	-0.626681	1	7.0691	0.297599	9.12089e-12
ENSG00000142686	C1orf216	41	0.803946	1.53251	1.74892	0.0907345	0.131922	0.100411	1	-0.303022	-0.4766	-0.303022	1	-0.473657	-0.4766	-0.473657	1	8.28057	0.0185421	0.000126656
ENSG00000157181	C1orf27	303	0.94462	1.21531	1.08704	0.0410291	0.0356552	0.0232551	1	0.108928	-0.584572	0.108928	1	-0.695709	-0.584572	-0.695709	1	5.16252	0.0890515	2.29495e-09
ENSG00000143793	C1orf35	182	1.00967	1.09864	0.879847	0.047291	0.0364937	0.0191903	1	-0.0223021	-0.442068	-0.0223021	1	-0.68649	-0.442068	-0.68649	1	3.74779	0.419085	0.003766
ENSG00000143612	C1orf43	267	0.936713	1.12691	0.577373	0.0312962	0.0353014	0.0120947	1	0.0718151	-0.496041	0.0718151	1	-0.711955	-0.496041	-0.711955	1	4.85993	0.022082	0.000193494
ENSG00000164008	C1orf50	58	0.986267	1.13773	1.1108	0.0743878	0.0643895	0.0653303	1	0.25543	-0.794434	0.25543	1	-0.678169	-0.794434	-0.678169	1	6.3055	0.427103	0.0184474
ENSG00000162642	C1orf52	244	1.02877	1.18458	0.79831	0.0565231	0.039771	0.0174764	1	-0.108925	-0.440715	-0.108925	1	-0.656624	-0.440715	-0.656624	1	5.40496	0.30558	2.84763e-06
ENSG00000203724	C1orf53	98	1.14499	0.945482	2.85918	0.0857174	0.0552327	0.135851	1	-0.0215461	-0.599144	-0.0215461	1	-0.629229	-0.599144	-0.629229	1	10.3335	0.047009	0.163059
ENSG00000143443	C1orf56	25	0.92286	1.01662	1.20818	0.119211	0.0787709	0.0598139	1	0.282788	-0.498977	0.282788	1	-0.792899	-0.498977	-0.792899	1	2.15218	0.262136	0.417441
ENSG00000125462	C1orf61	164	0.990347	0.432946	1.85548	0.0997454	0.0365574	0.0964944	1	0.108921	-0.531201	0.108921	1	-0.755941	-0.531201	-0.755941	1	14.8822	0.461511	4.46959e-34
ENSG00000117616	C1orf63	208	0.999602	1.12125	0.918613	0.0559937	0.039458	0.0229897	1	-0.0409033	-0.506752	-0.0409033	1	-0.665125	-0.506752	-0.665125	1	5.70787	0.497164	0.0012035
ENSG00000162757	C1orf74	198	1.02749	1.52035	1.49456	0.0502617	0.0632174	0.0459882	1	0.0478007	-0.536397	0.0478007	1	-0.700332	-0.536397	-0.700332	1	7.85978	0.292497	1.30746e-14
ENSG00000198715	C1orf85	247	1.11686	1.15466	0.726882	0.0528931	0.0365885	0.0153043	1	-0.0526996	-0.404781	-0.0526996	1	-0.707615	-0.404781	-0.707615	1	4.81887	0.0140404	1.67497e-05
ENSG00000162585	C1orf86	291	1.0279	1.03811	0.671889	0.0626739	0.0363565	0.0155888	1	-0.0155711	-0.409532	-0.0155711	1	-0.706044	-0.409532	-0.706044	1	7.0377	0.32829	0.14771
ENSG00000142698	C1orf94	153	1.39712	1.39211	1.67641	0.128393	0.0836952	0.0919134	1	-0.110833	-0.710315	-0.110833	1	-0.428347	-0.710315	-0.428347	1	18.6842	0.00118193	3.11413e-06
ENSG00000197183	C20orf112	253	1.0517	1.00479	1.26712	0.0484888	0.0340746	0.0325487	1	-0.0484919	-0.569246	-0.0484919	1	-0.609044	-0.569246	-0.609044	1	6.3436	0.143664	0.444143
ENSG00000171984	C20orf196	219	0.965634	1.58407	1.60538	0.0530577	0.061387	0.0492542	1	-0.0231062	-0.622406	-0.0231062	1	-0.597965	-0.622406	-0.597965	1	8.17945	0.25893	1.88687e-18
ENSG00000101084	C20orf24	122	1.11487	1.07041	0.663717	0.0610965	0.0513753	0.023058	1	0.0335248	-0.576186	0.0335248	1	-0.656116	-0.576186	-0.656116	1	7.11436	0.0312664	0.0865626
ENSG00000101220	C20orf27	246	1.28788	1.42243	0.520585	0.0711033	0.0539905	0.0134042	1	0.0791408	-0.45945	0.0791408	1	-0.731324	-0.45945	-0.731324	1	6.56346	3.46282e-05	7.82652e-14
ENSG00000196476	C20orf96	347	1.05225	1.31555	0.966277	0.0431353	0.037015	0.0190173	1	-0.0853894	-0.471406	-0.0853894	1	-0.642983	-0.471406	-0.642983	1	5.73685	0.113322	2.44794e-16
ENSG00000256073	C21orf119	38	1.32065	0.963247	2.58104	0.180633	0.1098	0.24009	1	-0.351	-0.793496	-0.351	1	-0.127845	-0.793496	-0.127845	1	11.4288	0.0422838	0.369914
ENSG00000160226	C21orf2	213	1.06532	0.905434	1.22151	0.0465179	0.0336556	0.0297787	1	-0.243501	-0.430285	-0.243501	1	-0.609065	-0.430285	-0.609065	1	5.25075	0.0808734	0.00271274
ENSG00000160221	C21orf33	182	1.03586	1.26855	0.570511	0.0473687	0.0536862	0.0160923	1	0.127927	-0.470945	0.127927	1	-0.754803	-0.470945	-0.754803	1	6.03448	0.225041	6.72777e-07
ENSG00000160298	C21orf58	237	0.949022	1.33796	1.13968	0.0407434	0.0470114	0.0330784	1	0.0397297	-0.696331	0.0397297	1	-0.604869	-0.696331	-0.604869	1	6.05789	0.106057	4.36078e-12
ENSG00000159079	C21orf59	307	1.01958	1.33819	0.57433	0.0562722	0.0376735	0.0288569	1	0.0183927	-0.938839	0.0183927	1	-0.287896	-0.938839	-0.287896	1	5.2913	0.364088	1.48383e-17
ENSG00000184809	C21orf88	138	1.03231	2.93198	1.26012	0.0889104	0.153948	0.0577149	1	0.031946	-0.770042	0.031946	1	-0.418618	-0.770042	-0.418618	1	12.4987	0.358432	1.00358e-24
ENSG00000154642	C21orf91	313	1.02392	1.44501	1.15308	0.0393469	0.0406896	0.0230654	1	0.0192251	-0.526963	0.0192251	1	-0.686322	-0.526963	-0.686322	1	4.79865	0.271874	4.60956e-24
ENSG00000169314	C22orf15	31	0.948855	2.92052	1.87921	0.0947919	0.332361	0.12786	1	-0.0608619	-0.761357	-0.0608619	1	-0.343244	-0.761357	-0.343244	1	6.81873	0.296886	1.66383e-06
ENSG00000215012	C22orf29	299	1.19739	1.33227	1.16285	0.0496327	0.0401791	0.0345473	1	0.0379846	-0.781481	0.0379846	1	-0.526356	-0.781481	-0.526356	1	4.87377	4.38794e-05	2.30136e-15
ENSG00000242259	C22orf39	339	1.0434	1.19414	0.894546	0.0263539	0.0277124	0.0140801	1	-0.0887695	-0.476494	-0.0887695	1	-0.644949	-0.476494	-0.644949	1	3.38577	0.0502767	6.75127e-12
ENSG00000205856	C22orf42	56	1.08458	0.812311	4.38856	0.149238	0.0820913	0.488766	1	0.274808	-0.778813	0.274808	1	-0.705002	-0.778813	-0.705002	1	21.0736	0.286632	0.0131289
ENSG00000184208	C22orf46	91	1.00884	1.20639	2.26777	0.0600975	0.0586582	0.0873813	1	-0.136113	-0.661706	-0.136113	1	-0.473907	-0.661706	-0.473907	1	6.90041	0.441674	0.000344673
ENSG00000168014	C2CD3	230	1.06582	1.24685	1.00875	0.0504894	0.0454695	0.0345705	1	-0.0731115	-0.768609	-0.0731115	1	-0.449051	-0.768609	-0.449051	1	6.81318	0.0968547	7.27084e-08
ENSG00000111731	C2CD5	77	1.16255	1.51296	1.01309	0.128018	0.115845	0.0592072	1	0.0392826	-0.640672	0.0392826	1	-0.643042	-0.640672	-0.643042	1	8.9089	0.104079	1.61434e-05
ENSG00000241962	C2orf15	352	1.0077	1.2609	0.745053	0.0348346	0.0369341	0.016722	1	0.0535162	-0.613719	0.0535162	1	-0.64915	-0.613719	-0.64915	1	5.89844	0.412619	4.4136e-12
ENSG00000197927	C2orf27A	49	1.07177	1.48156	2.00793	0.151157	0.181062	0.147402	1	-0.461569	-0.758211	-0.461569	1	-0.0839619	-0.758211	-0.0839619	1	11.2583	0.318595	0.00536503
ENSG00000119147	C2orf40	65	1.08665	2.62113	1.67896	0.118826	0.23915	0.0970118	1	-0.152634	-0.666571	-0.152634	1	-0.341392	-0.666571	-0.341392	1	15.772	0.234303	2.59313e-09
ENSG00000115998	C2orf42	276	0.979286	1.23853	1.66398	0.0380278	0.0409033	0.0414832	1	-0.0699555	-0.620238	-0.0699555	1	-0.589263	-0.620238	-0.589263	1	5.77034	0.293203	7.74395e-09
ENSG00000118961	C2orf43	325	1.13597	1.21855	0.850658	0.0460871	0.0344894	0.0182637	1	-0.0273575	-0.62455	-0.0273575	1	-0.603668	-0.62455	-0.603668	1	4.90665	0.00170419	3.95671e-10
ENSG00000163026	C2orf44	263	1.10536	1.79811	1.00339	0.0611012	0.0681102	0.0274938	1	-0.0253186	-0.547631	-0.0253186	1	-0.661094	-0.547631	-0.661094	1	7.24189	0.0429218	4.79063e-26
ENSG00000162972	C2orf47	224	0.980768	1.45192	0.758622	0.0459596	0.0512425	0.0271885	1	0.0129944	-0.811708	0.0129944	1	-0.464562	-0.811708	-0.464562	1	6.61269	0.338012	1.75548e-16
ENSG00000135974	C2orf49	148	1.05922	1.24887	1.07222	0.0577922	0.0521052	0.0291515	1	-0.0308482	-0.443915	-0.0308482	1	-0.697149	-0.443915	-0.697149	1	4.92724	0.153587	2.16363e-06
ENSG00000239605	C2orf61	83	1.18509	1.19865	0.836496	0.112916	0.0899945	0.0490136	1	-0.113336	-0.673023	-0.113336	1	-0.498526	-0.673023	-0.498526	1	12.2429	0.0525512	0.0150791
ENSG00000168887	C2orf68	190	1.0082	1.09283	0.70884	0.0612718	0.0392509	0.0165528	1	-0.025865	-0.481007	-0.025865	1	-0.66253	-0.481007	-0.66253	1	4.73303	0.446844	0.00952765
ENSG00000178074	C2orf69	326	0.955729	1.56821	0.809237	0.0333645	0.0450497	0.0181853	1	-0.0821711	-0.616977	-0.0821711	1	-0.578096	-0.616977	-0.578096	1	5.28764	0.0927391	3.1285e-30
ENSG00000237651	C2orf74	213	0.926706	0.984352	1.32122	0.0564986	0.0362626	0.0479231	1	-0.0703811	-0.807497	-0.0703811	1	-0.38244	-0.807497	-0.38244	1	5.90262	0.0979801	0.333263
ENSG00000186132	C2orf76	276	0.996162	1.14959	1.24784	0.041008	0.0403778	0.0303211	1	0.111234	-0.521578	0.111234	1	-0.733166	-0.521578	-0.733166	1	6.02551	0.46275	0.000128085
ENSG00000187699	C2orf88	166	1.09809	1.171	1.97374	0.0525274	0.0515262	0.0756311	1	0.0523818	-0.704381	0.0523818	1	-0.595817	-0.704381	-0.595817	1	7.27833	0.0318231	0.000557679
ENSG00000125730	C3	110	1.0061	1.0203	1.93351	0.0938777	0.0626909	0.0923331	1	-0.243506	-0.523164	-0.243506	1	-0.566111	-0.523164	-0.566111	1	9.60847	0.47416	0.373337
ENSG00000114405	C3orf14	23	2.15266	1.67341	0.85313	0.549442	0.176192	0.0737887	1	-0.17417	-0.659791	-0.17417	1	-0.464312	-0.659791	-0.464312	1	5.51723	0.0244125	0.000533101
ENSG00000163608	C3orf17	196	1.01327	1.22971	0.929386	0.0463126	0.0456842	0.0225504	1	-0.16733	-0.429398	-0.16733	1	-0.636671	-0.429398	-0.636671	1	5.11365	0.387426	5.63782e-07
ENSG00000088543	C3orf18	100	1.18096	0.974298	1.96511	0.0818469	0.0415208	0.0766415	1	-0.0513403	-0.609733	-0.0513403	1	-0.620337	-0.609733	-0.620337	1	5.55133	0.0146958	0.268678
ENSG00000174928	C3orf33	192	1.02948	1.58624	1.54991	0.045413	0.052855	0.0368871	1	0.0804869	-0.542485	0.0804869	1	-0.686533	-0.542485	-0.686533	1	5.56213	0.258489	1.21855e-22
ENSG00000179021	C3orf38	167	1.05466	1.30715	0.84295	0.0382629	0.0491413	0.0257116	1	-0.0937274	-0.663492	-0.0937274	1	-0.52744	-0.663492	-0.52744	1	5.064	0.0775042	1.70352e-09
ENSG00000114529	C3orf52	195	1.04636	1.7062	1.20685	0.0683649	0.0820306	0.0400031	1	-0.0609818	-0.453479	-0.0609818	1	-0.694012	-0.453479	-0.694012	1	9.16665	0.249247	1.32145e-15
ENSG00000181744	C3orf58	266	0.972506	1.38467	1.06035	0.0346997	0.0488284	0.0269366	1	0.00226142	-0.590297	0.00226142	1	-0.648222	-0.590297	-0.648222	1	5.83175	0.214435	4.40321e-14
ENSG00000163689	C3orf67	70	1.01843	1.5391	1.89472	0.0639676	0.0800099	0.0746428	1	-0.27086	-0.650043	-0.27086	1	-0.389926	-0.650043	-0.389926	1	5.79586	0.387082	2.22449e-09
ENSG00000138658	C4orf21	293	1.02272	1.48755	1.0692	0.0507014	0.0515047	0.029085	1	0.0672784	-0.655665	0.0672784	1	-0.650434	-0.655665	-0.650434	1	6.5795	0.327197	5.2776e-19
ENSG00000056050	C4orf27	171	0.896207	1.12137	0.651123	0.0766994	0.0479637	0.0212384	1	0.141267	-0.645834	0.141267	1	-0.675592	-0.645834	-0.675592	1	5.40467	0.088898	0.00615389
ENSG00000164074	C4orf29	215	0.951936	1.22891	1.33299	0.042707	0.0391354	0.042823	1	-0.0729336	-0.803827	-0.0729336	1	-0.409728	-0.803827	-0.409728	1	5.22782	0.130838	9.26059e-09
ENSG00000164096	C4orf3	300	1.08694	1.22048	0.602529	0.0431756	0.0392455	0.0148302	1	0.0252989	-0.624646	0.0252989	1	-0.633102	-0.624646	-0.633102	1	6.10092	0.0224749	2.22392e-08
ENSG00000174749	C4orf32	12	0.767698	0.93948	0.865281	0.0942633	0.129868	0.0708748	1	-0.545171	-0.618603	-0.545171	1	-0.201008	-0.618603	-0.201008	1	5.11592	0.0179493	0.32614
ENSG00000151470	C4orf33	186	1.09852	1.20256	2.21981	0.0688794	0.0618551	0.0811318	1	-0.0831523	-0.557014	-0.0831523	1	-0.610978	-0.557014	-0.610978	1	10.7711	0.0771587	0.000632489
ENSG00000163633	C4orf36	113	1.05265	1.25342	1.62372	0.0561775	0.0473151	0.0521484	1	-0.0178785	-0.722348	-0.0178785	1	-0.517674	-0.722348	-0.517674	1	4.88863	0.17533	2.35603e-07
ENSG00000205208	C4orf46	224	1.1737	1.44627	0.788635	0.0672051	0.0497542	0.0180393	1	0.00914323	-0.474238	0.00914323	1	-0.703523	-0.474238	-0.703523	1	5.34301	0.00519594	6.48078e-17
ENSG00000205129	C4orf47	25	0.919953	1.59215	2.41555	0.0989256	0.151632	0.170303	1	-0.0745198	-0.622325	-0.0745198	1	-0.544717	-0.622325	-0.544717	1	8.36787	0.213542	0.000379892
ENSG00000113583	C5orf15	193	0.973616	1.09531	0.693188	0.056268	0.0389134	0.0163223	1	-0.0694036	-0.415475	-0.0694036	1	-0.690283	-0.415475	-0.690283	1	5.87816	0.319841	0.00760769
ENSG00000248874	C5orf17	159	0.967965	1.05825	1.83396	0.101934	0.069752	0.1454	1	-0.0215747	-0.878221	-0.0215747	1	-0.344055	-0.878221	-0.344055	1	16.5431	0.376866	0.202486
ENSG00000082213	C5orf22	345	1.00104	1.26586	0.909295	0.0460882	0.0417595	0.0218336	1	0.0120827	-0.569177	0.0120827	1	-0.662263	-0.569177	-0.662263	1	6.53222	0.490997	3.11505e-10
ENSG00000181904	C5orf24	48	0.928713	0.836533	1.32795	0.0846103	0.0454209	0.0567712	1	0.0601528	-0.614082	0.0601528	1	-0.662021	-0.614082	-0.662021	1	4.30111	0.201971	0.000395975
ENSG00000151881	C5orf28	203	0.899286	1.1247	1.55835	0.0378306	0.0350738	0.0375696	1	-0.0594407	-0.611284	-0.0594407	1	-0.564014	-0.611284	-0.564014	1	5.28499	0.0041968	0.000235636
ENSG00000172244	C5orf34	253	0.986703	1.34249	1.28335	0.0449333	0.0440032	0.0311397	1	-0.0750018	-0.576109	-0.0750018	1	-0.596701	-0.576109	-0.596701	1	6.02019	0.383769	9.34512e-14
ENSG00000197603	C5orf42	90	0.858602	0.887514	2.40778	0.0883629	0.0787831	0.150797	1	-0.240768	-0.538492	-0.240768	1	-0.553943	-0.538492	-0.553943	1	15.662	0.0565897	0.0784661
ENSG00000161010	C5orf45	337	1.00681	1.21466	1.07107	0.0350936	0.0326162	0.0207849	1	0.0108795	-0.552619	0.0108795	1	-0.661529	-0.552619	-0.661529	1	4.8005	0.42309	9.01689e-11
ENSG00000205765	C5orf51	109	1.01523	1.17008	0.957064	0.0633436	0.0640179	0.0340085	1	0.0271374	-0.477073	0.0271374	1	-0.703957	-0.477073	-0.703957	1	5.47642	0.405253	0.0045547
ENSG00000221886	C5orf54	79	0.949104	1.84754	1.64773	0.0999612	0.135512	0.0716247	1	-0.100015	-0.617991	-0.100015	1	-0.497788	-0.617991	-0.497788	1	8.72099	0.306059	1.07347e-08
ENSG00000221990	C5orf55	226	1.017	1.25262	2.09521	0.0543089	0.0487442	0.0544973	1	-0.118304	-0.46674	-0.118304	1	-0.644921	-0.46674	-0.644921	1	7.44275	0.377308	2.44701e-07
ENSG00000164241	C5orf63	24	1.24237	0.70724	2.28692	0.221922	0.203778	0.308962	1	-0.161558	-0.802484	-0.161558	1	-0.2622	-0.802484	-0.2622	1	20.5982	0.143575	0.0827733
ENSG00000186577	C6orf1	132	1.09271	0.986808	1.26765	0.0973935	0.0726175	0.0564326	1	-0.0283287	-0.397218	-0.0283287	1	-0.747661	-0.397218	-0.747661	1	10.9887	0.171462	0.428065
ENSG00000196821	C6orf106	167	0.989856	1.32674	1.2046	0.063154	0.0653545	0.0429889	1	-0.12505	-0.535038	-0.12505	1	-0.607695	-0.535038	-0.607695	1	9.27606	0.436294	7.32123e-07
ENSG00000185127	C6orf120	150	0.97849	1.24731	1.01998	0.0370006	0.0478749	0.0278541	1	0.0891982	-0.581325	0.0891982	1	-0.681451	-0.581325	-0.681451	1	5.1458	0.280948	3.83338e-07
ENSG00000188112	C6orf132	227	0.912619	2.373	1.17634	0.0702585	0.0944925	0.037819	1	-0.0833656	-0.653313	-0.0833656	1	-0.529648	-0.653313	-0.529648	1	8.89815	0.107455	1.91882e-34
ENSG00000197261	C6orf141	75	1.04989	1.67093	1.6075	0.10977	0.120029	0.0982002	1	-0.087384	-0.798395	-0.087384	1	-0.244739	-0.798395	-0.244739	1	13.2602	0.325423	1.91587e-07
ENSG00000146476	C6orf211	170	1.06097	1.16401	0.683135	0.0640406	0.047261	0.0185101	1	-0.099411	-0.377796	-0.099411	1	-0.701223	-0.377796	-0.701223	1	5.41213	0.171239	0.000330866
ENSG00000221821	C6orf226	23	0.985702	1.03696	1.92388	0.159292	0.0842429	0.133192	1	0.134332	-0.709096	0.134332	1	-0.647489	-0.709096	-0.647489	1	5.38388	0.464685	0.332776
ENSG00000137434	C6orf52	12	0.900658	2.14168	1.80183	0.233507	0.500245	0.521783	1	-0.0221525	-0.795007	-0.0221525	1	-0.561652	-0.795007	-0.561652	1	9.10442	0.340257	0.0241927
ENSG00000154079	C6orf57	240	1.01178	0.857748	1.14435	0.0676159	0.0314094	0.0468087	1	0.0704403	-0.848842	0.0704403	1	-0.455324	-0.848842	-0.455324	1	7.69248	0.430941	4.69666e-06
ENSG00000112308	C6orf62	309	1.20155	1.03552	0.558406	0.0606157	0.0368224	0.0133045	1	0.0102376	-0.490781	0.0102376	1	-0.67224	-0.490781	-0.67224	1	7.6497	0.00049579	0.167736
ENSG00000198663	C6orf89	250	1.0102	1.15653	1.30751	0.0358939	0.0355138	0.0289499	1	-0.0621701	-0.583692	-0.0621701	1	-0.610131	-0.583692	-0.610131	1	4.48416	0.388293	7.80177e-06
ENSG00000244291	C7orf13	98	1.15689	1.40828	1.51423	0.0935631	0.0692756	0.0632378	1	0.156051	-0.670596	0.156051	1	-0.683081	-0.670596	-0.683081	1	6.12934	0.0484335	2.86627e-08
ENSG00000136197	C7orf25	104	1.04548	1.19171	1.30154	0.064408	0.0573293	0.0450536	1	-0.0185161	-0.537376	-0.0185161	1	-0.640727	-0.537376	-0.640727	1	5.24489	0.240868	0.000579825
ENSG00000146576	C7orf26	93	0.993087	1.3272	1.35654	0.105571	0.0866585	0.0577311	1	-0.0150434	-0.536838	-0.0150434	1	-0.665457	-0.536838	-0.665457	1	8.10864	0.473969	0.000142904
ENSG00000146826	C7orf43	58	1.09287	0.989025	2.4432	0.110985	0.0771727	0.150967	1	0.0975149	-0.525587	0.0975149	1	-0.758148	-0.525587	-0.758148	1	8.58409	0.203166	0.443717
ENSG00000122783	C7orf49	337	1.12803	1.1816	0.84655	0.0466318	0.0416733	0.0225664	1	0.0143127	-0.613334	0.0143127	1	-0.635488	-0.613334	-0.635488	1	7.69922	0.00318482	8.75779e-06
ENSG00000146540	C7orf50	351	1.09905	1.16096	0.58554	0.0543186	0.0330467	0.0112388	1	-0.0837019	-0.464521	-0.0837019	1	-0.65013	-0.464521	-0.65013	1	5.44945	0.0345414	8.45934e-07
ENSG00000164898	C7orf55	172	1.0457	1.20901	0.875404	0.0795375	0.0534635	0.0282598	1	-0.0514468	-0.559767	-0.0514468	1	-0.61885	-0.559767	-0.61885	1	6.15934	0.283165	6.68898e-05
ENSG00000146963	C7orf55-LUC7L2	294	1.02157	1.13808	0.681985	0.0313734	0.0347871	0.0162587	1	0.022525	-0.648184	0.022525	1	-0.614477	-0.648184	-0.614477	1	5.12161	0.246128	4.54161e-05
ENSG00000164603	C7orf60	95	1.06687	1.12534	2.451	0.0929817	0.0641822	0.11019	1	-0.0616224	-0.680193	-0.0616224	1	-0.528626	-0.680193	-0.528626	1	8.69484	0.236943	0.0269358
ENSG00000105792	C7orf63	65	0.991239	1.28294	1.89128	0.115831	0.10385	0.114937	1	-0.183503	-0.688493	-0.183503	1	-0.407269	-0.688493	-0.407269	1	12.8603	0.469978	0.00417838
ENSG00000243317	C7orf73	295	0.93605	1.25906	0.549771	0.0513842	0.0404415	0.0135791	1	-0.093948	-0.615131	-0.093948	1	-0.56563	-0.615131	-0.56563	1	6.11076	0.107149	2.98426e-10
ENSG00000177335	C8orf31	66	1.55342	0.430495	2.67661	0.224681	0.0427216	0.305169	1	-0.331972	-0.729879	-0.331972	1	-0.344822	-0.729879	-0.344822	1	11.2673	0.00825904	2.66367e-20
ENSG00000182307	C8orf33	122	1.14639	1.16179	0.754592	0.0943201	0.0651069	0.0279334	1	-0.0906443	-0.383357	-0.0906443	1	-0.693252	-0.383357	-0.693252	1	6.79849	0.0616519	0.00717256
ENSG00000213865	C8orf44	119	0.887377	1.26065	2.07854	0.0516354	0.0574408	0.0731727	1	-0.0368194	-0.600136	-0.0368194	1	-0.567734	-0.600136	-0.567734	1	7.48262	0.0155961	6.98006e-06
ENSG00000241852	C8orf58	50	1.1765	0.933318	1.55164	0.165358	0.0864301	0.129616	1	-0.219756	-0.646449	-0.219756	1	-0.458551	-0.646449	-0.458551	1	12.193	0.145626	0.222132
ENSG00000176731	C8orf59	137	1.09463	1.21828	0.593589	0.066854	0.0532091	0.0200592	1	-0.0714557	-0.554767	-0.0714557	1	-0.643928	-0.554767	-0.643928	1	5.6806	0.0796147	3.53092e-05
ENSG00000189376	C8orf76	11	1.31743	1.51965	0.735667	0.518106	0.231171	0.0692646	1	-0.351447	-0.337617	-0.351447	1	-0.600256	-0.337617	-0.600256	1	5.38521	0.278552	0.0273727
ENSG00000213563	C8orf82	73	1.00102	1.22869	1.93626	0.145088	0.112588	0.131322	1	-0.012695	-0.602953	-0.012695	1	-0.592225	-0.602953	-0.592225	1	16.7999	0.497201	0.0230145
ENSG00000198917	C9orf114	244	0.986346	1.21099	0.979124	0.0302185	0.0391261	0.0216071	1	-0.0463142	-0.472944	-0.0463142	1	-0.664581	-0.472944	-0.664581	1	4.83454	0.32589	8.27869e-08
ENSG00000160345	C9orf116	79	1.12485	1.63848	1.03558	0.112466	0.0982462	0.0523024	1	-0.0175407	-0.580933	-0.0175407	1	-0.650496	-0.580933	-0.650496	1	9.14824	0.135219	3.79996e-09
ENSG00000204711	C9orf135	125	1.28903	4.65657	0.801302	0.119793	0.282226	0.0506309	1	0.0450531	-0.809017	0.0450531	1	-0.435727	-0.809017	-0.435727	1	16.3083	0.00866006	5.58719e-25
ENSG00000148362	C9orf142	72	1.02395	1.3617	0.710451	0.120189	0.0783369	0.0613468	1	0.079753	-0.915752	0.079753	1	-0.381947	-0.915752	-0.381947	1	7.22398	0.421323	8.7373e-06
ENSG00000230185	C9orf147	117	1.07183	0.969285	1.78181	0.0564138	0.0403182	0.0550654	1	-0.0563542	-0.663348	-0.0563542	1	-0.525849	-0.663348	-0.525849	1	5.08405	0.102766	0.223868
ENSG00000136932	C9orf156	291	1.13772	1.09736	1.50076	0.051873	0.0466055	0.0429134	1	-0.0600483	-0.514732	-0.0600483	1	-0.665704	-0.514732	-0.665704	1	8.52206	0.0041869	0.0187912
ENSG00000171159	C9orf16	53	1.15345	1.36097	0.544049	0.0942503	0.101795	0.0317185	1	-0.143841	-0.643283	-0.143841	1	-0.506278	-0.643283	-0.506278	1	6.50226	0.0548974	0.000429917
ENSG00000164972	C9orf24	22	1.62946	2.0624	2.32842	0.372772	0.421018	0.266796	1	-0.0152169	-0.823665	-0.0152169	1	-0.343001	-0.823665	-0.343001	1	12.7432	0.053821	0.010346
ENSG00000148120	C9orf3	275	1.09918	1.45291	1.04534	0.0493954	0.0518054	0.0310098	1	0.0743643	-0.680082	0.0743643	1	-0.630222	-0.680082	-0.630222	1	7.3447	0.0228236	1.20348e-16
ENSG00000203993	C9orf37	116	1.40032	1.25831	0.937695	0.170245	0.0573312	0.0321961	1	-0.0145438	-0.640862	-0.0145438	1	-0.585746	-0.640862	-0.585746	1	4.87488	0.0102163	8.11165e-06
ENSG00000135045	C9orf40	161	1.10851	1.03191	1.68451	0.061034	0.0469075	0.0517854	1	-0.159073	-0.482126	-0.159073	1	-0.59916	-0.482126	-0.59916	1	7.54855	0.038676	0.248686
ENSG00000156017	C9orf41	173	0.963799	1.69023	1.03773	0.065218	0.0900895	0.0388454	1	0.0149789	-0.637201	0.0149789	1	-0.612537	-0.637201	-0.612537	1	9.46042	0.289786	6.66717e-13
ENSG00000165118	C9orf64	166	1.34622	1.26662	1.19997	0.0890154	0.0592786	0.0550031	1	0.0643072	-0.775081	0.0643072	1	-0.543368	-0.775081	-0.543368	1	9.94501	7.30359e-05	6.49815e-06
ENSG00000238227	C9orf69	101	1.06889	1.06152	1.61436	0.104409	0.0720914	0.0794916	1	0.0525648	-0.590431	0.0525648	1	-0.662136	-0.590431	-0.662136	1	11.0944	0.255471	0.197776
ENSG00000147894	C9orf72	320	1.05705	1.33046	1.15347	0.0411464	0.0405533	0.025426	1	0.0120896	-0.576272	0.0120896	1	-0.646233	-0.576272	-0.646233	1	5.75489	0.0832983	4.29296e-15
ENSG00000136819	C9orf78	215	0.991187	1.34265	0.620491	0.0306273	0.0447928	0.0148123	1	0.116014	-0.544438	0.116014	1	-0.720641	-0.544438	-0.720641	1	4.88556	0.386916	3.47819e-13
ENSG00000155621	C9orf85	155	1.05376	1.32776	1.02049	0.0483224	0.0521501	0.0312813	1	0.0949933	-0.715499	0.0949933	1	-0.598732	-0.715499	-0.598732	1	5.09648	0.133813	1.64784e-09
ENSG00000165233	C9orf89	231	1.01012	1.03523	1.07684	0.0687059	0.0353612	0.0262457	1	0.0544997	-0.536839	0.0544997	1	-0.677753	-0.536839	-0.677753	1	5.32016	0.441501	0.160057
ENSG00000165698	C9orf9	55	1.25621	0.766018	2.64209	0.0976367	0.0612901	0.185686	1	0.239776	-0.695407	0.239776	1	-0.77959	-0.695407	-0.77959	1	7.51109	0.00568916	0.000180164
ENSG00000185015	CA13	29	0.998346	1.41989	1.78699	0.106874	0.176606	0.212975	1	0.290735	-0.6728	0.290735	1	-0.856294	-0.6728	-0.856294	1	7.70264	0.493886	0.0125341
ENSG00000104267	CA2	212	0.975789	1.08542	1.09372	0.0620818	0.0650273	0.0427068	1	-0.0397555	-0.336567	-0.0397555	1	-0.784162	-0.336567	-0.784162	1	10.9983	0.348469	0.0952032
ENSG00000178538	CA8	210	1.04522	1.9352	1.95958	0.0670327	0.0848771	0.06494	1	-0.115121	-0.601813	-0.115121	1	-0.548229	-0.601813	-0.548229	1	10.0565	0.250322	8.12523e-23
ENSG00000120159	CAAP1	211	1.1718	1.21186	0.780547	0.0519191	0.0455095	0.0212793	1	-0.0675426	-0.63228	-0.0675426	1	-0.561118	-0.63228	-0.561118	1	5.82267	0.00055154	2.88035e-06
ENSG00000135932	CAB39	199	0.993262	1.19601	1.5917	0.0536444	0.0508614	0.053247	1	-0.0806782	-0.61901	-0.0806782	1	-0.553269	-0.61901	-0.553269	1	9.09755	0.450087	7.87617e-05
ENSG00000102547	CAB39L	237	1.16064	1.00375	2.06536	0.0688934	0.0355059	0.0620268	1	-0.0363099	-0.706019	-0.0363099	1	-0.514956	-0.706019	-0.514956	1	7.37793	0.0102811	0.458007
ENSG00000099991	CABIN1	168	1.05	1.26793	1.18411	0.0531995	0.0626436	0.0438868	1	-0.0320765	-0.675019	-0.0320765	1	-0.56964	-0.675019	-0.56964	1	7.90196	0.174313	1.59864e-05
ENSG00000134508	CABLES1	219	1.16177	1.29552	2.17511	0.0927745	0.0603689	0.0839582	1	-0.19195	-0.703519	-0.19195	1	-0.413116	-0.703519	-0.413116	1	10.8514	0.0413209	9.60384e-07
ENSG00000154040	CABYR	180	1.22874	1.435	1.36354	0.0659	0.0568525	0.0430048	1	0.0449774	-0.651923	0.0449774	1	-0.611644	-0.651923	-0.611644	1	7.46687	0.000325792	6.15326e-13
ENSG00000158966	CACHD1	315	0.959748	1.16105	1.44988	0.0653	0.0483146	0.0520535	1	-0.0221648	-0.734497	-0.0221648	1	-0.520378	-0.734497	-0.520378	1	10.0756	0.269033	0.00048061
ENSG00000153956	CACNA2D1	324	1.05991	1.47914	1.34684	0.0718211	0.0440531	0.0462343	1	-0.0659339	-0.844613	-0.0659339	1	-0.359799	-0.844613	-0.359799	1	6.44213	0.202398	5.76082e-24
ENSG00000165995	CACNB2	304	1.00199	1.26099	2.40613	0.0590535	0.0383493	0.0766771	1	-0.0595493	-0.817737	-0.0595493	1	-0.392103	-0.817737	-0.392103	1	6.52948	0.486583	2.72223e-11
ENSG00000167535	CACNB3	147	1.06517	0.567998	2.61715	0.061982	0.0260134	0.0868617	1	-0.0367923	-0.465758	-0.0367923	1	-0.717245	-0.465758	-0.717245	1	7.00573	0.147393	1.42769e-35
ENSG00000105298	CACTIN	183	1.18437	1.11028	1.75415	0.0601798	0.0530143	0.0614203	1	-0.0629722	-0.591397	-0.0629722	1	-0.594757	-0.591397	-0.594757	1	8.83819	0.00126133	0.0194661
ENSG00000151893	CACUL1	293	1.00854	1.26346	0.853392	0.0347769	0.0350265	0.0193746	1	-0.0768191	-0.684458	-0.0768191	1	-0.511776	-0.684458	-0.511776	1	4.99855	0.403086	3.40899e-13
ENSG00000116161	CACYBP	237	1.0018	1.33923	0.466207	0.0561685	0.0464803	0.0108397	1	-0.0623199	-0.304026	-0.0623199	1	-0.737703	-0.304026	-0.737703	1	6.08476	0.487206	2.25362e-12
ENSG00000084774	CAD	229	0.960537	1.44306	0.978973	0.0724129	0.0580932	0.0257731	1	-0.183398	-0.407505	-0.183398	1	-0.642351	-0.407505	-0.642351	1	6.91441	0.293153	3.31891e-13
ENSG00000182985	CADM1	352	1.03954	0.889846	1.08557	0.0673736	0.0375668	0.0340581	1	-0.0430726	-0.671389	-0.0430726	1	-0.554374	-0.671389	-0.554374	1	9.83762	0.278849	0.00179377
ENSG00000175161	CADM2	354	0.862253	1.4326	1.43656	0.0740552	0.0489382	0.0556747	1	0.0432904	-0.830572	0.0432904	1	-0.462164	-0.830572	-0.462164	1	9.29851	0.0318571	2.35842e-17
ENSG00000104327	CALB1	176	0.96097	1.25454	0.589061	0.0534423	0.0524811	0.019293	1	0.102943	-0.615306	0.102943	1	-0.667981	-0.615306	-0.667981	1	6.98937	0.233093	1.36762e-06
ENSG00000175868	CALCB	84	1.31653	2.14601	1.38258	0.126211	0.219273	0.0840757	1	-0.121705	-0.786439	-0.121705	1	-0.32779	-0.786439	-0.32779	1	8.03751	0.0070699	6.58884e-07
ENSG00000012822	CALCOCO1	110	0.944931	0.84201	1.67151	0.0899781	0.0538391	0.067636	1	-0.124896	-0.452048	-0.124896	1	-0.647741	-0.452048	-0.647741	1	8.19058	0.27091	0.00204453
ENSG00000136436	CALCOCO2	263	1.05039	0.974124	1.09116	0.0564498	0.0287803	0.022498	1	-0.00476258	-0.531661	-0.00476258	1	-0.65066	-0.531661	-0.65066	1	4.50144	0.18643	0.184721
ENSG00000122786	CALD1	320	0.994211	1.56278	0.885568	0.0624819	0.0634739	0.0289123	1	-0.0953811	-0.669667	-0.0953811	1	-0.521881	-0.669667	-0.521881	1	10.0519	0.463118	2.79446e-17
ENSG00000198668	CALM1	227	1.0051	1.20849	0.422567	0.0475637	0.0520606	0.0116043	1	-0.000526108	-0.430485	-0.000526108	1	-0.699783	-0.430485	-0.699783	1	7.46031	0.457376	4.22327e-05
ENSG00000143933	CALM2	99	1.044	1.41883	0.413163	0.0951978	0.0804227	0.0227876	1	-0.0452047	-0.793293	-0.0452047	1	-0.424311	-0.793293	-0.424311	1	9.529	0.322497	5.43942e-07
ENSG00000160014	CALM3	306	1.11788	1.03091	0.575789	0.247608	0.0384069	0.0148727	1	-0.0390248	-0.565062	-0.0390248	1	-0.619657	-0.565062	-0.619657	1	7.08131	0.317184	0.210771
ENSG00000129007	CALML4	80	1.15455	1.1443	2.08365	0.105958	0.0759927	0.11546	1	-0.175975	-0.727048	-0.175975	1	-0.380693	-0.727048	-0.380693	1	11.3582	0.0743787	0.0306663
ENSG00000183166	CALN1	298	1.00215	1.14253	2.33711	0.0703575	0.036715	0.0870007	1	-0.0673888	-0.850432	-0.0673888	1	-0.335987	-0.850432	-0.335987	1	7.5641	0.487829	6.39231e-05
ENSG00000179218	CALR	193	1.05598	1.08491	0.510298	0.156895	0.0634782	0.0209711	1	-0.0716618	-0.568305	-0.0716618	1	-0.590927	-0.568305	-0.590927	1	11.0621	0.360819	0.0913097
ENSG00000128595	CALU	379	0.97599	1.0756	0.55538	0.048798	0.0306455	0.00963013	1	-0.152127	-0.230826	-0.152127	1	-0.715742	-0.230826	-0.715742	1	5.47509	0.311496	0.00703644
ENSG00000134072	CAMK1	72	1.15857	0.768238	2.3885	0.128221	0.0592334	0.152622	1	0.125079	-0.631183	0.125079	1	-0.680289	-0.631183	-0.680289	1	13.394	0.110198	0.000105621
ENSG00000183049	CAMK1D	290	1.0641	1.39792	1.76461	0.0661576	0.0494156	0.0579946	1	-0.017766	-0.765749	-0.017766	1	-0.478118	-0.765749	-0.478118	1	8.37373	0.166705	1.08947e-14
ENSG00000145349	CAMK2D	345	0.992686	0.496459	1.83499	0.057888	0.0159691	0.0470735	1	-0.00696658	-0.734776	-0.00696658	1	-0.499231	-0.734776	-0.499231	1	6.48764	0.449763	1.54002e-103
ENSG00000148660	CAMK2G	236	1.07745	1.19391	1.06633	0.0482017	0.0394798	0.0268579	1	-0.0066993	-0.571951	-0.0066993	1	-0.618755	-0.571951	-0.618755	1	6.83949	0.0547304	8.50145e-07
ENSG00000152495	CAMK4	57	0.902075	1.73295	2.1379	0.0960053	0.15043	0.107329	1	-0.0489007	-0.638229	-0.0489007	1	-0.522636	-0.638229	-0.522636	1	9.41747	0.156139	5.0275e-06
ENSG00000110931	CAMKK2	323	1.0339	0.874507	1.05043	0.0539756	0.0360783	0.0295716	1	-0.058885	-0.556896	-0.058885	1	-0.644623	-0.556896	-0.644623	1	7.76803	0.265231	0.000287174
ENSG00000143919	CAMKMT	354	1.08167	1.7807	0.891655	0.0607023	0.0470195	0.0268901	1	-0.0900368	-0.830813	-0.0900368	1	-0.366666	-0.830813	-0.366666	1	5.20834	0.0896887	2.11071e-46
ENSG00000164076	CAMKV	125	0.988298	3.83719	0.915261	0.0623881	0.241364	0.0281841	1	-0.0082596	-0.49939	-0.0082596	1	-0.547471	-0.49939	-0.547471	1	7.58257	0.425767	4.2453e-22
ENSG00000164615	CAMLG	123	1.06321	1.25897	0.712804	0.0591989	0.0547545	0.0205834	1	-0.0581855	-0.383851	-0.0581855	1	-0.705637	-0.383851	-0.705637	1	4.61219	0.143882	3.09478e-06
ENSG00000130559	CAMSAP1	129	1.16656	1.15228	1.90865	0.0749424	0.0681088	0.0936243	1	0.0068026	-0.710752	0.0068026	1	-0.549615	-0.710752	-0.549615	1	11.2319	0.0140158	0.0135619
ENSG00000118200	CAMSAP2	205	0.961917	1.2307	1.91619	0.0804183	0.071273	0.0837024	1	-0.156577	-0.624028	-0.156577	1	-0.509396	-0.624028	-0.509396	1	15.0877	0.318163	0.000706308
ENSG00000171735	CAMTA1	370	0.946866	1.20265	0.548294	0.04726	0.0344188	0.0119976	1	-0.0433937	-0.60987	-0.0433937	1	-0.595288	-0.60987	-0.595288	1	5.83676	0.130811	4.42218e-09
ENSG00000111530	CAND1	320	1.08888	1.24582	0.82216	0.0384151	0.0399857	0.0199752	1	0.0926818	-0.611386	0.0926818	1	-0.675034	-0.611386	-0.675034	1	6.27154	0.0106653	1.18037e-09
ENSG00000171302	CANT1	227	1.08449	0.955449	1.0641	0.0611605	0.042969	0.0286464	1	-0.0835714	-0.370764	-0.0835714	1	-0.707173	-0.370764	-0.707173	1	7.84645	0.0842509	0.150469
ENSG00000127022	CANX	302	1.016	1.16429	0.553382	0.0519795	0.0392028	0.0120441	1	0.0548036	-0.384687	0.0548036	1	-0.744752	-0.384687	-0.744752	1	6.40833	0.379241	1.83279e-05
ENSG00000131236	CAP1	145	1.2509	1.06254	0.526976	0.11303	0.0476023	0.0142533	1	-0.231885	-0.272682	-0.231885	1	-0.664754	-0.272682	-0.664754	1	5.64741	0.0140106	0.0955263
ENSG00000112186	CAP2	321	0.975977	0.571147	1.23912	0.0618704	0.0182388	0.0311466	1	0.0682103	-0.692666	0.0682103	1	-0.567123	-0.692666	-0.567123	1	7.42011	0.349036	7.59241e-72
ENSG00000042493	CAPG	282	1.30049	1.49765	0.709299	0.0685261	0.0555693	0.019178	1	0.045334	-0.562305	0.045334	1	-0.679108	-0.562305	-0.679108	1	7.02421	8.22233e-06	2.45617e-17
ENSG00000014216	CAPN1	239	1.04928	1.19522	0.690527	0.0734126	0.0410025	0.0167873	1	0.102943	-0.530072	0.102943	1	-0.707212	-0.530072	-0.707212	1	6.13967	0.251346	1.67983e-06
ENSG00000142330	CAPN10	198	1.09143	1.15728	1.77771	0.0586554	0.0489504	0.0554526	1	-0.00993621	-0.579842	-0.00993621	1	-0.635114	-0.579842	-0.635114	1	7.55164	0.0603426	0.000768382
ENSG00000182472	CAPN12	175	1.02942	0.861405	1.94938	0.0541904	0.040057	0.0720831	1	-0.0602913	-0.548197	-0.0602913	1	-0.638093	-0.548197	-0.638093	1	8.92134	0.293966	0.000340657
ENSG00000103326	CAPN15	54	1.00235	1.39353	1.4601	0.0788588	0.0954041	0.0798523	1	0.00404821	-0.628379	0.00404821	1	-0.624026	-0.628379	-0.624026	1	8.23994	0.488184	6.85054e-05
ENSG00000162909	CAPN2	277	1.05664	0.874091	1.22512	0.0536225	0.0286978	0.0295228	1	0.156873	-0.607478	0.156873	1	-0.681784	-0.607478	-0.681784	1	6.1616	0.145881	8.19059e-06
ENSG00000131375	CAPN7	145	1.08468	0.921082	1.34429	0.0462396	0.030929	0.0346262	1	0.0319263	-0.630261	0.0319263	1	-0.6378	-0.630261	-0.6378	1	3.97293	0.0345681	0.00589045
ENSG00000126247	CAPNS1	51	0.888971	0.775099	1.11858	0.139406	0.0643433	0.0482664	1	-0.395418	-0.16713	-0.395418	1	-0.61406	-0.16713	-0.61406	1	6.33144	0.214847	0.00051473
ENSG00000135387	CAPRIN1	90	0.901367	1.19924	0.566267	0.0557578	0.0723102	0.0242755	1	0.124593	-0.614056	0.124593	1	-0.696012	-0.614056	-0.696012	1	7.6874	0.0402038	0.00357025
ENSG00000110888	CAPRIN2	333	0.989433	1.00859	1.50329	0.0397614	0.0328911	0.036268	1	0.0132714	-0.631266	0.0132714	1	-0.613113	-0.631266	-0.613113	1	6.11692	0.395298	0.397017
ENSG00000105519	CAPS	53	1.07561	0.809918	3.09096	0.105327	0.0660359	0.265185	1	0.159768	-0.771447	0.159768	1	-0.667889	-0.771447	-0.667889	1	7.95803	0.238081	0.0029326
ENSG00000180881	CAPS2	187	1.0872	1.02517	2.11803	0.114938	0.0643317	0.182296	1	0.172214	-0.939032	0.172214	1	-0.408192	-0.939032	-0.408192	1	12.5528	0.224511	0.348016
ENSG00000116489	CAPZA1	298	1.02802	1.09505	0.516487	0.0446508	0.0378192	0.0128862	1	0.0131308	-0.553095	0.0131308	1	-0.652487	-0.553095	-0.652487	1	7.51951	0.265393	0.00624683
ENSG00000198898	CAPZA2	260	0.966072	1.14115	0.613322	0.0530688	0.0359417	0.0123331	1	-0.0453747	-0.301422	-0.0453747	1	-0.720995	-0.301422	-0.720995	1	5.05794	0.261589	5.52464e-05
ENSG00000077549	CAPZB	345	1.08204	1.07733	0.468346	0.0481856	0.0337463	0.0119909	1	-0.0703783	-0.678782	-0.0703783	1	-0.511871	-0.678782	-0.511871	1	6.96447	0.0447722	0.0112742
ENSG00000100065	CARD10	22	1.02963	1.51642	2.25458	0.158084	0.143352	0.147442	1	-0.0365124	-0.567584	-0.0365124	1	-0.572447	-0.567584	-0.572447	1	8.67769	0.426647	0.000948915
ENSG00000105483	CARD8	340	1.1243	1.04796	1.47713	0.0457932	0.0270233	0.0304595	1	-0.0261221	-0.663343	-0.0261221	1	-0.556846	-0.663343	-0.556846	1	4.77051	0.00349083	0.0384103
ENSG00000153048	CARHSP1	346	0.989866	1.20182	0.519748	0.0443438	0.0366827	0.0110899	1	-0.0141331	-0.485484	-0.0141331	1	-0.676012	-0.485484	-0.676012	1	6.42918	0.409688	3.68623e-08
ENSG00000213995	CARKD	260	0.974707	1.16666	0.960337	0.0362421	0.0384218	0.0217152	1	0.0117185	-0.47297	0.0117185	1	-0.699893	-0.47297	-0.699893	1	5.192	0.242943	1.03549e-05
ENSG00000110619	CARS	272	0.963076	1.23052	0.789228	0.0438509	0.0386107	0.0175966	1	-0.0389839	-0.508128	-0.0389839	1	-0.626148	-0.508128	-0.626148	1	6.44906	0.200261	3.72576e-09
ENSG00000134905	CARS2	303	1.07847	1.0788	1.45159	0.0772133	0.0558988	0.0561089	1	0.0167702	-0.603141	0.0167702	1	-0.640756	-0.603141	-0.640756	1	15.2539	0.155161	0.0798237
ENSG00000204682	CASC10	65	1.06472	0.980894	1.54419	0.120186	0.0727155	0.0888884	1	-0.291316	-0.325325	-0.291316	1	-0.667638	-0.325325	-0.667638	1	10.2722	0.296095	0.396807
ENSG00000108349	CASC3	58	1.08642	1.39475	0.665736	0.164662	0.122649	0.0351787	1	-0.236337	-0.232933	-0.236337	1	-0.713706	-0.232933	-0.713706	1	7.27045	0.300901	0.00108131
ENSG00000166734	CASC4	23	0.878131	1.1592	0.909754	0.0597486	0.0961231	0.0475696	1	-0.322546	-0.335438	-0.322546	1	-0.646346	-0.335438	-0.646346	1	2.7903	0.0274054	0.056648
ENSG00000137812	CASC5	291	1.0805	1.25264	1.16765	0.0443933	0.0428559	0.0287291	1	0.0674699	-0.56121	0.0674699	1	-0.698564	-0.56121	-0.698564	1	6.31112	0.0354137	5.22674e-09
ENSG00000127995	CASD1	274	1.11079	1.03038	1.70949	0.0550903	0.0354979	0.0465414	1	-0.0477846	-0.65083	-0.0477846	1	-0.550737	-0.65083	-0.550737	1	7.37914	0.0226552	0.196387
ENSG00000003400	CASP10	60	1.19949	0.679715	2.05079	0.173945	0.0650461	0.166808	1	-0.139181	-0.657888	-0.139181	1	-0.517668	-0.657888	-0.517668	1	15.1107	0.128114	3.80984e-06
ENSG00000106144	CASP2	20	1.14916	1.2061	0.702249	0.184548	0.181812	0.0656001	1	-0.537845	-0.534613	-0.537845	1	-0.281456	-0.534613	-0.281456	1	6.06462	0.215056	0.136356
ENSG00000164305	CASP3	294	1.0248	1.13399	0.726632	0.0438253	0.0351717	0.0147618	1	0.00250195	-0.405542	0.00250195	1	-0.720906	-0.405542	-0.720906	1	5.28488	0.285927	8.48767e-05
ENSG00000138794	CASP6	110	0.920273	1.58453	0.797035	0.0631627	0.0918433	0.0308957	1	0.0696994	-0.570337	0.0696994	1	-0.680072	-0.570337	-0.680072	1	8.33154	0.104803	2.49262e-09
ENSG00000165806	CASP7	280	1.17506	1.42895	1.73671	0.060181	0.0502357	0.0421673	1	-0.134666	-0.528552	-0.134666	1	-0.584996	-0.528552	-0.584996	1	7.4041	0.00196012	4.56518e-16
ENSG00000132906	CASP9	262	1.0594	1.32317	1.21107	0.0456147	0.0383335	0.0258526	1	0.069064	-0.565886	0.069064	1	-0.672633	-0.565886	-0.672633	1	4.93881	0.0970085	1.21168e-15
ENSG00000153113	CAST	307	1.02814	1.12175	1.02936	0.053425	0.032479	0.0231543	1	-0.0821752	-0.629832	-0.0821752	1	-0.536455	-0.629832	-0.536455	1	5.5779	0.299403	0.000106427
ENSG00000121691	CAT	160	1.34252	1.37654	1.19716	0.0814967	0.0684193	0.0471676	1	-0.089608	-0.623296	-0.089608	1	-0.561345	-0.623296	-0.561345	1	8.55394	2.20493e-05	7.42784e-08
ENSG00000205771	CATSPER2P1	152	1.05668	0.964025	2.68537	0.17635	0.046913	0.0798536	1	0.047072	-0.330599	0.047072	1	-0.736666	-0.330599	-0.736666	1	6.5557	0.374166	0.222195
ENSG00000105974	CAV1	119	1.11878	1.76469	1.55877	0.105492	0.157248	0.104067	1	0.0697906	-0.70522	0.0697906	1	-0.59983	-0.70522	-0.59983	1	20.7587	0.13125	1.83353e-06
ENSG00000105971	CAV2	67	0.901584	1.14185	2.21187	0.080439	0.0834077	0.125653	1	-0.227132	-0.520927	-0.227132	1	-0.562025	-0.520927	-0.562025	1	13.1463	0.112817	0.046933
ENSG00000078699	CBFA2T2	205	0.975759	0.913193	1.93776	0.0635052	0.0425963	0.0725983	1	-0.147513	-0.669306	-0.147513	1	-0.471299	-0.669306	-0.471299	1	10.4834	0.351538	0.0214315
ENSG00000067955	CBFB	124	1.00577	0.921529	1.22018	0.0574417	0.0433421	0.0601892	1	-0.0495427	-0.823979	-0.0495427	1	-0.419979	-0.823979	-0.419979	1	6.11896	0.460098	0.0363503
ENSG00000110395	CBL	292	1.03197	1.26424	0.953648	0.0468733	0.043947	0.0240236	1	0.00552573	-0.558696	0.00552573	1	-0.650574	-0.558696	-0.650574	1	7.40667	0.247873	2.74943e-09
ENSG00000114423	CBLB	322	1.06131	1.19753	1.32979	0.0467011	0.0383537	0.0339335	1	0.0089842	-0.653917	0.0089842	1	-0.597998	-0.653917	-0.597998	1	6.72559	0.0950925	2.28288e-07
ENSG00000142273	CBLC	42	1.06494	2.55843	1.43699	0.133391	0.345999	0.0938152	1	-0.035082	-0.529761	-0.035082	1	-0.560949	-0.529761	-0.560949	1	10.7145	0.314543	2.95105e-05
ENSG00000105879	CBLL1	223	1.15892	1.34044	0.753943	0.0595385	0.0451906	0.0178724	1	-0.0756877	-0.537216	-0.0756877	1	-0.619776	-0.537216	-0.619776	1	5.74445	0.00408503	6.34269e-13
ENSG00000159231	CBR3	206	1.09898	1.72245	1.99222	0.0702814	0.109561	0.0909561	1	-0.0665964	-0.600475	-0.0665964	1	-0.606443	-0.600475	-0.606443	1	15.2738	0.0802773	1.81437e-10
ENSG00000145439	CBR4	305	1.01316	1.17491	0.723923	0.027208	0.0310876	0.0151705	1	0.01914	-0.642223	0.01914	1	-0.612732	-0.642223	-0.612732	1	4.39912	0.314434	2.10056e-08
ENSG00000160200	CBS	373	1.02632	1.12966	0.535901	0.0410239	0.0329072	0.0106502	1	0.0396617	-0.486528	0.0396617	1	-0.699891	-0.486528	-0.699891	1	5.90516	0.260744	4.86556e-05
ENSG00000172785	CBWD1	302	1.27219	1.25361	0.518192	0.0609996	0.0397106	0.0174629	1	0.102611	-0.838452	0.102611	1	-0.511329	-0.838452	-0.511329	1	5.66942	5.75007e-06	3.24081e-10
ENSG00000136682	CBWD2	176	0.991837	1.17602	0.659041	0.0408078	0.0406535	0.0195821	1	0.006989	-0.722074	0.006989	1	-0.553619	-0.722074	-0.553619	1	4.64538	0.42084	1.26032e-05
ENSG00000108468	CBX1	322	1.04896	1.06757	0.620487	0.0777577	0.0322918	0.0120042	1	0.0154783	-0.399229	0.0154783	1	-0.71452	-0.399229	-0.71452	1	5.42882	0.264682	0.0185937
ENSG00000122565	CBX3	382	1.0053	1.1745	0.568031	0.0419071	0.0328899	0.0196656	1	0.0691548	-0.874588	0.0691548	1	-0.438824	-0.874588	-0.438824	1	5.58221	0.449683	9.57185e-08
ENSG00000094916	CBX5	320	1.0687	1.13939	0.539314	0.0487763	0.0370689	0.0122289	1	0.0706754	-0.518802	0.0706754	1	-0.707121	-0.518802	-0.707121	1	5.9579	0.0799771	0.000101017
ENSG00000183741	CBX6	192	1.00284	1.29174	0.846836	0.0611096	0.0577464	0.0272852	1	0.177444	-0.585852	0.177444	1	-0.724322	-0.585852	-0.724322	1	7.58436	0.48148	5.13133e-07
ENSG00000100211	CBY1	262	1.047	1.12775	0.805979	0.0350057	0.0364588	0.0168786	1	0.0115123	-0.441431	0.0115123	1	-0.707863	-0.441431	-0.707863	1	4.87741	0.0902986	0.000269902
ENSG00000132024	CC2D1A	215	1.12946	1.37247	1.42463	0.0553838	0.0511841	0.0388906	1	-0.0611147	-0.531531	-0.0611147	1	-0.625517	-0.531531	-0.625517	1	7.76566	0.0101732	3.26819e-12
ENSG00000154222	CC2D1B	55	1.00149	0.965491	1.8085	0.101952	0.0767271	0.107732	1	-0.106576	-0.548643	-0.106576	1	-0.630365	-0.548643	-0.630365	1	9.62638	0.494215	0.327375
ENSG00000048342	CC2D2A	235	1.09053	1.51458	1.38254	0.0633921	0.0564124	0.0440836	1	-0.15965	-0.693705	-0.15965	1	-0.453467	-0.693705	-0.453467	1	7.886	0.0772969	1.82535e-17
ENSG00000060339	CCAR1	244	1.03234	1.19181	0.648796	0.0399225	0.0347481	0.012797	1	-0.0039136	-0.493465	-0.0039136	1	-0.67346	-0.493465	-0.67346	1	4.49614	0.209327	4.3708e-08
ENSG00000158941	CCAR2	324	0.980055	1.16913	0.893689	0.0490142	0.0383962	0.0195864	1	0.00886079	-0.4411	0.00886079	1	-0.714059	-0.4411	-0.714059	1	6.11203	0.342171	7.223e-06
ENSG00000171097	CCBL1	78	1.07237	1.1881	1.05996	0.102418	0.0722636	0.0481305	1	-0.0160172	-0.63637	-0.0160172	1	-0.540124	-0.63637	-0.540124	1	8.55273	0.240992	0.0055666
ENSG00000137944	CCBL2	338	0.963099	1.31104	0.739658	0.0326012	0.0350085	0.0150622	1	0.00422849	-0.598522	0.00422849	1	-0.631664	-0.598522	-0.631664	1	5.02727	0.129246	2.00129e-17
ENSG00000176476	CCDC101	143	1.12635	1.28358	1.0207	0.0819546	0.063721	0.0321926	1	-0.0856463	-0.375178	-0.0856463	1	-0.704692	-0.375178	-0.704692	1	7.42387	0.0627004	8.68174e-06
ENSG00000163001	CCDC104	137	1.1041	1.03593	0.935546	0.0541225	0.0404293	0.02609	1	-0.15261	-0.540941	-0.15261	1	-0.563951	-0.540941	-0.563951	1	4.95322	0.028273	0.187875
ENSG00000173581	CCDC106	292	1.05381	1.1064	1.41931	0.0546963	0.0368954	0.0320478	1	-0.0716194	-0.414268	-0.0716194	1	-0.653632	-0.414268	-0.653632	1	7.03978	0.163024	0.00211119
ENSG00000159884	CCDC107	286	1.03972	1.09473	1.17467	0.0510194	0.029734	0.0229183	1	0.0987551	-0.555268	0.0987551	1	-0.693489	-0.555268	-0.693489	1	4.34898	0.218471	0.000801789
ENSG00000005059	CCDC109B	256	1.25625	2.19329	0.872639	0.0616857	0.0794962	0.0237706	1	-0.000408815	-0.526769	-0.000408815	1	-0.665512	-0.526769	-0.665512	1	7.61067	2.23448e-05	3.72287e-37
ENSG00000164221	CCDC112	49	0.998905	1.69608	1.00997	0.0757858	0.094476	0.0430445	1	-0.00394881	-0.767519	-0.00394881	1	-0.449108	-0.767519	-0.449108	1	4.63193	0.494267	1.28258e-09
ENSG00000103021	CCDC113	161	1.07378	1.15942	1.88547	0.0602368	0.0555749	0.0691012	1	-0.201149	-0.663787	-0.201149	1	-0.431081	-0.663787	-0.431081	1	8.80703	0.111244	0.00234313
ENSG00000136710	CCDC115	54	1.06913	1.50947	0.839833	0.0802321	0.0772495	0.0354535	1	-0.059038	-0.695844	-0.059038	1	-0.497605	-0.695844	-0.497605	1	4.40113	0.196453	1.18676e-08
ENSG00000159873	CCDC117	221	1.11097	1.26454	0.896562	0.0583228	0.0542558	0.0255173	1	0.0500491	-0.456847	0.0500491	1	-0.734405	-0.456847	-0.734405	1	6.90068	0.0292031	1.04322e-06
ENSG00000160799	CCDC12	181	1.13573	1.25438	0.585854	0.046409	0.0496882	0.0151106	1	-0.030551	-0.394335	-0.030551	1	-0.719684	-0.394335	-0.719684	1	5.07632	0.00194805	3.94977e-07
ENSG00000151773	CCDC122	181	1.06329	1.14302	1.13762	0.0661257	0.0477082	0.0422683	1	-0.00307807	-0.766505	-0.00307807	1	-0.486816	-0.766505	-0.486816	1	6.92717	0.169916	0.00155406
ENSG00000007080	CCDC124	336	1.02575	1.06444	0.570203	0.0488043	0.035057	0.0118997	1	-0.0552817	-0.357581	-0.0552817	1	-0.70667	-0.357581	-0.70667	1	6.83835	0.299068	0.0334725
ENSG00000169193	CCDC126	117	1.22594	0.851388	1.67419	0.0882315	0.0416625	0.059813	1	-0.100792	-0.638894	-0.100792	1	-0.547983	-0.638894	-0.547983	1	6.39423	0.00587603	0.000264555
ENSG00000164366	CCDC127	178	1.10912	0.850801	1.08911	0.0634744	0.0432691	0.0406479	1	0.0942964	-0.681094	0.0942964	1	-0.608479	-0.681094	-0.608479	1	9.79738	0.0436872	0.000353499
ENSG00000244607	CCDC13	35	1.35493	0.760843	2.75178	0.198403	0.0638309	0.28218	1	-0.062219	-0.879455	-0.062219	1	-0.280383	-0.879455	-0.280383	1	11.7736	0.0415477	0.000354697
ENSG00000104957	CCDC130	179	1.02129	1.00736	1.08995	0.0521867	0.0376709	0.0300657	1	-0.100763	-0.580015	-0.100763	1	-0.598583	-0.580015	-0.598583	1	5.76041	0.341917	0.422708
ENSG00000004766	CCDC132	165	1.24012	1.35588	1.5106	0.0746076	0.0568831	0.0470444	1	-0.146231	-0.601722	-0.146231	1	-0.534384	-0.601722	-0.534384	1	7.34644	0.000778398	1.68888e-09
ENSG00000100147	CCDC134	139	1.11899	1.42478	1.70138	0.0944285	0.0780756	0.0688753	1	-0.153323	-0.60824	-0.153323	1	-0.530184	-0.60824	-0.530184	1	9.76502	0.104888	1.19751e-07
ENSG00000128596	CCDC136	27	1.07089	1.5047	1.97889	0.120407	0.146685	0.16513	1	0.0666651	-0.790024	0.0666651	1	-0.431562	-0.790024	-0.431562	1	7.64218	0.280773	0.00106647
ENSG00000185298	CCDC137	249	1.04186	1.32109	0.764854	0.0473656	0.0459318	0.0184923	1	0.102048	-0.479134	0.102048	1	-0.739189	-0.479134	-0.739189	1	6.13094	0.188833	1.28093e-11
ENSG00000163006	CCDC138	265	0.989667	1.49444	0.840401	0.0373138	0.0492453	0.0222547	1	0.115192	-0.675765	0.115192	1	-0.657944	-0.675765	-0.657944	1	5.89993	0.391029	1.39618e-20
ENSG00000175455	CCDC14	295	0.989542	1.1199	1.04691	0.0333268	0.0355846	0.022894	1	-0.103519	-0.49948	-0.103519	1	-0.634724	-0.49948	-0.634724	1	5.59387	0.37695	0.000427462
ENSG00000135637	CCDC142	165	0.997481	1.08347	1.8731	0.0906619	0.056746	0.0653631	1	-0.126811	-0.533876	-0.126811	1	-0.57807	-0.533876	-0.57807	1	6.71242	0.488934	0.0716309
ENSG00000144395	CCDC150	227	1.05456	1.55651	1.15904	0.0482337	0.0535023	0.0340157	1	0.153036	-0.729545	0.153036	1	-0.646871	-0.729545	-0.646871	1	5.52188	0.12959	3.14012e-21
ENSG00000198865	CCDC152	282	0.992517	1.34578	0.934321	0.0500191	0.0639224	0.0319447	1	0.0804999	-0.559263	0.0804999	1	-0.702483	-0.559263	-0.702483	1	11.6662	0.440591	6.80584e-08
ENSG00000248712	CCDC153	61	0.867917	1.23491	2.97535	0.071035	0.0801841	0.156046	1	0.132736	-0.63446	0.132736	1	-0.67158	-0.63446	-0.67158	1	10.8662	0.0340217	0.0024227
ENSG00000187860	CCDC157	249	0.98444	1.1708	1.78246	0.0410031	0.0389808	0.0445098	1	0.032337	-0.606029	0.032337	1	-0.647551	-0.606029	-0.647551	1	6.04572	0.35233	8.72202e-06
ENSG00000183401	CCDC159	64	1.13578	0.939742	2.52021	0.0788001	0.0484279	0.0960426	1	-0.23494	-0.537925	-0.23494	1	-0.548915	-0.537925	-0.548915	1	5.12366	0.0449728	0.109079
ENSG00000236624	CCDC163P	92	1.00512	1.07547	2.12474	0.0758161	0.0645002	0.095792	1	-0.0250292	-0.620601	-0.0250292	1	-0.596239	-0.620601	-0.596239	1	9.28971	0.47313	0.122558
ENSG00000198937	CCDC167	172	1.28525	0.716889	0.968893	0.145692	0.0328792	0.0265565	1	-0.0313971	-0.466867	-0.0313971	1	-0.664556	-0.466867	-0.664556	1	5.46626	0.0259459	2.45327e-15
ENSG00000242715	CCDC169	321	1.00143	1.49921	1.13496	0.0494864	0.0642544	0.0419751	1	0.0603182	-0.718156	0.0603182	1	-0.601455	-0.718156	-0.601455	1	10.4192	0.488458	5.49133e-14
ENSG00000164989	CCDC171	205	0.977208	1.04412	1.89148	0.0663656	0.047032	0.0668116	1	-0.0602994	-0.671072	-0.0602994	1	-0.522983	-0.671072	-0.522983	1	9.53061	0.365813	0.174683
ENSG00000154781	CCDC174	208	1.01124	1.12725	1.10454	0.0379845	0.0331808	0.025086	1	0.00459614	-0.632657	0.00459614	1	-0.603195	-0.632657	-0.603195	1	4.53316	0.383774	8.34931e-05
ENSG00000122483	CCDC18	303	1.06886	1.30069	1.21683	0.0521959	0.0358737	0.0305412	1	-0.0465011	-0.75081	-0.0465011	1	-0.491319	-0.75081	-0.491319	1	4.66292	0.0940508	1.02187e-15
ENSG00000197816	CCDC180	172	0.966087	1.45805	1.75659	0.0684667	0.0674115	0.0777443	1	0.179383	-0.8177	0.179383	1	-0.565586	-0.8177	-0.565586	1	8.73534	0.31051	8.87043e-11
ENSG00000117477	CCDC181	194	1.09629	1.69236	1.76944	0.0686431	0.0863959	0.0636639	1	-0.0120468	-0.563111	-0.0120468	1	-0.645799	-0.563111	-0.645799	1	11.1899	0.0811568	5.38306e-14
ENSG00000177868	CCDC23	66	1.16547	1.11189	0.662308	0.0684518	0.051746	0.0242221	1	0.0559811	-0.641035	0.0559811	1	-0.641916	-0.641035	-0.641916	1	4.58651	0.00927071	0.0171994
ENSG00000159214	CCDC24	76	1.14003	1.09914	1.30046	0.0812211	0.0529812	0.0456813	1	-0.18233	-0.497831	-0.18233	1	-0.588575	-0.497831	-0.588575	1	5.39249	0.0444638	0.0326581
ENSG00000147419	CCDC25	296	0.957827	1.26514	0.760369	0.0249956	0.0343609	0.0149803	1	0.0280495	-0.542807	0.0280495	1	-0.67648	-0.542807	-0.67648	1	4.20538	0.0463126	9.45983e-14
ENSG00000024862	CCDC28A	185	1.14156	1.20088	1.02568	0.0569044	0.0468737	0.0279523	1	0.0399831	-0.480164	0.0399831	1	-0.710827	-0.480164	-0.710827	1	6.2737	0.00687769	1.47465e-05
ENSG00000160050	CCDC28B	10	1.46378	0.802633	1.2411	2.31989	0.195818	0.287448	1	0.384115	-0.801196	0.384115	1	-0.734788	-0.801196	-0.734788	1	19.4551	0.423615	0.17353
ENSG00000186409	CCDC30	58	1.16415	1.16366	2.32044	0.0979904	0.077729	0.1187	1	-0.0649202	-0.682311	-0.0649202	1	-0.515968	-0.682311	-0.515968	1	8.08142	0.0497935	0.019912
ENSG00000109881	CCDC34	155	1.23354	1.41791	0.761493	0.0729117	0.0547858	0.0222281	1	-0.0339557	-0.6008	-0.0339557	1	-0.594388	-0.6008	-0.594388	1	6.22765	0.000828309	1.21023e-12
ENSG00000141519	CCDC40	205	1.14188	1.23132	1.73451	0.0552198	0.0391452	0.0522759	1	-0.102739	-0.771856	-0.102739	1	-0.406141	-0.771856	-0.406141	1	5.68592	0.00545487	7.20946e-09
ENSG00000173588	CCDC41	291	1.01112	1.44434	1.1688	0.043506	0.0443382	0.0287505	1	-0.014699	-0.654438	-0.014699	1	-0.586147	-0.654438	-0.586147	1	5.81232	0.399232	8.93562e-21
ENSG00000180329	CCDC43	11	1.53797	1.53934	0.661769	0.648446	0.371563	0.190849	1	-0.0547568	-0.95624	-0.0547568	1	-0.151837	-0.95624	-0.151837	1	12.4163	0.215402	0.0923437
ENSG00000108588	CCDC47	289	1.04469	1.3255	0.595896	0.0464694	0.0447966	0.0139621	1	0.0494775	-0.535364	0.0494775	1	-0.696826	-0.535364	-0.696826	1	6.09264	0.168522	1.76533e-12
ENSG00000152492	CCDC50	323	1.0775	0.818483	0.996517	0.0366669	0.0219311	0.0184816	1	0.016932	-0.568263	0.016932	1	-0.63074	-0.568263	-0.63074	1	4.04449	0.0176636	1.73583e-15
ENSG00000164051	CCDC51	200	1.25213	1.36278	0.828005	0.0536004	0.0546433	0.0214968	1	-0.11106	-0.406374	-0.11106	1	-0.669629	-0.406374	-0.669629	1	5.45116	2.39806e-06	1.49778e-10
ENSG00000120860	CCDC53	176	0.967558	0.916628	1.35333	0.0694958	0.0356256	0.0363279	1	-0.154451	-0.528791	-0.154451	1	-0.555792	-0.528791	-0.555792	1	6.42335	0.320606	0.0102066
ENSG00000176155	CCDC57	285	0.973232	0.940962	1.85285	0.0381094	0.027661	0.0428038	1	-0.0778221	-0.678246	-0.0778221	1	-0.518915	-0.678246	-0.518915	1	5.04859	0.241504	0.0168388
ENSG00000160124	CCDC58	277	1.03504	1.27869	0.604393	0.0457243	0.0410412	0.0154531	1	-0.114086	-0.667729	-0.114086	1	-0.492135	-0.667729	-0.492135	1	6.63083	0.222092	3.45928e-11
ENSG00000133773	CCDC59	112	1.05205	1.26554	0.670107	0.0589821	0.0595994	0.0199686	1	0.00147887	-0.438922	0.00147887	1	-0.692263	-0.438922	-0.692263	1	4.2251	0.189715	1.01852e-05
ENSG00000108091	CCDC6	351	1.1324	1.85633	0.770943	0.041963	0.056078	0.0188686	1	-0.0216803	-0.619952	-0.0216803	1	-0.620259	-0.619952	-0.620259	1	6.29806	0.000872256	5.8968e-41
ENSG00000135127	CCDC64	38	1.19046	1.25885	2.39893	0.175679	0.148478	0.173812	1	-0.120338	-0.7195	-0.120338	1	-0.37588	-0.7195	-0.37588	1	13.1898	0.142864	0.0450235
ENSG00000162069	CCDC64B	115	0.97489	2.57418	1.73503	0.0705137	0.187608	0.0691723	1	-0.00729664	-0.690638	-0.00729664	1	-0.488347	-0.690638	-0.488347	1	9.02953	0.361219	8.20891e-14
ENSG00000180376	CCDC66	363	1.0437	1.44898	0.970676	0.029648	0.0376922	0.020149	1	0.00994055	-0.63836	0.00994055	1	-0.620429	-0.63836	-0.620429	1	4.6556	0.0706776	4.15707e-28
ENSG00000198624	CCDC69	218	1.09619	1.16854	2.02762	0.0739215	0.0602884	0.076817	1	-0.100393	-0.670971	-0.100393	1	-0.48365	-0.670971	-0.48365	1	13.1856	0.0972895	0.00282458
ENSG00000163040	CCDC74A	268	0.997058	1.46014	1.23387	0.0426574	0.0520489	0.0417422	1	0.118776	-0.765057	0.118776	1	-0.60066	-0.765057	-0.60066	1	6.98315	0.472536	6.79806e-17
ENSG00000152076	CCDC74B	261	1.10674	1.42704	1.66332	0.0610559	0.0592103	0.0626903	1	0.0667722	-0.765434	0.0667722	1	-0.566035	-0.765434	-0.566035	1	8.82462	0.0408119	3.05252e-12
ENSG00000120647	CCDC77	273	1.0571	1.32002	0.861972	0.0513912	0.0399091	0.0177982	1	0.014917	-0.49345	0.014917	1	-0.691637	-0.49345	-0.691637	1	4.94059	0.133743	1.62918e-14
ENSG00000169515	CCDC8	210	1.11915	0.94844	1.60479	0.0517163	0.0344801	0.0403791	1	-0.0249443	-0.539143	-0.0249443	1	-0.627736	-0.539143	-0.627736	1	6.73897	0.0111122	0.0681736
ENSG00000149201	CCDC81	156	1.10583	0.35165	2.77132	0.061602	0.0190998	0.123746	1	0.131238	-0.445455	0.131238	1	-0.854148	-0.445455	-0.854148	1	6.54845	0.0439191	2.05149e-73
ENSG00000149231	CCDC82	243	1.05522	0.948027	1.16219	0.0432079	0.0319925	0.0300579	1	-0.0590093	-0.625561	-0.0590093	1	-0.593522	-0.625561	-0.593522	1	5.29195	0.10124	0.0527856
ENSG00000110104	CCDC86	342	1.18004	1.65223	0.650184	0.0839597	0.0573676	0.0149576	1	-0.160772	-0.366768	-0.160772	1	-0.68381	-0.366768	-0.68381	1	7.15714	0.0163558	6.80975e-26
ENSG00000115355	CCDC88A	289	1.03781	1.15635	1.14866	0.0430153	0.0369591	0.0306694	1	-0.0820479	-0.699978	-0.0820479	1	-0.502959	-0.699978	-0.502959	1	6.06592	0.190068	1.57191e-05
ENSG00000168071	CCDC88B	137	1.06977	0.996543	2.87632	0.0635863	0.0451767	0.105923	1	0.0076886	-0.592534	0.0076886	1	-0.625821	-0.592534	-0.625821	1	9.60384	0.13724	0.469562
ENSG00000015133	CCDC88C	181	1.03606	1.3597	1.39716	0.0630977	0.0613749	0.0494552	1	-0.0584899	-0.666527	-0.0584899	1	-0.528574	-0.666527	-0.528574	1	9.08472	0.284184	1.09382e-08
ENSG00000105321	CCDC9	209	1.11263	0.99968	1.77406	0.0559503	0.0393709	0.0502431	1	-0.117918	-0.576677	-0.117918	1	-0.557635	-0.576677	-0.557635	1	7.32145	0.0227024	0.496765
ENSG00000137500	CCDC90B	321	0.978246	0.934806	0.635469	0.0515128	0.0269558	0.0115946	1	-0.0577508	-0.381715	-0.0577508	1	-0.680611	-0.381715	-0.680611	1	5.21167	0.336545	0.00807204
ENSG00000123106	CCDC91	359	0.999237	1.23816	1.04905	0.0384463	0.0336745	0.0241658	1	0.00970985	-0.700803	0.00970985	1	-0.564411	-0.700803	-0.564411	1	5.21709	0.492088	4.05522e-12
ENSG00000119242	CCDC92	209	1.20377	0.666236	2.26224	0.0719768	0.0410779	0.111952	1	0.017454	-0.587845	0.017454	1	-0.720121	-0.587845	-0.720121	1	11.0352	0.00255	2.03895e-14
ENSG00000125633	CCDC93	318	0.939006	1.02014	1.67083	0.0403859	0.0322004	0.0397338	1	0.0649282	-0.611475	0.0649282	1	-0.652959	-0.611475	-0.652959	1	6.60333	0.0659884	0.266068
ENSG00000105248	CCDC94	211	1.11231	1.45814	0.807718	0.0577454	0.0547617	0.0194745	1	-0.0258447	-0.357403	-0.0258447	1	-0.737863	-0.357403	-0.737863	1	5.03505	0.0265663	4.30992e-15
ENSG00000142039	CCDC97	130	1.10559	0.944476	1.21106	0.081539	0.0483871	0.0453867	1	0.0113746	-0.48254	0.0113746	1	-0.721356	-0.48254	-0.721356	1	6.0043	0.0988363	0.126666
ENSG00000204536	CCHCR1	48	1.16519	1.43501	1.2995	0.131307	0.109873	0.123711	1	0.0966016	-0.905956	0.0966016	1	-0.392423	-0.905956	-0.392423	1	8.54721	0.107434	0.000132379
ENSG00000110148	CCKBR	322	1.10485	0.607929	1.36906	0.0956533	0.033319	0.0632173	1	0.0988517	-0.660772	0.0988517	1	-0.582668	-0.660772	-0.582668	1	24.8636	0.136919	4.28903e-27
ENSG00000108691	CCL2	157	1.22652	1.32305	1.89572	0.0848436	0.0722895	0.0814548	1	-0.140723	-0.576538	-0.140723	1	-0.530893	-0.576538	-0.530893	1	11.8673	0.00420193	7.5802e-06
ENSG00000136280	CCM2	317	1.04353	1.21715	1.1167	0.047517	0.0353616	0.0233655	1	-0.104199	-0.544982	-0.104199	1	-0.599749	-0.544982	-0.599749	1	5.4878	0.180158	1.23976e-09
ENSG00000145386	CCNA2	325	1.0243	1.89923	0.569687	0.040421	0.0677403	0.0136376	1	-0.0344573	-0.364739	-0.0344573	1	-0.755965	-0.364739	-0.755965	1	7.21054	0.274072	1.12233e-32
ENSG00000134057	CCNB1	307	1.08161	1.96122	0.635973	0.0697093	0.063154	0.0153033	1	0.0298832	-0.540708	0.0298832	1	-0.709147	-0.540708	-0.709147	1	5.65832	0.121307	1.39821e-39
ENSG00000100814	CCNB1IP1	266	1.04198	1.34437	0.605082	0.0422715	0.0467648	0.0138472	1	0.0194136	-0.450751	0.0194136	1	-0.72659	-0.450751	-0.72659	1	5.51286	0.160809	1.15032e-12
ENSG00000157456	CCNB2	37	0.982302	2.00975	0.560192	0.107303	0.175566	0.0369053	1	0.0219321	-0.5817	0.0219321	1	-0.653836	-0.5817	-0.653836	1	7.34706	0.434987	9.05856e-07
ENSG00000112237	CCNC	337	1.09881	1.16218	0.523015	0.0464634	0.0333989	0.0109497	1	-0.00411741	-0.585894	-0.00411741	1	-0.630971	-0.585894	-0.630971	1	5.38147	0.0170937	9.22022e-07
ENSG00000110092	CCND1	289	1.25285	2.0174	0.706501	0.079375	0.0984264	0.0227654	1	-0.103494	-0.338441	-0.103494	1	-0.744275	-0.338441	-0.744275	1	10.6813	0.000802477	8.66106e-22
ENSG00000118971	CCND2	362	1.09261	1.37703	0.752941	0.0807411	0.0449865	0.0189223	1	0.112719	-0.590703	0.112719	1	-0.69016	-0.590703	-0.69016	1	7.88162	0.126085	6.02003e-16
ENSG00000112576	CCND3	270	1.06876	1.427	1.06227	0.070299	0.0555643	0.0304921	1	-0.0645365	-0.467415	-0.0645365	1	-0.645552	-0.467415	-0.645552	1	10.0009	0.16445	1.46475e-13
ENSG00000105173	CCNE1	298	1.15391	1.76587	1.07862	0.0474048	0.0511192	0.0214542	1	-0.0789374	-0.428526	-0.0789374	1	-0.682051	-0.428526	-0.682051	1	5.07289	0.000650855	1.99887e-38
ENSG00000175305	CCNE2	74	1.1262	1.35119	1.66882	0.0859671	0.0750435	0.0765017	1	0.271794	-0.731134	0.271794	1	-0.705456	-0.731134	-0.705456	1	5.88362	0.0732542	6.68465e-06
ENSG00000162063	CCNF	97	0.999388	1.59852	0.822247	0.0828732	0.100019	0.0336495	1	-0.344282	-0.515099	-0.344282	1	-0.478128	-0.515099	-0.478128	1	8.88823	0.497062	1.9649e-08
ENSG00000113328	CCNG1	83	1.14705	1.00233	0.561327	0.0848179	0.0594195	0.0213994	1	0.0852043	-0.496363	0.0852043	1	-0.704617	-0.496363	-0.704617	1	5.861	0.0434066	0.484398
ENSG00000138764	CCNG2	118	1.04338	0.896108	2.20096	0.0812772	0.0537395	0.10554	1	-0.144703	-0.627625	-0.144703	1	-0.550261	-0.627625	-0.550261	1	9.9304	0.297295	0.0278321
ENSG00000134480	CCNH	165	1.085	1.19574	0.783161	0.0685851	0.0434866	0.0192839	1	0.0623713	-0.435988	0.0623713	1	-0.731042	-0.435988	-0.731042	1	4.49325	0.108502	6.42773e-06
ENSG00000118816	CCNI	126	0.966281	0.987723	0.538981	0.0575177	0.0536633	0.0192848	1	-0.181084	-0.46135	-0.181084	1	-0.624309	-0.46135	-0.624309	1	6.68175	0.279398	0.40971
ENSG00000107443	CCNJ	235	0.932756	1.38444	1.03483	0.0430759	0.05365	0.0267842	1	-0.0374118	-0.550444	-0.0374118	1	-0.641261	-0.550444	-0.641261	1	6.48538	0.059935	5.10877e-12
ENSG00000135083	CCNJL	146	1.16446	1.58491	1.32349	0.0817294	0.0786215	0.0549171	1	-0.0487351	-0.716518	-0.0487351	1	-0.485513	-0.716518	-0.485513	1	9.95835	0.023037	4.29454e-12
ENSG00000090061	CCNK	127	1.01647	1.27952	0.732124	0.0538561	0.0527998	0.0234087	1	-0.216135	-0.623003	-0.216135	1	-0.467698	-0.623003	-0.467698	1	6.25968	0.380099	2.62718e-07
ENSG00000163660	CCNL1	159	1.00515	1.16105	0.771974	0.0383832	0.0408952	0.0199449	1	0.0587016	-0.580761	0.0587016	1	-0.675168	-0.580761	-0.675168	1	4.452	0.446681	6.17304e-05
ENSG00000221978	CCNL2	148	1.04251	0.992573	0.815529	0.0551667	0.0458398	0.0250621	1	0.108956	-0.558501	0.108956	1	-0.694958	-0.558501	-0.694958	1	6.40423	0.221102	0.435759
ENSG00000129315	CCNT1	284	1.07856	1.14803	1.42269	0.040847	0.0367778	0.0329485	1	0.0310606	-0.563171	0.0310606	1	-0.661471	-0.563171	-0.661471	1	6.07435	0.0277309	3.66863e-05
ENSG00000082258	CCNT2	267	0.982777	1.18935	1.02291	0.0319559	0.0332641	0.0218027	1	-0.0395648	-0.650372	-0.0395648	1	-0.565778	-0.650372	-0.565778	1	4.13695	0.295188	1.66379e-08
ENSG00000108100	CCNY	221	1.05492	1.10338	1.46917	0.0521251	0.0486478	0.0488252	1	-0.0801714	-0.623537	-0.0801714	1	-0.55501	-0.623537	-0.55501	1	9.28229	0.146595	0.0173495
ENSG00000163249	CCNYL1	122	1.00522	1.0077	1.48174	0.0797536	0.0523873	0.0688595	1	-0.249405	-0.618156	-0.249405	1	-0.468235	-0.618156	-0.468235	1	8.82964	0.473966	0.44171
ENSG00000103540	CCP110	267	1.0339	1.18467	1.21296	0.0385687	0.0387784	0.0275306	1	0.0321743	-0.504966	0.0321743	1	-0.70329	-0.504966	-0.70329	1	5.52067	0.190126	1.58105e-06
ENSG00000260916	CCPG1	311	1.08064	1.00332	1.33498	0.0419878	0.0282785	0.0263751	1	-0.0448459	-0.572667	-0.0448459	1	-0.607902	-0.572667	-0.607902	1	4.69418	0.0278508	0.453367
ENSG00000151014	CCRN4L	203	0.979392	1.5267	1.54129	0.0548921	0.0728839	0.0599472	1	-0.0163744	-0.660907	-0.0163744	1	-0.586572	-0.660907	-0.586572	1	10.2023	0.353869	5.11199e-12
ENSG00000173992	CCS	123	1.44901	1.11379	0.826621	0.184039	0.0523163	0.0268894	1	-0.0107631	-0.511193	-0.0107631	1	-0.653059	-0.511193	-0.653059	1	6.28011	0.00807984	0.0157911
ENSG00000107771	CCSER2	342	0.98069	1.02296	1.16118	0.040393	0.0262259	0.0235131	1	-0.0837217	-0.676311	-0.0837217	1	-0.512094	-0.676311	-0.512094	1	4.39675	0.316462	0.190925
ENSG00000166226	CCT2	304	0.927633	1.12802	0.446516	0.037706	0.0390587	0.0107756	1	0.0186225	-0.511586	0.0186225	1	-0.688763	-0.511586	-0.688763	1	7.27686	0.0279491	0.000584586
ENSG00000163468	CCT3	242	1.04825	1.12567	0.428768	0.044265	0.039295	0.0106816	1	0.0953802	-0.573599	0.0953802	1	-0.686088	-0.573599	-0.686088	1	5.99781	0.13838	0.000784991
ENSG00000115484	CCT4	266	1.14429	1.14503	0.448052	0.0550489	0.0421233	0.0108025	1	-0.0860284	-0.458769	-0.0860284	1	-0.654245	-0.458769	-0.654245	1	6.88293	0.00463756	0.000334509
ENSG00000150753	CCT5	305	1.04547	1.22774	0.410522	0.0320289	0.0422762	0.0103179	1	-0.0543246	-0.558832	-0.0543246	1	-0.626357	-0.558832	-0.626357	1	6.62618	0.0783523	7.21966e-08
ENSG00000146731	CCT6A	271	1.11705	1.1261	0.445813	0.0626859	0.0422501	0.0113443	1	0.0174004	-0.466916	0.0174004	1	-0.700945	-0.466916	-0.700945	1	7.5705	0.0314804	0.00155099
ENSG00000234585	CCT6P3	115	0.986372	1.25854	1.56415	0.0550191	0.0531683	0.0610802	1	-0.0750711	-0.742055	-0.0750711	1	-0.469844	-0.742055	-0.469844	1	5.99231	0.402415	1.90411e-06
ENSG00000135624	CCT7	253	0.894954	1.12783	0.42455	0.13745	0.0472412	0.0114037	1	0.0129372	-0.339781	0.0129372	1	-0.745086	-0.339781	-0.745086	1	8.47448	0.22272	0.00363951
ENSG00000156261	CCT8	278	0.813676	1.07164	0.466378	0.156923	0.0394148	0.0118147	1	0.0852035	-0.540105	0.0852035	1	-0.698417	-0.540105	-0.698417	1	6.34294	0.118055	0.0351121
ENSG00000122674	CCZ1	30	1.02666	1.17555	0.819425	0.087528	0.0746104	0.0388493	1	-0.216328	-0.57898	-0.216328	1	-0.47372	-0.57898	-0.47372	1	4.93249	0.381521	0.0130854
ENSG00000146574	CCZ1B	155	0.932595	1.17255	0.931432	0.0628208	0.0505886	0.0353885	1	-0.0784885	-0.702858	-0.0784885	1	-0.496251	-0.702858	-0.496251	1	8.14583	0.142494	0.000414796
ENSG00000177697	CD151	244	1.23683	0.90844	0.763419	0.0985329	0.0334694	0.0213277	1	0.0821014	-0.633407	0.0821014	1	-0.642305	-0.633407	-0.642305	1	6.49232	0.00849517	0.00334448
ENSG00000135535	CD164	242	0.896217	1.17039	0.638297	0.0572825	0.047345	0.0167683	1	0.0785935	-0.449471	0.0785935	1	-0.74058	-0.449471	-0.74058	1	6.70273	0.0356382	0.000194171
ENSG00000204936	CD177	125	1.28826	0.985056	2.2655	0.151454	0.100551	0.217328	1	-0.0846476	-0.756172	-0.0846476	1	-0.469814	-0.756172	-0.469814	1	26.9406	0.0296793	0.441048
ENSG00000158473	CD1D	19	1.09641	3.8879	0.550976	0.191823	2.41148	0.262075	1	0.350642	-0.468604	0.350642	1	-0.982783	-0.468604	-0.982783	1	14.5345	0.31105	0.124264
ENSG00000091972	CD200	295	1.18903	1.71524	0.746896	0.0579487	0.0558143	0.0173941	1	0.0323862	-0.49099	0.0323862	1	-0.69109	-0.49099	-0.69109	1	7.01849	0.000618734	1.96834e-30
ENSG00000103855	CD276	264	1.16632	1.28998	0.678847	0.050833	0.0429364	0.0148402	1	0.0125657	-0.373592	0.0125657	1	-0.739521	-0.373592	-0.739521	1	5.32125	0.000606336	4.6629e-11
ENSG00000198087	CD2AP	338	1.34163	1.34353	1.04484	0.0672168	0.0476335	0.0330507	1	-0.0114834	-0.722712	-0.0114834	1	-0.533469	-0.722712	-0.533469	1	8.62261	3.1021e-07	1.84951e-12
ENSG00000169217	CD2BP2	234	1.0958	1.1008	0.76324	0.0758474	0.04098	0.0187497	1	-0.0392465	-0.482015	-0.0392465	1	-0.669521	-0.482015	-0.669521	1	6.18541	0.103912	0.00731786
ENSG00000167775	CD320	100	1.1288	1.24255	0.586671	0.0806063	0.0621123	0.0271541	1	0.0599855	-0.770755	0.0599855	1	-0.518473	-0.770755	-0.518473	1	6.98109	0.0566644	8.70806e-05
ENSG00000117877	CD3EAP	309	1.10067	1.56013	0.831649	0.0436354	0.0499894	0.0262758	1	0.0229679	-0.784046	0.0229679	1	-0.510262	-0.784046	-0.510262	1	5.80909	0.0108582	5.99144e-25
ENSG00000101017	CD40	171	1.06463	1.21483	1.16929	0.068012	0.0659292	0.0479939	1	0.0639563	-0.632354	0.0639563	1	-0.652124	-0.632354	-0.652124	1	10.4786	0.171665	0.000677631
ENSG00000026508	CD44	102	1.10759	1.53817	2.02245	0.1395	0.160634	0.145414	1	-0.104101	-0.596794	-0.104101	1	-0.5973	-0.596794	-0.5973	1	22.2526	0.221203	0.000571816
ENSG00000117335	CD46	294	1.03293	1.21284	0.755145	0.0367138	0.0383913	0.0167125	1	-0.0388794	-0.537217	-0.0388794	1	-0.641135	-0.537217	-0.641135	1	5.59793	0.185231	3.31526e-08
ENSG00000196776	CD47	128	1.1954	2.05591	0.849072	0.116457	0.127509	0.0551125	1	0.247426	-0.853264	0.247426	1	-0.605205	-0.853264	-0.605205	1	11.4054	0.0479366	7.93437e-14
ENSG00000117091	CD48	173	1.00867	0.894818	2.51231	0.0796804	0.0828617	0.208754	1	-0.0170393	-0.590318	-0.0170393	1	-0.725918	-0.590318	-0.725918	1	17.2424	0.456744	0.103023
ENSG00000169442	CD52	38	0.607878	1.26447	4.06414	0.120818	0.244852	0.552968	1	-0.0827428	-0.864653	-0.0827428	1	-0.20039	-0.864653	-0.20039	1	23.2657	0.00129148	0.143734
ENSG00000196352	CD55	50	1.0637	1.49486	0.9271	0.089734	0.0924476	0.0413974	1	-0.0437238	-0.591115	-0.0437238	1	-0.601991	-0.591115	-0.601991	1	6.01743	0.240631	1.26394e-06
ENSG00000116815	CD58	12	0.732094	1.45157	1.58909	0.134967	0.222813	0.129635	1	-0.156282	-0.444266	-0.156282	1	-0.595712	-0.444266	-0.595712	1	3.72794	0.0392146	0.0366626
ENSG00000085063	CD59	325	1.2011	1.08792	0.717703	0.0592338	0.0322827	0.01478	1	-0.0670661	-0.503899	-0.0670661	1	-0.632463	-0.503899	-0.632463	1	5.65049	0.00038595	0.00340559
ENSG00000135404	CD63	22	1.24838	1.17213	0.427783	0.243891	0.180977	0.0421365	1	-0.381482	-0.373072	-0.381482	1	-0.533118	-0.373072	-0.533118	1	6.96991	0.160637	0.176743
ENSG00000125726	CD70	53	0.917185	1.05281	2.66141	0.14177	0.161043	0.29896	1	-0.460757	-0.102146	-0.460757	1	-0.770028	-0.102146	-0.770028	1	14.176	0.280872	0.372175
ENSG00000137101	CD72	69	1.00915	1.45389	2.64417	0.150823	0.122899	0.265313	1	0.308867	-0.823636	0.308867	1	-0.679492	-0.823636	-0.679492	1	17.4544	0.475895	0.000225691
ENSG00000019582	CD74	66	1.09101	2.6001	0.954664	0.160396	0.333326	0.077772	1	-0.322055	-0.487129	-0.322055	1	-0.494003	-0.487129	-0.494003	1	17.6642	0.286224	5.06325e-06
ENSG00000110651	CD81	32	0.659819	0.935252	1.54198	0.0887741	0.11279	0.123743	1	0.137545	-0.48911	0.137545	1	-0.716052	-0.48911	-0.716052	1	7.29063	0.000315051	0.285175
ENSG00000085117	CD82	132	1.04412	1.84226	1.59221	0.0798953	0.110669	0.0581951	1	-0.022408	-0.723365	-0.022408	1	-0.418802	-0.723365	-0.418802	1	9.19564	0.290896	2.52957e-12
ENSG00000010278	CD9	101	0.709063	2.78687	0.55774	0.0834047	0.168993	0.0235892	1	-0.092097	-0.391531	-0.092097	1	-0.696294	-0.391531	-0.696294	1	8.94638	0.000364863	3.45574e-18
ENSG00000158825	CDA	269	1.11116	0.994559	1.39172	0.0722938	0.0558447	0.053069	1	0.130035	-0.59044	0.130035	1	-0.727906	-0.59044	-0.727906	1	11.1826	0.0626729	0.461232
ENSG00000102543	CDADC1	40	1.09802	1.0535	1.60866	0.128432	0.127815	0.125074	1	-0.205074	-0.57006	-0.205074	1	-0.557958	-0.57006	-0.557958	1	10.9913	0.225088	0.338964
ENSG00000151465	CDC123	309	0.991635	1.27557	0.453885	0.0448844	0.0454435	0.0106443	1	0.0371121	-0.427116	0.0371121	1	-0.721835	-0.427116	-0.721835	1	7.11995	0.426142	1.95413e-09
ENSG00000079335	CDC14A	244	0.942712	0.886015	1.86497	0.0482714	0.0299009	0.0498058	1	-0.127188	-0.660847	-0.127188	1	-0.485686	-0.660847	-0.485686	1	6.44111	0.11824	8.75164e-05
ENSG00000081377	CDC14B	183	0.979672	1.30903	1.34557	0.0618688	0.0763423	0.0584766	1	0.025338	-0.602408	0.025338	1	-0.673887	-0.602408	-0.673887	1	11.1721	0.37143	3.8313e-05
ENSG00000130177	CDC16	275	1.05379	1.29764	0.959788	0.0493704	0.0430108	0.0274489	1	-0.00680022	-0.679659	-0.00680022	1	-0.57029	-0.679659	-0.57029	1	7.07172	0.138464	1.61696e-11
ENSG00000117399	CDC20	241	1.0584	1.93213	0.599882	0.0491485	0.0706327	0.0160316	1	-0.0251293	-0.442091	-0.0251293	1	-0.741599	-0.442091	-0.741599	1	5.59044	0.117955	1.64841e-30
ENSG00000094880	CDC23	180	1.04872	1.23629	0.789616	0.0561844	0.0489108	0.0228593	1	-0.00300613	-0.577876	-0.00300613	1	-0.641404	-0.577876	-0.641404	1	6.0373	0.193495	1.46534e-06
ENSG00000164045	CDC25A	40	1.13972	1.64852	1.29324	0.107516	0.14367	0.0776968	1	-0.0818693	-0.739102	-0.0818693	1	-0.42194	-0.739102	-0.42194	1	6.25197	0.100899	3.13014e-05
ENSG00000101224	CDC25B	191	0.979185	1.26173	1.53496	0.070012	0.0529521	0.047346	1	-0.0772188	-0.523447	-0.0772188	1	-0.595843	-0.523447	-0.595843	1	9.05206	0.38328	8.4962e-07
ENSG00000158402	CDC25C	279	0.99253	1.55175	0.941821	0.0400889	0.0508618	0.0230157	1	-0.0596846	-0.585168	-0.0596846	1	-0.613142	-0.585168	-0.613142	1	5.99405	0.426156	2.26134e-23
ENSG00000176386	CDC26	339	1.09946	1.39865	0.571252	0.0408874	0.0418866	0.0117453	1	-0.146822	-0.468971	-0.146822	1	-0.626174	-0.468971	-0.626174	1	5.67366	0.00775797	1.79587e-19
ENSG00000004897	CDC27	291	1.07129	1.18115	0.815982	0.0424999	0.0336579	0.0181377	1	-0.15152	-0.650381	-0.15152	1	-0.491526	-0.650381	-0.491526	1	5.01077	0.047262	7.63622e-08
ENSG00000099804	CDC34	233	1.06315	1.08246	1.08634	0.0441989	0.0433422	0.0319346	1	-0.0309425	-0.581507	-0.0309425	1	-0.611602	-0.581507	-0.611602	1	7.59111	0.0772181	0.0291807
ENSG00000105401	CDC37	83	0.976879	1.15001	0.510271	0.091945	0.0824461	0.0229687	1	-0.148726	-0.408448	-0.148726	1	-0.679209	-0.408448	-0.679209	1	6.61171	0.40105	0.0362844
ENSG00000106993	CDC37L1	244	1.0327	1.32233	0.914451	0.0384299	0.041909	0.0196747	1	-0.151684	-0.421672	-0.151684	1	-0.644818	-0.421672	-0.644818	1	5.34616	0.197867	1.85317e-13
ENSG00000168438	CDC40	75	1.04695	1.12156	1.06895	0.0743531	0.0560203	0.0487983	1	0.161956	-0.739999	0.161956	1	-0.651965	-0.739999	-0.651965	1	5.83805	0.264876	0.0166568
ENSG00000070831	CDC42	191	0.996698	0.934133	0.561828	0.0709146	0.0405814	0.0257773	1	-0.0289675	-0.81038	-0.0289675	1	-0.439555	-0.81038	-0.439555	1	9.18746	0.481458	0.0531232
ENSG00000143776	CDC42BPA	378	1.10197	1.30277	1.49941	0.0726511	0.0392093	0.0468501	1	-0.133453	-0.808	-0.133453	1	-0.345953	-0.808	-0.345953	1	6.85602	0.0806433	5.268e-14
ENSG00000198752	CDC42BPB	202	1.07879	1.05078	1.96595	0.0837972	0.0558587	0.0952154	1	0.0681692	-0.738414	0.0681692	1	-0.593971	-0.738414	-0.593971	1	12.7048	0.174106	0.182215
ENSG00000128283	CDC42EP1	195	1.10999	0.594984	1.54977	0.0671579	0.0264711	0.0692939	1	-0.136591	-0.769806	-0.136591	1	-0.377728	-0.769806	-0.377728	1	9.15358	0.0515593	2.24283e-35
ENSG00000149798	CDC42EP2	51	1.29146	1.82486	1.09175	0.205415	0.1456	0.0652712	1	-0.0180288	-0.572091	-0.0180288	1	-0.634601	-0.572091	-0.634601	1	7.31163	0.0812001	4.05188e-07
ENSG00000163171	CDC42EP3	253	1.00104	1.09418	1.14526	0.0386978	0.0333666	0.0277219	1	-0.0489491	-0.646919	-0.0489491	1	-0.545275	-0.646919	-0.545275	1	5.40115	0.489288	0.00257268
ENSG00000179604	CDC42EP4	338	1.13851	0.750995	1.47481	0.0568899	0.0251522	0.0339794	1	0.0481521	-0.546204	0.0481521	1	-0.643977	-0.546204	-0.643977	1	7.68184	0.00771196	9.73314e-21
ENSG00000197622	CDC42SE1	170	1.13024	1.08302	0.831528	0.0722733	0.0423534	0.0213676	1	-0.0733522	-0.306404	-0.0733522	1	-0.73699	-0.306404	-0.73699	1	4.65583	0.0366739	0.0258228
ENSG00000158985	CDC42SE2	281	0.938346	1.12894	0.86698	0.0406118	0.0313279	0.0283247	1	0.0425429	-0.867544	0.0425429	1	-0.422453	-0.867544	-0.422453	1	4.49954	0.0650587	2.54639e-05
ENSG00000093009	CDC45	76	0.998365	1.48444	0.87629	0.0742722	0.119087	0.0443759	1	-0.0266509	-0.569097	-0.0266509	1	-0.628034	-0.569097	-0.628034	1	8.18013	0.491249	5.92936e-05
ENSG00000096401	CDC5L	173	1.01732	1.19888	0.591042	0.0501445	0.0493495	0.0154511	1	0.00429595	-0.397011	0.00429595	1	-0.728052	-0.397011	-0.728052	1	5.53829	0.365147	4.19913e-05
ENSG00000094804	CDC6	120	1.21482	1.69589	0.722133	0.0969233	0.080186	0.0231619	1	0.111712	-0.480565	0.111712	1	-0.731109	-0.480565	-0.731109	1	5.1595	0.0142979	1.37425e-14
ENSG00000097046	CDC7	236	1.16257	1.52279	0.791253	0.0582961	0.0569668	0.0217939	1	-0.0533921	-0.543591	-0.0533921	1	-0.64294	-0.543591	-0.64294	1	6.7828	0.0028653	1.22583e-17
ENSG00000134371	CDC73	172	1.12149	1.30236	0.680126	0.0505512	0.0432291	0.0187413	1	-0.0539881	-0.686042	-0.0539881	1	-0.540185	-0.686042	-0.540185	1	4.75512	0.00866301	2.96795e-11
ENSG00000184661	CDCA2	281	1.05686	1.77866	0.822065	0.0359802	0.0573623	0.0195693	1	-0.0906513	-0.551199	-0.0906513	1	-0.622751	-0.551199	-0.622751	1	5.77973	0.057581	7.5528e-33
ENSG00000170779	CDCA4	264	0.985416	1.43264	0.619036	0.0395338	0.0551944	0.0156151	1	0.0873455	-0.401131	0.0873455	1	-0.774383	-0.401131	-0.774383	1	6.49597	0.356251	5.81183e-14
ENSG00000146670	CDCA5	299	0.976871	1.75027	0.649365	0.0529879	0.0631052	0.0159292	1	0.035654	-0.372468	0.035654	1	-0.772003	-0.372468	-0.772003	1	7.24142	0.331399	3.27634e-27
ENSG00000144354	CDCA7	369	1.02123	1.49235	0.660658	0.0340502	0.041506	0.0128292	1	-0.0262979	-0.486117	-0.0262979	1	-0.686876	-0.486117	-0.686876	1	5.2456	0.266627	5.49121e-28
ENSG00000164649	CDCA7L	342	1.24679	2.04582	0.521435	0.0568955	0.0558913	0.00985389	1	-0.0124518	-0.376459	-0.0124518	1	-0.749209	-0.376459	-0.749209	1	4.73541	9.51234e-06	1.81334e-54
ENSG00000134690	CDCA8	345	1.13012	1.80092	0.793993	0.072319	0.0596684	0.0177208	1	0.00595611	-0.390809	0.00595611	1	-0.762552	-0.390809	-0.762552	1	6.18699	0.0364317	1.36255e-33
ENSG00000163814	CDCP1	175	0.819649	2.92457	1.36552	0.0719982	0.164138	0.0499513	1	-0.0938188	-0.644359	-0.0938188	1	-0.496714	-0.644359	-0.496714	1	10.9082	0.00658878	5.20407e-24
ENSG00000039068	CDH1	223	1.08445	2.06987	0.628628	0.0906778	0.157197	0.0243617	1	0.0362206	-0.513579	0.0362206	1	-0.681669	-0.513579	-0.681669	1	14.1225	0.176367	4.69978e-11
ENSG00000140937	CDH11	225	1.16067	1.22734	2.03264	0.101402	0.0897735	0.107341	1	-0.0707878	-0.585025	-0.0707878	1	-0.6214	-0.585025	-0.6214	1	21.6057	0.057247	0.00600997
ENSG00000140945	CDH13	45	0.770907	1.20862	2.50704	0.107366	0.112258	0.186502	1	-0.43522	-0.48646	-0.43522	1	-0.463992	-0.48646	-0.463992	1	10.1415	0.0193733	0.0350654
ENSG00000170558	CDH2	402	1.06234	0.534547	0.95948	0.0732208	0.0248248	0.0363971	1	0.029362	-0.776954	0.029362	1	-0.512719	-0.776954	-0.512719	1	11.2186	0.197534	5.24946e-57
ENSG00000062038	CDH3	334	1.03179	2.77924	0.540271	0.0573331	0.143144	0.0190151	1	-0.0338169	-0.385856	-0.0338169	1	-0.753425	-0.385856	-0.753425	1	14.35	0.289813	1.13283e-29
ENSG00000113361	CDH6	52	1.08677	1.7162	2.88788	0.207379	0.404068	0.379016	1	0.0445359	-0.776627	0.0445359	1	-0.45759	-0.776627	-0.45759	1	35.4351	0.338743	0.0412658
ENSG00000150394	CDH8	47	1.2984	1.28703	1.38975	0.127664	0.0832805	0.0843317	1	-0.189627	-0.78449	-0.189627	1	-0.279912	-0.78449	-0.279912	1	6.98197	0.0120152	0.000630225
ENSG00000128536	CDHR3	320	1.08453	1.53447	1.60634	0.077574	0.0684131	0.0614552	1	-0.110051	-0.733779	-0.110051	1	-0.474414	-0.733779	-0.474414	1	10.2036	0.138351	4.15437e-14
ENSG00000089486	CDIP1	243	1.02158	1.14736	0.81921	0.0457439	0.0431211	0.0201716	1	-0.135419	-0.375615	-0.135419	1	-0.655329	-0.375615	-0.655329	1	6.9971	0.318744	0.000371298
ENSG00000103502	CDIPT	58	0.932146	0.994316	0.998227	0.137671	0.0789941	0.050115	1	0.0894556	-0.436736	0.0894556	1	-0.721868	-0.436736	-0.721868	1	7.65121	0.312033	0.47145
ENSG00000170312	CDK1	316	0.914039	1.6209	0.851441	0.0397247	0.059058	0.0206511	1	0.0373517	-0.404153	0.0373517	1	-0.770259	-0.404153	-0.770259	1	6.81087	0.0156131	1.21849e-22
ENSG00000185324	CDK10	303	1.12046	1.18045	0.881048	0.0498769	0.0358037	0.0215639	1	-0.0196667	-0.676399	-0.0196667	1	-0.572047	-0.676399	-0.572047	1	5.55672	0.00816304	4.03061e-07
ENSG00000008128	CDK11A	239	1.21653	1.1614	0.94458	0.0746239	0.0394972	0.0306965	1	-0.0239439	-0.770148	-0.0239439	1	-0.483302	-0.770148	-0.483302	1	6.93056	0.00203153	3.00519e-05
ENSG00000248333	CDK11B	28	0.956693	1.01918	1.14672	0.117284	0.124969	0.129863	1	-0.0414562	-0.867486	-0.0414562	1	-0.346065	-0.867486	-0.346065	1	7.41436	0.357526	0.439634
ENSG00000167258	CDK12	230	1.12582	1.52496	0.877998	0.0766814	0.0664615	0.0382118	1	-0.0575626	-0.797882	-0.0575626	1	-0.438984	-0.797882	-0.438984	1	9.77941	0.051107	6.01979e-14
ENSG00000065883	CDK13	283	1.14281	1.24312	1.30015	0.0580358	0.0417084	0.0380051	1	-0.068964	-0.723088	-0.068964	1	-0.492855	-0.723088	-0.492855	1	6.88146	0.00723623	7.6556e-09
ENSG00000058091	CDK14	372	1.09979	1.12909	1.55395	0.107763	0.0407398	0.0675619	1	-0.122981	-0.860387	-0.122981	1	-0.276467	-0.860387	-0.276467	1	10.4175	0.177534	0.000829722
ENSG00000059758	CDK17	304	1.05749	0.823778	1.27037	0.0624099	0.0360592	0.0406595	1	-0.0460962	-0.648651	-0.0460962	1	-0.564746	-0.648651	-0.564746	1	10.1429	0.178848	8.3359e-07
ENSG00000117266	CDK18	238	1.01593	1.82052	1.45442	0.0626607	0.0807667	0.050944	1	0.00375766	-0.651474	0.00375766	1	-0.580626	-0.651474	-0.580626	1	11.0186	0.399781	1.23016e-20
ENSG00000123374	CDK2	135	1.03798	1.08603	0.9367	0.0726136	0.049602	0.0292237	1	-0.0798431	-0.473365	-0.0798431	1	-0.66514	-0.473365	-0.66514	1	5.601	0.300903	0.0425935
ENSG00000156345	CDK20	64	0.987231	0.900448	2.52508	0.083529	0.0550093	0.127588	1	-0.200141	-0.608282	-0.200141	1	-0.483672	-0.608282	-0.483672	1	6.85556	0.439503	0.0376321
ENSG00000111328	CDK2AP1	146	1.35721	1.41214	0.687209	0.147513	0.0623589	0.0209298	1	-0.0207449	-0.466104	-0.0207449	1	-0.689982	-0.466104	-0.689982	1	4.26151	0.00835389	3.55919e-10
ENSG00000135446	CDK4	153	1.00109	1.19783	0.477578	0.0626784	0.056536	0.0143557	1	-0.188314	-0.335875	-0.188314	1	-0.69146	-0.335875	-0.69146	1	6.29769	0.493069	0.000307215
ENSG00000164885	CDK5	92	1.10598	1.21069	0.948157	0.0633242	0.0531353	0.0262033	1	-0.032995	-0.437424	-0.032995	1	-0.655004	-0.437424	-0.655004	1	4.04642	0.0488644	7.3945e-05
ENSG00000176749	CDK5R1	122	1.0614	1.10285	1.98682	0.0651893	0.0567813	0.0744401	1	-0.048415	-0.53615	-0.048415	1	-0.654661	-0.53615	-0.654661	1	7.67091	0.17407	0.0363121
ENSG00000101391	CDK5RAP1	200	0.990164	1.37459	0.704283	0.052599	0.0550304	0.0189532	1	-0.0643001	-0.487164	-0.0643001	1	-0.664264	-0.487164	-0.664264	1	6.15808	0.425923	5.86239e-11
ENSG00000136861	CDK5RAP2	175	1.09615	1.06108	1.39201	0.0603898	0.0433455	0.043561	1	-0.0449891	-0.622483	-0.0449891	1	-0.581492	-0.622483	-0.581492	1	6.70451	0.0565906	0.0802853
ENSG00000108465	CDK5RAP3	291	1.01023	1.00072	0.7966	0.0515037	0.0311663	0.0166777	1	-0.0586674	-0.466889	-0.0586674	1	-0.662609	-0.466889	-0.662609	1	5.91812	0.421357	0.490765
ENSG00000105810	CDK6	287	0.99335	0.853433	1.40142	0.0470318	0.0328321	0.040857	1	-0.0724067	-0.628284	-0.0724067	1	-0.544554	-0.628284	-0.544554	1	9.01308	0.44383	5.80402e-06
ENSG00000132964	CDK8	179	1.13633	1.06384	1.30979	0.0746357	0.0481817	0.0543695	1	-0.0228929	-0.755349	-0.0228929	1	-0.488012	-0.755349	-0.488012	1	9.52666	0.0347271	0.0934372
ENSG00000136807	CDK9	214	1.04096	1.26255	0.929508	0.0439097	0.0465904	0.0228214	1	-0.0360702	-0.445125	-0.0360702	1	-0.680427	-0.445125	-0.680427	1	5.81353	0.175982	2.77645e-08
ENSG00000145996	CDKAL1	393	1.16966	1.21768	0.847593	0.063961	0.0280648	0.0196214	1	-0.0748688	-0.798823	-0.0748688	1	-0.408382	-0.798823	-0.408382	1	4.00123	0.00415802	3.8516e-14
ENSG00000100490	CDKL1	83	1.01261	1.2215	2.04121	0.0906054	0.0666124	0.098988	1	-0.118445	-0.788038	-0.118445	1	-0.345672	-0.788038	-0.345672	1	8.00386	0.444851	0.000667793
ENSG00000006837	CDKL3	291	0.959906	1.12464	1.61846	0.0287913	0.0340772	0.0402239	1	0.00774283	-0.713883	0.00774283	1	-0.546086	-0.713883	-0.546086	1	5.42174	0.0824093	0.000151402
ENSG00000124762	CDKN1A	78	1.07758	1.05088	3.16589	0.100634	0.0944211	0.212545	1	-0.10475	-0.580075	-0.10475	1	-0.548045	-0.580075	-0.548045	1	18.7797	0.221584	0.295801
ENSG00000111276	CDKN1B	125	1.12277	0.883322	2.02254	0.0621497	0.0416568	0.0727624	1	0.00212418	-0.548117	0.00212418	1	-0.656495	-0.548117	-0.656495	1	8.37989	0.025241	0.00296337
ENSG00000168564	CDKN2AIP	113	0.918256	1.34245	1.08878	0.041548	0.0578435	0.0416126	1	0.0323358	-0.72922	0.0323358	1	-0.582851	-0.72922	-0.582851	1	4.30432	0.0258245	1.85896e-08
ENSG00000237190	CDKN2AIPNL	31	1.76653	1.10604	0.604553	0.464182	0.0978179	0.0468074	1	0.173865	-0.783156	0.173865	1	-0.59483	-0.783156	-0.59483	1	3.9305	0.0549191	0.143783
ENSG00000129596	CDO1	31	0.88651	1.76737	1.13878	0.162981	0.138829	0.0689921	1	-0.026743	-0.494352	-0.026743	1	-0.68875	-0.494352	-0.68875	1	5.24916	0.245978	3.28706e-06
ENSG00000205643	CDPF1	129	1.02048	1.07025	1.47727	0.0636881	0.0476268	0.0443196	1	-0.243065	-0.439565	-0.243065	1	-0.563314	-0.439565	-0.563314	1	4.76167	0.374142	0.071364
ENSG00000140743	CDR2	12	0.537196	1.28017	3.29889	0.168435	0.365488	0.574355	1	-0.621315	-0.821321	-0.621315	1	0.263905	-0.821321	0.263905	1	26.763	0.0112812	0.23149
ENSG00000109089	CDR2L	93	1.03379	1.18798	0.84144	0.0813946	0.0772282	0.039701	1	0.160385	-0.657536	0.160385	1	-0.697135	-0.657536	-0.697135	1	8.04304	0.339495	0.00845211
ENSG00000239704	CDRT4	264	1.02903	0.828606	2.0731	0.0530612	0.0280928	0.0629398	1	-0.172282	-0.743819	-0.172282	1	-0.367823	-0.743819	-0.367823	1	7.44349	0.292391	1.89373e-09
ENSG00000101290	CDS2	187	1.04053	1.0229	0.694446	0.0568785	0.0350262	0.0215823	1	-0.109667	-0.737348	-0.109667	1	-0.444957	-0.737348	-0.444957	1	5.41015	0.238512	0.25705
ENSG00000167513	CDT1	301	1.01331	1.65918	0.915622	0.0607205	0.0568619	0.0213234	1	-0.034207	-0.404788	-0.034207	1	-0.727542	-0.404788	-0.727542	1	6.52107	0.4133	3.36609e-26
ENSG00000091527	CDV3	180	1.07567	1.22491	0.796338	0.0503998	0.0462539	0.0221277	1	-0.0668302	-0.586941	-0.0668302	1	-0.591769	-0.586941	-0.591769	1	5.53255	0.067514	1.27312e-06
ENSG00000153046	CDYL	314	1.02407	2.31157	0.767338	0.0444796	0.0713812	0.0180932	1	-0.081609	-0.548713	-0.081609	1	-0.632485	-0.548713	-0.632485	1	6.21149	0.29437	7.1738e-52
ENSG00000172216	CEBPB	16	1.88996	1.10024	1.39525	0.438468	0.130526	0.163463	1	0.203303	-0.75347	0.203303	1	-0.62986	-0.75347	-0.62986	1	9.18906	0.0316857	0.228119
ENSG00000153879	CEBPG	195	1.00978	1.24025	0.768991	0.0603136	0.0405152	0.0167326	1	-0.121122	-0.454079	-0.121122	1	-0.618875	-0.454079	-0.618875	1	4.46088	0.435673	6.92938e-09
ENSG00000115816	CEBPZ	324	1.02557	1.52033	0.623294	0.0461857	0.0446679	0.0128278	1	0.0169194	-0.475813	0.0169194	1	-0.704118	-0.475813	-0.704118	1	5.57614	0.290121	1.07481e-26
ENSG00000218739	CEBPZ-AS1	266	1.13231	1.66803	0.781816	0.0477799	0.0514511	0.0190847	1	0.0275609	-0.618383	0.0275609	1	-0.615417	-0.618383	-0.615417	1	6.36479	0.00300937	2.02117e-30
ENSG00000093072	CECR1	343	1.07914	1.2949	1.04728	0.0628038	0.0472581	0.0268044	1	-0.270251	-0.553972	-0.270251	1	-0.464657	-0.553972	-0.464657	1	8.43121	0.104256	6.50019e-10
ENSG00000099954	CECR2	385	0.943299	1.259	1.42245	0.0758976	0.0376734	0.0450271	1	-0.137116	-0.816681	-0.137116	1	-0.33015	-0.816681	-0.33015	1	6.86106	0.227739	1.26897e-11
ENSG00000069998	CECR5	337	1.03843	1.3508	0.630938	0.0509767	0.038219	0.0118988	1	-0.144109	-0.425939	-0.144109	1	-0.639717	-0.425939	-0.639717	1	5.35233	0.225711	2.33166e-18
ENSG00000149187	CELF1	300	0.982253	0.975848	0.727949	0.041063	0.0289607	0.016952	1	-0.0186512	-0.67573	-0.0186512	1	-0.549473	-0.67573	-0.549473	1	5.49702	0.332959	0.202483
ENSG00000048740	CELF2	338	1.00503	0.770066	1.27687	0.0641256	0.0257199	0.036387	1	-0.139285	-0.721065	-0.139285	1	-0.40618	-0.721065	-0.40618	1	8.4634	0.468748	1.33662e-17
ENSG00000101489	CELF4	15	1.09548	0.845024	2.83979	0.212596	0.0962392	0.349951	1	-0.337958	-0.698481	-0.337958	1	-0.336451	-0.698481	-0.336451	1	7.19996	0.33067	0.0666516
ENSG00000115163	CENPA	272	1.0513	1.30039	1.4644	0.0464134	0.0424217	0.0325362	1	-0.0729495	-0.421908	-0.0729495	1	-0.694908	-0.421908	-0.694908	1	5.51401	0.135011	6.2406e-12
ENSG00000177946	CENPBD1	207	0.939837	1.24748	1.38131	0.0324915	0.0456226	0.0372602	1	-0.0709354	-0.583823	-0.0709354	1	-0.598604	-0.583823	-0.598604	1	6.29734	0.0327609	8.18193e-08
ENSG00000213753	CENPBD1P1	285	1.00683	1.06318	1.11658	0.0297818	0.0319076	0.0242653	1	0.0317911	-0.588169	0.0317911	1	-0.654558	-0.588169	-0.654558	1	4.83142	0.409326	0.0243312
ENSG00000145241	CENPC	265	1.00946	1.14325	0.996826	0.0387474	0.0360781	0.0226865	1	-0.0950212	-0.562802	-0.0950212	1	-0.592073	-0.562802	-0.592073	1	5.07692	0.403645	4.63529e-05
ENSG00000138778	CENPE	300	1.02963	1.59938	0.840239	0.039547	0.0576175	0.021763	1	0.0271712	-0.557636	0.0271712	1	-0.694333	-0.557636	-0.694333	1	6.32285	0.227179	4.0695e-22
ENSG00000117724	CENPF	341	1.07845	1.7755	0.631628	0.0539214	0.0622732	0.0146572	1	0.0527001	-0.405479	0.0527001	1	-0.773685	-0.405479	-0.773685	1	6.3881	0.0733042	7.38409e-30
ENSG00000153044	CENPH	319	1.02851	1.27384	0.610585	0.0431475	0.0393425	0.013586	1	-0.0282912	-0.55044	-0.0282912	1	-0.644807	-0.55044	-0.644807	1	6.07923	0.254621	9.83211e-12
ENSG00000151849	CENPJ	288	1.01697	1.3037	1.00968	0.0451647	0.0426429	0.0233812	1	0.0130999	-0.540126	0.0130999	1	-0.665827	-0.540126	-0.665827	1	5.97743	0.353664	4.3487e-12
ENSG00000123219	CENPK	358	1.03428	1.53403	0.632479	0.051316	0.0451157	0.0153279	1	-0.0159369	-0.664432	-0.0159369	1	-0.591299	-0.664432	-0.591299	1	5.75635	0.25227	8.95847e-28
ENSG00000120334	CENPL	124	0.941288	1.36811	0.989391	0.0662717	0.0698551	0.0360469	1	0.0450039	-0.572331	0.0450039	1	-0.691962	-0.572331	-0.691962	1	7.60533	0.188707	3.02252e-07
ENSG00000100162	CENPM	186	1.01229	1.5338	0.631511	0.0442082	0.0628321	0.017568	1	0.0411785	-0.430742	0.0411785	1	-0.750829	-0.430742	-0.750829	1	6.26122	0.390695	3.35805e-15
ENSG00000166451	CENPN	295	0.991919	1.40214	0.617188	0.0486543	0.0514115	0.017936	1	0.0215351	-0.637212	0.0215351	1	-0.63902	-0.637212	-0.63902	1	7.61461	0.434099	4.78328e-14
ENSG00000138092	CENPO	304	1.02069	1.42535	1.03982	0.0413999	0.0477039	0.0253493	1	0.0184381	-0.573758	0.0184381	1	-0.656829	-0.573758	-0.656829	1	6.266	0.308766	2.37687e-17
ENSG00000188312	CENPP	278	1.07237	1.61078	1.1483	0.0581714	0.060343	0.0370248	1	-0.0781255	-0.722406	-0.0781255	1	-0.495461	-0.722406	-0.495461	1	7.65159	0.107264	5.6226e-21
ENSG00000031691	CENPQ	306	0.941118	1.47213	0.980589	0.0354433	0.0419508	0.0197772	1	-0.00378268	-0.490944	-0.00378268	1	-0.695543	-0.490944	-0.695543	1	4.8676	0.0488426	4.38116e-25
ENSG00000102901	CENPT	65	1.06599	1.24529	0.741088	0.0904666	0.0783507	0.0326638	1	0.110455	-0.515654	0.110455	1	-0.72423	-0.515654	-0.72423	1	5.45959	0.234252	0.00132986
ENSG00000151725	CENPU	251	1.04014	1.8505	0.509887	0.0624451	0.0702223	0.0164232	1	0.0807643	-0.67527	0.0807643	1	-0.658049	-0.67527	-0.658049	1	6.23672	0.260479	3.90323e-27
ENSG00000166582	CENPV	306	1.09086	1.18525	0.710584	0.0583454	0.0443174	0.0244044	1	0.0478898	-0.766062	0.0478898	1	-0.539236	-0.766062	-0.539236	1	6.99012	0.0602321	1.90929e-05
ENSG00000203760	CENPW	67	1.67051	1.4703	0.521316	0.332683	0.0924978	0.0209663	1	-0.183179	-0.305195	-0.183179	1	-0.688329	-0.305195	-0.688329	1	4.30117	0.0240294	1.72413e-06
ENSG00000116198	CEP104	322	1.1366	1.10419	1.44314	0.0547721	0.0351184	0.0355016	1	-0.0475285	-0.640754	-0.0475285	1	-0.572231	-0.640754	-0.572231	1	6.15059	0.00656776	0.00161818
ENSG00000154240	CEP112	248	1.06499	0.666692	1.87166	0.0459079	0.0193109	0.0434479	1	-0.145339	-0.668997	-0.145339	1	-0.484149	-0.668997	-0.484149	1	4.40112	0.0790719	1.59687e-44
ENSG00000100629	CEP128	331	0.996588	1.24055	1.52359	0.0540452	0.0420905	0.0391429	1	-0.179271	-0.63869	-0.179271	1	-0.494413	-0.63869	-0.494413	1	6.66966	0.474846	1.23277e-08
ENSG00000174799	CEP135	201	1.01576	1.27928	0.988759	0.0491785	0.0486939	0.0253962	1	-0.107172	-0.540848	-0.107172	1	-0.615323	-0.540848	-0.615323	1	5.50078	0.374442	1.79786e-08
ENSG00000103995	CEP152	187	0.97531	1.33424	1.16611	0.0462918	0.0513328	0.0311494	1	0.066875	-0.570237	0.066875	1	-0.680748	-0.570237	-0.680748	1	5.53539	0.297217	3.44684e-10
ENSG00000110274	CEP164	266	1.14021	0.951582	1.47355	0.0541333	0.0347826	0.0398774	1	-0.0685696	-0.635965	-0.0685696	1	-0.563494	-0.635965	-0.563494	1	6.95522	0.0050653	0.0825448
ENSG00000226937	CEP164P1	217	0.945252	1.19939	1.09759	0.0760573	0.0708173	0.0431753	1	0.0102272	-0.438993	0.0102272	1	-0.712291	-0.438993	-0.712291	1	12.8535	0.236208	0.0026625
ENSG00000143702	CEP170	253	1.00986	0.974823	0.92946	0.0381222	0.02842	0.0204279	1	-0.109689	-0.621259	-0.109689	1	-0.53939	-0.621259	-0.53939	1	4.61233	0.398067	0.188264
ENSG00000174007	CEP19	153	1.12607	0.75042	2.76592	0.0704333	0.0280554	0.0865245	1	0.0426889	-0.689274	0.0426889	1	-0.607813	-0.689274	-0.607813	1	5.31309	0.0377398	8.65464e-16
ENSG00000101639	CEP192	349	1.07048	0.888892	1.51843	0.040774	0.0280509	0.0350007	1	-0.0752557	-0.613324	-0.0752557	1	-0.562876	-0.613324	-0.562876	1	6.38846	0.0423933	4.53342e-05
ENSG00000126001	CEP250	12	1.02072	1.24485	1.36983	0.0569671	0.0802512	0.0705804	1	-0.160445	-0.536695	-0.160445	1	-0.655078	-0.536695	-0.655078	1	0.893975	0.362218	0.00688495
ENSG00000198707	CEP290	103	0.982513	1.04576	1.17272	0.0549834	0.0529327	0.0458808	1	0.0280179	-0.576961	0.0280179	1	-0.719729	-0.576961	-0.719729	1	5.77678	0.375557	0.194677
ENSG00000135837	CEP350	245	0.965063	1.25175	1.29212	0.0465511	0.0530365	0.0390901	1	-0.0500756	-0.564428	-0.0500756	1	-0.646295	-0.564428	-0.646295	1	7.67496	0.226836	1.76993e-06
ENSG00000164118	CEP44	302	1.05399	1.12192	1.37558	0.0377661	0.0333897	0.0288247	1	0.0221708	-0.551737	0.0221708	1	-0.660867	-0.551737	-0.660867	1	5.36071	0.0769283	0.000153869
ENSG00000138180	CEP55	219	0.957368	1.20807	1.47365	0.0442407	0.0470255	0.0394336	1	-0.0138364	-0.536086	-0.0138364	1	-0.658433	-0.536086	-0.658433	1	6.43683	0.168153	7.65964e-06
ENSG00000166037	CEP57	323	1.05704	1.22673	0.675959	0.030291	0.0337573	0.0144921	1	0.00173935	-0.640151	0.00173935	1	-0.604585	-0.640151	-0.604585	1	4.88983	0.0302941	4.25484e-11
ENSG00000183137	CEP57L1	78	0.82701	1.09552	1.41518	0.0667216	0.0620577	0.0606024	1	0.162906	-0.634065	0.162906	1	-0.697511	-0.634065	-0.697511	1	5.58443	0.00572102	0.0639889
ENSG00000182923	CEP63	285	0.927605	1.18101	1.12114	0.0330129	0.0344454	0.0260699	1	0.00428037	-0.665282	0.00428037	1	-0.581871	-0.665282	-0.581871	1	4.99077	0.0145642	1.46138e-07
ENSG00000011523	CEP68	317	1.01148	1.33524	1.08639	0.0354256	0.0410598	0.0225307	1	-0.122692	-0.466805	-0.122692	1	-0.633678	-0.466805	-0.633678	1	5.77417	0.373057	3.95999e-15
ENSG00000114107	CEP70	309	1.06424	1.40193	0.969456	0.0333546	0.0412319	0.0191358	1	-0.0872721	-0.434811	-0.0872721	1	-0.67427	-0.434811	-0.67427	1	4.71812	0.0275121	4.96842e-20
ENSG00000112877	CEP72	288	1.00944	1.34973	1.4782	0.053992	0.0414428	0.0386566	1	-0.0797871	-0.70302	-0.0797871	1	-0.506875	-0.70302	-0.506875	1	5.60547	0.430678	8.1972e-16
ENSG00000101624	CEP76	201	1.01734	1.30245	1.18955	0.057324	0.0421447	0.0338867	1	-0.0390792	-0.752716	-0.0390792	1	-0.483839	-0.752716	-0.483839	1	5.01653	0.381293	7.0155e-12
ENSG00000148019	CEP78	315	0.978969	1.29885	0.812721	0.0348453	0.0405998	0.0197634	1	0.0371419	-0.657066	0.0371419	1	-0.624898	-0.657066	-0.624898	1	5.57616	0.273292	8.16235e-13
ENSG00000130695	CEP85	324	1.05322	1.23451	0.973487	0.0399212	0.0341527	0.018737	1	0.0294174	-0.544732	0.0294174	1	-0.675883	-0.544732	-0.675883	1	4.60619	0.0917315	1.70591e-11
ENSG00000111860	CEP85L	238	1.03729	0.990882	1.94184	0.0545594	0.0372146	0.0554717	1	0.0136871	-0.625576	0.0136871	1	-0.597666	-0.625576	-0.597666	1	7.62238	0.247492	0.403332
ENSG00000121289	CEP89	365	1.0415	1.0031	1.14607	0.0361267	0.0261871	0.0210629	1	-0.00433092	-0.557172	-0.00433092	1	-0.64315	-0.557172	-0.64315	1	4.70212	0.12571	0.452931
ENSG00000182504	CEP97	52	1.11013	1.11032	1.4815	0.099415	0.0931392	0.101603	1	-0.00450364	-0.564017	-0.00450364	1	-0.715059	-0.564017	-0.715059	1	10.1309	0.136689	0.120965
ENSG00000134255	CEPT1	253	1.13047	1.23708	0.941712	0.0483639	0.0399135	0.020629	1	-0.143739	-0.500177	-0.143739	1	-0.606108	-0.500177	-0.606108	1	5.44296	0.00372872	4.75668e-09
ENSG00000147869	CER1	257	0.970881	0.320215	1.4251	0.0867679	0.0417987	0.0998949	1	0.0828249	-0.493988	0.0828249	1	-0.759201	-0.493988	-0.759201	1	31.8643	0.368725	1.52704e-41
ENSG00000167123	CERCAM	111	0.95186	0.649511	1.948	0.0639171	0.0396922	0.0852611	1	0.017347	-0.610514	0.017347	1	-0.632113	-0.610514	-0.632113	1	7.27892	0.226496	1.05039e-14
ENSG00000100422	CERK	310	1.04424	1.10752	1.26274	0.0594361	0.046461	0.0386195	1	-0.0478937	-0.589987	-0.0478937	1	-0.606292	-0.589987	-0.606292	1	9.76375	0.228607	0.010659
ENSG00000188452	CERKL	37	1.02514	0.86443	1.79378	0.0960452	0.142469	0.261051	1	0.0492239	-0.319972	0.0492239	1	-0.939111	-0.319972	-0.939111	1	7.08484	0.397549	0.174014
ENSG00000223802	CERS1	105	1.15522	1.59186	1.92807	0.0925697	0.102271	0.085296	1	-0.103978	-0.648981	-0.103978	1	-0.493647	-0.648981	-0.493647	1	10.4361	0.0483184	3.96433e-08
ENSG00000143418	CERS2	270	0.92924	1.17124	0.858404	0.043298	0.0377736	0.0186849	1	-0.0148394	-0.410801	-0.0148394	1	-0.720938	-0.410801	-0.720938	1	5.53523	0.0516906	4.38412e-06
ENSG00000090661	CERS4	374	1.00237	1.15091	0.909904	0.0541706	0.0352111	0.0187528	1	-0.229783	-0.436614	-0.229783	1	-0.562529	-0.436614	-0.562529	1	7.26472	0.482556	1.16108e-05
ENSG00000139624	CERS5	352	1.09523	1.06107	0.71754	0.0337938	0.0310946	0.0142718	1	0.0363955	-0.501842	0.0363955	1	-0.690992	-0.501842	-0.690992	1	5.6892	0.00255344	0.0251538
ENSG00000172292	CERS6	346	0.999891	1.05958	1.37095	0.0520081	0.0326611	0.0357156	1	-0.0398459	-0.704851	-0.0398459	1	-0.516058	-0.704851	-0.516058	1	6.90957	0.499164	0.0344986
ENSG00000172831	CES2	100	0.991218	0.895749	1.71403	0.0649577	0.0475291	0.0706902	1	0.0827654	-0.543866	0.0827654	1	-0.738981	-0.543866	-0.738981	1	6.95483	0.446368	0.0153331
ENSG00000153140	CETN3	139	1.26245	1.01114	0.776469	0.116803	0.0442623	0.0226513	1	0.0744268	-0.483963	0.0744268	1	-0.712363	-0.483963	-0.712363	1	4.88879	0.0131272	0.400812
ENSG00000153774	CFDP1	380	1.04114	1.10393	0.60507	0.032606	0.0290041	0.0135593	1	0.0283384	-0.721253	0.0283384	1	-0.563678	-0.721253	-0.563678	1	4.78675	0.103919	0.000191899
ENSG00000172757	CFL1	250	1.07734	0.997804	0.386057	0.0506331	0.0448022	0.0105188	1	-0.115014	-0.328243	-0.115014	1	-0.684323	-0.328243	-0.684323	1	9.62766	0.0639627	0.480478
ENSG00000223820	CFL1P1	33	0.95802	1.0999	2.9277	0.100756	0.0915209	0.216767	1	0.359804	-0.783843	0.359804	1	-0.699522	-0.783843	-0.699522	1	8.74594	0.339951	0.14186
ENSG00000165410	CFL2	190	0.998691	1.14875	1.02847	0.0451344	0.04804	0.0303823	1	0.038284	-0.513849	0.038284	1	-0.695346	-0.513849	-0.695346	1	6.946	0.48845	0.00113007
ENSG00000003402	CFLAR	238	0.874659	0.529985	1.4279	0.0429611	0.0211283	0.0466732	1	-0.118409	-0.664008	-0.118409	1	-0.499535	-0.664008	-0.499535	1	8.32043	0.00193502	4.64962e-60
ENSG00000001626	CFTR	16	0.796396	1.37282	2.76027	0.172251	0.246378	0.211105	1	0.434067	-0.74665	0.434067	1	-0.581353	-0.74665	-0.581353	1	6.74845	0.129184	0.0770778
ENSG00000163320	CGGBP1	304	1.07733	1.03691	0.824697	0.0315837	0.0306065	0.0169426	1	-0.0850692	-0.521615	-0.0850692	1	-0.629879	-0.521615	-0.629879	1	4.91141	0.00746168	0.114361
ENSG00000143375	CGN	73	1.04143	2.55116	1.16828	0.0723139	0.162583	0.0518954	1	0.0712959	-0.692611	0.0712959	1	-0.523935	-0.692611	-0.523935	1	8.01646	0.284245	1.35891e-14
ENSG00000128849	CGNL1	338	1.02268	0.964302	1.15437	0.0977228	0.043682	0.0494959	1	-0.0701146	-0.731838	-0.0701146	1	-0.44745	-0.731838	-0.44745	1	16.887	0.40829	0.20719
ENSG00000138028	CGREF1	101	1.1594	1.8228	2.40494	0.099123	0.144245	0.143438	1	0.123797	-0.813542	0.123797	1	-0.533588	-0.813542	-0.533588	1	10.7693	0.0555137	6.20282e-08
ENSG00000100532	CGRRF1	63	1.08671	1.20547	0.872141	0.0527927	0.0527585	0.0345792	1	0.141197	-0.7634	0.141197	1	-0.604289	-0.7634	-0.604289	1	3.36766	0.0528714	0.000124976
ENSG00000128965	CHAC1	78	1.13698	1.46092	1.36439	0.141258	0.107615	0.0724198	1	-0.166041	-0.497367	-0.166041	1	-0.498245	-0.497367	-0.498245	1	16.1112	0.16765	2.698e-05
ENSG00000143942	CHAC2	177	1.11801	1.89144	0.839244	0.0569366	0.082756	0.0254602	1	-0.106413	-0.460624	-0.106413	1	-0.667191	-0.460624	-0.667191	1	7.10537	0.0198426	2.3451e-21
ENSG00000167670	CHAF1A	295	1.10773	1.76242	0.840241	0.0505997	0.0559775	0.0185481	1	-0.0700604	-0.421511	-0.0700604	1	-0.698898	-0.421511	-0.698898	1	6.15009	0.0170445	2.42882e-33
ENSG00000159259	CHAF1B	165	1.02203	1.32784	0.892017	0.0519895	0.0592334	0.0252257	1	-0.0335472	-0.401474	-0.0335472	1	-0.721927	-0.401474	-0.721927	1	5.87357	0.336158	6.15463e-08
ENSG00000198824	CHAMP1	88	1.20105	1.28884	1.26723	0.118271	0.0872227	0.0558937	1	-0.136387	-0.43078	-0.136387	1	-0.640141	-0.43078	-0.640141	1	8.34907	0.0464058	0.000681819
ENSG00000250479	CHCHD10	151	1.12507	0.997881	0.832706	0.0876728	0.0548029	0.0343259	1	0.112017	-0.60286	0.112017	1	-0.674212	-0.60286	-0.674212	1	9.19555	0.0778996	0.484608
ENSG00000106153	CHCHD2	186	1.68348	0.979128	0.542927	0.139427	0.0731443	0.0362956	1	0.0228828	-0.753744	0.0228828	1	-0.534111	-0.753744	-0.534111	1	17.7045	1.04137e-06	0.387846
ENSG00000106554	CHCHD3	307	0.95332	1.39957	0.524635	0.0446256	0.0406307	0.013389	1	-0.0489933	-0.732291	-0.0489933	1	-0.495391	-0.732291	-0.495391	1	5.43888	0.148187	2.68914e-20
ENSG00000163528	CHCHD4	209	1.00727	1.4038	0.929134	0.045674	0.0465988	0.019742	1	-0.0692911	-0.442439	-0.0692911	1	-0.640276	-0.442439	-0.640276	1	4.99618	0.436822	6.6311e-16
ENSG00000125611	CHCHD5	244	1.03987	1.20183	0.675055	0.0507185	0.0429696	0.0163109	1	-0.00285854	-0.42584	-0.00285854	1	-0.716324	-0.42584	-0.716324	1	5.92211	0.216282	2.21711e-06
ENSG00000159685	CHCHD6	193	1.043	1.36974	0.725812	0.0575242	0.0507004	0.0186602	1	-0.0144119	-0.444689	-0.0144119	1	-0.68475	-0.444689	-0.68475	1	6.81946	0.227824	3.99082e-12
ENSG00000170791	CHCHD7	75	1.0632	1.4413	0.56113	0.0777417	0.0910501	0.0275467	1	0.219593	-0.649135	0.219593	1	-0.761656	-0.649135	-0.761656	1	5.53336	0.209452	3.50048e-06
ENSG00000153922	CHD1	301	1.00211	1.3339	1.01522	0.043471	0.0436634	0.0274765	1	0.0723474	-0.685211	0.0723474	1	-0.628346	-0.685211	-0.628346	1	6.35571	0.480629	1.42514e-13
ENSG00000131778	CHD1L	92	0.99422	1.1459	0.86798	0.0827533	0.0674009	0.0521838	1	-0.239719	-0.810122	-0.239719	1	-0.25635	-0.810122	-0.25635	1	9.9784	0.472235	0.0165426
ENSG00000170004	CHD3	16	0.914914	0.747589	2.94531	0.210875	0.169245	0.650626	1	0.220687	-0.604571	0.220687	1	-0.834441	-0.604571	-0.834441	1	22.0337	0.346572	0.079861
ENSG00000111642	CHD4	314	1.05904	1.188	0.712571	0.0400411	0.0384687	0.0180026	1	-0.037446	-0.641346	-0.037446	1	-0.57727	-0.641346	-0.57727	1	5.93112	0.0706694	8.20546e-07
ENSG00000124177	CHD6	243	1.05236	1.16588	0.881229	0.048203	0.032896	0.0219613	1	-0.0491639	-0.734276	-0.0491639	1	-0.497523	-0.734276	-0.497523	1	4.34979	0.139209	4.53194e-07
ENSG00000171316	CHD7	329	1.00039	1.02669	0.831435	0.0382135	0.0285718	0.0184537	1	-0.0480239	-0.672011	-0.0480239	1	-0.538408	-0.672011	-0.538408	1	5.16844	0.495928	0.175432
ENSG00000100888	CHD8	252	1.05558	1.23615	0.966857	0.0517903	0.0389408	0.0220489	1	0.012761	-0.576733	0.012761	1	-0.637573	-0.576733	-0.637573	1	5.27763	0.142097	2.44476e-09
ENSG00000177200	CHD9	324	1.00651	1.23775	0.813549	0.0456368	0.034224	0.0212432	1	-0.0610647	-0.764544	-0.0610647	1	-0.456256	-0.764544	-0.456256	1	5.31887	0.443331	1.0419e-11
ENSG00000016391	CHDH	201	0.908135	1.20058	2.28279	0.0570676	0.0468238	0.0769021	1	0.0136099	-0.710694	0.0136099	1	-0.540098	-0.710694	-0.540098	1	8.81963	0.0545214	1.43285e-05
ENSG00000149554	CHEK1	367	1.10965	1.45564	0.672736	0.0582917	0.0407987	0.016891	1	-0.015213	-0.728439	-0.015213	1	-0.536212	-0.728439	-0.536212	1	5.47906	0.030383	2.10866e-25
ENSG00000183765	CHEK2	262	1.06344	1.47803	0.68445	0.0500243	0.0474811	0.0194816	1	0.00317511	-0.738805	0.00317511	1	-0.537791	-0.738805	-0.537791	1	5.70103	0.102934	1.22953e-20
ENSG00000085872	CHERP	265	0.937519	1.28574	0.886282	0.0490111	0.0496183	0.021748	1	-0.157399	-0.342532	-0.157399	1	-0.676651	-0.342532	-0.676651	1	7.55292	0.101749	1.18405e-08
ENSG00000072609	CHFR	373	1.05439	1.04717	0.948801	0.0464012	0.0303861	0.0198103	1	0.0053763	-0.583963	0.0053763	1	-0.642917	-0.583963	-0.642917	1	5.45818	0.120962	0.0607017
ENSG00000100604	CHGA	230	1.29151	2.24854	1.12989	0.0887968	0.130701	0.0402746	1	-0.164368	-0.459613	-0.164368	1	-0.625079	-0.459613	-0.625079	1	12.2507	0.000594912	1.08019e-18
ENSG00000177830	CHID1	306	0.940275	1.16401	0.652916	0.032602	0.0345409	0.0130827	1	0.0961795	-0.474331	0.0961795	1	-0.726723	-0.474331	-0.726723	1	5.42113	0.0339713	1.58523e-06
ENSG00000110721	CHKA	297	0.979065	1.40322	0.974793	0.0518748	0.0479968	0.0269043	1	-0.0203719	-0.672063	-0.0203719	1	-0.562341	-0.672063	-0.562341	1	7.11397	0.343412	9.57007e-16
ENSG00000100288	CHKB	294	0.961982	1.07222	1.2775	0.0431272	0.0345074	0.0328974	1	0.043778	-0.688623	0.043778	1	-0.581431	-0.688623	-0.581431	1	6.37333	0.189376	0.0186186
ENSG00000134121	CHL1	124	1.0386	0.64247	2.01502	0.168501	0.0989358	0.27265	1	-0.0839805	-0.558878	-0.0839805	1	-0.733589	-0.558878	-0.733589	1	25.1609	0.409604	0.000220404
ENSG00000203668	CHML	224	1.07274	2.04456	0.957339	0.0744464	0.0846036	0.029711	1	0.0247451	-0.624398	0.0247451	1	-0.621867	-0.624398	-0.621867	1	8.537	0.164806	2.78866e-27
ENSG00000131165	CHMP1A	218	1.05029	1.13105	0.646249	0.0805623	0.0426029	0.0159525	1	-0.0094611	-0.44057	-0.0094611	1	-0.692131	-0.44057	-0.692131	1	5.85601	0.266575	0.00118489
ENSG00000255112	CHMP1B	132	1.16206	1.30382	0.615566	0.170115	0.0604183	0.0183306	1	-0.0553609	-0.437411	-0.0553609	1	-0.661883	-0.437411	-0.661883	1	4.56161	0.171269	8.08701e-07
ENSG00000130724	CHMP2A	55	1.05905	1.135	0.559128	0.0736419	0.0622503	0.0258705	1	0.00113059	-0.605119	0.00113059	1	-0.640501	-0.605119	-0.640501	1	6.27252	0.21315	0.0173504
ENSG00000083937	CHMP2B	237	1.05853	1.23611	0.707843	0.0539508	0.0374452	0.0140771	1	-0.00251004	-0.423489	-0.00251004	1	-0.722383	-0.423489	-0.722383	1	4.55663	0.139533	7.08604e-10
ENSG00000115561	CHMP3	296	0.939765	1.16818	0.989571	0.0335171	0.0357406	0.0205625	1	-0.0263162	-0.537612	-0.0263162	1	-0.650899	-0.537612	-0.650899	1	5.0756	0.0366711	1.95425e-06
ENSG00000254505	CHMP4A	250	1.13586	1.22728	0.728089	0.0604849	0.0455085	0.0168746	1	-0.0558398	-0.35112	-0.0558398	1	-0.723778	-0.35112	-0.723778	1	6.19925	0.0127877	5.58801e-07
ENSG00000164695	CHMP4C	184	0.961217	1.39859	1.25687	0.0686868	0.109222	0.0750192	1	0.0323968	-0.626758	0.0323968	1	-0.700923	-0.626758	-0.700923	1	15.2522	0.28651	0.000171917
ENSG00000086065	CHMP5	11	0.936087	0.888206	0.650687	0.15152	0.156233	0.105368	1	0.751035	-0.903403	0.751035	1	-0.917754	-0.903403	-0.917754	1	5.14996	0.342135	0.247308
ENSG00000176108	CHMP6	298	1.04539	1.21385	0.976184	0.0659651	0.0379457	0.0208852	1	0.00898535	-0.484577	0.00898535	1	-0.687953	-0.484577	-0.687953	1	5.79473	0.245969	2.03655e-08
ENSG00000147457	CHMP7	300	0.990651	1.05618	0.819235	0.041919	0.0355269	0.0182115	1	0.0412228	-0.468741	0.0412228	1	-0.716715	-0.468741	-0.716715	1	5.92927	0.411832	0.0574463
ENSG00000128656	CHN1	234	1.0813	1.53079	0.812041	0.0507255	0.0516584	0.0266512	1	0.124234	-0.788363	0.124234	1	-0.572896	-0.788363	-0.572896	1	6.28222	0.0551774	6.10008e-21
ENSG00000106069	CHN2	236	1.09916	1.7069	1.81433	0.0764792	0.0721637	0.0761783	1	-0.0101917	-0.824539	-0.0101917	1	-0.432804	-0.824539	-0.432804	1	8.84863	0.098043	1.69933e-19
ENSG00000110172	CHORDC1	305	1.05197	1.48738	0.606558	0.0601166	0.0475463	0.0130099	1	-0.152018	-0.463324	-0.152018	1	-0.632118	-0.463324	-0.632118	1	5.6228	0.193996	1.17615e-21
ENSG00000187446	CHP1	189	0.943333	1.09081	0.56711	0.0633142	0.0606404	0.0213775	1	0.0421085	-0.455721	0.0421085	1	-0.729815	-0.455721	-0.729815	1	11.8069	0.185967	0.0679822
ENSG00000123989	CHPF	296	1.04413	1.18344	0.864629	0.047599	0.0410889	0.0201283	1	-0.0103732	-0.394131	-0.0103732	1	-0.715817	-0.394131	-0.715817	1	6.99953	0.177336	5.73107e-06
ENSG00000033100	CHPF2	220	1.02179	0.998233	1.70872	0.0484863	0.0408199	0.0492555	1	-0.0220953	-0.536348	-0.0220953	1	-0.657679	-0.536348	-0.657679	1	7.60148	0.326782	0.482758
ENSG00000111666	CHPT1	301	1.19156	1.26144	1.15111	0.0783781	0.0422888	0.0345244	1	0.119338	-0.751557	0.119338	1	-0.606049	-0.751557	-0.606049	1	6.2741	0.00755248	1.03858e-09
ENSG00000104472	CHRAC1	156	1.04521	1.48246	0.715584	0.0549891	0.057521	0.0193313	1	-0.0404003	-0.407408	-0.0404003	1	-0.720029	-0.407408	-0.720029	1	4.43661	0.206148	1.52812e-14
ENSG00000080644	CHRNA3	260	0.965357	1.36828	2.38324	0.0589699	0.0672284	0.0833064	1	-0.113417	-0.524431	-0.113417	1	-0.608754	-0.524431	-0.608754	1	13.3356	0.2787	5.11993e-08
ENSG00000169684	CHRNA5	292	1.06321	1.55311	1.04692	0.0504174	0.0602514	0.0286467	1	-0.0123621	-0.539152	-0.0123621	1	-0.683767	-0.539152	-0.683767	1	7.62447	0.105478	4.26751e-18
ENSG00000170175	CHRNB1	206	1.10722	1.41248	1.28044	0.0627571	0.0517184	0.036623	1	-0.0184955	-0.590679	-0.0184955	1	-0.597266	-0.590679	-0.597266	1	7.47188	0.0445343	5.44391e-14
ENSG00000117971	CHRNB4	117	0.956356	1.50422	1.8417	0.076242	0.0993436	0.10279	1	-0.046994	-0.573691	-0.046994	1	-0.621722	-0.573691	-0.621722	1	17.3933	0.284077	7.58812e-07
ENSG00000115526	CHST10	242	0.993744	1.71807	1.54842	0.0510391	0.063747	0.040514	1	-0.0554516	-0.508451	-0.0554516	1	-0.641396	-0.508451	-0.641396	1	7.73828	0.451273	3.43984e-24
ENSG00000171310	CHST11	364	1.13438	0.652152	2.40192	0.108215	0.0289586	0.115355	1	-0.181875	-0.867006	-0.181875	1	-0.212285	-0.867006	-0.212285	1	11.9381	0.107554	1.70899e-28
ENSG00000136213	CHST12	185	1.05952	0.902575	1.10105	0.054004	0.036688	0.0480906	1	0.0151738	-0.86064	0.0151738	1	-0.402637	-0.86064	-0.402637	1	6.55263	0.135922	0.00431068
ENSG00000180767	CHST13	69	0.890049	2.71969	2.27356	0.0898317	0.204556	0.132074	1	0.0491127	-0.778166	0.0491127	1	-0.43019	-0.778166	-0.43019	1	10.8354	0.112658	2.47705e-12
ENSG00000169105	CHST14	30	1.3104	0.691646	2.08054	0.267276	0.0704913	0.153556	1	-0.0782473	-0.595601	-0.0782473	1	-0.534351	-0.595601	-0.534351	1	7.4701	0.127829	8.16888e-05
ENSG00000182022	CHST15	166	0.844168	1.15379	2.04426	0.0659591	0.0612166	0.0756587	1	-0.0666062	-0.541632	-0.0666062	1	-0.648524	-0.541632	-0.648524	1	10.0105	0.00966469	0.00648461
ENSG00000140835	CHST4	23	1.1242	1.8949	1.40542	0.20563	0.234755	0.128237	1	0.195277	-0.718952	0.195277	1	-0.579982	-0.718952	-0.579982	1	7.97778	0.276313	0.000545657
ENSG00000183196	CHST6	80	1.09192	2.27071	1.41385	0.108996	0.158804	0.0818449	1	-0.00415994	-0.755199	-0.00415994	1	-0.49269	-0.755199	-0.49269	1	11.3878	0.200824	5.04644e-12
ENSG00000124302	CHST8	144	1.09739	1.48631	1.26825	0.0909593	0.101465	0.0584038	1	-0.0306875	-0.644986	-0.0306875	1	-0.550918	-0.644986	-0.550918	1	13.5397	0.143078	2.06048e-06
ENSG00000154080	CHST9	158	1.06709	1.49728	1.33455	0.10332	0.0697646	0.0722711	1	-0.056557	-0.824555	-0.056557	1	-0.377013	-0.824555	-0.377013	1	12.0309	0.258538	1.81192e-11
ENSG00000131873	CHSY1	317	1.05382	1.21078	1.13396	0.0647049	0.0473703	0.0333379	1	0.0382097	-0.595564	0.0382097	1	-0.65289	-0.595564	-0.65289	1	9.22016	0.2031	5.97949e-06
ENSG00000127586	CHTF18	256	1.06584	1.17402	1.09315	0.0448214	0.0401844	0.0248287	1	-0.0331243	-0.482993	-0.0331243	1	-0.669594	-0.482993	-0.669594	1	5.4709	0.0715537	1.07285e-05
ENSG00000168802	CHTF8	110	1.02224	1.04885	0.750742	0.169044	0.0601565	0.0275809	1	-0.0156752	-0.464588	-0.0156752	1	-0.675018	-0.464588	-0.675018	1	6.69907	0.447789	0.209299
ENSG00000160679	CHTOP	221	1.0282	1.15307	0.577603	0.0392881	0.037889	0.0141273	1	0.0474368	-0.630399	0.0474368	1	-0.630547	-0.630399	-0.630547	1	4.88925	0.236834	3.70455e-05
ENSG00000213341	CHUK	170	1.13228	1.15484	1.28881	0.0672312	0.0605647	0.0454958	1	-0.0138948	-0.562676	-0.0138948	1	-0.64772	-0.562676	-0.64772	1	8.1223	0.0253891	0.00573102
ENSG00000258289	CHURC1	284	0.949669	1.21735	0.720202	0.0343519	0.0347338	0.016424	1	-0.0683197	-0.642081	-0.0683197	1	-0.554917	-0.642081	-0.554917	1	5.10054	0.0719986	7.26774e-10
ENSG00000125954	CHURC1-FNTB	355	0.986061	1.21394	1.20879	0.0412839	0.0361633	0.0274793	1	-0.177709	-0.618552	-0.177709	1	-0.494453	-0.618552	-0.494453	1	6.11651	0.367922	3.91037e-09
ENSG00000144021	CIAO1	250	1.03036	1.23068	0.654898	0.0420521	0.0407931	0.0141358	1	-0.00543675	-0.415835	-0.00543675	1	-0.715573	-0.415835	-0.715573	1	5.18675	0.235507	2.14823e-08
ENSG00000005194	CIAPIN1	232	1.04851	1.23785	0.564429	0.0383496	0.0402688	0.0133998	1	-0.0580278	-0.611343	-0.0580278	1	-0.558452	-0.611343	-0.558452	1	6.07756	0.103566	6.26946e-09
ENSG00000185043	CIB1	174	1.10831	1.01045	0.762205	0.0508706	0.0364464	0.0256944	1	0.111211	-0.767295	0.111211	1	-0.587578	-0.767295	-0.587578	1	5.42521	0.0173371	0.387337
ENSG00000136425	CIB2	211	1.28558	1.27714	1.14232	0.0731662	0.0524644	0.0334521	1	-0.0261589	-0.5813	-0.0261589	1	-0.611917	-0.5813	-0.611917	1	6.85815	6.41078e-05	1.60241e-07
ENSG00000186162	CIDECP	262	1.09528	1.08328	1.53969	0.0493676	0.0353686	0.0365208	1	-0.0135158	-0.57819	-0.0135158	1	-0.623324	-0.57819	-0.623324	1	5.87282	0.0273462	0.00964602
ENSG00000100865	CINP	322	0.987018	1.23711	0.784848	0.0521821	0.036489	0.0149536	1	0.0303852	-0.387901	0.0303852	1	-0.725587	-0.387901	-0.725587	1	5.27525	0.401845	1.56434e-10
ENSG00000198894	CIPC	255	1.1572	1.65302	1.20875	0.0551756	0.0647877	0.0322422	1	-0.0845907	-0.429666	-0.0845907	1	-0.682278	-0.429666	-0.682278	1	8.18551	0.00237327	1.35284e-20
ENSG00000138433	CIR1	215	1.02905	1.0519	0.886111	0.0449936	0.0347053	0.0196819	1	-0.107621	-0.468514	-0.107621	1	-0.64124	-0.468514	-0.64124	1	5.08894	0.259601	0.0681568
ENSG00000099622	CIRBP	189	0.955381	1.07744	0.622761	0.0436082	0.0385345	0.0139714	1	0.0706403	-0.361082	0.0706403	1	-0.752327	-0.361082	-0.752327	1	4.46541	0.153778	0.0229515
ENSG00000141076	CIRH1A	49	1.47318	1.47064	0.582276	0.206078	0.110826	0.0290927	1	-0.0917286	-0.471256	-0.0917286	1	-0.642013	-0.471256	-0.642013	1	5.62897	0.0131373	5.21971e-05
ENSG00000122873	CISD1	144	0.987714	1.1931	0.658398	0.0510867	0.0500789	0.0197629	1	-0.0536609	-0.561894	-0.0536609	1	-0.624521	-0.561894	-0.624521	1	5.70997	0.405148	8.73491e-05
ENSG00000145354	CISD2	252	1.02889	1.21513	0.614051	0.0499295	0.0402262	0.0142576	1	-0.0863196	-0.538203	-0.0863196	1	-0.612185	-0.538203	-0.612185	1	5.03164	0.281653	1.00626e-07
ENSG00000230055	CISD3	283	0.92116	1.16887	1.16871	0.0346716	0.0347045	0.0283122	1	0.0975692	-0.699272	0.0975692	1	-0.62108	-0.699272	-0.62108	1	5.07722	0.011864	9.52357e-07
ENSG00000122966	CIT	346	1.09033	1.34846	1.23779	0.0420932	0.0403569	0.0271075	1	-0.0706879	-0.586075	-0.0706879	1	-0.60316	-0.586075	-0.60316	1	5.5073	0.0162873	1.12756e-16
ENSG00000164442	CITED2	239	1.14919	0.985748	1.2061	0.0741239	0.0459687	0.0381246	1	0.126108	-0.495223	0.126108	1	-0.728356	-0.495223	-0.728356	1	9.92252	0.0226395	0.378405
ENSG00000179862	CITED4	99	1.33208	1.80774	1.63138	0.125238	0.160754	0.0885758	1	-0.162396	-0.525066	-0.162396	1	-0.561223	-0.525066	-0.561223	1	13.2184	0.00468632	1.16577e-06
ENSG00000148337	CIZ1	131	0.991101	1.21805	1.07062	0.0769983	0.0698639	0.0400598	1	-0.0640649	-0.426438	-0.0640649	1	-0.676099	-0.426438	-0.676099	1	7.9922	0.454087	0.00111388
ENSG00000136108	CKAP2	246	0.926819	1.40902	0.716667	0.0465508	0.0550173	0.0191706	1	0.00534922	-0.513971	0.00534922	1	-0.694929	-0.513971	-0.694929	1	6.14694	0.0586171	8.95706e-13
ENSG00000169607	CKAP2L	166	0.935497	1.32328	1.29903	0.0539455	0.0496398	0.0351543	1	0.0664697	-0.529997	0.0664697	1	-0.722843	-0.529997	-0.722843	1	5.01044	0.116774	4.37924e-10
ENSG00000136026	CKAP4	146	1.05952	0.978594	0.90291	0.218519	0.0451881	0.0322044	1	-0.0416467	-0.629879	-0.0416467	1	-0.571818	-0.629879	-0.571818	1	6.32126	0.392864	0.318215
ENSG00000175216	CKAP5	248	1.02518	1.25134	0.835712	0.0377947	0.0356564	0.0183952	1	-0.142335	-0.642023	-0.142335	1	-0.510575	-0.642023	-0.510575	1	4.33951	0.25291	9.12416e-12
ENSG00000166165	CKB	258	1.22827	1.26074	0.591885	0.064366	0.0472269	0.0143425	1	-0.0780428	-0.289652	-0.0780428	1	-0.741872	-0.289652	-0.741872	1	6.43147	0.000232218	4.14282e-08
ENSG00000104879	CKM	62	1.37183	0.390387	4.61983	0.152501	0.05763	0.668927	1	0.0692885	-0.455988	0.0692885	1	-0.877868	-0.455988	-0.877868	1	15.4553	0.00889588	1.50154e-15
ENSG00000223572	CKMT1A	13	0.94946	1.12692	0.950647	0.122781	0.244275	0.0549388	1	-0.175021	-0.6056	-0.175021	1	-0.362467	-0.6056	-0.362467	1	5.47907	0.344647	0.307333
ENSG00000237289	CKMT1B	42	1.06637	1.32471	0.895983	0.0896485	0.20341	0.0512204	1	-0.145081	-0.616571	-0.145081	1	-0.476726	-0.616571	-0.476726	1	7.97029	0.231757	0.0592436
ENSG00000131730	CKMT2	216	1.02208	1.65297	2.41406	0.0501639	0.075291	0.0833922	1	-0.0146862	-0.592805	-0.0146862	1	-0.645807	-0.592805	-0.645807	1	8.47889	0.330104	5.43418e-16
ENSG00000123975	CKS2	153	0.963514	1.78647	0.578	0.0682235	0.0856661	0.0175317	1	-0.0718619	-0.314664	-0.0718619	1	-0.743085	-0.314664	-0.743085	1	6.22288	0.296788	1.60432e-16
ENSG00000074054	CLASP1	293	0.991425	1.06553	1.66589	0.0473313	0.0364684	0.0502813	1	0.00682354	-0.745906	0.00682354	1	-0.529455	-0.745906	-0.529455	1	6.78801	0.428184	0.0367009
ENSG00000163539	CLASP2	326	1.01609	1.17275	1.13214	0.0417268	0.0343283	0.0254336	1	-0.0731517	-0.647941	-0.0731517	1	-0.556265	-0.647941	-0.556265	1	5.22007	0.350058	4.0292e-07
ENSG00000104859	CLASRP	188	1.05807	1.23932	1.3001	0.0688525	0.049082	0.0564673	1	-0.134144	-0.841554	-0.134144	1	-0.313305	-0.841554	-0.313305	1	7.1449	0.200051	1.1625e-06
ENSG00000121940	CLCC1	346	1.07384	0.99341	1.09058	0.0460426	0.0252053	0.0199448	1	6.20234e-06	-0.561292	6.20234e-06	1	-0.632135	-0.561292	-0.632135	1	4.71694	0.0548442	0.396948
ENSG00000114859	CLCN2	78	0.850679	1.08136	2.87879	0.097585	0.0736308	0.1525	1	-0.102559	-0.547726	-0.102559	1	-0.606291	-0.547726	-0.606291	1	13.5532	0.0650921	0.136358
ENSG00000109572	CLCN3	194	0.994125	1.21795	1.17863	0.0445407	0.0476338	0.0371953	1	0.032176	-0.655491	0.032176	1	-0.620508	-0.655491	-0.620508	1	6.76102	0.447605	4.26788e-06
ENSG00000011021	CLCN6	285	0.960707	1.27865	1.30209	0.0347928	0.0404634	0.0311818	1	-0.0345538	-0.613942	-0.0345538	1	-0.609576	-0.613942	-0.609576	1	5.73787	0.129859	1.85908e-11
ENSG00000103249	CLCN7	278	1.08075	1.25942	1.42139	0.0705935	0.0523956	0.0442265	1	0.0259625	-0.624982	0.0259625	1	-0.632918	-0.624982	-0.632918	1	8.87197	0.12683	6.44198e-07
ENSG00000163347	CLDN1	290	0.917818	0.760516	2.61834	0.0477647	0.0285155	0.0719003	1	-0.125152	-0.60601	-0.125152	1	-0.529536	-0.60601	-0.529536	1	8.52052	0.0432051	1.05524e-15
ENSG00000134873	CLDN10	224	1.13095	2.47939	0.682239	0.0651214	0.120976	0.0226622	1	0.0634605	-0.558981	0.0634605	1	-0.68232	-0.558981	-0.68232	1	9.70248	0.0227809	6.6223e-27
ENSG00000013297	CLDN11	242	1.21202	0.807167	1.64674	0.085525	0.0386854	0.0737803	1	-0.378514	-0.764055	-0.378514	1	-0.180005	-0.764055	-0.180005	1	11.6788	0.00693231	5.96277e-07
ENSG00000157224	CLDN12	279	1.23426	1.32359	0.848782	0.0829913	0.054445	0.0244574	1	0.027791	-0.519806	0.027791	1	-0.703017	-0.519806	-0.703017	1	8.41315	0.00255416	4.20167e-09
ENSG00000184113	CLDN5	35	1.06113	1.12123	3.63851	0.137949	0.0994197	0.376589	1	0.135931	-0.790348	0.135931	1	-0.579884	-0.790348	-0.579884	1	12.65	0.330312	0.115802
ENSG00000184697	CLDN6	283	0.939915	1.4554	0.552952	0.0650302	0.0662481	0.0155358	1	-0.0711529	-0.210574	-0.0711529	1	-0.755028	-0.210574	-0.755028	1	10.1424	0.178151	2.02606e-11
ENSG00000181885	CLDN7	251	1.80305	2.53531	0.495288	0.197625	0.199129	0.0236171	1	-0.154459	-0.362603	-0.154459	1	-0.71402	-0.362603	-0.71402	1	18.6517	3.2453e-05	1.5199e-13
ENSG00000080822	CLDND1	59	1.18826	0.950667	0.597609	0.114349	0.0692343	0.0401442	1	0.113192	-0.696927	0.113192	1	-0.679924	-0.696927	-0.679924	1	10.0256	0.052649	0.239542
ENSG00000160318	CLDND2	24	1.11537	1.44221	2.21804	0.136612	0.170646	0.164037	1	-0.176551	-0.638196	-0.176551	1	-0.458218	-0.638196	-0.458218	1	9.54857	0.203949	0.00851738
ENSG00000105472	CLEC11A	97	1.1174	1.37457	1.16281	0.0891687	0.0726397	0.0428391	1	-0.0163577	-0.428494	-0.0163577	1	-0.695581	-0.428494	-0.695581	1	6.49159	0.0955837	6.95065e-07
ENSG00000038532	CLEC16A	295	0.873704	1.04115	1.78043	0.041445	0.0323379	0.0508647	1	0.0773803	-0.763082	0.0773803	1	-0.558747	-0.763082	-0.558747	1	6.19573	0.00126002	0.102122
ENSG00000069493	CLEC2D	282	1.04224	1.05999	1.99279	0.0478931	0.0361304	0.055967	1	-0.110837	-0.700611	-0.110837	1	-0.470142	-0.700611	-0.470142	1	6.90694	0.189284	0.0489847
ENSG00000153132	CLGN	153	1.07458	0.743466	1.86552	0.0547443	0.0355897	0.0640758	1	-0.0252756	-0.589082	-0.0252756	1	-0.633968	-0.589082	-0.633968	1	6.75378	0.0875593	1.29277e-11
ENSG00000162994	CLHC1	320	1.00983	0.981376	2.38139	0.0394518	0.0321718	0.0603216	1	-0.056392	-0.653315	-0.056392	1	-0.552962	-0.653315	-0.552962	1	6.88698	0.401708	0.281539
ENSG00000169504	CLIC4	240	0.953927	1.15713	0.643341	0.0474307	0.0428534	0.0169363	1	0.0468178	-0.519832	0.0468178	1	-0.68663	-0.519832	-0.68663	1	7.46363	0.166178	0.000151608
ENSG00000113282	CLINT1	272	0.928284	1.21135	0.682115	0.0478573	0.0351345	0.0127919	1	-0.0711605	-0.430175	-0.0711605	1	-0.668172	-0.430175	-0.668172	1	4.65434	0.0675821	2.91975e-09
ENSG00000130779	CLIP1	275	0.987012	1.01026	1.16313	0.0438318	0.0290013	0.0239982	1	-0.104627	-0.574254	-0.104627	1	-0.571812	-0.574254	-0.571812	1	4.94868	0.383611	0.36192
ENSG00000105270	CLIP3	75	1.16324	1.37251	1.52531	0.153344	0.154338	0.109863	1	-0.312765	-0.583529	-0.312765	1	-0.400359	-0.583529	-0.400359	1	18.4081	0.145317	0.00917088
ENSG00000013441	CLK1	65	1.06333	0.803665	1.15794	0.102482	0.0621768	0.0554018	1	-0.167471	-0.419045	-0.167471	1	-0.650191	-0.419045	-0.650191	1	6.40005	0.269426	0.00122828
ENSG00000179335	CLK3	17	0.757468	1.00029	1.17503	0.130903	0.142692	0.121995	1	-0.0863422	-0.775922	-0.0863422	1	-0.389298	-0.775922	-0.389298	1	7.55229	0.042556	0.499209
ENSG00000113240	CLK4	125	1.08396	1.2826	1.20806	0.0581147	0.0484444	0.0393595	1	-0.0927297	-0.725748	-0.0927297	1	-0.455665	-0.725748	-0.455665	1	5.22087	0.0755478	2.28171e-08
ENSG00000166250	CLMP	241	1.07193	0.693677	2.23933	0.10354	0.0336117	0.107926	1	-0.211807	-0.794432	-0.211807	1	-0.247861	-0.794432	-0.247861	1	16.0569	0.243957	1.6982e-17
ENSG00000188603	CLN3	27	0.876958	1.42393	0.920319	0.154006	0.101848	0.0510352	1	0.10726	-0.529863	0.10726	1	-0.766643	-0.529863	-0.766643	1	2.78137	0.216079	0.000174651
ENSG00000102805	CLN5	86	1.05113	1.26645	1.4839	0.0521242	0.0588802	0.0535998	1	0.138486	-0.592609	0.138486	1	-0.717214	-0.592609	-0.717214	1	4.07444	0.16472	9.9672e-06
ENSG00000128973	CLN6	258	1.10122	1.39634	0.977359	0.0416435	0.0473603	0.0226193	1	-0.0802145	-0.483302	-0.0802145	1	-0.656091	-0.483302	-0.656091	1	5.84842	0.00788384	1.93957e-15
ENSG00000182372	CLN8	256	0.953033	0.959045	1.22736	0.0465674	0.0268476	0.0307796	1	0.0315586	-0.710516	0.0315586	1	-0.564904	-0.710516	-0.564904	1	4.76671	0.157072	0.0641965
ENSG00000074201	CLNS1A	217	1.00211	1.23701	0.517625	0.0524071	0.04798	0.0159688	1	0.0438321	-0.681121	0.0438321	1	-0.602173	-0.681121	-0.602173	1	7.0779	0.483999	7.87802e-07
ENSG00000134852	CLOCK	331	1.01785	1.21099	1.59573	0.0383291	0.0317251	0.0343673	1	-0.0436414	-0.686029	-0.0436414	1	-0.541012	-0.686029	-0.541012	1	4.55317	0.32085	6.11007e-11
ENSG00000172409	CLP1	40	1.01486	1.51763	0.842469	0.0964275	0.0987929	0.0491914	1	0.193337	-0.717641	0.193337	1	-0.659572	-0.717641	-0.659572	1	7.33414	0.439199	3.35743e-06
ENSG00000162129	CLPB	26	0.943718	1.04416	1.62931	0.113818	0.100649	0.0850306	1	-0.397124	-0.316888	-0.397124	1	-0.49166	-0.316888	-0.49166	1	6.94755	0.312825	0.33245
ENSG00000125656	CLPP	65	0.991235	1.057	0.660971	0.0539584	0.0569501	0.0312763	1	0.110869	-0.726242	0.110869	1	-0.590567	-0.726242	-0.590567	1	5.82378	0.435747	0.160371
ENSG00000104853	CLPTM1	259	1.19441	1.11047	0.711991	0.0789624	0.0378657	0.0153333	1	-0.0247859	-0.357795	-0.0247859	1	-0.717672	-0.357795	-0.717672	1	5.41383	0.0072381	0.00192132
ENSG00000049656	CLPTM1L	62	1.12627	1.54125	1.00823	0.144339	0.131673	0.0646524	1	-0.0735088	-0.484301	-0.0735088	1	-0.680834	-0.484301	-0.680834	1	11.4314	0.192617	6.18513e-05
ENSG00000166855	CLPX	34	1.04924	1.10685	1.03288	0.0555416	0.063371	0.0442418	1	0.0485138	-0.587571	0.0485138	1	-0.662127	-0.587571	-0.662127	1	2.81787	0.191083	0.0509149
ENSG00000092853	CLSPN	116	1.02467	1.53629	0.715332	0.0556834	0.0652558	0.0206109	1	-0.0158766	-0.365678	-0.0158766	1	-0.742627	-0.365678	-0.742627	1	4.68839	0.329297	1.92049e-13
ENSG00000171603	CLSTN1	120	1.1124	1.15425	0.997003	0.0603432	0.0629091	0.0379653	1	0.00147743	-0.599527	0.00147743	1	-0.61368	-0.599527	-0.61368	1	7.46917	0.0325091	0.00784428
ENSG00000139182	CLSTN3	100	1.23221	1.17549	1.58093	0.100829	0.0865121	0.0865223	1	-0.0519568	-0.519532	-0.0519568	1	-0.697052	-0.519532	-0.697052	1	11.5769	0.0117063	0.0226238
ENSG00000122705	CLTA	240	1.15277	1.16004	0.424819	0.0588423	0.0436355	0.0120014	1	-0.0147	-0.598892	-0.0147	1	-0.618114	-0.598892	-0.618114	1	7.33148	0.00500576	0.000151072
ENSG00000175416	CLTB	176	0.919254	0.840493	1.30512	0.0719533	0.043655	0.0428343	1	0.0742303	-0.462782	0.0742303	1	-0.685132	-0.462782	-0.685132	1	8.87075	0.131665	0.000171166
ENSG00000141367	CLTC	165	1.03591	1.13129	0.663202	0.0601039	0.045539	0.0234063	1	-0.0237607	-0.716855	-0.0237607	1	-0.528184	-0.716855	-0.528184	1	7.00486	0.27553	0.00223674
ENSG00000120885	CLU	215	1.17528	2.30215	0.640034	0.0675738	0.0974113	0.0191494	1	-0.0182958	-0.380425	-0.0182958	1	-0.740779	-0.380425	-0.740779	1	7.97652	0.00507445	2.89737e-30
ENSG00000103351	CLUAP1	114	1.0233	1.03676	1.37825	0.0642917	0.04954	0.049246	1	-0.0789584	-0.591755	-0.0789584	1	-0.595173	-0.591755	-0.595173	1	5.69582	0.358858	0.229825
ENSG00000132361	CLUH	126	0.927354	1.36419	1.66697	0.0782676	0.119581	0.0833289	1	-0.16043	-0.429209	-0.16043	1	-0.637239	-0.429209	-0.637239	1	15.4037	0.177568	0.00142112
ENSG00000131797	CLUHP3	130	1.03768	1.23195	1.74792	0.0471351	0.0514048	0.0500152	1	-0.124829	-0.565053	-0.124829	1	-0.572165	-0.565053	-0.572165	1	4.96085	0.212761	7.21667e-06
ENSG00000125246	CLYBL	246	1.1388	1.28101	1.56917	0.0645233	0.041807	0.0458137	1	-0.0833143	-0.743085	-0.0833143	1	-0.440515	-0.743085	-0.440515	1	6.70932	0.0162247	6.35461e-11
ENSG00000111726	CMAS	165	1.15	1.37322	0.605792	0.0719688	0.060472	0.0180044	1	0.0546743	-0.414197	0.0546743	1	-0.759047	-0.414197	-0.759047	1	6.03999	0.0193553	2.60909e-09
ENSG00000164237	CMBL	205	1.11594	1.94693	1.02775	0.0617002	0.0796606	0.0306704	1	-0.0544571	-0.518394	-0.0544571	1	-0.626622	-0.518394	-0.626622	1	8.09938	0.0308357	2.36865e-25
ENSG00000187118	CMC1	177	1.07665	1.10289	0.726337	0.0694313	0.0390449	0.0249647	1	-0.0354718	-0.781583	-0.0354718	1	-0.455126	-0.781583	-0.455126	1	5.77492	0.135561	0.00458462
ENSG00000103121	CMC2	279	1.00205	1.12955	0.632983	0.0333405	0.0362397	0.0145032	1	-0.0881239	-0.557251	-0.0881239	1	-0.598547	-0.557251	-0.598547	1	5.95509	0.475453	0.000206861
ENSG00000162368	CMPK1	308	0.994124	1.01161	0.813477	0.0611413	0.030066	0.0155207	1	-0.0567543	-0.434631	-0.0567543	1	-0.677165	-0.434631	-0.677165	1	4.74092	0.46175	0.349801
ENSG00000184220	CMSS1	343	1.10098	1.39008	0.559252	0.0453535	0.0409818	0.0141544	1	-0.0293248	-0.709872	-0.0293248	1	-0.541249	-0.709872	-0.541249	1	5.68899	0.0133185	1.68869e-19
ENSG00000140931	CMTM3	209	1.17139	0.957643	1.21352	0.0716467	0.0469804	0.037102	1	-0.194919	-0.409741	-0.194919	1	-0.615987	-0.409741	-0.615987	1	8.70638	0.00882284	0.184165
ENSG00000183723	CMTM4	45	1.17369	1.46907	1.29385	0.140667	0.154721	0.126193	1	-0.140818	-0.762964	-0.140818	1	-0.408172	-0.762964	-0.408172	1	13.5092	0.111892	0.00207718
ENSG00000091317	CMTM6	238	1.07218	1.05516	0.675786	0.0445098	0.0369381	0.0167783	1	0.0210269	-0.544975	0.0210269	1	-0.656217	-0.544975	-0.656217	1	5.27475	0.0531193	0.0683383
ENSG00000153551	CMTM7	224	0.911382	2.39388	0.805827	0.0587548	0.0957001	0.0242896	1	-0.0179567	-0.513966	-0.0179567	1	-0.691752	-0.513966	-0.691752	1	6.8669	0.0664568	1.9449e-34
ENSG00000170293	CMTM8	131	1.1587	1.63087	1.50543	0.115059	0.106153	0.0939023	1	-0.324514	-0.80277	-0.324514	1	-0.190195	-0.80277	-0.190195	1	12.7406	0.0851004	1.24339e-08
ENSG00000137200	CMTR1	177	0.903996	1.15936	1.26673	0.0613845	0.0528555	0.0397788	1	0.0400301	-0.500279	0.0400301	1	-0.705336	-0.500279	-0.705336	1	7.53921	0.0598203	0.0014771
ENSG00000180917	CMTR2	212	1.07388	1.14032	1.39727	0.0529706	0.0394342	0.033834	1	-0.101159	-0.523525	-0.101159	1	-0.609943	-0.523525	-0.609943	1	6.16692	0.0822931	0.000230871
ENSG00000169714	CNBP	32	0.806635	1.20234	0.470838	0.0827388	0.135288	0.0344811	1	0.241286	-0.646258	0.241286	1	-0.710081	-0.646258	-0.710081	1	6.36584	0.0132748	0.0727791
ENSG00000133313	CNDP2	336	1.05128	1.1434	0.532303	0.0409637	0.0335385	0.0103548	1	-0.135519	-0.439835	-0.135519	1	-0.635106	-0.439835	-0.635106	1	5.70169	0.105767	1.24533e-05
ENSG00000205423	CNEP1R1	54	1.07301	1.13887	1.0956	0.13486	0.0994801	0.0555099	1	-0.241503	-0.445393	-0.241503	1	-0.557984	-0.445393	-0.557984	1	7.78611	0.295297	0.084386
ENSG00000100528	CNIH1	135	1.11269	1.31871	0.539556	0.186717	0.0637816	0.0152795	1	-0.237782	-0.312929	-0.237782	1	-0.65787	-0.312929	-0.65787	1	4.34484	0.273592	9.06571e-07
ENSG00000143786	CNIH3	204	1.10506	0.883197	1.59043	0.0622476	0.0297354	0.0446239	1	-0.0753482	-0.732292	-0.0753482	1	-0.43894	-0.732292	-0.43894	1	5.97563	0.0465022	5.88415e-05
ENSG00000143771	CNIH4	196	1.00575	1.29252	0.517253	0.0411583	0.0507825	0.0146094	1	-0.0516964	-0.586284	-0.0516964	1	-0.587164	-0.586284	-0.587164	1	7.26289	0.444485	1.63471e-08
ENSG00000142675	CNKSR1	101	0.965693	1.15777	1.71496	0.0697222	0.0650442	0.0673746	1	-0.190948	-0.529239	-0.190948	1	-0.53002	-0.529239	-0.53002	1	9.16037	0.31189	0.00855743
ENSG00000153721	CNKSR3	299	1.06785	0.906755	1.93532	0.1074	0.0558694	0.101224	1	0.022449	-0.755408	0.022449	1	-0.566852	-0.755408	-0.566852	1	15.0542	0.264019	0.048089
ENSG00000130176	CNN1	13	1.0595	0.987453	1.60315	0.578171	0.166558	0.263279	1	-0.0526818	-0.635968	-0.0526818	1	-0.560092	-0.635968	-0.560092	1	10.5161	0.460032	0.470719
ENSG00000064666	CNN2	350	0.860284	1.08871	0.524448	0.0769206	0.0316214	0.0104897	1	0.0853276	-0.504342	0.0853276	1	-0.710056	-0.504342	-0.710056	1	5.46311	0.035088	0.00265384
ENSG00000117519	CNN3	309	0.912565	1.06	0.490188	0.0496096	0.0324986	0.0099853	1	-0.074654	-0.455483	-0.074654	1	-0.654994	-0.455483	-0.654994	1	5.63164	0.0394941	0.0329111
ENSG00000168763	CNNM3	41	1.20545	1.4368	1.64224	0.107645	0.142919	0.124004	1	0.114949	-0.669914	0.114949	1	-0.632118	-0.669914	-0.632118	1	9.89982	0.0319454	0.00204351
ENSG00000125107	CNOT1	347	1.15122	1.26011	0.851002	0.04051	0.0381571	0.0204637	1	0.0242675	-0.662236	0.0242675	1	-0.603645	-0.662236	-0.603645	1	5.81749	0.000110705	2.0922e-11
ENSG00000182973	CNOT10	96	1.0951	1.24629	0.710616	0.0885418	0.0630639	0.0314782	1	-0.0107431	-0.721852	-0.0107431	1	-0.538739	-0.721852	-0.538739	1	6.97346	0.14278	8.90489e-05
ENSG00000158435	CNOT11	59	1.09478	1.44084	1.21695	0.0877198	0.10319	0.068243	1	0.20641	-0.70231	0.20641	1	-0.667845	-0.70231	-0.667845	1	8.62224	0.14228	3.78953e-05
ENSG00000111596	CNOT2	370	0.993013	1.14935	0.643802	0.0373903	0.0288319	0.015993	1	-0.0408256	-0.795497	-0.0408256	1	-0.44052	-0.795497	-0.44052	1	4.54659	0.425932	1.83349e-07
ENSG00000080802	CNOT4	294	1.0677	1.34434	0.960417	0.0443496	0.0393934	0.0226978	1	-0.00672782	-0.667088	-0.00672782	1	-0.582738	-0.667088	-0.582738	1	5.33066	0.0639877	9.37142e-17
ENSG00000113300	CNOT6	211	1.17086	1.28216	1.02507	0.0706451	0.0566982	0.0365748	1	-0.102844	-0.662121	-0.102844	1	-0.524562	-0.662121	-0.524562	1	8.9243	0.00822023	6.7778e-07
ENSG00000138767	CNOT6L	42	0.79198	1.56656	1.60963	0.149647	0.191197	0.159927	1	-0.134657	-0.642673	-0.134657	1	-0.516833	-0.642673	-0.516833	1	14.8669	0.0861955	0.00258315
ENSG00000198791	CNOT7	293	1.1978	1.10441	0.520257	0.068843	0.0380937	0.0112384	1	-0.0692281	-0.359797	-0.0692281	1	-0.707473	-0.359797	-0.707473	1	6.03124	0.00218221	0.00325311
ENSG00000155508	CNOT8	82	0.934752	1.20169	0.753119	0.0870829	0.0863137	0.035008	1	0.0622224	-0.431489	0.0622224	1	-0.750676	-0.431489	-0.750676	1	7.17709	0.22796	0.010994
ENSG00000115649	CNPPD1	266	1.07046	1.15016	1.02238	0.0460563	0.0417676	0.0245417	1	-0.0637739	-0.435569	-0.0637739	1	-0.670294	-0.435569	-0.670294	1	6.65829	0.0636285	0.000193534
ENSG00000257727	CNPY2	93	1.12607	1.19729	0.453953	0.0948179	0.0712557	0.019844	1	-0.0699343	-0.642446	-0.0699343	1	-0.526988	-0.642446	-0.526988	1	7.91469	0.093507	0.00341646
ENSG00000137161	CNPY3	261	1.08667	1.30016	0.60962	0.043501	0.0394454	0.0121786	1	-0.0760122	-0.374752	-0.0760122	1	-0.698832	-0.374752	-0.698832	1	5.08495	0.023691	2.58283e-13
ENSG00000166997	CNPY4	14	0.82119	0.838627	1.90282	0.103075	0.0741087	0.146065	1	-0.0342795	-0.830441	-0.0342795	1	-0.351572	-0.830441	-0.351572	1	2.64022	0.055339	0.0260451
ENSG00000162852	CNST	307	1.09579	1.34886	1.2882	0.0494809	0.0485547	0.035283	1	0.0210842	-0.627295	0.0210842	1	-0.62959	-0.627295	-0.62959	1	7.85131	0.0269015	2.61041e-12
ENSG00000122756	CNTFR	108	1.38692	1.31291	1.40077	0.109661	0.124937	0.0941666	1	-0.2086	-0.326013	-0.2086	1	-0.768754	-0.326013	-0.768754	1	12.2824	0.000310908	0.0068992
ENSG00000044459	CNTLN	292	1.05979	1.56568	1.0047	0.0498028	0.0433475	0.0250993	1	0.0349671	-0.731694	0.0349671	1	-0.552384	-0.731694	-0.552384	1	5.28449	0.115475	3.23584e-31
ENSG00000174469	CNTNAP2	404	1.03022	0.616173	0.804913	0.0557813	0.0187483	0.0203262	1	0.0737592	-0.76186	0.0737592	1	-0.536123	-0.76186	-0.536123	1	6.23665	0.29416	1.38294e-64
ENSG00000106714	CNTNAP3	38	1.03473	0.921839	2.37323	0.125928	0.0744202	0.234065	1	0.118308	-0.797615	0.118308	1	-0.565885	-0.797615	-0.565885	1	12.5672	0.392153	0.150397
ENSG00000119397	CNTRL	307	1.06971	0.875829	1.29953	0.0414246	0.0241093	0.0248655	1	-0.1077	-0.533944	-0.1077	1	-0.582721	-0.533944	-0.582721	1	5.00391	0.046727	2.34124e-07
ENSG00000170037	CNTROB	246	1.04691	0.889703	1.78789	0.0361655	0.0289301	0.0454405	1	0.161287	-0.664657	0.161287	1	-0.680498	-0.664657	-0.680498	1	5.60124	0.0979305	8.72099e-05
ENSG00000106603	COA1	396	1.01322	1.24679	0.52283	0.0458766	0.0360086	0.011477	1	-0.0174446	-0.601751	-0.0174446	1	-0.616519	-0.601751	-0.616519	1	6.10233	0.386701	1.39699e-11
ENSG00000181924	COA4	201	1.21903	1.39217	0.512986	0.0603188	0.0524427	0.0137736	1	0.0809171	-0.538259	0.0809171	1	-0.705064	-0.538259	-0.705064	1	5.5492	0.000179638	1.19599e-12
ENSG00000183513	COA5	180	1.07097	1.12063	0.834237	0.0417497	0.0394006	0.0193582	1	0.0235632	-0.464455	0.0235632	1	-0.700199	-0.464455	-0.700199	1	4.48362	0.0454563	0.00127236
ENSG00000168275	COA6	183	1.06844	1.35657	0.645659	0.0526805	0.051476	0.0170239	1	-0.0821398	-0.478993	-0.0821398	1	-0.647789	-0.478993	-0.647789	1	5.35902	0.0977918	3.68118e-11
ENSG00000162377	COA7	204	1.02003	1.5885	0.829017	0.0531113	0.0672829	0.0252243	1	-0.0556024	-0.383195	-0.0556024	1	-0.706622	-0.383195	-0.706622	1	7.7627	0.353209	4.42377e-16
ENSG00000068120	COASY	253	1.07414	1.06112	0.712945	0.0734097	0.0352284	0.0150864	1	-0.0494974	-0.302497	-0.0494974	1	-0.720698	-0.302497	-0.720698	1	5.84913	0.156744	0.0419952
ENSG00000082438	COBLL1	116	0.951741	0.655811	3.35594	0.0879591	0.0366221	0.173961	1	-0.145039	-0.686977	-0.145039	1	-0.4749	-0.686977	-0.4749	1	12.0394	0.292164	3.7646e-16
ENSG00000100473	COCH	313	1.07794	0.906445	1.36798	0.0611235	0.0352561	0.0382537	1	0.0491756	-0.593262	0.0491756	1	-0.665223	-0.593262	-0.665223	1	8.24704	0.10161	0.00418753
ENSG00000166685	COG1	262	1.07624	1.12966	1.23183	0.0495855	0.0376446	0.0290092	1	-0.0771723	-0.494937	-0.0771723	1	-0.637923	-0.494937	-0.637923	1	6.01823	0.062688	0.000333883
ENSG00000135775	COG2	246	0.918197	1.46741	0.918767	0.0430774	0.046322	0.0204103	1	-0.00918383	-0.53304	-0.00918383	1	-0.661766	-0.53304	-0.661766	1	5.17913	0.0293754	1.59464e-20
ENSG00000136152	COG3	214	0.920033	1.11339	1.86417	0.0551758	0.0453079	0.0545826	1	-0.163227	-0.569423	-0.163227	1	-0.554762	-0.569423	-0.554762	1	7.82781	0.0743678	0.00654211
ENSG00000103051	COG4	280	1.07143	1.10409	0.792473	0.0469837	0.0333929	0.0161247	1	0.0453734	-0.49132	0.0453734	1	-0.696972	-0.49132	-0.696972	1	4.84967	0.0647777	0.00100889
ENSG00000164597	COG5	317	1.02956	1.12791	1.2991	0.0391368	0.0328852	0.028663	1	-0.0445597	-0.625932	-0.0445597	1	-0.575098	-0.625932	-0.575098	1	5.53744	0.225302	6.13106e-05
ENSG00000133103	COG6	273	1.07777	1.04891	1.25712	0.0446387	0.0340577	0.0282801	1	-0.159024	-0.529438	-0.159024	1	-0.56946	-0.529438	-0.56946	1	5.95622	0.0412997	0.0760631
ENSG00000168434	COG7	157	1.03899	1.17392	1.15426	0.0571674	0.0479818	0.0333457	1	-0.0156788	-0.551672	-0.0156788	1	-0.634475	-0.551672	-0.634475	1	5.65906	0.248112	0.000196249
ENSG00000213380	COG8	276	0.966819	1.32205	0.783702	0.0309296	0.0414446	0.0177088	1	0.0790831	-0.554314	0.0790831	1	-0.698766	-0.554314	-0.698766	1	5.40943	0.142157	7.96544e-14
ENSG00000121058	COIL	148	1.07387	1.34838	0.868103	0.0880505	0.0549986	0.0246685	1	-0.0312377	-0.519806	-0.0312377	1	-0.640788	-0.519806	-0.640788	1	5.08957	0.201434	1.41171e-09
ENSG00000060718	COL11A1	114	1.13604	1.0117	2.69078	0.128953	0.0603295	0.149209	1	-0.0778205	-0.722249	-0.0778205	1	-0.468966	-0.722249	-0.468966	1	13.9733	0.146874	0.423272
ENSG00000197467	COL13A1	291	1.28172	0.4881	1.61307	0.158496	0.0351593	0.0987894	1	0.0838514	-0.771099	0.0838514	1	-0.603183	-0.771099	-0.603183	1	16.7511	0.038273	1.14501e-36
ENSG00000182871	COL18A1	365	0.957833	1.30132	1.05985	0.0439305	0.0463434	0.0295652	1	0.103802	-0.633442	0.103802	1	-0.667043	-0.633442	-0.667043	1	8.89283	0.168885	1.31758e-10
ENSG00000108821	COL1A1	60	1.15895	1.32968	1.38054	0.173481	0.143907	0.132697	1	-0.236738	-0.654373	-0.236738	1	-0.370202	-0.654373	-0.370202	1	27.4323	0.181694	0.012842
ENSG00000164692	COL1A2	335	1.18092	1.18009	1.07124	0.0615222	0.0451431	0.0283195	1	-0.0509095	-0.484987	-0.0509095	1	-0.673315	-0.484987	-0.673315	1	8.864	0.00175212	4.0785e-05
ENSG00000050767	COL23A1	254	1.04519	0.550136	3.01105	0.101454	0.0240009	0.139697	1	-0.0610962	-0.808711	-0.0610962	1	-0.378526	-0.808711	-0.378526	1	12.7835	0.328185	6.41052e-50
ENSG00000160963	COL26A1	358	1.24594	1.5387	1.05804	0.0746032	0.0544939	0.030913	1	0.0800591	-0.645716	0.0800591	1	-0.639333	-0.645716	-0.639333	1	9.70762	0.000538608	8.11967e-21
ENSG00000196739	COL27A1	272	1.18188	0.675346	2.30626	0.0982893	0.0317999	0.102955	1	-0.00948607	-0.783847	-0.00948607	1	-0.486861	-0.783847	-0.486861	1	11.6104	0.0326728	3.38518e-21
ENSG00000139219	COL2A1	192	1.18187	0.533673	3.15059	0.100338	0.0294198	0.148563	1	0.106766	-0.695925	0.106766	1	-0.587291	-0.695925	-0.587291	1	17.3329	0.0357419	7.55877e-37
ENSG00000187498	COL4A1	370	1.16123	0.944834	1.1773	0.0749183	0.0298156	0.0290047	1	0.0396239	-0.633296	0.0396239	1	-0.600008	-0.633296	-0.600008	1	8.14422	0.0160204	0.0325415
ENSG00000134871	COL4A2	394	1.05058	0.881586	1.22795	0.065763	0.0298655	0.0341936	1	0.083074	-0.694181	0.083074	1	-0.594885	-0.694181	-0.594885	1	8.90147	0.221145	4.36536e-05
ENSG00000113163	COL4A3BP	224	0.992193	1.07718	0.959062	0.0321029	0.0304016	0.0207992	1	-0.0528014	-0.593464	-0.0528014	1	-0.589621	-0.593464	-0.589621	1	4.51582	0.404041	0.00590803
ENSG00000130635	COL5A1	266	0.92612	0.46154	2.14662	0.091054	0.0380102	0.12774	1	0.0464525	-0.608082	0.0464525	1	-0.710276	-0.608082	-0.710276	1	20.2348	0.208938	1.53667e-34
ENSG00000204262	COL5A2	259	0.831407	0.464392	2.16398	0.0393378	0.0178914	0.0607553	1	-0.200687	-0.541975	-0.200687	1	-0.534473	-0.541975	-0.534473	1	7.90799	1.2902e-05	6.75245e-86
ENSG00000142156	COL6A1	352	1.10907	0.665941	1.03537	0.0695996	0.0297853	0.0296548	1	0.0799718	-0.553812	0.0799718	1	-0.701834	-0.553812	-0.701834	1	9.70623	0.0589921	1.94055e-25
ENSG00000142173	COL6A2	357	1.10784	0.583887	1.56035	0.0567589	0.0262674	0.0498609	1	0.104267	-0.68704	0.104267	1	-0.624071	-0.68704	-0.624071	1	10.4514	0.0291234	2.11189e-43
ENSG00000228252	COL6A4P2	69	0.96063	0.457105	4.76805	0.0745105	0.0459253	0.447909	1	0.0702339	-0.478136	0.0702339	1	-0.863177	-0.478136	-0.863177	1	7.76533	0.299505	2.99097e-18
ENSG00000112280	COL9A1	185	1.13868	1.43608	1.56338	0.0806905	0.0617269	0.0522773	1	-0.103258	-0.584443	-0.103258	1	-0.557857	-0.584443	-0.557857	1	9.6011	0.0436838	1.65184e-11
ENSG00000049089	COL9A2	123	0.926488	0.722072	2.13774	0.0617137	0.0551756	0.126712	1	-0.0361505	-0.358031	-0.0361505	1	-0.84299	-0.358031	-0.84299	1	8.32259	0.117966	8.43032e-07
ENSG00000092758	COL9A3	159	1.0786	0.976526	1.74682	0.120233	0.064517	0.0872518	1	-0.146774	-0.543925	-0.146774	1	-0.537088	-0.543925	-0.537088	1	20.1821	0.257117	0.358234
ENSG00000158270	COLEC12	249	0.874354	0.337184	3.42995	0.0800276	0.0148484	0.149273	1	0.0347748	-0.78986	0.0347748	1	-0.509118	-0.78986	-0.509118	1	9.57372	0.0588458	2.93274e-120
ENSG00000130309	COLGALT1	338	1.00352	0.984925	0.737513	0.0700582	0.0298549	0.0152209	1	0.0233962	-0.512195	0.0233962	1	-0.670894	-0.512195	-0.670894	1	5.47636	0.479968	0.306969
ENSG00000173163	COMMD1	212	1.05387	1.29843	0.703397	0.0478979	0.0404774	0.016571	1	-0.0957089	-0.558289	-0.0957089	1	-0.599463	-0.558289	-0.599463	1	4.99695	0.13101	1.92123e-12
ENSG00000145781	COMMD10	309	0.933051	1.51872	0.678398	0.0366956	0.0510133	0.0181386	1	0.0989367	-0.631626	0.0989367	1	-0.67738	-0.631626	-0.67738	1	7.0642	0.0345302	2.04271e-21
ENSG00000114744	COMMD2	306	0.999444	1.233	0.682483	0.0323325	0.0355063	0.0134255	1	0.0219737	-0.408597	0.0219737	1	-0.730557	-0.408597	-0.730557	1	4.9135	0.49315	1.14649e-10
ENSG00000148444	COMMD3	12	0.844706	0.599177	1.99493	0.264562	0.171898	0.592972	1	-0.115542	-0.917213	-0.115542	1	-0.218878	-0.917213	-0.218878	1	9.50526	0.285822	0.0223094
ENSG00000140365	COMMD4	99	1.09573	1.32583	0.519431	0.0714665	0.0666719	0.019485	1	-0.282247	-0.661744	-0.282247	1	-0.386828	-0.661744	-0.386828	1	6.33853	0.0917739	2.04783e-06
ENSG00000170619	COMMD5	335	0.927799	1.34754	0.797279	0.0379623	0.0391823	0.01562	1	-0.0489126	-0.425781	-0.0489126	1	-0.694368	-0.425781	-0.694368	1	5.46597	0.0290236	2.30154e-17
ENSG00000188243	COMMD6	210	1.00457	1.18239	0.549939	0.0608674	0.0486838	0.015887	1	-0.0120902	-0.55517	-0.0120902	1	-0.645478	-0.55517	-0.645478	1	7.48417	0.470113	0.00011629
ENSG00000149600	COMMD7	251	1.12119	1.21152	0.77784	0.042365	0.0380517	0.0176777	1	-0.0791073	-0.523632	-0.0791073	1	-0.631456	-0.523632	-0.631456	1	5.51698	0.00229381	3.50392e-08
ENSG00000110442	COMMD9	33	0.903079	1.49666	0.697314	0.108525	0.133397	0.0449129	1	-0.139441	-0.560598	-0.139441	1	-0.606874	-0.560598	-0.606874	1	8.10653	0.189463	0.000406079
ENSG00000093010	COMT	291	1.31215	1.14788	0.868649	0.0619257	0.0475943	0.0257896	1	0.0354665	-0.523926	0.0354665	1	-0.671552	-0.523926	-0.671552	1	10.7009	4.10646e-07	0.00103886
ENSG00000122218	COPA	299	1.04362	0.967958	0.73518	0.0319076	0.0321344	0.0174764	1	-0.134138	-0.570523	-0.134138	1	-0.565443	-0.570523	-0.565443	1	6.29832	0.0863409	0.159758
ENSG00000129083	COPB1	187	1.10078	1.04521	0.649564	0.0618073	0.0352304	0.0156512	1	-0.0410907	-0.545452	-0.0410907	1	-0.627081	-0.545452	-0.627081	1	4.83724	0.0523538	0.100523
ENSG00000184432	COPB2	226	1.08274	1.01389	0.593336	0.0572832	0.0349846	0.0149572	1	-0.0749948	-0.564162	-0.0749948	1	-0.597071	-0.564162	-0.597071	1	6.44722	0.0750136	0.345853
ENSG00000105669	COPE	275	1.24523	1.02143	0.454101	0.172413	0.0422098	0.0113226	1	-0.164266	-0.279394	-0.164266	1	-0.685075	-0.279394	-0.685075	1	8.65772	0.0780368	0.306076
ENSG00000181789	COPG1	58	1.19207	0.962412	0.777459	0.128943	0.0663921	0.034262	1	-0.12321	-0.327027	-0.12321	1	-0.69969	-0.327027	-0.69969	1	4.47325	0.0710275	0.286798
ENSG00000172301	COPRS	57	0.839405	1.29696	1.10511	0.249015	0.108137	0.0594826	1	-0.0984293	-0.556876	-0.0984293	1	-0.580694	-0.556876	-0.580694	1	8.1075	0.260854	0.00408751
ENSG00000166200	COPS2	176	1.10182	1.26817	0.749353	0.0570337	0.0446038	0.0179984	1	-0.0173301	-0.47752	-0.0173301	1	-0.680839	-0.47752	-0.680839	1	4.7155	0.0379925	5.28593e-09
ENSG00000141030	COPS3	216	1.01037	1.30632	0.534051	0.061596	0.0513455	0.0134919	1	-0.0500519	-0.345259	-0.0500519	1	-0.733201	-0.345259	-0.733201	1	6.28195	0.433211	5.0153e-09
ENSG00000121022	COPS5	30	1.07231	1.42452	0.50327	0.0845715	0.142124	0.0342821	1	-0.16413	-0.32906	-0.16413	1	-0.738591	-0.32906	-0.738591	1	6.08875	0.200026	0.00296598
ENSG00000168090	COPS6	47	0.995027	1.16261	0.477088	0.203102	0.114312	0.0358029	1	-0.125312	-0.407671	-0.125312	1	-0.697781	-0.407671	-0.697781	1	11.1982	0.490289	0.0809663
ENSG00000111652	COPS7A	242	0.979191	1.19657	0.815324	0.0419504	0.0388616	0.0168065	1	-0.0476202	-0.372751	-0.0476202	1	-0.70774	-0.372751	-0.70774	1	4.98459	0.310165	4.2173e-07
ENSG00000144524	COPS7B	182	1.01225	1.19115	0.750223	0.0954625	0.0498209	0.0198922	1	-0.00472272	-0.415051	-0.00472272	1	-0.710516	-0.415051	-0.710516	1	5.41434	0.449	8.6319e-05
ENSG00000198612	COPS8	92	0.988159	1.1817	0.566358	0.0658158	0.071354	0.0218892	1	0.190731	-0.495298	0.190731	1	-0.745618	-0.495298	-0.745618	1	6.00602	0.428815	0.00629948
ENSG00000111481	COPZ1	54	0.916922	1.00479	0.581092	0.0842538	0.0953179	0.0343396	1	-0.026679	-0.472153	-0.026679	1	-0.635689	-0.472153	-0.635689	1	9.00691	0.164384	0.480046
ENSG00000135469	COQ10A	79	1.2986	1.17666	1.14911	0.134245	0.07748	0.0472704	1	-0.217385	-0.353533	-0.217385	1	-0.641197	-0.353533	-0.641197	1	6.20715	0.0145478	0.0127049
ENSG00000115520	COQ10B	142	1.0441	1.03131	0.907141	0.0693593	0.0397976	0.0231343	1	0.0703069	-0.50106	0.0703069	1	-0.694701	-0.50106	-0.694701	1	3.82868	0.262974	0.21639
ENSG00000173085	COQ2	206	0.92482	1.48739	0.778143	0.047472	0.0625189	0.021288	1	0.0302736	-0.387511	0.0302736	1	-0.755997	-0.387511	-0.755997	1	6.02686	0.0574116	1.63784e-13
ENSG00000132423	COQ3	265	1.09698	1.49993	0.899659	0.0567498	0.0527874	0.0214695	1	-0.0134382	-0.467239	-0.0134382	1	-0.684694	-0.467239	-0.684694	1	6.2724	0.0443189	8.57572e-19
ENSG00000167113	COQ4	145	0.999336	1.28917	0.770363	0.0570701	0.0551725	0.0213385	1	-0.0759701	-0.48052	-0.0759701	1	-0.656574	-0.48052	-0.656574	1	4.84281	0.495364	2.82951e-07
ENSG00000110871	COQ5	299	1.01902	1.13769	0.725003	0.0495405	0.0348216	0.0144568	1	0.044199	-0.409458	0.044199	1	-0.733295	-0.409458	-0.733295	1	5.05985	0.350642	4.80674e-05
ENSG00000119723	COQ6	268	1.00504	0.913318	1.32359	0.0385712	0.0311819	0.0289152	1	0.0404928	-0.501452	0.0404928	1	-0.68883	-0.501452	-0.68883	1	5.29375	0.448042	0.00291366
ENSG00000167186	COQ7	237	1.03348	1.15763	1.1023	0.0509406	0.0455207	0.0294641	1	0.0636382	-0.49316	0.0636382	1	-0.719297	-0.49316	-0.719297	1	6.59997	0.25585	0.000317724
ENSG00000088682	COQ9	138	1.09543	1.38035	0.800218	0.0746869	0.0606784	0.0241808	1	-0.0534346	-0.50326	-0.0534346	1	-0.651583	-0.50326	-0.651583	1	5.6009	0.101769	2.2885e-09
ENSG00000102879	CORO1A	101	1.1993	2.0638	1.45604	0.10265	0.131874	0.0648163	1	-0.0162526	-0.54003	-0.0162526	1	-0.638892	-0.54003	-0.638892	1	11.1479	0.0275292	9.13573e-13
ENSG00000172725	CORO1B	20	0.712136	1.10758	0.771418	0.267542	0.103351	0.0367546	1	-0.200976	-0.24438	-0.200976	1	-0.650026	-0.24438	-0.650026	1	3.04632	0.14849	0.156237
ENSG00000110880	CORO1C	238	1.0057	1.0327	0.70202	0.0465557	0.0366059	0.016585	1	-0.016616	-0.449802	-0.016616	1	-0.680012	-0.449802	-0.680012	1	5.89167	0.451304	0.186334
ENSG00000106789	CORO2A	282	1.15074	1.42891	0.961424	0.0741616	0.0537124	0.0263068	1	-0.0405361	-0.572594	-0.0405361	1	-0.618451	-0.572594	-0.618451	1	8.27854	0.0215208	1.84511e-14
ENSG00000262246	CORO7	238	1.12939	1.00584	1.24461	0.0466699	0.0343846	0.0280083	1	-0.132677	-0.481414	-0.132677	1	-0.60721	-0.481414	-0.60721	1	5.40628	0.00300454	0.432663
ENSG00000103187	COTL1	282	1.12035	1.82153	0.606409	0.0768008	0.0734767	0.0161024	1	-0.0468041	-0.327762	-0.0468041	1	-0.753927	-0.327762	-0.753927	1	7.86345	0.0591154	1.58085e-24
ENSG00000006695	COX10	364	1.28632	1.40562	0.857898	0.0706148	0.0365353	0.017011	1	-0.00465652	-0.59365	-0.00465652	1	-0.630163	-0.59365	-0.630163	1	4.84334	3.07615e-05	3.88259e-25
ENSG00000166260	COX11	350	1.00272	1.17819	0.757143	0.0315164	0.0328627	0.0169413	1	-0.00491481	-0.661076	-0.00491481	1	-0.589227	-0.661076	-0.589227	1	5.09969	0.465688	5.52781e-08
ENSG00000178449	COX14	25	1.16895	1.52294	0.61683	0.24309	0.163476	0.0481009	1	-0.0355062	-0.63715	-0.0355062	1	-0.604855	-0.63715	-0.604855	1	7.06392	0.247165	0.0020715
ENSG00000014919	COX15	238	1.01793	1.32353	0.882357	0.0409246	0.0462734	0.0226193	1	-0.0306552	-0.575896	-0.0306552	1	-0.628232	-0.575896	-0.628232	1	5.65204	0.330888	1.39671e-11
ENSG00000133983	COX16	365	1.04178	1.12206	0.565621	0.0316726	0.0317122	0.0141604	1	-0.0349164	-0.736015	-0.0349164	1	-0.498723	-0.736015	-0.498723	1	5.70924	0.0939876	7.00631e-05
ENSG00000138495	COX17	159	1.00666	1.11181	0.551294	0.0543793	0.0461807	0.0186123	1	-0.0181099	-0.66594	-0.0181099	1	-0.582205	-0.66594	-0.582205	1	7.12215	0.451369	0.00830919
ENSG00000163626	COX18	213	1.01856	1.50629	1.47771	0.0502324	0.0517935	0.0365517	1	-0.0842936	-0.529236	-0.0842936	1	-0.624229	-0.529236	-0.624229	1	5.85571	0.356067	3.85731e-19
ENSG00000240230	COX19	227	0.948306	1.16598	1.28743	0.053821	0.0436994	0.0362469	1	-0.019143	-0.606106	-0.019143	1	-0.606155	-0.606106	-0.606155	1	7.36258	0.168926	9.39037e-05
ENSG00000203667	COX20	169	0.960523	1.3592	0.767598	0.0372136	0.0486035	0.0182268	1	-0.0729578	-0.442023	-0.0729578	1	-0.660976	-0.442023	-0.660976	1	4.43811	0.145153	3.40781e-12
ENSG00000131143	COX4I1	160	0.9296	1.1374	0.396468	0.0489929	0.0608255	0.0151725	1	0.0339895	-0.497256	0.0339895	1	-0.697612	-0.497256	-0.697612	1	9.4445	0.0763618	0.0126318
ENSG00000178741	COX5A	203	1.06315	1.24748	0.400705	0.059581	0.0584812	0.0133232	1	-0.0757138	-0.573188	-0.0757138	1	-0.593664	-0.573188	-0.593664	1	8.75138	0.145236	1.7654e-05
ENSG00000111775	COX6A1	205	0.877765	1.0832	0.436708	0.0806141	0.0592948	0.0200291	1	-0.111392	-0.718462	-0.111392	1	-0.46773	-0.718462	-0.46773	1	12.6717	0.0655042	0.0810599
ENSG00000126267	COX6B1	110	0.953168	1.16357	0.401168	0.0744394	0.0813779	0.0184414	1	-0.105948	-0.428989	-0.105948	1	-0.680052	-0.428989	-0.680052	1	10.5486	0.265301	0.0234706
ENSG00000164919	COX6C	129	1.20819	1.10532	0.408876	0.135319	0.0728662	0.0171956	1	0.00361267	-0.273631	0.00361267	1	-0.775077	-0.273631	-0.775077	1	8.68696	0.0632115	0.0754065
ENSG00000112695	COX7A2	45	1.05798	0.842833	0.45142	0.171212	0.0848577	0.0516128	1	-0.0520414	-0.898353	-0.0520414	1	-0.277588	-0.898353	-0.277588	1	11.862	0.368274	0.0355227
ENSG00000115944	COX7A2L	303	0.955552	1.10276	0.53468	0.0412589	0.0357183	0.0114509	1	0.0276575	-0.412359	0.0276575	1	-0.732157	-0.412359	-0.732157	1	5.60022	0.141109	0.00215232
ENSG00000127184	COX7C	15	2.12888	1.02031	0.265356	0.58165	0.185801	0.0529325	1	-0.0273556	-0.903119	-0.0273556	1	-0.27934	-0.903119	-0.27934	1	10.4878	0.0380678	0.457381
ENSG00000160111	CPAMD8	54	1.26498	1.13381	2.01263	0.158955	0.0895907	0.161921	1	0.0909806	-0.815076	0.0909806	1	-0.524246	-0.815076	-0.524246	1	10.2482	0.0508212	0.0707213
ENSG00000108582	CPD	238	0.977429	0.943475	1.30235	0.0558139	0.044631	0.040788	1	-0.0832472	-0.466669	-0.0832472	1	-0.674555	-0.466669	-0.674555	1	9.94908	0.343142	0.103293
ENSG00000109472	CPE	127	0.88956	0.521967	1.90222	0.0613299	0.0297352	0.088064	1	-0.186011	-0.466324	-0.186011	1	-0.692307	-0.466324	-0.692307	1	6.29332	0.0370867	2.03906e-32
ENSG00000113742	CPEB4	138	1.11187	1.38254	2.12482	0.0630947	0.0570272	0.0651723	1	-0.171345	-0.628897	-0.171345	1	-0.471616	-0.628897	-0.471616	1	6.96055	0.03924	2.47823e-10
ENSG00000135678	CPM	135	0.948936	0.950872	2.26434	0.0467124	0.0447658	0.0864804	1	0.0992502	-0.722079	0.0992502	1	-0.573581	-0.722079	-0.573581	1	7.41569	0.13816	0.137222
ENSG00000214078	CPNE1	247	0.97947	1.09445	0.597535	0.0428899	0.0433916	0.0197759	1	-0.00136748	-0.715735	-0.00136748	1	-0.542126	-0.715735	-0.542126	1	7.0978	0.316305	0.0152319
ENSG00000140848	CPNE2	23	0.959507	1.33392	2.05183	0.193696	0.248171	0.290122	1	0.216828	-0.713675	0.216828	1	-0.604554	-0.713675	-0.604554	1	28.6095	0.41826	0.096754
ENSG00000085719	CPNE3	365	0.928461	1.05212	0.848853	0.0328329	0.0270508	0.0138092	1	-0.00942214	-0.404886	-0.00942214	1	-0.71231	-0.404886	-0.71231	1	4.12217	0.0149928	0.0273979
ENSG00000139117	CPNE8	112	0.825835	1.01712	1.75761	0.0867992	0.0586958	0.0850893	1	-0.194793	-0.672041	-0.194793	1	-0.421621	-0.672041	-0.421621	1	12.5308	0.0236378	0.38555
ENSG00000080819	CPOX	217	1.2209	1.71656	1.528	0.0776207	0.0787394	0.0532098	1	-0.114513	-0.626653	-0.114513	1	-0.550733	-0.626653	-0.550733	1	9.58709	0.00242954	3.20094e-17
ENSG00000103381	CPPED1	190	1.00997	1.17476	1.19675	0.0560782	0.0559855	0.0397005	1	-0.0372316	-0.571638	-0.0372316	1	-0.649894	-0.571638	-0.649894	1	7.72016	0.429575	0.00104252
ENSG00000104324	CPQ	28	1.02301	0.936082	2.00172	0.155653	0.100772	0.226135	1	-0.019682	-0.788811	-0.019682	1	-0.43957	-0.788811	-0.43957	1	15.2622	0.441835	0.265828
ENSG00000021826	CPS1	227	1.18177	0.968117	2.29644	0.0783294	0.0479768	0.0880004	1	-0.0631124	-0.639478	-0.0631124	1	-0.564709	-0.639478	-0.564709	1	12.0315	0.0106034	0.253513
ENSG00000214076	CPSF1P1	185	1.69197	0.391531	2.54167	0.105421	0.0196882	0.123526	1	-0.152948	-0.7562	-0.152948	1	-0.417457	-0.7562	-0.417457	1	9.21195	2.64771e-10	1.24539e-74
ENSG00000165934	CPSF2	196	0.985983	1.31676	0.718966	0.0450285	0.0458199	0.0174303	1	-0.0912812	-0.52028	-0.0912812	1	-0.604642	-0.52028	-0.604642	1	5.67958	0.377957	3.37165e-11
ENSG00000119203	CPSF3	116	1.04049	1.27775	0.578208	0.0599056	0.0541153	0.0190876	1	-0.229345	-0.669349	-0.229345	1	-0.423931	-0.669349	-0.423931	1	4.90184	0.250222	6.003e-07
ENSG00000127054	CPSF3L	177	1.09313	1.22992	0.663316	0.0562133	0.052846	0.0181727	1	0.0200686	-0.439281	0.0200686	1	-0.714381	-0.439281	-0.714381	1	5.81892	0.0496949	1.15329e-05
ENSG00000160917	CPSF4	208	1.08295	1.3212	0.949461	0.0523397	0.0547962	0.0268775	1	0.0285261	-0.478093	0.0285261	1	-0.714065	-0.478093	-0.714065	1	6.13372	0.0572824	9.04169e-09
ENSG00000111605	CPSF6	309	1.01199	1.24144	0.581588	0.0337611	0.0379522	0.0120283	1	0.00802285	-0.468982	0.00802285	1	-0.702013	-0.468982	-0.702013	1	5.24235	0.361392	3.63041e-10
ENSG00000149532	CPSF7	106	1.32546	1.2489	0.820958	0.0881593	0.0683976	0.0298454	1	-0.0893186	-0.421912	-0.0893186	1	-0.685017	-0.421912	-0.685017	1	7.18954	0.000179136	0.000214868
ENSG00000110090	CPT1A	44	0.921738	1.44124	1.65954	0.149817	0.216615	0.147608	1	-0.116775	-0.637096	-0.116775	1	-0.502953	-0.637096	-0.502953	1	20.5337	0.302107	0.0240718
ENSG00000205560	CPT1B	211	1.03291	1.04997	2.33572	0.0604734	0.0442086	0.0696269	1	0.021054	-0.576868	0.021054	1	-0.656995	-0.576868	-0.656995	1	7.57141	0.293429	0.129843
ENSG00000169169	CPT1C	112	1.27504	1.67324	1.05954	0.130874	0.126734	0.0609904	1	-0.0332926	-0.655928	-0.0332926	1	-0.536052	-0.655928	-0.536052	1	15.844	0.0189473	2.89238e-07
ENSG00000157184	CPT2	290	1.10275	1.12223	1.02974	0.0514818	0.0325142	0.0192781	1	-0.0700674	-0.398119	-0.0700674	1	-0.691717	-0.398119	-0.691717	1	4.56895	0.0234436	0.000103198
ENSG00000106066	CPVL	340	0.953734	1.77221	0.671948	0.0538954	0.0595816	0.0158537	1	-0.0380269	-0.518548	-0.0380269	1	-0.678328	-0.518548	-0.678328	1	6.37358	0.195628	9.50428e-32
ENSG00000088882	CPXM1	92	1.00968	0.936235	0.980265	0.0758361	0.0557637	0.0374418	1	-0.340343	-0.358009	-0.340343	1	-0.592237	-0.358009	-0.592237	1	7.3385	0.44938	0.127953
ENSG00000109625	CPZ	309	1.23479	1.12896	1.32355	0.0748839	0.0425164	0.0404107	1	0.0322471	-0.651719	0.0322471	1	-0.589458	-0.651719	-0.589458	1	9.21053	0.000941579	0.00131347
ENSG00000197721	CR1L	210	0.979728	1.08276	2.04373	0.0702726	0.0518514	0.0856764	1	0.016647	-0.713715	0.016647	1	-0.52206	-0.713715	-0.52206	1	13.1147	0.386634	0.0559871
ENSG00000166426	CRABP1	219	1.2412	2.26448	0.570488	0.0981326	0.141085	0.0254287	1	0.0116016	-0.437762	0.0116016	1	-0.774163	-0.437762	-0.774163	1	11.6734	0.00738034	7.60592e-17
ENSG00000169372	CRADD	208	1.06012	1.24359	1.24704	0.0589148	0.0442708	0.0371448	1	0.135207	-0.722513	0.135207	1	-0.623876	-0.722513	-0.623876	1	5.58826	0.15434	5.55402e-08
ENSG00000095321	CRAT	154	1.08048	0.683249	1.71699	0.0665288	0.0278899	0.0477139	1	0.0924756	-0.578264	0.0924756	1	-0.660434	-0.578264	-0.660434	1	5.6808	0.114141	2.68938e-22
ENSG00000130545	CRB3	141	1.62607	2.26553	1.07271	0.17106	0.145803	0.0446497	1	-0.0894325	-0.569769	-0.0894325	1	-0.561437	-0.569769	-0.561437	1	12.1127	0.000179107	4.97437e-15
ENSG00000113851	CRBN	210	0.973827	1.22185	0.827947	0.0474672	0.0406051	0.0207104	1	-0.0577034	-0.599296	-0.0577034	1	-0.594732	-0.599296	-0.594732	1	5.28563	0.290981	6.66056e-08
ENSG00000241258	CRCP	242	1.03297	1.29415	0.902244	0.040338	0.0430442	0.0207578	1	-0.0588727	-0.472585	-0.0588727	1	-0.67254	-0.472585	-0.67254	1	5.23436	0.207251	3.41315e-11
ENSG00000118260	CREB1	275	1.01478	1.35597	0.770821	0.03543	0.036218	0.0173755	1	0.0162695	-0.712355	0.0162695	1	-0.560345	-0.712355	-0.560345	1	4.17264	0.33846	5.24088e-20
ENSG00000107175	CREB3	23	1.37744	0.970226	0.756091	0.190131	0.103374	0.054792	1	-0.0355441	-0.508981	-0.0355441	1	-0.689215	-0.508981	-0.689215	1	4.99051	0.0305066	0.388146
ENSG00000157613	CREB3L1	69	0.937177	1.14816	1.5748	0.0766803	0.0648526	0.0764898	1	0.0765305	-0.680013	0.0765305	1	-0.525879	-0.680013	-0.525879	1	7.85073	0.207787	0.0127796
ENSG00000182158	CREB3L2	301	1.08151	0.959278	1.30627	0.0508188	0.0328222	0.0320006	1	0.000737662	-0.577155	0.000737662	1	-0.643691	-0.577155	-0.643691	1	6.7638	0.0548869	0.107851
ENSG00000143578	CREB3L4	148	1.08475	1.48503	1.22696	0.0671468	0.0619858	0.0372607	1	0.0307442	-0.543839	0.0307442	1	-0.659133	-0.543839	-0.659133	1	6.49997	0.104472	4.84637e-13
ENSG00000005339	CREBBP	123	1.31007	1.17095	1.20581	0.0882534	0.0606867	0.0616354	1	-0.0297622	-0.80136	-0.0297622	1	-0.450702	-0.80136	-0.450702	1	7.52792	0.000312284	0.00283596
ENSG00000111269	CREBL2	133	0.981349	0.877004	1.64597	0.0727863	0.0460408	0.0605399	1	-0.04645	-0.50568	-0.04645	1	-0.646005	-0.50568	-0.646005	1	9.21807	0.399085	0.00425915
ENSG00000137504	CREBZF	86	1.16742	1.20427	1.1983	0.110338	0.0756593	0.0470459	1	-0.0758419	-0.529633	-0.0758419	1	-0.615745	-0.529633	-0.615745	1	6.58013	0.0664961	0.00420207
ENSG00000143162	CREG1	168	0.92556	1.37791	0.906682	0.0558567	0.0604629	0.0258795	1	0.0398839	-0.503398	0.0398839	1	-0.688398	-0.503398	-0.688398	1	5.74078	0.0922358	1.68455e-09
ENSG00000163703	CRELD1	118	0.97183	0.715906	1.5148	0.0637112	0.0343991	0.0543951	1	-0.162034	-0.605128	-0.162034	1	-0.493369	-0.605128	-0.493369	1	6.94234	0.329608	1.40935e-13
ENSG00000184164	CRELD2	142	1.04161	1.16054	0.784475	0.0473638	0.0515091	0.0264016	1	0.0861586	-0.587697	0.0861586	1	-0.659441	-0.587697	-0.659441	1	6.05667	0.190594	0.00111138
ENSG00000095794	CREM	159	1.04011	1.18325	0.88655	0.0717162	0.0462806	0.0266719	1	-0.257441	-0.655006	-0.257441	1	-0.397804	-0.655006	-0.397804	1	6.04613	0.288402	5.69378e-05
ENSG00000145708	CRHBP	37	1.12513	0.376237	6.65665	0.14547	0.125172	2.29016	1	0.214951	-0.392279	0.214951	1	-0.973522	-0.392279	-0.973522	1	14.074	0.197857	9.02941e-06
ENSG00000204650	CRHR1-IT1	93	1.56875	1.27002	0.552562	0.466255	0.056104	0.158086	1	0.144826	-0.995671	0.144826	1	-0.214351	-0.995671	-0.214351	1	5.13065	0.112859	2.98147e-06
ENSG00000150938	CRIM1	326	1.04211	0.994722	2.2142	0.0826658	0.0433887	0.0901034	1	0.0660492	-0.760815	0.0660492	1	-0.538621	-0.760815	-0.538621	1	13.6969	0.305421	0.451627
ENSG00000146215	CRIP3	213	1.1053	2.76668	0.885644	0.0678876	0.123239	0.0278122	1	-0.0317468	-0.482939	-0.0317468	1	-0.682897	-0.482939	-0.682897	1	8.37932	0.0611972	2.96912e-33
ENSG00000119878	CRIPT	134	1.00564	1.27006	0.72126	0.045105	0.0467338	0.0185082	1	-0.130885	-0.552349	-0.130885	1	-0.564399	-0.552349	-0.564399	1	4.86479	0.450379	2.60991e-08
ENSG00000121005	CRISPLD1	305	1.06135	1.24696	1.00915	0.0362112	0.0366286	0.0230926	1	-0.038202	-0.61801	-0.038202	1	-0.596971	-0.61801	-0.596971	1	5.20856	0.0456252	3.96061e-11
ENSG00000167193	CRK	234	1.02475	1.1587	0.914553	0.0551167	0.044389	0.0242453	1	-0.0130995	-0.485123	-0.0130995	1	-0.683717	-0.485123	-0.683717	1	6.71354	0.326922	0.000213086
ENSG00000099942	CRKL	270	0.971355	1.18647	0.731201	0.0542547	0.0397107	0.0179038	1	0.0750295	-0.56097	0.0750295	1	-0.690807	-0.56097	-0.690807	1	5.98862	0.298978	2.1265e-06
ENSG00000006016	CRLF1	362	1.08564	1.62644	1.86032	0.0545168	0.0615694	0.047772	1	-0.0384945	-0.359381	-0.0384945	1	-0.72348	-0.359381	-0.72348	1	9.58098	0.0585487	7.8004e-22
ENSG00000176390	CRLF3	367	0.968649	1.10332	0.779794	0.0241684	0.0264382	0.0153986	1	0.100558	-0.697087	0.100558	1	-0.62622	-0.697087	-0.62622	1	4.01822	0.0976909	5.55024e-05
ENSG00000088766	CRLS1	175	1.16072	1.28759	0.899086	0.0574836	0.0561965	0.0287629	1	-0.101803	-0.597522	-0.101803	1	-0.564578	-0.597522	-0.564578	1	7.18861	0.00288258	4.10447e-07
ENSG00000072832	CRMP1	350	0.970087	1.44305	0.765433	0.0556272	0.0447274	0.0173973	1	-0.149001	-0.56713	-0.149001	1	-0.566462	-0.56713	-0.566462	1	6.22978	0.295552	7.77298e-21
ENSG00000101343	CRNKL1	200	0.983339	1.26829	0.930206	0.0557684	0.0489017	0.023805	1	-0.039624	-0.483223	-0.039624	1	-0.674116	-0.483223	-0.674116	1	5.8044	0.382724	6.25861e-08
ENSG00000058453	CROCC	210	0.868116	1.17261	1.48481	0.0542545	0.0447818	0.0611307	1	0.00812764	-0.837546	0.00812764	1	-0.418579	-0.837546	-0.418579	1	7.39753	0.00795779	7.73939e-05
ENSG00000005469	CROT	67	1.01905	0.930171	2.27912	0.106224	0.0650628	0.157757	1	0.0289386	-0.710305	0.0289386	1	-0.569549	-0.710305	-0.569549	1	14.5986	0.429113	0.143595
ENSG00000170275	CRTAP	347	1.03286	1.02956	0.686949	0.0520319	0.0309801	0.0127423	1	-0.131608	-0.328773	-0.131608	1	-0.69066	-0.328773	-0.69066	1	5.57804	0.264029	0.170359
ENSG00000105662	CRTC1	73	1.03655	1.09828	1.81909	0.102292	0.0728321	0.0876338	1	-0.161846	-0.590635	-0.161846	1	-0.546898	-0.590635	-0.546898	1	8.44986	0.360973	0.0907734
ENSG00000160741	CRTC2	176	0.991983	1.20117	1.75712	0.0458291	0.0545443	0.054006	1	-0.0799545	-0.501141	-0.0799545	1	-0.639489	-0.501141	-0.639489	1	7.48156	0.430666	0.000151067
ENSG00000140577	CRTC3	129	1.0462	0.864906	2.46016	0.0852265	0.0501332	0.109746	1	-0.089009	-0.635199	-0.089009	1	-0.567296	-0.635199	-0.567296	1	9.75384	0.294342	0.00400321
ENSG00000008405	CRY1	233	1.0592	1.18307	0.982443	0.0519093	0.0403381	0.0212284	1	-0.00795526	-0.403544	-0.00795526	1	-0.706366	-0.403544	-0.706366	1	5.05768	0.127625	4.57007e-06
ENSG00000121671	CRY2	149	1.05022	1.14336	1.59423	0.057161	0.0482358	0.0463248	1	-0.11544	-0.458619	-0.11544	1	-0.647927	-0.458619	-0.647927	1	6.59271	0.19055	0.00173059
ENSG00000196431	CRYBA4	15	0.732525	1.6368	2.8227	0.103164	0.525119	0.19191	1	-0.151439	-0.646696	-0.151439	1	-0.176005	-0.646696	-0.176005	1	7.9403	0.0117696	0.124294
ENSG00000100058	CRYBB2P1	266	0.961467	1.37246	0.902326	0.0462012	0.045546	0.0319036	1	0.0961037	-0.821646	0.0961037	1	-0.527209	-0.821646	-0.527209	1	6.36921	0.202514	6.19314e-15
ENSG00000118231	CRYGD	78	1.29161	2.2449	1.58977	0.144643	0.172133	0.0865086	1	-0.219052	-0.645872	-0.219052	1	-0.379639	-0.645872	-0.379639	1	14.0287	0.0236876	1.69989e-10
ENSG00000229150	CRYGEP	197	1.2988	2.10161	1.19602	0.123842	0.134982	0.0875837	1	-0.198919	-0.846327	-0.198919	1	-0.20167	-0.846327	-0.20167	1	22.2451	0.00838132	2.05589e-14
ENSG00000165475	CRYL1	94	1.60164	1.18617	2.1104	0.18362	0.0743164	0.13722	1	-0.0237341	-0.760221	-0.0237341	1	-0.465361	-0.760221	-0.465361	1	15.3903	0.00074413	0.00700961
ENSG00000103316	CRYM	91	0.982863	3.04795	1.26153	0.0952141	0.203908	0.0518087	1	-0.327582	-0.453692	-0.327582	1	-0.436453	-0.453692	-0.436453	1	10.1988	0.428789	1.4633e-16
ENSG00000116791	CRYZ	300	1.42665	1.42213	0.675821	0.0795511	0.0637395	0.0294666	1	-0.0470029	-0.777087	-0.0470029	1	-0.463092	-0.777087	-0.463092	1	11.7757	8.23415e-08	8.25427e-11
ENSG00000205758	CRYZL1	166	0.995366	0.914612	1.00661	0.0454905	0.0310617	0.0273791	1	0.065048	-0.64706	0.065048	1	-0.634305	-0.64706	-0.634305	1	5.48705	0.459493	0.00332628
ENSG00000062485	CS	70	1.24835	1.14548	0.543861	0.173617	0.0912945	0.0270511	1	-0.0371538	-0.404307	-0.0371538	1	-0.724375	-0.404307	-0.724375	1	7.96565	0.0786155	0.0578747
ENSG00000139631	CSAD	60	0.984214	0.849914	1.85312	0.0758038	0.0681375	0.0910552	1	-0.333843	-0.327913	-0.333843	1	-0.621392	-0.327913	-0.621392	1	7.12467	0.41789	0.0158375
ENSG00000009307	CSDE1	252	1.0273	1.1127	0.492523	0.046462	0.0385339	0.0120144	1	0.00777538	-0.561086	0.00777538	1	-0.646542	-0.561086	-0.646542	1	6.58422	0.278707	0.00188219
ENSG00000124207	CSE1L	336	1.08598	1.13957	0.503289	0.0408952	0.0351341	0.00989685	1	-0.0286872	-0.418704	-0.0286872	1	-0.691224	-0.418704	-0.691224	1	5.80935	0.0181372	4.35934e-05
ENSG00000103653	CSK	93	1.11017	1.03749	1.25924	0.0908131	0.0522101	0.0455289	1	0.111046	-0.563756	0.111046	1	-0.694013	-0.563756	-0.694013	1	5.76303	0.114133	0.237303
ENSG00000121904	CSMD2	311	1.1629	1.23292	1.94657	0.104787	0.0521352	0.090106	1	-0.140241	-0.830877	-0.140241	1	-0.305474	-0.830877	-0.305474	1	12.5034	0.0605341	5.56057e-06
ENSG00000113712	CSNK1A1	299	1.0664	1.13794	0.53986	0.0402262	0.0319183	0.012444	1	0.0490114	-0.674219	0.0490114	1	-0.607629	-0.674219	-0.607629	1	5.11099	0.0499346	1.05864e-05
ENSG00000141551	CSNK1D	109	1.01865	0.996304	0.806279	0.048594	0.0463992	0.0278418	1	-0.0173678	-0.557023	-0.0173678	1	-0.65454	-0.557023	-0.65454	1	5.55222	0.350953	0.468327
ENSG00000213923	CSNK1E	367	1.1239	1.27098	0.953168	0.0510385	0.0358169	0.0250921	1	-0.0406376	-0.755916	-0.0406376	1	-0.483131	-0.755916	-0.483131	1	5.73343	0.00784328	1.59249e-13
ENSG00000169118	CSNK1G1	185	1.0473	1.03196	1.53735	0.0503855	0.0402463	0.0454516	1	-0.11657	-0.615375	-0.11657	1	-0.535324	-0.615375	-0.535324	1	6.26513	0.174571	0.214072
ENSG00000133275	CSNK1G2	85	1.09719	1.28169	0.977523	0.0972508	0.109608	0.0557257	1	0.0428146	-0.468308	0.0428146	1	-0.723623	-0.468308	-0.723623	1	10.9472	0.160287	0.00599039
ENSG00000151292	CSNK1G3	275	1.05132	1.19215	0.924746	0.0591203	0.0394052	0.0212764	1	-0.0164453	-0.506275	-0.0164453	1	-0.674213	-0.506275	-0.674213	1	5.9341	0.193083	9.2099e-07
ENSG00000101266	CSNK2A1	280	1.07114	1.17696	0.595735	0.0445672	0.0359854	0.0118514	1	-0.116126	-0.384275	-0.116126	1	-0.670364	-0.384275	-0.670364	1	5.39752	0.0557819	7.5157e-07
ENSG00000070770	CSNK2A2	304	1.31912	1.27902	0.669705	0.0501029	0.0436045	0.0164478	1	-0.0658722	-0.572888	-0.0658722	1	-0.60698	-0.572888	-0.60698	1	6.38444	3.54629e-10	2.99175e-10
ENSG00000104218	CSPP1	46	1.0975	1.03272	1.27914	0.0883765	0.0795219	0.0865224	1	0.0617835	-0.781617	0.0617835	1	-0.516309	-0.781617	-0.516309	1	7.13215	0.138032	0.341396
ENSG00000144655	CSRNP1	209	0.99909	0.632988	2.01633	0.0501134	0.0278304	0.0582885	1	-0.0467286	-0.538136	-0.0467286	1	-0.613497	-0.538136	-0.613497	1	7.46267	0.492766	1.7063e-29
ENSG00000110925	CSRNP2	154	1.17849	0.967249	1.69169	0.0756521	0.0548472	0.0641679	1	-0.0689389	-0.54075	-0.0689389	1	-0.620671	-0.54075	-0.620671	1	10.4057	0.00979439	0.275655
ENSG00000178662	CSRNP3	228	1.17089	1.15305	2.12173	0.0763161	0.0427471	0.071696	1	-0.0649238	-0.759567	-0.0649238	1	-0.426979	-0.759567	-0.426979	1	8.54512	0.01306	0.000210211
ENSG00000159176	CSRP1	92	1.22088	1.76213	1.10655	0.130841	0.118111	0.0520863	1	-0.212579	-0.484635	-0.212579	1	-0.58343	-0.484635	-0.58343	1	8.09392	0.0474435	2.79632e-09
ENSG00000175183	CSRP2	186	0.876925	1.71918	0.526499	0.0440213	0.0742953	0.0193118	1	-0.0866258	-0.721249	-0.0866258	1	-0.488364	-0.721249	-0.488364	1	7.36485	0.00286486	1.86041e-18
ENSG00000149474	CSRP2BP	324	1.12568	1.34865	1.02105	0.0575059	0.0370991	0.0201695	1	0.00839638	-0.538991	0.00839638	1	-0.668171	-0.538991	-0.668171	1	4.91173	0.0147859	5.41232e-19
ENSG00000101439	CST3	197	1.00367	0.918734	1.08934	0.0452106	0.040311	0.0336231	1	-0.0897846	-0.523357	-0.0897846	1	-0.576961	-0.523357	-0.576961	1	9.07671	0.467735	0.0225916
ENSG00000175315	CST6	18	1.06692	1.29726	2.6366	0.218111	0.160373	0.308368	1	0.137249	-0.634031	0.137249	1	-0.652771	-0.634031	-0.652771	1	19.2054	0.381594	0.0417865
ENSG00000160213	CSTB	69	1.00977	1.43592	0.488604	0.0905553	0.119938	0.0267781	1	0.0413109	-0.599867	0.0413109	1	-0.654294	-0.599867	-0.654294	1	10.2001	0.457223	0.00027295
ENSG00000101138	CSTF1	126	0.993209	1.46966	0.710609	0.0703422	0.0661041	0.0216169	1	-0.144191	-0.437595	-0.144191	1	-0.640167	-0.437595	-0.640167	1	6.15463	0.461625	4.27194e-11
ENSG00000177613	CSTF2T	170	1.08489	1.40176	0.877335	0.0596926	0.0584403	0.0242295	1	0.0308963	-0.455528	0.0308963	1	-0.714111	-0.455528	-0.714111	1	5.8667	0.0784175	5.90881e-11
ENSG00000176102	CSTF3	337	1.012	1.09582	0.704446	0.0390477	0.0297275	0.0138547	1	0.0225856	-0.564097	0.0225856	1	-0.649554	-0.564097	-0.649554	1	5.04254	0.379418	0.00069613
ENSG00000150527	CTAGE5	302	1.09338	1.22509	1.00676	0.0548564	0.0328034	0.0201095	1	-0.0253391	-0.593343	-0.0253391	1	-0.615384	-0.593343	-0.615384	1	4.46199	0.0448755	1.95907e-11
ENSG00000159692	CTBP1	333	0.944581	1.06062	0.85245	0.0396797	0.0288619	0.019678	1	-0.0403379	-0.724132	-0.0403379	1	-0.500778	-0.724132	-0.500778	1	5.16116	0.0817282	0.018232
ENSG00000175029	CTBP2	354	1.146	1.60659	0.583467	0.084474	0.0519091	0.0213323	1	-0.0274763	-0.838268	-0.0274763	1	-0.411051	-0.838268	-0.411051	1	7.21789	0.042404	3.58709e-27
ENSG00000117151	CTBS	254	0.982018	0.6385	1.90853	0.0401163	0.0210628	0.0446178	1	0.0422019	-0.629431	0.0422019	1	-0.620492	-0.629431	-0.620492	1	4.95749	0.327182	1.64981e-44
ENSG00000178971	CTC1	178	1.00364	1.20743	1.35576	0.0462385	0.0463199	0.0356088	1	-0.0536271	-0.529125	-0.0536271	1	-0.632913	-0.529125	-0.632913	1	5.48475	0.468674	6.77299e-06
ENSG00000102974	CTCF	115	0.832579	1.43043	0.865347	0.0655448	0.0771745	0.0305875	1	-0.23859	-0.419098	-0.23859	1	-0.604019	-0.419098	-0.604019	1	7.09142	0.00599147	8.57341e-08
ENSG00000175826	CTDNEP1	221	1.09426	1.17158	1.04707	0.0877879	0.0548928	0.0327562	1	-0.107409	-0.450632	-0.107409	1	-0.653567	-0.450632	-0.653567	1	10.0936	0.142056	0.00100751
ENSG00000060069	CTDP1	178	1.15917	1.32631	1.36235	0.0883615	0.0788838	0.0589167	1	-0.0454614	-0.523226	-0.0454614	1	-0.659659	-0.523226	-0.659659	1	13.3887	0.0366882	2.73286e-05
ENSG00000144579	CTDSP1	167	1.00335	0.801568	2.0677	0.0546585	0.0290145	0.0556715	1	-0.0602103	-0.576731	-0.0602103	1	-0.598116	-0.576731	-0.598116	1	5.90061	0.475607	7.50624e-11
ENSG00000175215	CTDSP2	89	0.843133	1.16961	1.19302	0.0930399	0.0930733	0.0751411	1	-0.161863	-0.517183	-0.161863	1	-0.612348	-0.517183	-0.612348	1	15.1655	0.0477082	0.0359427
ENSG00000144677	CTDSPL	146	1.08174	1.4783	1.67472	0.0773866	0.072346	0.0708333	1	0.0389391	-0.70233	0.0389391	1	-0.551218	-0.70233	-0.551218	1	11.2931	0.146323	3.52108e-10
ENSG00000137770	CTDSPL2	48	0.989459	1.19631	0.954573	0.0714696	0.0859584	0.0480771	1	-0.158369	-0.641669	-0.158369	1	-0.504099	-0.641669	-0.504099	1	5.6939	0.4417	0.0135778
ENSG00000118523	CTGF	33	1.17211	1.40794	1.43298	0.307966	0.20843	0.152086	1	-0.0445365	-0.371111	-0.0445365	1	-0.76255	-0.371111	-0.76255	1	11.6904	0.290199	0.0298425
ENSG00000116761	CTH	221	1.02594	1.30483	1.01579	0.0444888	0.0407287	0.0238545	1	0.0605802	-0.576853	0.0605802	1	-0.660582	-0.576853	-0.660582	1	5.55127	0.280205	8.7619e-13
ENSG00000044115	CTNNA1	273	0.979855	1.06885	0.608228	0.0345758	0.0371955	0.0148256	1	-0.042977	-0.517434	-0.042977	1	-0.636284	-0.517434	-0.636284	1	7.00871	0.280311	0.0326354
ENSG00000119326	CTNNAL1	288	1.06631	1.16273	0.653268	0.0479166	0.0334785	0.0129235	1	-0.017166	-0.498981	-0.017166	1	-0.681382	-0.498981	-0.681382	1	4.40988	0.0837271	9.6689e-07
ENSG00000168036	CTNNB1	374	1.01121	1.00089	0.544136	0.0471679	0.0327184	0.0145577	1	0.00671673	-0.692012	0.00671673	1	-0.556228	-0.692012	-0.556228	1	7.84561	0.406105	0.489169
ENSG00000178585	CTNNBIP1	172	1.08081	1.03209	0.977618	0.0656561	0.0533545	0.0359783	1	0.194024	-0.634502	0.194024	1	-0.691069	-0.634502	-0.691069	1	7.75654	0.110049	0.274145
ENSG00000132792	CTNNBL1	59	0.923325	1.32222	0.615895	0.0719237	0.0724679	0.0255939	1	0.00695528	-0.576169	0.00695528	1	-0.647195	-0.576169	-0.647195	1	6.84487	0.145486	2.09318e-05
ENSG00000198561	CTNND1	320	0.925055	1.19129	0.839228	0.0442665	0.045174	0.0214975	1	-0.0276527	-0.448533	-0.0276527	1	-0.689043	-0.448533	-0.689043	1	8.5249	0.0457153	1.50174e-05
ENSG00000040531	CTNS	294	1.06507	1.40713	1.15126	0.0489329	0.051002	0.0289127	1	-0.0379944	-0.476417	-0.0379944	1	-0.692992	-0.476417	-0.692992	1	7.36322	0.0923008	1.67027e-14
ENSG00000171793	CTPS1	238	1.09047	1.35742	0.553434	0.058224	0.0468231	0.01329	1	-0.161879	-0.54116	-0.161879	1	-0.563259	-0.54116	-0.563259	1	5.98955	0.0607767	2.85523e-13
ENSG00000198730	CTR9	231	1.06841	1.16995	0.773153	0.0594273	0.0389486	0.0169497	1	0.00188498	-0.40796	0.00188498	1	-0.726918	-0.40796	-0.726918	1	4.89252	0.125421	9.70726e-06
ENSG00000064601	CTSA	173	0.998326	1.29276	0.74829	0.05057	0.0450461	0.0190227	1	-0.0052031	-0.563768	-0.0052031	1	-0.657761	-0.563768	-0.657761	1	5.04819	0.486812	4.30606e-10
ENSG00000164733	CTSB	349	1.04386	0.887216	0.889522	0.0504627	0.0261073	0.0162586	1	0.00642119	-0.408502	0.00642119	1	-0.711804	-0.408502	-0.711804	1	5.12486	0.192675	1.02066e-05
ENSG00000109861	CTSC	322	1.02439	1.78305	0.462989	0.0443568	0.0576728	0.0115148	1	0.0587599	-0.581072	0.0587599	1	-0.686109	-0.581072	-0.686109	1	6.51252	0.291427	9.3567e-34
ENSG00000117984	CTSD	207	0.875134	1.18883	0.548312	0.235812	0.0445765	0.0146922	1	-0.00933618	-0.536478	-0.00933618	1	-0.655909	-0.536478	-0.655909	1	5.27803	0.298512	1.72151e-05
ENSG00000174080	CTSF	185	1.3088	1.39348	1.33002	0.0868886	0.0832562	0.0674002	1	-0.0303716	-0.654921	-0.0303716	1	-0.58334	-0.654921	-0.58334	1	15.3062	0.000241771	2.28255e-06
ENSG00000103811	CTSH	294	1.1664	1.29518	1.31508	0.0642351	0.0491485	0.0400108	1	0.042322	-0.6414	0.042322	1	-0.606469	-0.6414	-0.606469	1	9.41121	0.00503305	2.83284e-09
ENSG00000143387	CTSK	22	0.946717	1.40203	2.07472	0.186751	0.21524	0.312487	1	0.350357	-0.845596	0.350357	1	-0.687528	-0.845596	-0.687528	1	15.8389	0.389245	0.0386443
ENSG00000135047	CTSL	75	0.833902	1.12874	0.869598	0.087698	0.0602121	0.0326828	1	0.0606176	-0.474051	0.0606176	1	-0.74082	-0.474051	-0.74082	1	4.90729	0.0311229	0.0179486
ENSG00000136943	CTSV	111	1.05658	1.05868	0.701028	0.046235	0.0474526	0.0216043	1	-0.106874	-0.42232	-0.106874	1	-0.65086	-0.42232	-0.65086	1	5.01547	0.111842	0.109447
ENSG00000085733	CTTN	301	1.06855	1.14844	0.491741	0.0882665	0.0470109	0.0156539	1	-0.043448	-0.623972	-0.043448	1	-0.584286	-0.623972	-0.584286	1	9.54782	0.218985	0.000877036
ENSG00000077063	CTTNBP2	82	0.972536	3.35407	1.41374	0.0986382	0.209506	0.0727063	1	0.0229507	-0.782487	0.0229507	1	-0.391134	-0.782487	-0.391134	1	10.818	0.390704	2.36388e-18
ENSG00000143079	CTTNBP2NL	305	1.05734	1.18014	1.02668	0.0300195	0.0311911	0.0200952	1	-0.0792529	-0.56674	-0.0792529	1	-0.610738	-0.56674	-0.610738	1	3.98492	0.0285299	9.5312e-09
ENSG00000142544	CTU1	86	1.35273	1.63908	1.84185	0.152639	0.134115	0.116143	1	-0.0399024	-0.605041	-0.0399024	1	-0.611135	-0.605041	-0.611135	1	14.0969	0.0116598	3.96762e-06
ENSG00000174177	CTU2	324	1.03446	1.67597	0.741073	0.0674876	0.0562728	0.0175844	1	-0.035058	-0.481042	-0.035058	1	-0.692431	-0.481042	-0.692431	1	6.66493	0.304972	5.27141e-28
ENSG00000178531	CTXN1	148	1.05015	1.07097	1.4235	0.115266	0.0848692	0.0803176	1	-0.0124474	-0.574858	-0.0124474	1	-0.619205	-0.574858	-0.619205	1	21.0342	0.332089	0.202205
ENSG00000107874	CUEDC2	223	1.03592	1.02317	0.734433	0.0540668	0.0357098	0.0164987	1	0.0173417	-0.392217	0.0173417	1	-0.721226	-0.392217	-0.721226	1	4.76214	0.253568	0.258525
ENSG00000055130	CUL1	256	1.05025	1.60862	0.699365	0.0494485	0.0497975	0.0181499	1	-0.140544	-0.706202	-0.140544	1	-0.446514	-0.706202	-0.446514	1	5.45712	0.15523	1.3185e-27
ENSG00000108094	CUL2	271	1.09469	1.14191	0.895892	0.0598502	0.0370647	0.0184382	1	-0.0494295	-0.420679	-0.0494295	1	-0.670102	-0.420679	-0.670102	1	5.68671	0.0574101	8.02093e-05
ENSG00000036257	CUL3	302	1.06436	1.23166	0.989927	0.0497033	0.0383294	0.0269164	1	0.0142643	-0.726033	0.0142643	1	-0.544261	-0.726033	-0.544261	1	6.25179	0.0981745	2.23501e-09
ENSG00000139842	CUL4A	245	1.02175	1.31387	0.764737	0.0380628	0.041015	0.0178713	1	-0.0309549	-0.604927	-0.0309549	1	-0.591456	-0.604927	-0.591456	1	5.22441	0.284124	2.33666e-13
ENSG00000166266	CUL5	299	0.993551	1.05925	0.912167	0.031426	0.0274462	0.0162232	1	-0.0483676	-0.515479	-0.0483676	1	-0.638944	-0.515479	-0.638944	1	3.96516	0.418778	0.0158299
ENSG00000112659	CUL9	96	1.1773	0.843745	3.68545	0.104342	0.0638649	0.210498	1	-0.188208	-0.610841	-0.188208	1	-0.498976	-0.610841	-0.498976	1	15.5307	0.0463138	0.00814923
ENSG00000119929	CUTC	331	0.951489	1.46281	0.805327	0.0385173	0.0431551	0.0176701	1	-0.044481	-0.552955	-0.044481	1	-0.628484	-0.552955	-0.628484	1	5.7533	0.104381	1.67266e-23
ENSG00000257923	CUX1	375	1.0221	1.04705	1.34656	0.0688151	0.030887	0.0435725	1	-0.134802	-0.850859	-0.134802	1	-0.294914	-0.850859	-0.294914	1	5.66507	0.374166	0.0642829
ENSG00000138161	CUZD1	72	1.19811	2.23967	1.88798	0.203227	0.265192	0.217407	1	0.199733	-0.693753	0.199733	1	-0.718351	-0.693753	-0.718351	1	26.228	0.166529	7.07116e-06
[truncated: 7,902 more rows]
