# Supplementary material for: Monoallelic gene expression in developing cells increases genetic noise and Shannon entropy
Source: Commun Biol. 2025 Jun 4;8:857. doi: 10.1038/s42003-025-08128-2 (PMC12137721; doi:10.1038/s42003-025-08128-2)
Supplement: Supplementary file 9 — Supplementary Data 7 [file 42003_2025_8128_MOESM9_ESM.xlsx]

## Sheet: Supplemental Data 7
ensembl_id	gene	n	beta_0	beta_1	beta_2	sd_beta_0	sd_beta_1	sd_beta_2	corr_beta_00	corr_beta_10	corr_beta_20	corr_beta_01	corr_beta_11	corr_beta_21	corr_beta_02	corr_beta_12	corr_beta_22	res_var	stop	p_beta_0	p_beta_1	p_beta_2
	non-imprinted gene	number of cell populations	genetic entropy change from bi- to monoallelic expression (ξhb)	genetic entropy change from day 0 to day 3 of differentiation (ξhd)	genetic entropy at biallelic expression and day 0 of differentiation (h0)	estimated standard deviations on the regression parameters			correlation coeﬃcients of the regression parameters									residual variance	approximated p-values of the regression parameters testing the null-hypothesis of 1
ENSG00000168101	NUDT16L1	16	9.97259e-18	2.11152	0.29198	1.64363	1.09618	0.127342	1	-0.0333477	-0.394012	-0.0333477	1	-0.808328	-0.394012	-0.808328	1	810.301	2	0.2767	0.164544	0.256194
ENSG00000090581	GNPTG	11	2.2812e-14	1.06625	0.684333	0.543795	0.704908	0.229515	1	-0.0831071	-0.381365	-0.0831071	1	-0.612245	-0.381365	-0.612245	1	1489.86	2	0.0516075	0.463719	0.220176
ENSG00000137309	HMGA1	18	0.00053312	1.3284	0.284913	0.920427	0.70919	0.0973188	1	-0.12475	-0.0604836	-0.12475	1	-0.79142	-0.0604836	-0.79142	1	672.54	2	0.147339	0.324981	0.449038
ENSG00000189376	C8orf76	11	0.0962716	3.85242	0.212497	0.454779	1.66307	0.0809446	1	-0.217153	0.0479696	-0.217153	1	-0.957839	0.0479696	-0.957839	1	224.881	2	0.0410654	0.0623295	0.00747872
ENSG00000179899	PHC1P1	17	0.103101	1.65356	6.8735	0.0537309	0.576549	2.80471	1	0.362235	-0.941082	0.362235	1	-0.537259	-0.941082	-0.537259	1	2171.33	2	6.13741e-11	0.138007	0.0274575
ENSG00000105894	PTN	17	0.119001	2.99762	1.14269	0.666073	1.26669	0.54132	1	0.239281	-0.766988	0.239281	1	-0.732913	-0.766988	-0.732913	1	5793.98	2	0.103571	0.0685543	0.484077
ENSG00000179295	PTPN11	60	0.127192	0.793548	0.252884	0.378635	0.405198	0.0654934	1	-0.0708348	-0.491639	-0.0708348	1	-0.573367	-0.491639	-0.573367	1	446.115	2	0.0124103	0.306181	0.0875303
ENSG00000100902	PSMA6	232	0.131372	1.16763	0.651357	0.172664	0.19508	0.0744538	1	-0.0377578	-0.243502	-0.0377578	1	-0.794291	-0.243502	-0.794291	1	3104	2	4.93537e-07	0.195539	0.137582
ENSG00000160633	SAFB	23	0.142209	1.49057	0.337167	0.16097	0.704525	0.11049	1	-0.0176603	-0.216009	-0.0176603	1	-0.808338	-0.216009	-0.808338	1	426.532	2	1.62121e-05	0.247124	0.11777
ENSG00000189343	RPS2P46	355	0.15416	0.703364	3.13502	0.0663842	0.167354	0.817606	1	0.14717	-0.887739	0.14717	1	-0.455414	-0.887739	-0.455414	1	12015.5	2	3.84937e-31	0.0385881	0.00136242
ENSG00000165283	STOML2	17	0.159434	0.578446	0.509155	0.450869	0.485766	0.212544	1	-0.00156809	-0.220352	-0.00156809	1	-0.70842	-0.220352	-0.70842	1	1313.07	2	0.0416895	0.200064	0.158313
ENSG00000164611	PTTG1	30	0.163209	1.15161	0.226755	0.251927	0.328156	0.052192	1	0.0211833	-0.506777	0.0211833	1	-0.705849	-0.506777	-0.705849	1	120.483	2	0.00128807	0.323891	0.120848
ENSG00000132522	GPS2	340	0.184295	2.06034	0.565917	0.168713	0.459739	0.104873	1	-0.0441646	-0.284382	-0.0441646	1	-0.864871	-0.284382	-0.864871	1	7553.13	2	1.01435e-06	0.0108473	0.305792
ENSG00000111231	GPN3	14	0.191863	2.60129	0.273639	0.820423	2.69152	0.231437	1	-0.100266	-0.0866847	-0.100266	1	-0.912429	-0.0866847	-0.912429	1	2381.27	2	0.172891	0.281961	0.315203
ENSG00000165525	NEMF	92	0.240265	0.460435	0.618828	0.143149	0.258007	0.122792	1	-0.014921	-0.461084	-0.014921	1	-0.519373	-0.461084	-0.519373	1	1592.64	2	4.0408e-07	0.0196764	0.00217365
ENSG00000137274	BPHL	65	0.255289	0.723958	0.847872	0.207965	0.434672	0.213186	1	-0.262099	-0.389054	-0.262099	1	-0.493135	-0.389054	-0.493135	1	4021.48	2	0.000336307	0.263863	0.0245994
ENSG00000232112	TMA7	192	0.269452	0.687824	0.439774	0.310557	0.161893	0.0525328	1	0.0215982	-0.420203	0.0215982	1	-0.631921	-0.420203	-0.631921	1	1364.1	2	0.00984117	0.0276589	0.0199576
ENSG00000131871	VIMP	96	0.27095	2.28479	0.294167	0.287116	1.47329	0.164176	1	-0.00494673	-0.210398	-0.00494673	1	-0.92416	-0.210398	-0.92416	1	4172.59	2	0.00638495	0.192713	0.377548
ENSG00000105048	TNNT1	17	0.277608	1.88904	1.70114	0.122823	0.731293	0.394286	1	-0.655588	-0.66153	-0.655588	1	0.008505	-0.66153	0.008505	1	1599.03	2	1.99687e-05	0.1221	0.0189996
ENSG00000087302	C14orf166	46	0.279089	0.294145	0.531272	0.281637	0.201708	0.11084	1	0.121146	-0.517049	0.121146	1	-0.565842	-0.517049	-0.565842	1	802.406	2	0.00703696	0.000549323	0.0111207
ENSG00000119203	CPSF3	116	0.281077	2.53663	0.213031	0.281187	1.3812	0.0964271	1	-0.104257	-0.243724	-0.104257	1	-0.86912	-0.243724	-0.86912	1	2143.64	2	0.00594598	0.134136	0.374344
ENSG00000111832	RWDD1	93	0.292735	0.766452	0.278329	0.598501	0.381556	0.0734255	1	-0.0629728	-0.376535	-0.0629728	1	-0.649629	-0.376535	-0.649629	1	1230.62	2	0.120214	0.271009	0.18734
ENSG00000184009	ACTG1	165	0.304855	2.88576	0.32	0.120115	1.03183	0.106064	1	-0.127756	-0.367035	-0.127756	1	-0.836815	-0.367035	-0.836815	1	1484.21	2	1.8014e-08	0.034725	0.476011
ENSG00000234354	RPS26P47	12	0.308506	0.561021	8.47815	0.201866	0.302994	3.98026	1	0.346655	-0.953833	0.346655	1	-0.503793	-0.953833	-0.503793	1	13921.8	2	0.00378091	0.0906611	0.101844
ENSG00000136888	ATP6V1G1	13	0.315681	4.54737	0.11786	0.734141	8.2805	0.199137	1	0.107594	-0.223376	0.107594	1	-0.969937	-0.223376	-0.969937	1	1190.06	2	0.186612	0.33872	0.30434
ENSG00000100348	TXN2	90	0.319367	1.11592	0.428581	0.440308	0.522009	0.13533	1	-0.0130681	-0.347239	-0.0130681	1	-0.742092	-0.347239	-0.742092	1	4056.65	2	0.0628901	0.412393	0.318325
ENSG00000134717	BTF3L4	71	0.327089	1.11485	0.391761	0.168197	0.343813	0.0828091	1	0.0853001	-0.471963	0.0853001	1	-0.726304	-0.471963	-0.726304	1	793.852	2	7.9171e-05	0.369681	0.0747021
ENSG00000148303	RPL7A	18	0.332608	1.1458	0.594047	0.399055	0.798588	0.426021	1	-0.572469	-0.924481	-0.572469	1	0.310105	-0.924481	0.310105	1	477.671	2	0.057581	0.428788	0.223255
ENSG00000116128	BCL9	12	0.338775	2.92334	0.424968	0.179817	1.16031	0.154794	1	-0.0294177	-0.128926	-0.0294177	1	-0.952303	-0.128926	-0.952303	1	635.693	2	0.00254878	0.0658867	0.0545681
ENSG00000168092	PAFAH1B2	182	0.343256	0.619298	0.703219	0.408648	0.19473	0.11157	1	-0.0767725	-0.548336	-0.0767725	1	-0.495695	-0.548336	-0.495695	1	4840.28	2	0.0548961	0.0260686	0.0322945
ENSG00000096080	MRPS18A	18	0.344339	0.934815	0.244389	0.540747	0.512133	0.0797694	1	0.155183	-0.43956	0.155183	1	-0.720518	-0.43956	-0.720518	1	300.562	2	0.122035	0.450204	0.298362
ENSG00000150779	TIMM8B	29	0.348354	0.384099	0.548855	0.53714	0.241298	0.132169	1	-0.0149501	-0.729416	-0.0149501	1	-0.342122	-0.729416	-0.342122	1	712.401	2	0.117985	0.00845781	0.0585378
ENSG00000004455	AK2	108	0.349673	1.30054	0.396613	0.387876	0.534605	0.102074	1	-0.153712	-0.401931	-0.153712	1	-0.643628	-0.401931	-0.643628	1	2975.65	2	0.0482942	0.287598	0.315423
ENSG00000225921	NOL7	48	0.351017	4.67225	0.106577	0.668985	4.75862	0.101373	1	-0.0149126	-0.145217	-0.0149126	1	-0.969784	-0.145217	-0.969784	1	1257.24	2	0.168591	0.222162	0.0580735
ENSG00000101132	PFDN4	148	0.352674	0.36727	0.384676	0.281943	0.14728	0.0471691	1	-0.0204052	-0.551794	-0.0204052	1	-0.431864	-0.551794	-0.431864	1	713.304	2	0.0115562	1.58447e-05	0.00114707
ENSG00000159346	ADIPOR1	166	0.355556	1.10185	0.261021	0.386717	0.311541	0.0493363	1	-0.0877305	-0.386294	-0.0877305	1	-0.704097	-0.386294	-0.704097	1	1004.35	2	0.0487724	0.372069	0.292851
ENSG00000005448	WDR54	15	0.36888	2.20387	0.266483	0.577256	2.20433	0.227183	1	-0.0892784	-0.0944718	-0.0892784	1	-0.93084	-0.0944718	-0.93084	1	1671.55	2	0.14786	0.297489	0.332913
ENSG00000174021	GNG5	100	0.370197	1.4434	0.274939	0.394072	0.642171	0.0879703	1	-0.0921129	-0.198713	-0.0921129	1	-0.831638	-0.198713	-0.831638	1	1995.15	2	0.0566265	0.245776	0.463908
ENSG00000137692	DCUN1D5	126	0.370456	1.69888	0.361863	0.198338	0.553699	0.0857847	1	-0.108727	-0.34729	-0.108727	1	-0.764807	-0.34729	-0.764807	1	1917.7	2	0.000949633	0.104633	0.367025
ENSG00000132432	SEC61G	65	0.37064	1.20974	0.260201	0.269831	0.50992	0.0980955	1	0.151796	-0.664292	0.151796	1	-0.733345	-0.664292	-0.733345	1	481.546	2	0.0114699	0.341127	0.21254
ENSG00000197753	LHFPL5	19	0.373282	0.546034	1.41054	0.219509	0.201826	0.18913	1	-0.032443	-0.355697	-0.032443	1	-0.554127	-0.355697	-0.554127	1	1902.95	2	0.00572976	0.0194636	0.0145815
ENSG00000164162	ANAPC10	50	0.374585	1.16286	0.808157	0.287034	0.490056	0.235643	1	-0.0891159	-0.539078	-0.0891159	1	-0.597486	-0.539078	-0.597486	1	4535.79	2	0.0171938	0.370556	0.179365
ENSG00000135213	POM121C	14	0.376158	1.21157	0.544705	0.494956	0.893133	0.353907	1	0.143048	-0.529871	0.143048	1	-0.853482	-0.529871	-0.853482	1	1226.55	2	0.116803	0.408549	0.387751
ENSG00000143811	PYCR2	389	0.377055	1.41727	0.518005	0.139456	0.228412	0.0762042	1	0.0626436	-0.617468	0.0626436	1	-0.717743	-0.617468	-0.717743	1	2621.28	2	5.21783e-06	0.0342491	0.138521
ENSG00000116171	SCP2	75	0.394207	1.53688	0.545992	0.308783	0.536717	0.150436	1	-0.0286589	-0.225747	-0.0286589	1	-0.85516	-0.225747	-0.85516	1	4369.58	2	0.0268216	0.160257	0.387138
ENSG00000138279	ANXA7	71	0.39653	1.48485	0.436871	0.38298	0.660177	0.141111	1	-0.0951935	-0.179713	-0.0951935	1	-0.831745	-0.179713	-0.831745	1	3957.12	2	0.0598656	0.232609	0.438353
ENSG00000133935	C14orf1	25	0.396763	2.83293	0.184449	1.25848	2.56894	0.152812	1	0.162686	-0.325543	0.162686	1	-0.948977	-0.325543	-0.948977	1	1461.26	2	0.318214	0.24152	0.181491
ENSG00000124193	SRSF6	259	0.4001	0.707262	0.570399	0.230983	0.160428	0.0723854	1	-0.0100693	-0.534374	-0.0100693	1	-0.583239	-0.534374	-0.583239	1	2666.02	2	0.00497182	0.0346034	0.0126516
ENSG00000100442	FKBP3	25	0.40114	0.294284	0.353258	0.155175	0.249836	0.0856189	1	-0.066093	-0.73822	-0.066093	1	-0.233538	-0.73822	-0.233538	1	130.809	2	0.000424799	0.00493262	0.0106192
ENSG00000167986	DDB1	26	0.402303	2.20252	0.257049	0.52077	1.62303	0.163076	1	0.0970127	-0.257078	0.0970127	1	-0.928395	-0.257078	-0.928395	1	1592.72	2	0.131442	0.233123	0.288805
ENSG00000187193	MT1X	13	0.406348	4.39679e-15	3.0748	0.2164	0.731333	0.558256	1	0.0153106	-0.706864	0.0153106	1	-0.25925	-0.706864	-0.25925	1	8019.43	2	0.0103573	0.100728	0.0373717
ENSG00000172809	RPL38	15	0.408915	0.242642	0.867843	0.349754	0.625395	0.345585	1	-0.119171	-0.513711	-0.119171	1	-0.419487	-0.513711	-0.419487	1	2428.21	2	0.058408	0.124602	0.101853
ENSG00000099341	PSMD8	76	0.412542	0.780306	0.36738	0.746794	0.437721	0.103102	1	-0.0380922	-0.260568	-0.0380922	1	-0.656607	-0.260568	-0.656607	1	2819.39	2	0.217019	0.308623	0.277962
ENSG00000172331	BPGM	51	0.41896	1.6841	0.976845	0.313642	0.555014	0.236455	1	0.13638	-0.457383	0.13638	1	-0.808143	-0.457383	-0.808143	1	7276.73	2	0.0350496	0.111867	0.459741
ENSG00000169714	CNBP	32	0.419007	1.54136	0.317296	0.323645	0.708428	0.10558	1	0.128173	-0.334612	0.128173	1	-0.842788	-0.334612	-0.842788	1	928.048	2	0.0415289	0.22547	0.489762
ENSG00000133226	SRRM1	54	0.4222	0.744515	0.287641	0.471587	0.503861	0.0922121	1	0.0566023	-0.445401	0.0566023	1	-0.622021	-0.445401	-0.622021	1	1190.61	2	0.113059	0.307151	0.215962
ENSG00000196123	KIAA0895L	20	0.430711	0.972151	1.70175	0.390208	0.151947	0.196244	1	-0.0334822	-0.506069	-0.0334822	1	-0.688884	-0.506069	-0.688884	1	1536.03	2	0.0814064	0.428373	0.197298
ENSG00000076382	SPAG5	22	0.434461	2.00719	0.657193	0.764045	1.26124	0.32471	1	-0.0426124	-0.205692	-0.0426124	1	-0.871434	-0.205692	-0.871434	1	7717.97	2	0.234116	0.217204	0.275784
ENSG00000132297	HHLA1	54	0.43526	1.86055e-22	1.27974	0.198823	0.340215	0.243555	1	0.0980854	-0.811659	0.0980854	1	-0.37405	-0.811659	-0.37405	1	2723.2	2	0.00322908	0.00246581	0.00793692
ENSG00000113558	SKP1	190	0.440485	0.706289	0.359778	0.189826	0.181495	0.0462376	1	-0.0560411	-0.356653	-0.0560411	1	-0.622563	-0.356653	-0.622563	1	1022.59	2	0.00180575	0.0536432	0.0144351
ENSG00000106399	RPA3	165	0.444375	0.419511	0.379936	0.209979	0.125325	0.0464384	1	-0.0687958	-0.682874	-0.0687958	1	-0.378946	-0.682874	-0.378946	1	480.039	2	0.00447276	3.70134e-06	0.000520189
ENSG00000159596	TMEM69	44	0.444934	3.42835	0.194168	0.210194	1.31091	0.0659338	1	-0.0248228	-0.223501	-0.0248228	1	-0.929258	-0.223501	-0.929258	1	469.812	2	0.00582595	0.035587	0.0289753
ENSG00000168894	RNF181	232	0.450754	1.00342	0.320846	0.211517	0.223131	0.0455499	1	0.0284909	-0.37248	0.0284909	1	-0.733665	-0.37248	-0.733665	1	1234.43	2	0.0050108	0.493895	0.155264
ENSG00000130305	NSUN5	12	0.456414	0.328817	0.780725	0.290876	0.284587	0.206851	1	0.099833	-0.481547	0.099833	1	-0.440015	-0.481547	-0.440015	1	1175.23	2	0.0472403	0.0213549	0.0664304
ENSG00000100142	POLR2F	69	0.459174	0.413941	0.544666	0.19678	0.150126	0.0680892	1	-0.151386	-0.642968	-0.151386	1	-0.224076	-0.642968	-0.224076	1	629.896	2	0.00385797	0.000112515	0.000938147
ENSG00000155755	TMEM237	113	0.460042	2.50708	0.445604	0.284295	0.743408	0.107833	1	0.00402798	-0.332422	0.00402798	1	-0.866885	-0.332422	-0.866885	1	3744.99	2	0.0300731	0.0225272	0.0767177
ENSG00000086589	RBM22	12	0.460613	1.16737	0.371744	0.195466	0.344109	0.0689585	1	-0.209298	-0.228835	-0.209298	1	-0.765577	-0.228835	-0.765577	1	112.267	2	0.0110651	0.319156	0.229887
ENSG00000204531	POU5F1	32	0.460762	0.58064	2.72158	0.0809933	0.180414	0.3001	1	0.133981	-0.61841	0.133981	1	-0.569954	-0.61841	-0.569954	1	3932.65	2	1.33355e-07	0.0136551	0.000274844
ENSG00000126267	COX6B1	110	0.461675	1.34046	0.33725	0.209162	0.365912	0.06623	1	-0.0149359	-0.247835	-0.0149359	1	-0.826918	-0.247835	-0.826918	1	1227.14	2	0.00571474	0.17712	0.472743
ENSG00000119632	IFI27L2	11	0.463748	0.937789	1.4458	0.168054	0.182461	0.460619	1	0.122002	-0.920601	0.122002	1	-0.431848	-0.920601	-0.431848	1	292.084	2	0.00639246	0.37096	0.0785547
ENSG00000144848	ATG3	59	0.468878	2.90825	0.316979	0.539146	1.78724	0.165697	1	-0.0102523	-0.229691	-0.0102523	1	-0.906989	-0.229691	-0.906989	1	5413.23	2	0.164402	0.145117	0.149138
ENSG00000204525	HLA-C	67	0.468918	1.20255	2.83935	0.0691435	0.142503	0.38933	1	0.292634	-0.834107	0.292634	1	-0.686894	-0.834107	-0.686894	1	3530.13	2	5.88918e-11	0.0800347	0.00290784
ENSG00000196072	BLOC1S2	46	0.47221	1.06868	0.492966	0.328055	0.435998	0.141525	1	0.144368	-0.483461	0.144368	1	-0.753543	-0.483461	-0.753543	1	1950.76	2	0.0574843	0.437787	0.28501
ENSG00000198673	FAM19A2	14	0.475896	1.10367	3.50262	0.535432	0.458072	1.70279	1	0.42391	-0.781372	0.42391	1	-0.833942	-0.781372	-0.833942	1	23816.9	2	0.174348	0.412555	0.375162
ENSG00000145495	MARCH6	123	0.476619	0.966089	0.338556	0.293206	0.390011	0.0879337	1	0.0639084	-0.391588	0.0639084	1	-0.749038	-0.391588	-0.749038	1	2086.12	2	0.0383916	0.465428	0.229625
ENSG00000014123	UFL1	171	0.48013	1.35217	0.465691	0.185259	0.244296	0.0666555	1	0.0287649	-0.413086	0.0287649	1	-0.806399	-0.413086	-0.806399	1	1545.92	2	0.00280284	0.0756438	0.491082
ENSG00000105568	PPP2R1A	193	0.483873	0.651538	0.388127	0.328979	0.165342	0.0502107	1	0.0871651	-0.464559	0.0871651	1	-0.645151	-0.464559	-0.645151	1	1230.34	2	0.0591707	0.0181919	0.0372118
ENSG00000173660	UQCRH	120	0.484977	1.4373	0.380255	0.290019	0.399877	0.0781407	1	0.0892508	-0.461041	0.0892508	1	-0.783172	-0.461041	-0.783172	1	1789.01	2	0.0391809	0.138192	0.492082
ENSG00000225151	GOLGA2P7	27	0.492762	1.53578	0.790139	0.264437	0.587146	0.246024	1	-0.212378	-0.683464	-0.212378	1	-0.443835	-0.683464	-0.443835	1	1789.7	2	0.0335304	0.185289	0.249248
ENSG00000121073	SLC35B1	83	0.49351	1.35945	0.212231	0.332217	0.35558	0.0406258	1	-0.0247337	-0.248416	-0.0247337	1	-0.825544	-0.248416	-0.825544	1	400.035	2	0.0656543	0.157557	0.350017
ENSG00000100445	SDR39U1	155	0.4944	1.18262	0.734872	0.195432	0.389973	0.173715	1	-0.0084289	-0.40074	-0.0084289	1	-0.75522	-0.40074	-0.75522	1	8842.25	2	0.00530828	0.320123	0.220805
ENSG00000242616	GNG10	316	0.494632	1.63394	0.446177	0.152004	0.370411	0.0980494	1	0.0210336	-0.603477	0.0210336	1	-0.733024	-0.603477	-0.733024	1	3057.77	2	0.000495146	0.0439951	0.330533
ENSG00000128708	HAT1	140	0.499504	1.50457	0.218502	0.197831	0.33662	0.0366063	1	-0.0557629	-0.505327	-0.0557629	1	-0.690261	-0.505327	-0.690261	1	401.079	2	0.00627046	0.0680982	0.380321
ENSG00000172613	RAD9A	93	0.499868	1.31904	1.4959	0.145841	0.223666	0.179434	1	-0.0408134	-0.367961	-0.0408134	1	-0.756051	-0.367961	-0.756051	1	7588.29	2	0.000457479	0.078607	0.344133
ENSG00000097021	ACOT7	40	0.500621	0.759363	0.417687	0.321749	0.34328	0.0955179	1	0.130443	-0.519157	0.130443	1	-0.609225	-0.519157	-0.609225	1	954.4	2	0.0645784	0.243846	0.150249
ENSG00000156471	PTDSS1	42	0.503123	1.1748	0.546231	0.346297	0.557074	0.154059	1	-0.0655784	-0.689849	-0.0655784	1	-0.474582	-0.689849	-0.474582	1	1616.1	2	0.0796533	0.377682	0.230837
ENSG00000162613	FUBP1	71	0.504178	0.386562	0.387066	0.348498	0.287499	0.102623	1	0.0243598	-0.585098	0.0243598	1	-0.442079	-0.585098	-0.442079	1	1367.29	2	0.0796914	0.0182386	0.0596721
ENSG00000163660	CCNL1	159	0.507061	2.34579	0.227376	0.232693	0.831029	0.068709	1	0.0154028	-0.25407	0.0154028	1	-0.909794	-0.25407	-0.909794	1	1844.64	2	0.0178625	0.0536871	0.100566
ENSG00000119335	SET	14	0.509787	0.779064	0.458831	0.256062	0.344232	0.128217	1	-0.0449051	-0.505342	-0.0449051	1	-0.612227	-0.505342	-0.612227	1	357.123	2	0.0409619	0.267067	0.120338
ENSG00000142089	IFITM3	314	0.510176	3.90386	0.270007	0.123588	1.09557	0.0763659	1	0.289232	-0.483364	0.289232	1	-0.958418	-0.483364	-0.958418	1	2788.35	2	4.58628e-05	0.0042238	0.00131409
ENSG00000244187	TMEM141	70	0.511831	3.02835	0.285518	0.210567	1.3308	0.112892	1	-0.0961257	-0.123729	-0.0961257	1	-0.938656	-0.123729	-0.938656	1	2197.5	2	0.0117452	0.0660875	0.0403094
ENSG00000155330	C16orf87	26	0.51477	0.482701	0.657812	0.351882	0.22169	0.141729	1	-0.113346	-0.596119	-0.113346	1	-0.414437	-0.596119	-0.414437	1	861.748	2	0.0905856	0.0143648	0.0403124
ENSG00000135486	HNRNPA1	83	0.515988	1.36452	0.341437	0.146638	0.352142	0.0590895	1	-0.069291	-0.492859	-0.069291	1	-0.66917	-0.492859	-0.66917	1	546.279	2	0.000721058	0.151857	0.15759
ENSG00000086065	CHMP5	11	0.517463	3.5572	0.103337	0.494089	6.41519	0.177636	1	0.446112	-0.520657	0.446112	1	-0.988351	-0.520657	-0.988351	1	248.315	2	0.178681	0.350302	0.290503
ENSG00000187514	PTMA	170	0.519804	0.703977	0.449879	0.26158	0.14253	0.0462593	1	-0.00951655	-0.348863	-0.00951655	1	-0.651085	-0.348863	-0.651085	1	1074.04	2	0.0340862	0.0196704	0.0253451
ENSG00000133316	WDR74	62	0.520073	0.554601	0.527963	0.339899	0.339248	0.143576	1	-0.294121	-0.378677	-0.294121	1	-0.483522	-0.378677	-0.483522	1	2289.12	2	0.0816056	0.0971501	0.0636811
ENSG00000006837	CDKL3	291	0.525604	1.22821	1.65388	0.0533999	0.114574	0.10763	1	0.00521572	-0.423491	0.00521572	1	-0.741724	-0.423491	-0.741724	1	6862.96	2	3.57308e-17	0.0236688	0.00598458
ENSG00000215375	MYL5	42	0.527026	1.24466	2.62533	0.157234	0.234776	0.29692	1	-0.159127	-0.238957	-0.159127	1	-0.728296	-0.238957	-0.728296	1	11793.7	2	0.00229335	0.151892	0.33814
ENSG00000124172	ATP5E	33	0.530441	0.936614	0.469834	0.503181	0.427108	0.168478	1	0.150967	-0.714408	0.150967	1	-0.647842	-0.714408	-0.647842	1	1136.91	2	0.179089	0.441507	0.28246
ENSG00000137267	TUBB2A	309	0.531452	0.89245	0.879663	0.193338	0.130823	0.240517	1	-0.044831	-0.952729	-0.044831	1	-0.186918	-0.952729	-0.186918	1	2356.06	2	0.00797634	0.205829	0.0609258
ENSG00000100360	IFT27	102	0.5322	2.27567	0.288863	0.211207	0.615627	0.0657417	1	-0.170557	-0.249468	-0.170557	1	-0.843115	-0.249468	-0.843115	1	1127.49	2	0.0145303	0.0204252	0.0667207
ENSG00000111481	COPZ1	54	0.534434	1.32682	0.335299	0.387517	0.480796	0.0862766	1	0.0147869	-0.279997	0.0147869	1	-0.805196	-0.279997	-0.805196	1	1252.57	2	0.117572	0.249867	0.443718
ENSG00000124702	KLHDC3	40	0.535618	1.0358	0.313814	1.18201	0.5544	0.0992088	1	-0.13104	-0.244271	-0.13104	1	-0.711437	-0.244271	-0.711437	1	1404.97	2	0.348333	0.474431	0.461305
ENSG00000166313	APBB1	10	0.53573	1.33186	1.06757	1.16212	0.749314	0.448052	1	-0.282972	-0.389895	-0.282972	1	-0.626177	-0.389895	-0.626177	1	5828.53	2	0.350717	0.335604	0.451466
ENSG00000075624	ACTB	270	0.53741	1.73843	0.398058	0.183063	0.416505	0.0746426	1	0.0052864	-0.211785	0.0052864	1	-0.873794	-0.211785	-0.873794	1	4434.5	2	0.00604196	0.038691	0.163068
ENSG00000075415	SLC25A3	63	0.537766	0.893414	0.18822	0.314768	0.318932	0.0416665	1	0.107125	-0.478576	0.107125	1	-0.698922	-0.478576	-0.698922	1	261.665	2	0.0735972	0.369698	0.208279
ENSG00000092841	MYL6	82	0.538809	2.86237	0.232842	0.21678	1.17139	0.0858936	1	0.018412	-0.227275	0.018412	1	-0.938216	-0.227275	-0.938216	1	1411.06	2	0.0182504	0.0579287	0.0469621
ENSG00000162819	BROX	145	0.538826	1.16613	0.414585	0.297899	0.283894	0.0724577	1	0.0334539	-0.43742	0.0334539	1	-0.748609	-0.43742	-0.748609	1	1901.04	2	0.0619136	0.279678	0.396358
ENSG00000189043	NDUFA4	148	0.540049	0.7503	0.441932	0.229152	0.188478	0.0595609	1	-0.0876606	-0.60136	-0.0876606	1	-0.459326	-0.60136	-0.459326	1	1151.56	2	0.0232943	0.0936563	0.0346017
ENSG00000136682	CBWD2	176	0.540991	1.24661	0.30061	0.213083	0.345617	0.0678108	1	0.0889442	-0.574006	0.0889442	1	-0.732881	-0.574006	-0.732881	1	1269.96	2	0.0163069	0.238238	0.274738
ENSG00000104907	TRMT1	38	0.541069	2.55189	0.714827	0.381869	1.44898	0.342837	1	0.0607219	-0.306561	0.0607219	1	-0.901707	-0.306561	-0.901707	1	12165.7	2	0.118755	0.145746	0.207459
ENSG00000088832	FKBP1A	378	0.542931	1.04843	0.319233	0.319436	0.187522	0.036774	1	-0.0302791	-0.309648	-0.0302791	1	-0.743967	-0.309648	-0.743967	1	1602.36	2	0.0766515	0.398176	0.369572
ENSG00000160256	FAM207A	183	0.546219	1.75354	0.782485	0.161985	0.286067	0.101313	1	0.0270395	-0.426956	0.0270395	1	-0.801718	-0.426956	-0.801718	1	4849.98	2	0.00282253	0.00458488	0.166571
ENSG00000164366	CCDC127	178	0.547374	0.906092	0.441994	0.186546	0.208677	0.0630241	1	-0.00896096	-0.492831	-0.00896096	1	-0.642328	-0.492831	-0.642328	1	1558.03	2	0.00813304	0.326627	0.0761138
ENSG00000255508	MIR3654	254	0.547485	0.965414	0.287755	0.286909	0.149692	0.0284245	1	0.00610075	-0.369632	0.00610075	1	-0.721146	-0.369632	-0.721146	1	611.591	2	0.0580035	0.408732	0.220592
ENSG00000144231	POLR2D	357	0.547572	1.84408	0.374734	0.145844	0.350287	0.0590201	1	0.0360661	-0.38828	0.0360661	1	-0.840658	-0.38828	-0.840658	1	2906.79	2	0.00103786	0.00823771	0.179558
ENSG00000255192	NANOGP8	16	0.548152	0.306236	2.57489	0.195081	0.522667	0.844505	1	0.449988	-0.939277	0.449988	1	-0.59308	-0.939277	-0.59308	1	2857.48	2	0.0187563	0.103616	0.0951854
ENSG00000125656	CLPP	65	0.551451	0.572027	0.572668	0.335278	0.364498	0.187085	1	0.07325	-0.536814	0.07325	1	-0.573438	-0.536814	-0.573438	1	4133.57	2	0.0929171	0.122414	0.131613
ENSG00000163382	APOA1BP	57	0.551535	2.27085	0.212729	0.236798	1.02612	0.082796	1	0.0760729	-0.324718	0.0760729	1	-0.901756	-0.324718	-0.901756	1	864.722	2	0.0318017	0.110445	0.251394
ENSG00000163399	ATP1A1	132	0.552309	2.99141	0.194359	0.343167	1.37392	0.0782903	1	-0.023433	-0.166977	-0.023433	1	-0.938067	-0.166977	-0.938067	1	2421.4	2	0.097178	0.0748212	0.0320137
ENSG00000254999	BRK1	125	0.554761	1.23627	0.202668	0.329284	0.374111	0.0456993	1	0.0157121	-0.389138	0.0157121	1	-0.788482	-0.389138	-0.788482	1	613.146	2	0.0894156	0.264434	0.473176
ENSG00000079332	SAR1A	287	0.557616	0.541582	0.54749	0.248178	0.15126	0.0944112	1	-0.00894513	-0.746576	-0.00894513	1	-0.418175	-0.746576	-0.418175	1	2780.95	2	0.0378653	0.00133259	0.0152691
ENSG00000212829	RPS26P3	14	0.5598	0.542474	5.29116	0.713925	0.267375	6.44251	1	0.339663	-0.994506	0.339663	1	-0.389639	-0.994506	-0.389639	1	11926.9	2	0.275026	0.0575315	0.345297
ENSG00000183010	PYCR1	14	0.561406	2.44784	0.257632	0.730857	2.18374	0.18828	1	-0.178333	-0.05307	-0.178333	1	-0.891283	-0.05307	-0.891283	1	1981.21	2	0.280296	0.260488	0.254789
ENSG00000084207	GSTP1	273	0.562306	0.696956	0.438985	0.299592	0.196223	0.063552	1	-0.00440748	-0.2712	-0.00440748	1	-0.67644	-0.2712	-0.67644	1	3348.53	2	0.0725933	0.0618334	0.0779337
ENSG00000162144	CYB561A3	15	0.562956	1.48127	1.14592	0.151078	0.460319	0.298754	1	0.356468	-0.582833	0.356468	1	-0.885813	-0.582833	-0.885813	1	1678.97	2	0.00675234	0.158197	0.390697
ENSG00000151729	SLC25A4	82	0.563769	4.48809	0.181797	0.19222	1.67712	0.061167	1	0.0308072	-0.260274	0.0308072	1	-0.934747	-0.260274	-0.934747	1	970.348	2	0.0129843	0.0203929	0.00833317
ENSG00000120210	INSL6	12	0.564057	1.43005	2.81422	0.206082	0.500571	0.681785	1	-0.311671	-0.378508	-0.311671	1	-0.659068	-0.378508	-0.659068	1	8598.56	2	0.0317558	0.206283	0.330581
ENSG00000146066	HIGD2A	65	0.56494	1.62666	0.254393	0.499476	0.608531	0.0692663	1	-0.0113725	-0.248414	-0.0113725	1	-0.833804	-0.248414	-0.833804	1	1080	2	0.193548	0.153555	0.254622
ENSG00000167470	MIDN	28	0.568905	1.0881	1.08355	0.207772	0.275755	0.197583	1	0.115078	-0.500652	0.115078	1	-0.756735	-0.500652	-0.756735	1	2183.43	2	0.0242228	0.376006	0.247843
ENSG00000155868	MED7	92	0.568906	1.33207	0.909574	0.200691	0.295832	0.149425	1	0.00945104	-0.389099	0.00945104	1	-0.771586	-0.389099	-0.771586	1	5396.7	2	0.0172132	0.132335	0.473525
ENSG00000168653	NDUFS5	69	0.573342	0.98945	0.384854	0.506744	0.381401	0.0928455	1	0.0745135	-0.54229	0.0745135	1	-0.665697	-0.54229	-0.665697	1	1506.85	2	0.201426	0.489008	0.332796
ENSG00000149823	VPS51	86	0.574862	2.07701	0.25427	0.198432	0.49102	0.0517169	1	0.0490104	-0.378539	0.0490104	1	-0.859248	-0.378539	-0.859248	1	600.66	2	0.0175418	0.0155371	0.0960011
ENSG00000183723	CMTM4	45	0.577858	1.59058	1.63619	0.133942	0.295639	0.226319	1	-0.250891	-0.44148	-0.250891	1	-0.607703	-0.44148	-0.607703	1	5613.03	2	0.00149598	0.0261295	0.373835
ENSG00000152904	GGPS1	289	0.580383	1.04277	0.41017	0.162957	0.217036	0.0588189	1	-0.00589593	-0.468776	-0.00589593	1	-0.693334	-0.468776	-0.693334	1	2165.99	2	0.00526305	0.42196	0.138083
ENSG00000182117	NOP10	191	0.580439	0.655508	0.369766	0.451828	0.128922	0.035461	1	-0.0297804	-0.249126	-0.0297804	1	-0.65644	-0.249126	-0.65644	1	807.676	2	0.177148	0.00409998	0.0257767
ENSG00000205581	HMGN1	327	0.580705	1.09278	0.362034	0.199973	0.190122	0.0457804	1	-0.0360379	-0.493345	-0.0360379	1	-0.68513	-0.493345	-0.68513	1	1493.75	2	0.018395	0.312935	0.227458
ENSG00000108854	SMURF2	10	0.582162	1.90651	0.421989	0.330111	0.961656	0.18016	1	-0.244516	-0.159945	-0.244516	1	-0.851332	-0.159945	-0.851332	1	732.188	2	0.12305	0.188623	0.267507
ENSG00000186952	TMEM232	14	0.582426	0.98301	3.32496	0.213085	0.27221	0.822281	1	-0.348121	-0.585259	-0.348121	1	-0.411552	-0.585259	-0.411552	1	10347.1	2	0.0379291	0.475676	0.113439
ENSG00000172757	CFL1	250	0.583677	0.830324	0.509445	0.2168	0.19393	0.0658231	1	0.000244202	-0.270573	0.000244202	1	-0.705902	-0.270573	-0.705902	1	3401.17	2	0.0279852	0.19123	0.115769
ENSG00000187840	EIF4EBP1	23	0.584734	0.941076	0.424439	0.48158	0.504371	0.18288	1	0.158392	-0.67841	0.158392	1	-0.644255	-0.67841	-0.644255	1	1170.26	2	0.199372	0.454081	0.307693
ENSG00000162236	STX5	94	0.585762	0.617349	1.84992	0.1324	0.155792	0.27963	1	0.00532178	-0.630186	0.00532178	1	-0.532895	-0.630186	-0.532895	1	9163.33	2	0.00117963	0.00797058	0.00478187
ENSG00000136603	SKIL	343	0.586082	0.625225	0.488661	0.2246	0.150859	0.0631022	1	-0.00298545	-0.523296	-0.00298545	1	-0.575171	-0.523296	-0.575171	1	2887.96	2	0.033106	0.00673139	0.014539
ENSG00000130706	ADRM1	63	0.586152	0.7438	0.392563	0.303523	0.225373	0.067374	1	0.118307	-0.444186	0.118307	1	-0.693469	-0.444186	-0.693469	1	721.45	2	0.0889126	0.130075	0.120806
ENSG00000088986	DYNLL1	260	0.586455	0.945272	0.278057	0.245076	0.215943	0.0398154	1	-0.0661109	-0.378712	-0.0661109	1	-0.695715	-0.378712	-0.695715	1	1058.48	2	0.0463686	0.400066	0.17964
ENSG00000105401	CDC37	83	0.590916	0.669364	0.483856	0.314303	0.215857	0.0760833	1	-0.0966731	-0.379184	-0.0966731	1	-0.614726	-0.379184	-0.614726	1	1237.62	2	0.0984012	0.0647659	0.0661985
ENSG00000171163	ZNF692	24	0.592771	1.00722	2.47933	0.260838	0.238177	0.389618	1	-0.0451748	-0.492648	-0.0451748	1	-0.646747	-0.492648	-0.646747	1	8766.44	2	0.0667071	0.488052	0.220021
ENSG00000075089	ACTR6	39	0.595427	2.10659	0.23172	0.206285	0.485419	0.0444294	1	-0.0849562	-0.3525	-0.0849562	1	-0.811159	-0.3525	-0.811159	1	217.859	2	0.0288108	0.0143284	0.0878745
ENSG00000168172	HOOK3	151	0.595932	0.621207	1.14359	0.114045	0.0825851	0.0981762	1	-0.174392	-0.626466	-0.174392	1	-0.447254	-0.626466	-0.447254	1	1751.61	2	0.000264746	4.7607e-06	1.48583e-05
ENSG00000137574	TGS1	185	0.596908	1.84966	0.516643	0.158126	0.419049	0.0953966	1	0.0628142	-0.388182	0.0628142	1	-0.845452	-0.388182	-0.845452	1	4150.48	2	0.00581143	0.0220305	0.210743
ENSG00000167553	TUBA1C	216	0.597094	1.15381	0.303544	0.245946	0.266686	0.0531954	1	-0.0605596	-0.485427	-0.0605596	1	-0.694952	-0.485427	-0.694952	1	1255.42	2	0.0514295	0.28236	0.327898
ENSG00000103275	UBE2I	337	0.600456	0.893527	0.257621	0.183389	0.174198	0.0304681	1	-0.0170755	-0.358465	-0.0170755	1	-0.704902	-0.358465	-0.704902	1	843.632	2	0.0150275	0.270735	0.101906
ENSG00000141002	TCF25	160	0.600562	1.30192	0.348771	0.211654	0.363936	0.0723887	1	0.0316058	-0.417746	0.0316058	1	-0.782827	-0.417746	-0.782827	1	1874.73	2	0.0304878	0.204014	0.432575
ENSG00000204138	PHACTR4	335	0.600563	2.0925	0.324499	0.134557	0.419363	0.056818	1	0.0428452	-0.388818	0.0428452	1	-0.863914	-0.388818	-0.863914	1	2406.52	2	0.00160485	0.00479846	0.0778105
ENSG00000164104	HMGB2	27	0.601393	2.33867	0.164037	0.28295	0.925373	0.0551873	1	0.0455662	-0.157936	0.0455662	1	-0.934303	-0.157936	-0.934303	1	247.792	2	0.0858661	0.0804676	0.0584373
ENSG00000167770	OTUB1	132	0.60179	0.427002	0.363268	0.308919	0.136695	0.0500108	1	-0.0626617	-0.610052	-0.0626617	1	-0.393901	-0.610052	-0.393901	1	670.988	2	0.0998449	2.55077e-05	0.00576263
ENSG00000100129	EIF3L	256	0.601979	0.931463	0.2956	0.353886	0.189595	0.0365861	1	0.00156429	-0.298736	0.00156429	1	-0.735151	-0.298736	-0.735151	1	1090.78	2	0.130888	0.359017	0.267346
ENSG00000130255	RPL36	28	0.603143	0.405651	0.730378	0.542533	0.297541	0.194328	1	-0.101732	-0.530472	-0.101732	1	-0.379247	-0.530472	-0.379247	1	2619.06	2	0.235641	0.0283796	0.0968752
ENSG00000166037	CEP57	323	0.603645	1.41021	0.306842	0.164939	0.30937	0.0529817	1	0.0436079	-0.458045	0.0436079	1	-0.782105	-0.458045	-0.782105	1	1915.5	2	0.00841407	0.0929012	0.470726
ENSG00000224837	GCSHP5	305	0.606952	0.955139	5.13819	0.163312	0.0539711	1.28423	1	-0.0352312	-0.991635	-0.0352312	1	-0.0633038	-0.991635	-0.0633038	1	13209.3	2	0.00834821	0.203259	0.0609101
ENSG00000139910	NOVA1	96	0.607016	1.24042	1.5571	0.08748	0.110585	0.102311	1	-0.0851566	-0.54935	-0.0851566	1	-0.602761	-0.54935	-0.602761	1	2357.54	2	1.01154e-05	0.0161191	0.104357
ENSG00000248333	CDK11B	28	0.608115	0.858342	1.29302	0.345052	0.393636	0.621883	1	-0.174765	-0.891251	-0.174765	1	-0.155911	-0.891251	-0.155911	1	4358.62	2	0.133421	0.360983	0.213982
ENSG00000138381	ASNSD1	160	0.609534	1.22738	0.529653	0.348959	0.353102	0.111492	1	0.0479077	-0.425257	0.0479077	1	-0.773093	-0.425257	-0.773093	1	5104.76	2	0.132436	0.260272	0.498863
ENSG00000178927	C17orf62	211	0.609761	2.20837	0.302253	0.131212	0.37633	0.0433382	1	-0.0447206	-0.252952	-0.0447206	1	-0.885313	-0.252952	-0.885313	1	1086.53	2	0.00164275	0.000766453	0.00380095
ENSG00000122484	RPAP2	234	0.610343	1.28146	0.250055	0.144801	0.178243	0.0278992	1	-0.0279802	-0.597845	-0.0279802	1	-0.64041	-0.597845	-0.64041	1	341.984	2	0.00382248	0.0578444	0.278513
ENSG00000204514	ZNF814	396	0.610968	0.799699	0.385924	0.1458	0.133738	0.0512231	1	-0.0378526	-0.742871	-0.0378526	1	-0.460915	-0.742871	-0.460915	1	1089.45	2	0.00397009	0.0675057	0.0123107
ENSG00000089597	GANAB	123	0.611751	0.856042	0.408031	0.350999	0.276904	0.0768501	1	-0.105837	-0.458564	-0.105837	1	-0.618711	-0.458564	-0.618711	1	1729.06	2	0.135443	0.30205	0.184918
ENSG00000044115	CTNNA1	273	0.612412	1.32568	0.186764	0.192207	0.298603	0.0314916	1	0.0655234	-0.384539	0.0655234	1	-0.805829	-0.384539	-0.805829	1	689.689	2	0.022368	0.138195	0.468498
ENSG00000090054	SPTLC1	132	0.613591	2.12781	0.308834	0.240943	0.695406	0.0838389	1	0.0114055	-0.301481	0.0114055	1	-0.880319	-0.301481	-0.880319	1	2477.72	2	0.0556091	0.0536441	0.12161
ENSG00000108064	TFAM	252	0.613795	1.25605	0.358986	0.229467	0.229297	0.046225	1	0.0326535	-0.417683	0.0326535	1	-0.756913	-0.417683	-0.756913	1	1532.22	2	0.0468093	0.132603	0.460904
ENSG00000112651	MRPL2	34	0.614635	0.422071	0.427658	0.574986	0.292109	0.107229	1	-0.0594726	-0.539021	-0.0594726	1	-0.515351	-0.539021	-0.515351	1	762.943	2	0.253841	0.0284099	0.0959245
ENSG00000139641	ESYT1	113	0.616356	2.06478	0.192376	0.223676	0.603341	0.0459733	1	-0.0543593	-0.203989	-0.0543593	1	-0.893886	-0.203989	-0.893886	1	656.352	2	0.044564	0.0401859	0.0645983
ENSG00000139163	ETNK1	329	0.6177	0.969645	0.283886	0.209883	0.211041	0.0402529	1	-0.0163951	-0.42556	-0.0163951	1	-0.700229	-0.42556	-0.700229	1	1309.85	2	0.0347246	0.44286	0.181064
ENSG00000169689	STRA13	273	0.618261	1.43676	0.269474	0.145766	0.268697	0.0383327	1	-0.0116084	-0.385736	-0.0116084	1	-0.788414	-0.385736	-0.788414	1	977.065	2	0.00466058	0.0526126	0.423579
ENSG00000135404	CD63	22	0.618527	2.04985	0.220148	0.389012	1.01201	0.0845281	1	-0.21467	-0.152575	-0.21467	1	-0.839203	-0.152575	-0.839203	1	517.189	2	0.169551	0.156289	0.221572
ENSG00000177733	HNRNPA0	110	0.618955	1.08832	0.331536	0.235806	0.33557	0.0703662	1	-0.00196575	-0.496563	-0.00196575	1	-0.692343	-0.496563	-0.692343	1	1144.94	2	0.0545279	0.396457	0.266955
ENSG00000234857	HNRNPUL2-BSCL2	240	0.619059	1.71977	0.605586	0.172844	0.381519	0.105044	1	-0.0484093	-0.258259	-0.0484093	1	-0.846705	-0.258259	-0.846705	1	7550.86	2	0.0142448	0.0302196	0.152818
ENSG00000140740	UQCRC2	96	0.620884	0.784034	0.231562	0.277655	0.207549	0.0333728	1	0.0898103	-0.380527	0.0898103	1	-0.706534	-0.380527	-0.706534	1	306.407	2	0.0877069	0.15039	0.133638
ENSG00000187024	PTRH1	35	0.620977	1.13595	1.27075	0.18372	0.255378	0.193386	1	0.0166359	-0.394344	0.0166359	1	-0.75619	-0.394344	-0.75619	1	3259.92	2	0.0236506	0.299074	0.319326
ENSG00000110200	ANAPC15	49	0.623384	1.70705	0.157314	0.39166	0.741967	0.0513555	1	-0.167809	-0.0983828	-0.167809	1	-0.873439	-0.0983828	-0.873439	1	369.197	2	0.170642	0.172801	0.222255
ENSG00000165494	PCF11	90	0.624195	1.78029	0.591335	0.178252	0.463695	0.128694	1	0.0596311	-0.407068	0.0596311	1	-0.845106	-0.407068	-0.845106	1	3297.88	2	0.018941	0.0480032	0.251626
ENSG00000115129	TP53I3	210	0.625095	2.61551	0.644823	0.102389	0.37434	0.0835768	1	0.035674	-0.423991	0.035674	1	-0.859706	-0.423991	-0.859706	1	3464.5	2	0.000159143	1.2327e-05	0.00101746
ENSG00000145247	OCIAD2	12	0.62688	1.19458	0.281263	0.508043	0.680235	0.172229	1	0.165002	-0.72453	0.165002	1	-0.721767	-0.72453	-0.721767	1	273.174	2	0.240692	0.390659	0.41048
ENSG00000091164	TXNL1	162	0.629535	1.20477	0.294706	0.37494	0.3822	0.0645319	1	0.0725676	-0.415814	0.0725676	1	-0.762429	-0.415814	-0.762429	1	1964.7	2	0.162312	0.296436	0.493741
ENSG00000161057	PSMC2	295	0.629744	1.26069	0.302099	0.113171	0.213465	0.0378005	1	-0.0335479	-0.48155	-0.0335479	1	-0.697488	-0.48155	-0.697488	1	909.371	2	0.000598699	0.111489	0.207527
ENSG00000120071	KANSL1	287	0.629952	2.07242	0.650489	0.0873115	0.249334	0.0773612	1	-0.0960923	-0.621588	-0.0960923	1	-0.64836	-0.621588	-0.64836	1	2352.86	2	1.52447e-05	1.16962e-05	0.236161
ENSG00000094755	GABRP	51	0.631049	0.129547	0.752225	0.380985	0.520026	0.207825	1	-0.111268	-0.844228	-0.111268	1	-0.0221334	-0.844228	-0.0221334	1	3287.6	2	0.168846	0.0503313	0.148624
ENSG00000143183	TMCO1	100	0.631539	1.18854	0.315455	0.304166	0.381432	0.0763625	1	0.0413897	-0.528308	0.0413897	1	-0.71134	-0.528308	-0.71134	1	1262.5	2	0.114346	0.311107	0.389103
ENSG00000105393	BABAM1	203	0.632438	1.02815	0.256574	0.269769	0.247391	0.0410544	1	0.00446253	-0.438335	0.00446253	1	-0.701226	-0.438335	-0.701226	1	921.94	2	0.0872852	0.454756	0.294556
ENSG00000272047	GTF2H5	120	0.632656	0.859636	0.273948	0.246909	0.208287	0.0434051	1	-0.073686	-0.572472	-0.073686	1	-0.560466	-0.572472	-0.560466	1	458.352	2	0.0697507	0.250853	0.110836
ENSG00000188739	RBM34	141	0.633611	1.09221	0.401152	0.319027	0.377549	0.0892582	1	-0.0755551	-0.345482	-0.0755551	1	-0.723152	-0.345482	-0.723152	1	3121.02	2	0.126383	0.403708	0.376014
ENSG00000143252	SDHC	52	0.634822	0.638483	0.479208	0.552192	0.378785	0.152071	1	-0.0266888	-0.571404	-0.0266888	1	-0.547343	-0.571404	-0.547343	1	2388.53	2	0.255751	0.17228	0.202578
ENSG00000115541	HSPE1	246	0.634901	0.900516	0.418576	0.305231	0.122187	0.0356817	1	-0.0622627	-0.47511	-0.0622627	1	-0.628953	-0.47511	-0.628953	1	871.192	2	0.116404	0.208166	0.129865
ENSG00000136997	MYC	56	0.638714	2.41217	0.507991	0.291809	0.983191	0.173717	1	-0.164853	-0.113141	-0.164853	1	-0.916557	-0.113141	-0.916557	1	4038.34	2	0.110569	0.0783954	0.0472263
ENSG00000100353	EIF3D	142	0.63881	1.06214	0.216887	0.201708	0.286076	0.0405888	1	0.066747	-0.528069	0.066747	1	-0.710164	-0.528069	-0.710164	1	472.069	2	0.0377624	0.414186	0.235395
ENSG00000142444	C19orf52	24	0.639923	0.894284	1.18302	0.228235	0.20548	0.161198	1	0.0186955	-0.55849	0.0186955	1	-0.579277	-0.55849	-0.579277	1	1657.86	2	0.0647953	0.306144	0.138045
ENSG00000198856	OSTC	109	0.640872	1.62427	0.194641	0.290185	0.52494	0.0508654	1	-0.102568	-0.428881	-0.102568	1	-0.749848	-0.428881	-0.749848	1	637.207	2	0.109303	0.118504	0.351225
ENSG00000197885	NKIRAS1	280	0.642669	1.18068	1.84843	0.0829983	0.121355	0.130288	1	-0.0441844	-0.367336	-0.0441844	1	-0.738644	-0.367336	-0.738644	1	12807.6	2	1.15834e-05	0.0688367	0.222108
ENSG00000185015	CA13	29	0.64271	1.01286	1.92155	0.115919	0.153896	0.24334	1	0.134466	-0.531034	0.134466	1	-0.833523	-0.531034	-0.833523	1	1599.15	2	0.002408	0.467023	0.12635
ENSG00000134056	MRPS36	77	0.64385	0.264725	0.388845	0.323337	0.156418	0.0663028	1	-0.000813626	-0.575225	-0.000813626	1	-0.477052	-0.575225	-0.477052	1	548.225	2	0.137128	5.86073e-06	0.00636106
ENSG00000163682	RPL9	375	0.644101	0.989	0.722541	0.101338	0.111848	0.0846427	1	-0.00171239	-0.817221	-0.00171239	1	-0.449932	-0.817221	-0.449932	1	1888.91	2	0.000249724	0.460853	0.012221
ENSG00000069849	ATP1B3	355	0.646204	1.18421	0.232799	0.184323	0.213566	0.0296424	1	-0.0318572	-0.374529	-0.0318572	1	-0.753791	-0.374529	-0.753791	1	828.677	2	0.0278687	0.194482	0.433074
ENSG00000103723	AP3B2	25	0.648888	1.15031	1.60012	0.133119	0.148072	0.18224	1	0.171128	-0.633514	0.171128	1	-0.730388	-0.633514	-0.730388	1	1416.18	2	0.00751835	0.160538	0.231006
ENSG00000213380	COG8	276	0.650656	2.41571	0.361631	0.16645	0.534247	0.0696303	1	0.0467764	-0.304184	0.0467764	1	-0.904793	-0.304184	-0.904793	1	3686.48	2	0.0183767	0.00426046	0.00677386
ENSG00000117410	ATP6V0B	101	0.651278	0.542228	0.310494	0.228185	0.178503	0.0480351	1	0.0580778	-0.481059	0.0580778	1	-0.601996	-0.481059	-0.601996	1	523.27	2	0.0648363	0.00592492	0.0259884
ENSG00000198546	ZNF511	90	0.651613	0.758164	0.605535	0.459651	0.367557	0.173519	1	-0.0414534	-0.439094	-0.0414534	1	-0.631204	-0.439094	-0.631204	1	6631.45	2	0.225268	0.256152	0.228279
ENSG00000069869	NEDD4	102	0.652264	1.19401	0.254942	0.210509	0.262956	0.0464388	1	-0.0484785	-0.598045	-0.0484785	1	-0.632731	-0.598045	-0.632731	1	375.082	2	0.0508638	0.231192	0.307446
ENSG00000140990	NDUFB10	61	0.653328	0.837417	0.262574	0.483486	0.408212	0.0829975	1	0.0671831	-0.594073	0.0671831	1	-0.626819	-0.594073	-0.626819	1	852.912	2	0.238118	0.345943	0.281007
ENSG00000088247	KHSRP	219	0.653669	1.31184	0.377359	0.25151	0.240506	0.0505675	1	0.0218726	-0.390196	0.0218726	1	-0.782523	-0.390196	-0.782523	1	1595.86	2	0.0849678	0.098079	0.324115
ENSG00000143947	RPS27A	214	0.653905	0.853297	0.317315	0.21092	0.165716	0.0377435	1	-0.0117792	-0.558283	-0.0117792	1	-0.597758	-0.558283	-0.597758	1	696.824	2	0.0511561	0.18851	0.0843172
ENSG00000235043	TECRP1	11	0.654722	0.872968	7.03986	3.35614	0.183202	34.9341	1	-0.196374	-0.999759	-0.196374	1	0.182579	-0.999759	0.182579	1	15160.2	2	0.460295	0.253844	0.471065
ENSG00000160818	GPATCH4	342	0.655191	2.51802	0.526595	0.0831208	0.379407	0.0709079	1	-0.0370482	-0.3887	-0.0370482	1	-0.845235	-0.3887	-0.845235	1	3791.57	2	2.11966e-05	3.87378e-05	0.00591166
ENSG00000197694	SPTAN1	95	0.655686	2.06247	0.275521	0.116907	0.372567	0.0414777	1	-0.141529	-0.2329	-0.141529	1	-0.860152	-0.2329	-0.860152	1	406.074	2	0.0020436	0.00268413	0.01716
ENSG00000110172	CHORDC1	305	0.65633	2.21075	0.343238	0.225859	0.378686	0.0490001	1	-0.069329	-0.292362	-0.069329	1	-0.857982	-0.292362	-0.857982	1	2282.67	2	0.0645758	0.000767316	0.00117044
ENSG00000089053	ANAPC5	37	0.657508	0.417374	0.590481	0.377865	0.346123	0.207819	1	0.0199131	-0.779342	0.0199131	1	-0.300373	-0.779342	-0.300373	1	2137.69	2	0.185555	0.0507404	0.151544
ENSG00000215788	TNFRSF25	12	0.657581	0.492416	2.81057	0.250926	0.310182	0.731795	1	0.385748	-0.886884	0.385748	1	-0.539957	-0.886884	-0.539957	1	5366.45	2	0.102757	0.0680912	0.137895
ENSG00000175854	SWI5	41	0.659415	1.09383	0.551712	0.327152	0.384845	0.149755	1	-0.0651167	-0.560054	-0.0651167	1	-0.640219	-0.560054	-0.640219	1	1643.94	2	0.152213	0.404349	0.333551
ENSG00000140264	SERF2	132	0.659418	1.22495	0.357867	0.379401	0.288435	0.0577818	1	-0.0704207	-0.34735	-0.0704207	1	-0.737275	-0.34735	-0.737275	1	1413.94	2	0.185514	0.218436	0.414035
ENSG00000011275	RNF216	184	0.660616	1.32491	0.599692	0.150569	0.262714	0.0974613	1	-0.0686277	-0.523253	-0.0686277	1	-0.698305	-0.523253	-0.698305	1	2965.73	2	0.0126972	0.10889	0.368415
ENSG00000135972	MRPS9	238	0.660628	1.37203	0.382763	0.264377	0.318137	0.0654072	1	0.05719	-0.431461	0.05719	1	-0.771448	-0.431461	-0.771448	1	2958.75	2	0.100262	0.121712	0.370532
ENSG00000079246	XRCC5	379	0.661403	0.688992	0.392664	0.200486	0.132448	0.0400906	1	-0.00677379	-0.430708	-0.00677379	1	-0.622571	-0.430708	-0.622571	1	1637.91	2	0.046036	0.0096921	0.0180908
ENSG00000063046	EIF4B	254	0.661652	0.702263	0.333623	0.21237	0.198776	0.0496499	1	-0.0363429	-0.497235	-0.0363429	1	-0.578318	-0.497235	-0.578318	1	1480.12	2	0.0561869	0.0677141	0.0532938
ENSG00000102910	LONP2	106	0.665225	1.33473	0.202612	0.313777	0.500964	0.0593814	1	0.0551699	-0.46613	0.0551699	1	-0.7734	-0.46613	-0.7734	1	860.675	2	0.144251	0.252757	0.492808
ENSG00000196378	ZNF34	16	0.667383	0.731293	2.4559	0.239332	0.456577	0.525807	1	0.0961669	-0.802193	0.0961669	1	-0.533719	-0.802193	-0.533719	1	3809.34	2	0.0939696	0.283133	0.145404
ENSG00000112118	MCM3	271	0.667427	2.08713	0.308282	0.214732	0.386176	0.0464864	1	-0.0161475	-0.246448	-0.0161475	1	-0.878105	-0.246448	-0.878105	1	1980.69	2	0.0613072	0.00261895	0.00470205
ENSG00000160828	STAG3L2	33	0.669348	1.17932	0.474173	0.312998	0.392538	0.155886	1	-0.207531	-0.749884	-0.207531	1	-0.381491	-0.749884	-0.381491	1	762.647	2	0.149609	0.325543	0.304282
ENSG00000173141	MRP63	143	0.669768	0.289156	0.388252	0.228205	0.11112	0.0369171	1	-0.076947	-0.517433	-0.076947	1	-0.375573	-0.517433	-0.375573	1	516.538	2	0.0750537	1.10767e-09	0.000121261
ENSG00000198492	YTHDF2	120	0.669902	1.14357	0.218923	0.342783	0.320836	0.0488811	1	0.0272631	-0.624288	0.0272631	1	-0.639829	-0.624288	-0.639829	1	560.263	2	0.168768	0.327674	0.382606
ENSG00000143742	SRP9	318	0.670601	1.03232	0.335216	0.206924	0.195713	0.0408447	1	0.0250364	-0.415616	0.0250364	1	-0.720076	-0.415616	-0.720076	1	1505.26	2	0.0562073	0.43448	0.288029
ENSG00000111229	ARPC3	34	0.670907	4.31845	0.123722	0.276823	3.89927	0.105375	1	0.0399751	-0.1984	0.0399751	1	-0.97328	-0.1984	-0.97328	1	708.985	2	0.121768	0.200636	0.0554218
ENSG00000123975	CKS2	153	0.672652	1.30345	0.238984	0.317118	0.288521	0.0364117	1	0.0147942	-0.273136	0.0147942	1	-0.805343	-0.273136	-0.805343	1	686.246	2	0.151806	0.147305	0.29037
ENSG00000215845	TSTD1	17	0.673279	0.664839	0.64359	0.501325	0.54204	0.249903	1	0.0335258	-0.708331	0.0335258	1	-0.411384	-0.708331	-0.411384	1	2169.76	2	0.26257	0.273142	0.270491
ENSG00000203667	COX20	169	0.67347	1.51997	0.353418	0.177328	0.316213	0.0562538	1	-0.0129042	-0.382685	-0.0129042	1	-0.786066	-0.382685	-0.786066	1	1497.28	2	0.0336742	0.0509961	0.293367
ENSG00000081154	PCNP	349	0.674203	1.90304	0.224848	0.142634	0.372816	0.0416867	1	0.102863	-0.573996	0.102863	1	-0.795505	-0.573996	-0.795505	1	1052.57	2	0.0114843	0.0079697	0.216838
ENSG00000131148	EMC8	352	0.674591	1.18392	0.415249	0.193439	0.219867	0.0598496	1	-0.023791	-0.569969	-0.023791	1	-0.655966	-0.569969	-0.655966	1	2557.86	2	0.0467091	0.201716	0.336223
ENSG00000140945	CDH13	45	0.675689	1.07786	2.62917	0.199755	0.193404	0.396429	1	-0.319578	-0.476001	-0.319578	1	-0.563761	-0.476001	-0.563761	1	11309.6	2	0.0559784	0.344644	0.224328
ENSG00000102580	DNAJC3	121	0.676394	1.43283	0.304723	0.215003	0.35206	0.0583947	1	0.0254048	-0.515225	0.0254048	1	-0.738074	-0.515225	-0.738074	1	927.933	2	0.0674819	0.110682	0.452115
ENSG00000163923	RPL39L	130	0.676596	6.78012e-17	0.985355	0.198122	0.127784	0.136226	1	0.0899373	-0.886419	0.0899373	1	-0.212981	-0.886419	-0.212981	1	2187.57	2	0.0525415	8.55798e-13	0.00371616
ENSG00000111057	KRT18	81	0.678217	3.2877	0.191913	0.209592	1.41824	0.0747696	1	-0.0416556	-0.215356	-0.0416556	1	-0.933155	-0.215356	-0.933155	1	1141.4	2	0.0643805	0.0553862	0.018119
ENSG00000136937	NCBP1	87	0.678724	0.672482	0.394423	0.364541	0.316386	0.107897	1	0.0722799	-0.574151	0.0722799	1	-0.610864	-0.574151	-0.610864	1	1968.43	2	0.19033	0.151777	0.171452
ENSG00000185220	PGBD2	21	0.679098	1.92236	0.81726	0.301928	0.648319	0.210336	1	-0.208882	-0.225625	-0.208882	1	-0.843061	-0.225625	-0.843061	1	2005.06	2	0.150952	0.0859629	0.119665
ENSG00000151338	MIPOL1	230	0.680434	1.04485	0.206198	0.187975	0.186924	0.0296938	1	-0.072464	-0.658386	-0.072464	1	-0.543544	-0.658386	-0.543544	1	328.153	2	0.0452465	0.405307	0.171819
ENSG00000125534	PPDPF	70	0.680708	1.19926	0.647859	0.2201	0.203439	0.0827884	1	-0.0249639	-0.417753	-0.0249639	1	-0.745484	-0.417753	-0.745484	1	1256.51	2	0.0757688	0.165439	0.46901
ENSG00000158985	CDC42SE2	281	0.680898	1.2308	0.491219	0.136679	0.184251	0.0722938	1	0.0680679	-0.745933	0.0680679	1	-0.600909	-0.745933	-0.600909	1	1612.79	2	0.0101362	0.105691	0.207848
ENSG00000151247	EIF4E	295	0.681961	0.939235	0.365399	0.202058	0.172683	0.0425454	1	0.0488851	-0.427821	0.0488851	1	-0.710238	-0.427821	-0.710238	1	1481.56	2	0.0582852	0.362588	0.190478
ENSG00000163558	PRKCI	265	0.682104	1.17961	0.276884	0.259241	0.276316	0.045762	1	-0.0556003	-0.447733	-0.0556003	1	-0.698984	-0.447733	-0.698984	1	1463.61	2	0.110602	0.258129	0.440442
ENSG00000111716	LDHB	119	0.682115	0.846608	0.408377	0.224765	0.26485	0.0602874	1	-0.300439	-0.59975	-0.300439	1	-0.33384	-0.59975	-0.33384	1	999.814	2	0.0799765	0.281801	0.0961698
ENSG00000177156	TALDO1	66	0.683306	0.158092	0.415327	0.337649	0.229234	0.086349	1	-0.0432566	-0.688608	-0.0432566	1	-0.224722	-0.688608	-0.224722	1	1019.94	2	0.175929	0.000248413	0.0329735
ENSG00000164219	PGGT1B	369	0.6839	2.23595	0.591523	0.101614	0.302915	0.0773061	1	-0.0275849	-0.540124	-0.0275849	1	-0.76438	-0.540124	-0.76438	1	3941.47	2	0.00100614	2.76345e-05	0.0186782
ENSG00000139977	NAA30	150	0.684209	1.26966	1.44545	0.0573408	0.0951397	0.0855113	1	-0.0442639	-0.547767	-0.0442639	1	-0.67073	-0.547767	-0.67073	1	2103.85	2	7.92778e-08	0.00261912	0.123833
ENSG00000161016	RPL8	395	0.684345	1.22501	0.368098	0.13784	0.20069	0.0518118	1	0.010372	-0.635251	0.010372	1	-0.648372	-0.635251	-0.648372	1	1643.02	2	0.0112755	0.131452	0.256647
ENSG00000198858	R3HDM4	15	0.684759	2.5346	0.847398	0.257468	1.61496	0.442679	1	-0.274126	-0.0795612	-0.274126	1	-0.891075	-0.0795612	-0.891075	1	6604.65	2	0.12215	0.180369	0.17962
ENSG00000170581	STAT2	76	0.686139	0.864954	0.520801	0.155252	0.121841	0.0471441	1	0.0217109	-0.416914	0.0217109	1	-0.715067	-0.416914	-0.715067	1	413.611	2	0.0234406	0.135669	0.0626235
ENSG00000120533	ENY2	142	0.687592	0.771273	0.318905	0.230237	0.215734	0.0518431	1	-0.050947	-0.55209	-0.050947	1	-0.594195	-0.55209	-0.594195	1	733.773	2	0.0885066	0.145441	0.0929837
ENSG00000101146	RAE1	116	0.687745	1.5416	0.264961	0.257852	0.333371	0.0499451	1	0.144137	-0.56471	0.144137	1	-0.785444	-0.56471	-0.785444	1	652.411	2	0.114213	0.0535145	0.271455
ENSG00000081386	ZNF510	52	0.688015	1.38168	2.19113	0.0676555	0.131042	0.175603	1	-0.0790986	-0.63875	-0.0790986	1	-0.552931	-0.63875	-0.552931	1	3029.95	2	1.44552e-05	0.00269169	0.107869
ENSG00000163156	SCNM1	38	0.688327	2.78767	0.34348	0.351949	1.59206	0.16995	1	-0.0340478	-0.225918	-0.0340478	1	-0.917448	-0.225918	-0.917448	1	3069.66	2	0.190949	0.134569	0.101137
ENSG00000108344	PSMD3	296	0.689147	1.52874	0.297289	0.243536	0.349916	0.0511018	1	0.00906659	-0.26098	0.00906659	1	-0.842702	-0.26098	-0.842702	1	2473.6	2	0.10141	0.0659285	0.160532
ENSG00000131236	CAP1	145	0.689486	1.97135	0.233988	0.483502	0.640048	0.0608405	1	-0.100585	-0.15778	-0.100585	1	-0.883285	-0.15778	-0.883285	1	1800.5	2	0.260883	0.0656668	0.0570806
ENSG00000122884	P4HA1	84	0.690309	0.366516	1.21342	0.243893	0.150223	0.182088	1	-0.035029	-0.580683	-0.035029	1	-0.439859	-0.580683	-0.439859	1	5383.66	2	0.103899	3.20234e-05	0.00642846
ENSG00000173171	MTX1	43	0.6912	1.42611	0.340576	0.527839	0.656715	0.121169	1	-0.163651	-0.171212	-0.163651	1	-0.848673	-0.171212	-0.848673	1	1577.58	2	0.280908	0.260069	0.321701
ENSG00000137547	MRPL15	21	0.691245	0.884864	0.28074	0.357775	0.354866	0.0603904	1	0.0284568	-0.340874	0.0284568	1	-0.700689	-0.340874	-0.700689	1	248.575	2	0.199748	0.374668	0.304097
ENSG00000198805	PNP	139	0.69486	1.52317	0.562088	0.259216	0.443873	0.122692	1	-0.0690016	-0.294906	-0.0690016	1	-0.808149	-0.294906	-0.808149	1	6166.85	2	0.120593	0.120297	0.276209
ENSG00000095002	MSH2	349	0.696433	1.2155	0.382594	0.199096	0.217887	0.055529	1	-0.0365606	-0.543316	-0.0365606	1	-0.675846	-0.543316	-0.675846	1	2277.09	2	0.0641207	0.161669	0.429104
ENSG00000166295	ANAPC16	40	0.697296	0.323399	0.464988	0.4027	0.280663	0.147544	1	0.0908362	-0.712582	0.0908362	1	-0.386988	-0.712582	-0.386988	1	1402.38	2	0.228497	0.0105023	0.112567
ENSG00000024526	DEPDC1	109	0.697948	2.66725	0.543841	0.150055	0.427559	0.0768342	1	0.0401543	-0.364206	0.0401543	1	-0.884715	-0.364206	-0.884715	1	1904.1	2	0.0233282	8.46995e-05	8.93954e-05
ENSG00000172725	CORO1B	20	0.698161	2.08096	0.473305	2.01423	2.13392	0.418433	1	0.000746989	-0.259074	0.000746989	1	-0.896694	-0.259074	-0.896694	1	10987.4	2	0.441322	0.309484	0.284152
ENSG00000108010	GLRX3	251	0.69907	1.0338	0.267679	0.279627	0.224339	0.0390969	1	0.0055172	-0.483256	0.0055172	1	-0.679391	-0.483256	-0.679391	1	1047.57	2	0.141445	0.440189	0.33477
ENSG00000108106	UBE2S	81	0.699295	2.12201	0.365953	0.511413	0.733318	0.107969	1	-0.00559094	-0.377562	-0.00559094	1	-0.847825	-0.377562	-0.847825	1	2743.19	2	0.279119	0.0650261	0.0816935
ENSG00000205246	RPSAP58	385	0.700346	0.925532	0.674384	0.164471	0.13231	0.104578	1	0.04309	-0.851168	0.04309	1	-0.437705	-0.851168	-0.437705	1	2925.85	2	0.0346238	0.286939	0.0752099
ENSG00000163655	GMPS	211	0.700371	1.00898	0.327264	0.311793	0.319592	0.073791	1	0.00614809	-0.637929	0.00614809	1	-0.584287	-0.637929	-0.584287	1	2270.85	2	0.168837	0.488805	0.288908
ENSG00000103978	TMEM87A	213	0.700586	2.97034	0.274807	0.141505	0.701938	0.057315	1	-0.110163	-0.254263	-0.110163	1	-0.890305	-0.254263	-0.890305	1	1820.11	2	0.0177645	0.00273565	0.000634035
ENSG00000134184	GSTM1	51	0.702	1.0185	1.29742	0.0870994	0.12227	0.120302	1	-0.027209	-0.599979	-0.027209	1	-0.607075	-0.599979	-0.607075	1	1296.45	2	0.000640952	0.4402	0.0356795
ENSG00000186063	AIDA	26	0.702023	1.23071	0.693857	0.156513	0.282467	0.111868	1	0.216776	-0.605595	0.216776	1	-0.760217	-0.605595	-0.760217	1	634.336	2	0.0347579	0.211217	0.343574
ENSG00000110492	MDK	80	0.702437	1.1044	0.488163	1.10964	0.362093	0.107686	1	0.112541	-0.412418	0.112541	1	-0.762262	-0.412418	-0.762262	1	3039.93	2	0.394645	0.386937	0.454867
ENSG00000169679	BUB1	68	0.704023	3.03735	0.294622	0.200505	1.13164	0.0969442	1	0.0674988	-0.2824	0.0674988	1	-0.932279	-0.2824	-0.932279	1	1758.08	2	0.0723653	0.0382229	0.019624
ENSG00000094916	CBX5	320	0.70466	0.529334	0.453737	0.338854	0.167225	0.0667433	1	0.0299501	-0.513019	0.0299501	1	-0.554199	-0.513019	-0.554199	1	3560.89	2	0.192047	0.00259479	0.0327734
ENSG00000139719	VPS33A	217	0.705009	1.73556	0.323454	0.181529	0.417398	0.0628677	1	-0.00112095	-0.34767	-0.00112095	1	-0.837939	-0.34767	-0.837939	1	2288.03	2	0.0528136	0.0397269	0.158979
ENSG00000163636	PSMD6	135	0.705981	1.22231	0.21996	0.358598	0.377209	0.0467197	1	-0.100747	-0.286953	-0.100747	1	-0.758591	-0.286953	-0.758591	1	924.911	2	0.206872	0.278315	0.439797
ENSG00000105821	DNAJC2	285	0.70661	1.31036	0.418702	0.127662	0.225107	0.0547573	1	-0.0226511	-0.50439	-0.0226511	1	-0.699366	-0.50439	-0.699366	1	1968.75	2	0.0111418	0.0845397	0.398034
ENSG00000112972	HMGCS1	313	0.707435	0.893854	0.425557	0.16676	0.195206	0.0555866	1	-0.120796	-0.353279	-0.120796	1	-0.661753	-0.353279	-0.661753	1	2631.9	2	0.0401749	0.293498	0.122025
ENSG00000160200	CBS	373	0.707443	0.807906	0.300719	0.218578	0.14596	0.0321503	1	0.00134816	-0.425928	0.00134816	1	-0.666826	-0.425928	-0.666826	1	1059.33	2	0.0907847	0.094482	0.0827687
ENSG00000156469	MTERFD1	148	0.708513	2.05383	0.437707	0.165021	0.438695	0.0796048	1	0.00210317	-0.486302	0.00210317	1	-0.78813	-0.486302	-0.78813	1	2178.16	2	0.0397194	0.0087814	0.106745
ENSG00000134109	EDEM1	14	0.708978	1.02146	1.44791	0.329238	0.283868	0.253165	1	-0.262798	-0.632296	-0.262798	1	-0.35081	-0.632296	-0.35081	1	2258.74	2	0.197823	0.47055	0.278204
ENSG00000108055	SMC3	116	0.709251	1.44918	0.193755	0.261103	0.495937	0.0493574	1	-0.189211	-0.341965	-0.189211	1	-0.733032	-0.341965	-0.733032	1	724.161	2	0.13392	0.183506	0.410751
ENSG00000087502	ERGIC2	186	0.709765	1.4043	0.369542	0.383885	0.488624	0.0959439	1	-0.013679	-0.334945	-0.013679	1	-0.805882	-0.334945	-0.805882	1	4967.71	2	0.225297	0.204538	0.335972
ENSG00000138434	SSFA2	51	0.710033	1.15015	1.52641	0.112391	0.142365	0.146064	1	-0.0902385	-0.46488	-0.0902385	1	-0.742723	-0.46488	-0.742723	1	1621.17	2	0.00649832	0.148423	0.307451
ENSG00000152234	ATP5A1	229	0.713051	1.0608	0.282351	0.216244	0.213705	0.0474359	1	-0.0426186	-0.66889	-0.0426186	1	-0.558261	-0.66889	-0.558261	1	842.963	2	0.0929291	0.388149	0.245374
ENSG00000132612	VPS4A	262	0.713125	1.4911	0.284711	0.248208	0.39459	0.0587881	1	0.014159	-0.377178	0.014159	1	-0.810585	-0.377178	-0.810585	1	2464.95	2	0.124417	0.107204	0.280076
ENSG00000171314	PGAM1	41	0.713298	0.549106	0.249598	0.351235	0.299688	0.0906759	1	0.221835	-0.807685	0.221835	1	-0.561349	-0.807685	-0.561349	1	288.838	2	0.209717	0.070354	0.170739
ENSG00000104490	NCALD	15	0.713839	1.29435	1.27607	0.376252	0.499716	0.19433	1	-0.530639	-0.613434	-0.530639	1	-0.0204758	-0.613434	-0.0204758	1	2337.11	2	0.230803	0.283379	0.368445
ENSG00000137563	GGH	186	0.714174	1.13288	0.616236	0.487568	0.326772	0.141064	1	0.0270386	-0.611847	0.0270386	1	-0.65202	-0.611847	-0.65202	1	7898.33	2	0.279222	0.342367	0.463326
ENSG00000106245	BUD31	86	0.714974	0.961722	0.258927	0.35856	0.318516	0.0510731	1	0.0169109	-0.419806	0.0169109	1	-0.682104	-0.419806	-0.682104	1	700.727	2	0.214464	0.452317	0.338944
ENSG00000176407	KCMF1	93	0.715402	1.77529	0.65216	0.138992	0.292318	0.10374	1	0.0396536	-0.680837	0.0396536	1	-0.663638	-0.680837	-0.663638	1	1570.4	2	0.0217578	0.00472528	0.334379
ENSG00000124593	PRICKLE4	198	0.715703	1.10972	0.904983	0.14213	0.119129	0.074578	1	-0.0658937	-0.566987	-0.0658937	1	-0.625916	-0.566987	-0.625916	1	2372.17	2	0.02343	0.179079	0.276861
ENSG00000054267	ARID4B	367	0.716061	1.75251	0.25184	0.203342	0.464368	0.0562122	1	-0.0153578	-0.420346	-0.0153578	1	-0.805565	-0.420346	-0.805565	1	2804.3	2	0.0817286	0.0529943	0.204659
ENSG00000169752	NRG4	31	0.716799	1.10954	1.8252	0.168434	0.183052	0.266195	1	-0.10031	-0.726261	-0.10031	1	-0.447336	-0.726261	-0.447336	1	3359.47	2	0.0519068	0.277184	0.194422
ENSG00000168439	STIP1	136	0.717512	1.07127	0.255835	0.269957	0.26524	0.0409632	1	-0.0698902	-0.405543	-0.0698902	1	-0.669199	-0.405543	-0.669199	1	719.998	2	0.148634	0.394285	0.377583
ENSG00000162972	C2orf47	224	0.718077	1.26055	0.794776	0.145907	0.211678	0.112173	1	-0.0599788	-0.667452	-0.0599788	1	-0.556526	-0.667452	-0.556526	1	4801.48	2	0.0273061	0.109833	0.286348
ENSG00000149932	TMEM219	204	0.718596	2.36792	0.137283	0.142032	0.527124	0.0267062	1	-0.0192702	-0.302196	-0.0192702	1	-0.891935	-0.302196	-0.891935	1	360.505	2	0.0244616	0.00507726	0.00661734
ENSG00000143870	PDIA6	332	0.718932	1.71389	0.251548	0.22375	0.353367	0.0400131	1	-0.0403697	-0.179947	-0.0403697	1	-0.87018	-0.179947	-0.87018	1	1785.7	2	0.104973	0.0220835	0.0415771
ENSG00000133872	TMEM66	149	0.719331	2.17213	0.223875	0.227127	0.61883	0.0530409	1	-0.0888041	-0.117437	-0.0888041	1	-0.912818	-0.117437	-0.912818	1	1304.59	2	0.109271	0.0300941	0.016573
ENSG00000167515	TRAPPC2L	247	0.719598	0.978227	0.375188	0.201447	0.208688	0.0521412	1	-0.0051569	-0.526226	-0.0051569	1	-0.647145	-0.526226	-0.647145	1	1615.78	2	0.0826041	0.458495	0.215225
ENSG00000132300	PTCD3	322	0.720077	1.65636	0.30648	0.221316	0.424885	0.0654165	1	0.00996361	-0.457279	0.00996361	1	-0.787803	-0.457279	-0.787803	1	3374.59	2	0.103431	0.0616933	0.237713
ENSG00000188783	PRELP	26	0.720146	0.648947	0.845218	0.199688	0.208621	0.275885	1	0.278256	-0.598414	0.278256	1	-0.892303	-0.598414	-0.892303	1	491.487	2	0.0872144	0.0529776	0.109446
ENSG00000159579	RSPRY1	182	0.72118	1.35798	0.331302	0.184284	0.269835	0.0730499	1	0.177456	-0.789053	0.177456	1	-0.653722	-0.789053	-0.653722	1	915.349	2	0.0660232	0.093152	0.390593
ENSG00000134330	IAH1	313	0.721499	1.2392	0.427091	0.168262	0.19234	0.0484588	1	-0.0783264	-0.395592	-0.0783264	1	-0.735079	-0.395592	-0.735079	1	1963.38	2	0.0494511	0.10729	0.428381
ENSG00000174749	C4orf32	12	0.72217	1.20429	0.300331	0.741472	1.49225	0.189057	1	-0.57123	-0.346156	-0.57123	1	-0.458929	-0.346156	-0.458929	1	832.727	2	0.35828	0.447061	0.433482
ENSG00000182004	SNRPE	221	0.722701	0.537655	0.445161	0.193264	0.126701	0.0504257	1	0.0211704	-0.634555	0.0211704	1	-0.481103	-0.634555	-0.481103	1	1169.64	2	0.0763852	0.000164679	0.00809723
ENSG00000161939	RNASEK-C17orf49	135	0.723275	1.07652	0.347098	0.493129	0.511797	0.115232	1	-0.00527168	-0.402211	-0.00527168	1	-0.742208	-0.402211	-0.742208	1	4703.62	2	0.287819	0.440692	0.447736
ENSG00000121022	COPS5	30	0.723726	2.30894	0.249461	0.339377	1.65125	0.150699	1	-0.145659	-0.098261	-0.145659	1	-0.921884	-0.098261	-0.921884	1	1653.92	2	0.211366	0.217432	0.190641
ENSG00000120686	UFM1	64	0.723923	1.42263	0.301184	0.240124	0.522495	0.0953929	1	0.0240864	-0.581525	0.0240864	1	-0.715286	-0.581525	-0.715286	1	977.533	2	0.127373	0.210867	0.46838
ENSG00000197353	LYPD2	41	0.724021	1.54556	3.21809	0.0701293	0.560116	1.13934	1	0.0117584	-0.152925	0.0117584	1	-0.985746	-0.152925	-0.985746	1	6991.27	2	0.000171001	0.168107	0.244456
ENSG00000163811	WDR43	341	0.724691	2.24112	0.276406	0.151678	0.381071	0.0397388	1	0.000228451	-0.272408	0.000228451	1	-0.890504	-0.272408	-0.890504	1	1675.74	2	0.0351984	0.000620207	0.000694979
ENSG00000078304	PPP2R5C	277	0.725048	0.718129	0.330567	0.251469	0.188991	0.054907	1	-0.00136013	-0.653332	-0.00136013	1	-0.528118	-0.653332	-0.528118	1	1496.78	2	0.137594	0.0684973	0.0868971
ENSG00000008952	SEC62	182	0.725095	0.468286	0.338675	0.203504	0.148081	0.0474641	1	-0.0789551	-0.682465	-0.0789551	1	-0.374213	-0.682465	-0.374213	1	694.367	2	0.0892235	0.000212908	0.00980393
ENSG00000145912	NHP2	103	0.725311	0.403371	0.44403	0.306966	0.210767	0.0748192	1	-0.0317305	-0.642787	-0.0317305	1	-0.308244	-0.642787	-0.308244	1	1559.28	2	0.186508	0.00280723	0.0490426
ENSG00000125995	ROMO1	97	0.726445	0.92907	0.298978	0.20425	0.253103	0.0483809	1	-0.147493	-0.329621	-0.147493	1	-0.670023	-0.329621	-0.670023	1	633.666	2	0.0918488	0.389954	0.210787
ENSG00000109390	NDUFC1	233	0.726881	0.697555	0.314766	0.188046	0.140824	0.0339284	1	-0.00332667	-0.485482	-0.00332667	1	-0.593503	-0.485482	-0.593503	1	715.017	2	0.0738765	0.0163921	0.0308357
ENSG00000158604	TMED4	318	0.727547	1.32289	0.286572	0.184049	0.302026	0.0497292	1	0.00413414	-0.404134	0.00413414	1	-0.779566	-0.404134	-0.779566	1	1996.79	2	0.0698924	0.142923	0.420672
ENSG00000176225	RTTN	62	0.72787	1.20473	1.64578	0.0993324	0.16266	0.177567	1	0.0162848	-0.721638	0.0162848	1	-0.559074	-0.721638	-0.559074	1	2754.34	2	0.00406203	0.10656	0.134218
ENSG00000116871	MAP7D1	52	0.728713	1.31133	1.09748	0.205466	0.25161	0.188019	1	0.0776426	-0.565329	0.0776426	1	-0.767318	-0.565329	-0.767318	1	3122.58	2	0.0964263	0.11093	0.402837
ENSG00000138286	FAM149B1	164	0.729429	1.66926	0.799898	0.141899	0.300834	0.111409	1	-0.0691156	-0.337639	-0.0691156	1	-0.800602	-0.337639	-0.800602	1	5900.67	2	0.029165	0.0137465	0.115668
ENSG00000067113	PPAP2A	237	0.729704	1.79049	0.827783	0.151394	0.275389	0.114531	1	0.0434288	-0.530893	0.0434288	1	-0.776747	-0.530893	-0.776747	1	7073.85	2	0.0377475	0.00223732	0.070644
ENSG00000104979	C19orf53	182	0.730449	0.803728	0.31946	0.331477	0.185816	0.042297	1	0.00959294	-0.380938	0.00959294	1	-0.681795	-0.380938	-0.681795	1	981.046	2	0.208597	0.146134	0.162751
ENSG00000117593	DARS2	69	0.730584	1.73856	0.380504	0.212316	0.47706	0.0855214	1	-0.0493679	-0.382434	-0.0493679	1	-0.812687	-0.382434	-0.812687	1	1225.66	2	0.104459	0.0631836	0.182056
ENSG00000084623	EIF3I	81	0.731204	1.01945	0.330631	0.370402	0.397191	0.0841337	1	-0.0814313	-0.324088	-0.0814313	1	-0.732844	-0.324088	-0.732844	1	1587.7	2	0.235101	0.48053	0.39738
ENSG00000206149	HERC2P9	120	0.732958	1.08269	0.73052	0.175313	0.212411	0.157048	1	-0.0354884	-0.81727	-0.0354884	1	-0.432815	-0.81727	-0.432815	1	2322.98	2	0.0652001	0.348884	0.189586
ENSG00000134308	YWHAQ	110	0.733623	0.802993	0.296502	0.280514	0.219079	0.0587548	1	0.136544	-0.725232	0.136544	1	-0.585755	-0.725232	-0.585755	1	584.983	2	0.172227	0.185269	0.169717
ENSG00000137955	RABGGTB	270	0.733832	1.59192	0.357052	0.213937	0.352946	0.0603835	1	-0.0338773	-0.389579	-0.0338773	1	-0.785488	-0.389579	-0.785488	1	2820.08	2	0.10727	0.047349	0.190442
ENSG00000257727	CNPY2	93	0.733918	0.751497	0.349819	0.323845	0.251293	0.0727645	1	0.106053	-0.674537	0.106053	1	-0.582822	-0.674537	-0.582822	1	911.147	2	0.206728	0.162682	0.17633
ENSG00000249459	ZNF286B	361	0.734157	1.58391	0.665442	0.135824	0.171486	0.0798734	1	0.0543714	-0.758984	0.0543714	1	-0.607772	-0.758984	-0.607772	1	2807.52	2	0.0255466	0.000368346	0.265637
ENSG00000142541	RPL13A	169	0.735857	1.3845	0.301836	0.195673	0.265872	0.0439445	1	0.104879	-0.450412	0.104879	1	-0.801736	-0.450412	-0.801736	1	868.675	2	0.0894404	0.0750058	0.283227
ENSG00000196396	PTPN1	164	0.735953	1.3905	0.429512	0.297958	0.38128	0.0999861	1	0.0651637	-0.583117	0.0651637	1	-0.735148	-0.583117	-0.735148	1	3218.51	2	0.188419	0.153645	0.40273
ENSG00000177576	C18orf32	19	0.736671	1.64238	0.473161	0.539629	1.11956	0.253407	1	-0.074091	-0.281513	-0.074091	1	-0.830714	-0.281513	-0.830714	1	3482.69	2	0.316091	0.287048	0.360183
ENSG00000158023	WDR66	46	0.737286	1.22062	0.598054	0.15364	0.166265	0.079752	1	-0.120785	-0.594457	-0.120785	1	-0.636251	-0.594457	-0.636251	1	393.3	2	0.0472427	0.0957685	0.449238
ENSG00000126653	NSRP1	327	0.737857	1.22512	0.273381	0.16201	0.222865	0.0379455	1	-0.015156	-0.481897	-0.015156	1	-0.720173	-0.481897	-0.720173	1	1111.59	2	0.0533104	0.156598	0.466078
ENSG00000188501	LCTL	52	0.739393	1.34777	2.12748	0.181146	0.185558	0.181097	1	0.210605	-0.554284	0.210605	1	-0.679742	-0.554284	-0.679742	1	6608.59	2	0.0783026	0.0334357	0.384115
ENSG00000125037	EMC3	262	0.739896	1.06103	0.324868	0.178689	0.189662	0.0418108	1	-0.0543388	-0.515971	-0.0543388	1	-0.656115	-0.515971	-0.656115	1	1044.86	2	0.0733536	0.373946	0.281559
ENSG00000138326	RPS24	302	0.740071	0.852375	0.438559	0.180173	0.134072	0.079024	1	0.0560607	-0.902922	0.0560607	1	-0.355065	-0.902922	-0.355065	1	1009.7	2	0.0750808	0.135871	0.0929781
ENSG00000164111	ANXA5	294	0.740505	1.13774	0.288122	0.246856	0.210502	0.0371678	1	-0.0177699	-0.375859	-0.0177699	1	-0.751407	-0.375859	-0.751407	1	1179.25	2	0.14702	0.25671	0.475734
ENSG00000153936	HS2ST1	215	0.740897	1.47989	1.54851	0.0655302	0.108264	0.103161	1	0.0431266	-0.649907	0.0431266	1	-0.673857	-0.649907	-0.673857	1	3996.69	2	5.23836e-05	7.4661e-06	0.326239
ENSG00000099901	RANBP1	67	0.741437	1.05589	0.243973	0.291916	0.283785	0.0425137	1	0.0348424	-0.412031	0.0348424	1	-0.710253	-0.412031	-0.710253	1	387.672	2	0.189536	0.422251	0.40698
ENSG00000140104	C14orf79	208	0.741552	1.0994	2.59001	0.0678148	0.0839286	0.134707	1	-0.0476308	-0.386104	-0.0476308	1	-0.737844	-0.386104	-0.737844	1	9726.34	2	9.14593e-05	0.118827	0.212239
ENSG00000177700	POLR2L	342	0.741847	0.601934	0.497748	0.172675	0.114675	0.0455561	1	-0.0150448	-0.416233	-0.0150448	1	-0.594778	-0.416233	-0.594778	1	1995.49	2	0.0679193	0.000292523	0.00483237
ENSG00000168564	CDKN2AIP	113	0.74192	1.60381	1.07855	0.104524	0.224652	0.133194	1	-0.000474899	-0.558213	-0.000474899	1	-0.732716	-0.558213	-0.732716	1	3718.74	2	0.00754163	0.00415544	0.242083
ENSG00000137055	PLAA	91	0.742112	1.34116	0.443229	0.24018	0.322173	0.0866573	1	0.0505948	-0.600714	0.0505948	1	-0.691565	-0.600714	-0.691565	1	1443.25	2	0.14294	0.146266	0.465714
ENSG00000004779	NDUFAB1	44	0.742522	0.578034	0.25472	0.689447	0.308367	0.0586511	1	0.162789	-0.505196	0.162789	1	-0.601483	-0.505196	-0.601483	1	469.358	2	0.355367	0.0893209	0.195887
ENSG00000139644	TMBIM6	128	0.742698	1.45974	0.214086	0.232792	0.378407	0.0419532	1	0.010634	-0.293496	0.010634	1	-0.834196	-0.293496	-0.834196	1	673.295	2	0.135579	0.113341	0.236426
ENSG00000156170	NDUFAF6	312	0.742799	2.22828	0.854801	0.114395	0.253803	0.0956264	1	0.0783787	-0.580706	0.0783787	1	-0.790503	-0.580706	-0.790503	1	5980.12	2	0.0126287	1.02946e-06	0.000870864
ENSG00000120942	UBIAD1	31	0.743277	1.69973	0.885323	0.173528	0.388607	0.164802	1	0.17327	-0.553511	0.17327	1	-0.780454	-0.553511	-0.780454	1	2265.97	2	0.0750937	0.0412739	0.305756
ENSG00000153896	ZNF599	17	0.743373	1.11739	1.44728	0.302364	0.308781	0.296218	1	-0.0273488	-0.47564	-0.0273488	1	-0.751468	-0.47564	-0.751468	1	2684.63	2	0.205153	0.35476	0.448512
ENSG00000198718	FAM179B	70	0.743895	1.0844	1.55995	0.0954885	0.134305	0.144282	1	-0.077843	-0.600519	-0.077843	1	-0.576357	-0.600519	-0.576357	1	2863.59	2	0.00460293	0.265934	0.106366
ENSG00000163507	KIAA1524	208	0.745815	2.73242	0.440851	0.174424	0.539235	0.0766451	1	-0.00498732	-0.34669	-0.00498732	1	-0.875695	-0.34669	-0.875695	1	3834.98	2	0.0732844	0.000763458	0.00047677
ENSG00000156831	NSMCE2	217	0.746773	1.23941	0.460593	0.194035	0.20183	0.062919	1	-0.120081	-0.651437	-0.120081	1	-0.53858	-0.651437	-0.53858	1	1567.91	2	0.0966372	0.118435	0.4311
ENSG00000179021	C3orf38	167	0.747411	1.41933	0.757472	0.13619	0.271534	0.117214	1	0.00161309	-0.467615	0.00161309	1	-0.760969	-0.467615	-0.760969	1	5257.91	2	0.0327183	0.0622223	0.384306
ENSG00000121481	RNF2	158	0.747587	1.86731	0.18385	0.202845	0.415643	0.0361136	1	0.0391194	-0.504577	0.0391194	1	-0.791651	-0.504577	-0.791651	1	495.42	2	0.107623	0.0192777	0.115861
ENSG00000178607	ERN1	38	0.747825	1.07634	1.80041	0.134528	0.154249	0.220705	1	0.100178	-0.665622	0.100178	1	-0.693276	-0.665622	-0.693276	1	2457.03	2	0.0346126	0.311871	0.225589
ENSG00000178074	C2orf69	326	0.748886	3.67564	0.380363	0.103239	0.621859	0.0593462	1	-0.0557892	-0.260273	-0.0557892	1	-0.917153	-0.260273	-0.917153	1	3400.48	2	0.00777187	1.11976e-05	2.64526e-10
ENSG00000171793	CTPS1	238	0.749503	1.75651	0.343964	0.285247	0.42264	0.0662319	1	-0.0647728	-0.396676	-0.0647728	1	-0.781787	-0.396676	-0.781787	1	3125.78	2	0.190372	0.0373742	0.110643
ENSG00000164961	KIAA0196	109	0.749612	2.11042	0.521144	0.203073	0.44347	0.0904864	1	-0.139997	-0.331663	-0.139997	1	-0.8074	-0.331663	-0.8074	1	2637.5	2	0.110153	0.00690323	0.0164529
ENSG00000121417	ZNF211	341	0.750101	1.12182	2.12513	0.0479041	0.0670781	0.107564	1	-0.0894918	-0.683781	-0.0894918	1	-0.524112	-0.683781	-0.524112	1	5728.89	2	1.5919e-07	0.0351228	0.00755785
ENSG00000145425	RPS3A	81	0.750864	1.02957	0.301264	0.316124	0.306088	0.0591352	1	-0.0365086	-0.461054	-0.0365086	1	-0.682069	-0.461054	-0.682069	1	745.991	2	0.216514	0.46164	0.373884
ENSG00000198015	MRPL42	338	0.751252	1.01488	0.270768	0.194234	0.161187	0.0293057	1	0.056075	-0.498057	0.056075	1	-0.701538	-0.498057	-0.701538	1	767.645	2	0.100599	0.463242	0.294825
ENSG00000137434	C6orf52	12	0.751546	1.28441	3.15989	0.275461	0.410002	1.17427	1	-0.0522766	-0.771508	-0.0522766	1	-0.548709	-0.771508	-0.548709	1	8060.15	2	0.195289	0.252694	0.419014
ENSG00000106028	SSBP1	69	0.751635	0.729963	0.386133	0.368891	0.257915	0.0857787	1	-0.0287976	-0.687048	-0.0287976	1	-0.475259	-0.687048	-0.475259	1	927.98	2	0.251562	0.149459	0.182426
ENSG00000168522	FNTA	125	0.751842	1.30316	0.19795	0.227861	0.314543	0.0368379	1	0.011353	-0.603346	0.011353	1	-0.657413	-0.603346	-0.657413	1	362.248	2	0.139133	0.168522	0.489012
ENSG00000171858	RPS21	218	0.752056	0.859909	0.46179	0.223977	0.153786	0.0537132	1	-0.0329263	-0.608032	-0.0329263	1	-0.563677	-0.608032	-0.563677	1	1370.72	2	0.134764	0.181671	0.123245
ENSG00000164142	FAM160A1	268	0.752199	1.28525	2.30394	0.0786719	0.0825266	0.132085	1	-0.13944	-0.683132	-0.13944	1	-0.498129	-0.683132	-0.498129	1	8033.45	2	0.000910499	0.00031864	0.412814
ENSG00000158793	NIT1	92	0.753183	1.04816	0.559051	0.368841	0.440993	0.147516	1	-0.100148	-0.408281	-0.100148	1	-0.656497	-0.408281	-0.656497	1	6012.53	2	0.252559	0.456646	0.399282
ENSG00000167815	PRDX2	126	0.753257	0.831029	0.256409	0.240645	0.217971	0.045747	1	0.0366782	-0.632656	0.0366782	1	-0.58878	-0.632656	-0.58878	1	506.86	2	0.153608	0.219855	0.163984
ENSG00000069329	VPS35	22	0.753291	1.9456	0.12071	0.378759	1.02568	0.0550663	1	0.280844	-0.522307	0.280844	1	-0.890859	-0.522307	-0.890859	1	148.74	2	0.261307	0.184062	0.273101
ENSG00000100916	BRMS1L	21	0.757082	1.20704	0.94494	0.265955	0.219428	0.153359	1	0.071845	-0.607565	0.071845	1	-0.714038	-0.607565	-0.714038	1	928.745	2	0.186558	0.178953	0.451597
ENSG00000139263	LRIG3	176	0.757156	0.599787	1.44261	0.129287	0.0754739	0.118949	1	-0.187289	-0.46728	-0.187289	1	-0.628076	-0.46728	-0.628076	1	2854.01	2	0.0310086	1.72498e-07	3.38889e-05
ENSG00000214078	CPNE1	247	0.75716	0.682735	0.468264	0.243394	0.195944	0.0886829	1	-0.0203214	-0.703618	-0.0203214	1	-0.473655	-0.703618	-0.473655	1	2962.31	2	0.159701	0.0533526	0.0907193
ENSG00000186007	LEMD1	162	0.757239	0.938286	3.79899	0.0654113	0.0551681	0.167746	1	-0.109823	-0.656649	-0.109823	1	-0.49628	-0.656649	-0.49628	1	8283.26	2	0.00014236	0.132489	0.00123883
ENSG00000148444	COMMD3	12	0.757626	0.743063	2.17284	0.232346	0.252424	0.581559	1	-0.272171	-0.757974	-0.272171	1	-0.309134	-0.757974	-0.309134	1	2631.95	2	0.162042	0.167658	0.129418
ENSG00000034510	TMSB10	72	0.757807	1.00293	0.7775	0.350297	0.198372	0.100342	1	0.269543	-0.567782	0.269543	1	-0.74175	-0.567782	-0.74175	1	2054.85	2	0.245819	0.494135	0.392316
ENSG00000131043	AAR2	16	0.757819	0.320986	0.700626	0.523404	0.376129	0.201569	1	0.0646063	-0.711674	0.0646063	1	-0.352081	-0.711674	-0.352081	1	1501.03	2	0.325613	0.047117	0.183359
ENSG00000104660	LEPROTL1	144	0.759524	1.49394	0.253198	0.267997	0.519853	0.0697701	1	0.0262053	-0.3844	0.0262053	1	-0.818205	-0.3844	-0.818205	1	1824.62	2	0.185542	0.171831	0.324549
ENSG00000133112	TPT1	56	0.759578	0.550892	0.340075	0.707196	0.37652	0.103886	1	-0.209829	-0.512001	-0.209829	1	-0.446335	-0.512001	-0.446335	1	1431.25	2	0.367613	0.119133	0.196019
ENSG00000138442	WDR12	183	0.759881	2.61486	0.365112	0.189786	0.614618	0.0766347	1	0.0922302	-0.397037	0.0922302	1	-0.890354	-0.397037	-0.890354	1	3124.96	2	0.103715	0.00467282	0.0048083
ENSG00000221968	FADS3	22	0.761008	1.59573	1.31808	0.158603	0.23558	0.138627	1	0.0359474	-0.622286	0.0359474	1	-0.567195	-0.622286	-0.567195	1	1464.66	2	0.0741471	0.0102291	0.395471
ENSG00000249936	RAC1P2	136	0.761776	0.851659	1.45538	0.55131	0.100529	0.984209	1	-0.0386075	-0.995945	-0.0386075	1	-0.0271924	-0.995945	-0.0271924	1	2617.94	2	0.333182	0.0712058	0.341842
ENSG00000167747	C19orf48	325	0.762785	0.987698	0.426694	0.271495	0.161757	0.0430432	1	0.00545682	-0.347992	0.00545682	1	-0.725686	-0.347992	-0.725686	1	1986.34	2	0.191457	0.469713	0.355922
ENSG00000166479	TMX3	106	0.764572	1.40464	1.14357	0.114443	0.173144	0.11017	1	-0.135547	-0.453928	-0.135547	1	-0.701617	-0.453928	-0.701617	1	3024.44	2	0.0210991	0.0106865	0.228275
ENSG00000229833	PET100	132	0.76505	0.83529	0.278875	0.288776	0.20475	0.0439736	1	-0.0114417	-0.56289	-0.0114417	1	-0.597061	-0.56289	-0.597061	1	604.326	2	0.208684	0.211311	0.185659
ENSG00000132950	ZMYM5	163	0.766333	1.23657	1.42208	0.106848	0.143769	0.122745	1	0.0342022	-0.524908	0.0342022	1	-0.712648	-0.524908	-0.712648	1	6005.35	2	0.0150999	0.0509172	0.498684
ENSG00000255319	ENPP7P8	281	0.766896	0.347745	2.1773	0.107007	0.0418389	0.199589	1	-0.1196	-0.876879	-0.1196	1	-0.202129	-0.876879	-0.202129	1	4512.48	2	0.0151085	4.16601e-40	9.90557e-08
ENSG00000171421	MRPL36	43	0.767327	0.758717	0.518604	0.301419	0.328977	0.122388	1	-0.00405754	-0.611539	-0.00405754	1	-0.539895	-0.611539	-0.539895	1	1420.1	2	0.222348	0.233786	0.212166
ENSG00000171208	NETO2	42	0.767592	1.0614	1.57504	0.12965	0.144702	0.156388	1	-0.0747696	-0.475052	-0.0747696	1	-0.682899	-0.475052	-0.682899	1	2314.62	2	0.0403995	0.336821	0.262042
ENSG00000182611	HIST1H2AJ	94	0.767801	1.60113	1.52355	0.24682	0.216935	0.392111	1	0.0100794	-0.930533	0.0100794	1	-0.327209	-0.930533	-0.327209	1	5179.66	2	0.174659	0.00338757	0.460026
ENSG00000093000	NUP50	332	0.768291	1.98062	0.220537	0.198614	0.389754	0.0354503	1	-0.0543693	-0.268264	-0.0543693	1	-0.862338	-0.268264	-0.862338	1	1321.12	2	0.122102	0.00617268	0.00973732
ENSG00000126814	TRMT5	51	0.768786	1.90173	0.574329	0.316847	0.427916	0.109444	1	0.185883	-0.571422	0.185883	1	-0.814011	-0.571422	-0.814011	1	1584.73	2	0.23455	0.0201727	0.0910053
ENSG00000107672	NSMCE4A	130	0.769863	1.00025	0.312604	0.389251	0.263217	0.0586115	1	-0.0207452	-0.600044	-0.0207452	1	-0.594487	-0.600044	-0.594487	1	1059.99	2	0.277709	0.499616	0.362263
ENSG00000136938	ANP32B	36	0.770773	6.28243	0.0656105	0.461793	6.73365	0.0656463	1	-0.0886564	-0.0989077	-0.0886564	1	-0.973279	-0.0989077	-0.973279	1	390.857	2	0.311457	0.219176	0.0123263
ENSG00000120253	NUP43	361	0.771021	1.8634	0.340103	0.223952	0.366166	0.0644295	1	-0.224763	-0.639298	-0.224763	1	-0.522107	-0.639298	-0.522107	1	2842.9	2	0.15363	0.00945673	0.14002
ENSG00000167930	ITFG3	151	0.771346	2.5351	0.272701	0.328712	0.993485	0.0930684	1	-0.0321588	-0.214296	-0.0321588	1	-0.914111	-0.214296	-0.914111	1	4174.75	2	0.243884	0.0622212	0.0294614
ENSG00000089685	BIRC5	348	0.771865	2.22762	0.352561	0.167336	0.470966	0.0642682	1	0.0277542	-0.315909	0.0277542	1	-0.888718	-0.315909	-0.888718	1	4231.8	2	0.0868336	0.0047707	0.00528524
ENSG00000111639	MRPL51	322	0.772169	0.826091	0.303209	0.217738	0.143386	0.0316634	1	0.015814	-0.436013	0.015814	1	-0.673528	-0.436013	-0.673528	1	908.025	2	0.148095	0.113038	0.113936
ENSG00000198931	APRT	217	0.772407	1.1987	0.284301	0.230362	0.23632	0.0403799	1	-0.0129232	-0.431684	-0.0129232	1	-0.735061	-0.431684	-0.735061	1	991.812	2	0.162139	0.200701	0.431553
ENSG00000129559	NEDD8	255	0.773248	1.03948	0.265799	0.151722	0.20097	0.0374524	1	0.0215999	-0.575904	0.0215999	1	-0.653384	-0.575904	-0.653384	1	755.619	2	0.0681456	0.422203	0.243223
ENSG00000124444	ZNF576	10	0.773255	2.57483	0.641471	0.432107	0.982842	0.265928	1	-0.625758	-0.81298	-0.625758	1	0.0897356	-0.81298	0.0897356	1	698.545	2	0.307983	0.0765598	0.224989
ENSG00000163029	SMC6	367	0.773376	2.2051	0.261452	0.196792	0.484141	0.0495836	1	-0.0327793	-0.365895	-0.0327793	1	-0.845728	-0.365895	-0.845728	1	2585.04	2	0.125122	0.00662554	0.0119576
ENSG00000134294	SLC38A2	269	0.77397	0.547592	0.425675	0.208028	0.108717	0.0406019	1	-0.0583286	-0.560993	-0.0583286	1	-0.478764	-0.560993	-0.478764	1	1089.86	2	0.139112	2.13783e-05	0.00372962
ENSG00000159720	ATP6V0D1	55	0.774564	0.740784	0.615184	0.501779	0.318834	0.152807	1	-0.00725077	-0.442019	-0.00725077	1	-0.650933	-0.442019	-0.650933	1	3369.22	2	0.32755	0.209959	0.247006
ENSG00000164978	NUDT2	129	0.774831	1.75529	0.706436	0.128582	0.251218	0.0881976	1	-0.0562637	-0.460411	-0.0562637	1	-0.775185	-0.460411	-0.775185	1	2304.83	2	0.0411752	0.00159522	0.0312007
ENSG00000050130	JKAMP	287	0.775032	1.038	0.415294	0.205279	0.200614	0.0550294	1	0.0166499	-0.445628	0.0166499	1	-0.720754	-0.445628	-0.720754	1	2318.75	2	0.137023	0.424954	0.360384
ENSG00000166233	ARIH1	133	0.775247	1.13379	1.20017	0.114047	0.13931	0.125746	1	-0.051373	-0.690496	-0.051373	1	-0.54808	-0.690496	-0.54808	1	3246.8	2	0.0254411	0.169332	0.218297
ENSG00000174938	SEZ6L2	186	0.775409	1.57333	0.572139	0.0978783	0.135966	0.0389065	1	-0.0760984	-0.33651	-0.0760984	1	-0.801857	-0.33651	-0.801857	1	828.235	2	0.0114458	1.94642e-05	0.00180288
ENSG00000122406	RPL5	178	0.775465	1.07816	0.259121	0.18871	0.211379	0.0349944	1	0.0162314	-0.579069	0.0162314	1	-0.635752	-0.579069	-0.635752	1	527.338	2	0.11786	0.355999	0.327892
ENSG00000128699	ORMDL1	221	0.775533	1.12569	0.353368	0.247894	0.311273	0.0681157	1	-0.0394723	-0.390993	-0.0394723	1	-0.733955	-0.390993	-0.733955	1	2832.13	2	0.183101	0.343379	0.459489
ENSG00000162910	MRPL55	136	0.776285	0.842428	0.338113	0.296812	0.214875	0.0592115	1	-0.0224236	-0.648094	-0.0224236	1	-0.543596	-0.648094	-0.543596	1	934.688	2	0.226173	0.232327	0.198049
ENSG00000230055	CISD3	283	0.776598	1.78154	0.604759	0.122188	0.216766	0.0646913	1	0.0521176	-0.521402	0.0521176	1	-0.787042	-0.521402	-0.787042	1	2810.34	2	0.034281	0.000184387	0.0162103
ENSG00000116754	SRSF11	170	0.777171	0.548947	0.206192	0.267084	0.164855	0.0310907	1	0.00618095	-0.662416	0.00618095	1	-0.469789	-0.662416	-0.469789	1	324.502	2	0.202651	0.00344537	0.0445078
ENSG00000168214	RBPJ	295	0.777252	1.3856	0.346416	0.309138	0.364279	0.0696511	1	-0.000793578	-0.452881	-0.000793578	1	-0.750786	-0.452881	-0.750786	1	4041.24	2	0.235883	0.145344	0.317107
ENSG00000251287	ALG1L2	318	0.777931	0.723907	3.30758	0.0575182	0.0385286	0.121597	1	-0.189133	-0.679363	-0.189133	1	-0.396729	-0.679363	-0.396729	1	7177.54	2	6.85624e-05	2.75592e-12	6.17389e-10
ENSG00000072778	ACADVL	20	0.778792	1.45405	0.210441	0.46054	0.76781	0.0928889	1	0.192958	-0.497387	0.192958	1	-0.859628	-0.497387	-0.859628	1	339.341	2	0.31856	0.281031	0.374106
ENSG00000150459	SAP18	323	0.778875	0.713193	0.311568	0.162897	0.125529	0.0294363	1	-0.0306814	-0.398304	-0.0306814	1	-0.630359	-0.398304	-0.630359	1	813.217	2	0.0877967	0.0114895	0.025597
ENSG00000018189	RUFY3	158	0.779905	1.00546	1.69609	0.0880888	0.0819167	0.111115	1	-0.0917524	-0.676239	-0.0917524	1	-0.50737	-0.676239	-0.50737	1	3360.16	2	0.00675631	0.473494	0.049903
ENSG00000134697	GNL2	203	0.780069	1.24322	0.232381	0.261532	0.306743	0.0446864	1	-0.0317387	-0.597786	-0.0317387	1	-0.630261	-0.597786	-0.630261	1	901.736	2	0.200695	0.214385	0.495363
ENSG00000136535	TBR1	13	0.780395	1.19373	2.14131	0.133347	0.342869	0.571617	1	0.203612	-0.354604	0.203612	1	-0.975201	-0.354604	-0.975201	1	1177.82	2	0.0653037	0.292255	0.383402
ENSG00000163827	LRRC2	381	0.780683	0.649176	2.13227	0.102577	0.0566712	0.100914	1	-0.0277767	-0.499519	-0.0277767	1	-0.578958	-0.499519	-0.578958	1	9849.8	2	0.0165757	7.81542e-10	4.21248e-06
ENSG00000196126	HLA-DRB1	153	0.781202	1.07655	3.2272	0.08608	0.0781917	0.316459	1	-0.0452284	-0.863755	-0.0452284	1	-0.381856	-0.863755	-0.381856	1	8509.29	2	0.0060216	0.164569	0.0653956
ENSG00000196418	ZNF124	324	0.781239	1.56166	0.88942	0.10483	0.158117	0.0849713	1	-0.0153938	-0.657183	-0.0153938	1	-0.642558	-0.657183	-0.642558	1	4143.4	2	0.0188473	0.000219668	0.145749
ENSG00000141551	CSNK1D	109	0.782054	1.14847	0.368347	0.225121	0.289104	0.0675025	1	-0.0198714	-0.454643	-0.0198714	1	-0.72214	-0.454643	-0.72214	1	1250.21	2	0.167593	0.304319	0.461949
ENSG00000100612	DHRS7	116	0.782302	2.98861	0.172664	0.328122	1.28052	0.0651893	1	-0.0344111	-0.207381	-0.0344111	1	-0.930007	-0.207381	-0.930007	1	1490.2	2	0.254192	0.0616137	0.0131184
ENSG00000115364	MRPL19	312	0.782588	1.6044	0.313696	0.255532	0.475699	0.0737513	1	-0.0251478	-0.384892	-0.0251478	1	-0.798219	-0.384892	-0.798219	1	4838.96	2	0.197763	0.102421	0.22838
ENSG00000166532	RIMKLB	260	0.783508	1.01151	0.46519	0.231657	0.193639	0.0627117	1	-0.0488458	-0.564194	-0.0488458	1	-0.603688	-0.564194	-0.603688	1	2513.46	2	0.175453	0.476328	0.305595
ENSG00000101199	ARFGAP1	54	0.783563	1.22057	1.2583	0.383645	0.349783	0.255405	1	0.0292483	-0.453396	0.0292483	1	-0.733346	-0.453396	-0.733346	1	10591.5	2	0.287559	0.26556	0.422547
ENSG00000130520	LSM4	133	0.783722	0.740896	0.324985	0.446194	0.333142	0.0862431	1	0.102477	-0.538706	0.102477	1	-0.639732	-0.538706	-0.639732	1	2505.77	2	0.314346	0.219062	0.259103
ENSG00000226278	PSPHP1	10	0.78403	1.56145	3.73268	0.188699	0.305892	0.858392	1	-0.0710369	-0.854021	-0.0710369	1	-0.380707	-0.854021	-0.380707	1	5369.14	2	0.145015	0.0545341	0.45826
ENSG00000110536	PTPMT1	83	0.784274	2.24089	0.265337	0.31239	0.687012	0.0761524	1	-0.00853508	-0.534447	-0.00853508	1	-0.750792	-0.534447	-0.750792	1	1374.8	2	0.245918	0.0373234	0.118328
ENSG00000095015	MAP3K1	160	0.784286	1.37193	1.28619	0.0916237	0.137431	0.110201	1	-0.0280051	-0.600491	-0.0280051	1	-0.669821	-0.600491	-0.669821	1	3578.38	2	0.00989641	0.00377839	0.324382
ENSG00000189171	S100A13	163	0.784333	3.2422	0.26086	0.198233	1.17519	0.0884712	1	-0.0527157	-0.292933	-0.0527157	1	-0.909668	-0.292933	-0.909668	1	3080.01	2	0.139127	0.0290949	0.00294409
ENSG00000132388	UBE2G1	281	0.784648	1.71566	0.246227	0.225187	0.39838	0.0468809	1	-0.00866209	-0.413954	-0.00866209	1	-0.800881	-0.413954	-0.800881	1	1759.59	2	0.169869	0.0367563	0.118409
ENSG00000160233	LRRC3	57	0.785702	1.10656	1.79371	0.0808321	0.208585	0.297253	1	-0.0700476	-0.172996	-0.0700476	1	-0.945068	-0.172996	-0.945068	1	2391.4	2	0.00525278	0.305754	0.445048
ENSG00000105193	RPS16	288	0.785925	0.961326	0.411723	0.163304	0.152987	0.0414717	1	0.0522459	-0.355925	0.0522459	1	-0.743362	-0.355925	-0.743362	1	1515.87	2	0.095474	0.400304	0.266051
ENSG00000139684	ESD	237	0.785987	0.900719	0.317268	0.324364	0.272086	0.0640642	1	0.0559643	-0.538571	0.0559643	1	-0.680238	-0.538571	-0.680238	1	2213.2	2	0.255019	0.357762	0.292722
ENSG00000135441	BLOC1S1	13	0.786776	0.757113	0.112426	0.446747	0.225107	0.0275383	1	0.262444	-0.681271	0.262444	1	-0.734428	-0.681271	-0.734428	1	13.237	2	0.321711	0.152966	0.223893
ENSG00000213186	TRIM59	330	0.786975	3.00654	0.253757	0.171454	0.666716	0.0494527	1	-0.0549043	-0.193195	-0.0549043	1	-0.924611	-0.193195	-0.924611	1	2653.64	2	0.107478	0.00140972	1.28414e-05
ENSG00000134297	PLEKHA8P1	63	0.787125	1.12183	2.36107	0.11566	0.112325	0.312445	1	-0.0471976	-0.950749	-0.0471976	1	-0.162449	-0.950749	-0.162449	1	2267.54	2	0.035319	0.141205	0.105632
ENSG00000144366	GULP1	315	0.78752	3.07335	0.594967	0.148202	0.497841	0.0899524	1	-0.0467352	-0.399838	-0.0467352	1	-0.849272	-0.399838	-0.849272	1	7585.14	2	0.0763273	2.01981e-05	1.03715e-06
ENSG00000125870	SNRPB2	200	0.787544	0.582147	0.245542	0.229938	0.139071	0.0293204	1	-0.0274194	-0.602972	-0.0274194	1	-0.495614	-0.602972	-0.495614	1	386.727	2	0.178316	0.00150232	0.0235937
ENSG00000227124	ZNF717	134	0.787762	1.40075	1.54547	0.0918946	0.111141	0.133652	1	-0.00626836	-0.778379	-0.00626836	1	-0.520054	-0.778379	-0.520054	1	2976.38	2	0.0112378	0.000220576	0.436132
ENSG00000076248	UNG	123	0.788161	1.02846	0.469361	0.190568	0.197248	0.0768006	1	-0.0605378	-0.823594	-0.0605378	1	-0.356847	-0.823594	-0.356847	1	860.947	2	0.134263	0.442757	0.216804
ENSG00000104320	NBN	281	0.788725	1.76865	0.336264	0.204229	0.366153	0.0568392	1	-0.00390455	-0.359209	-0.00390455	1	-0.83554	-0.359209	-0.83554	1	2643.09	2	0.150901	0.0183477	0.0516979
ENSG00000170734	POLH	52	0.788788	1.15175	1.54684	0.112086	0.148841	0.180345	1	0.0703322	-0.618173	0.0703322	1	-0.72118	-0.618173	-0.72118	1	2447.7	2	0.0327272	0.156482	0.359827
ENSG00000134222	PSRC1	354	0.788906	2.60193	0.589479	0.0875876	0.321761	0.0660063	1	0.00637659	-0.389053	0.00637659	1	-0.867489	-0.389053	-0.867489	1	4217.42	2	0.00823114	5.02965e-07	4.81308e-07
ENSG00000171503	ETFDH	88	0.789546	1.63979	0.927284	0.136032	0.204065	0.0941761	1	0.000782309	-0.38522	0.000782309	1	-0.82331	-0.38522	-0.82331	1	2143.2	2	0.0627778	0.00117903	0.0124174
ENSG00000160813	PPP1R35	15	0.789565	1.17379	2.70482	0.120804	0.191104	0.341536	1	-0.0740571	-0.623925	-0.0740571	1	-0.541467	-0.623925	-0.541467	1	3986	2	0.0535309	0.190521	0.27962
ENSG00000071564	TCF3	319	0.789659	1.7665	0.343396	0.167848	0.321347	0.0503764	1	-0.035222	-0.351453	-0.035222	1	-0.822021	-0.351453	-0.822021	1	2418.15	2	0.105537	0.00882771	0.0379952
ENSG00000083290	ULK2	53	0.789851	0.906597	1.95855	0.156849	0.160765	0.321457	1	0.155227	-0.648273	0.155227	1	-0.769648	-0.648273	-0.769648	1	4644.81	2	0.0931816	0.281929	0.159227
ENSG00000155085	AK9	62	0.78999	1.12964	1.44575	0.10126	0.115937	0.107217	1	-0.0771432	-0.641471	-0.0771432	1	-0.567734	-0.641471	-0.567734	1	1322.87	2	0.0212282	0.134	0.244672
ENSG00000164040	PGRMC2	59	0.79042	1.58767	0.953402	0.183476	0.281551	0.153376	1	-0.0443648	-0.599853	-0.0443648	1	-0.664998	-0.599853	-0.664998	1	2948.08	2	0.1291	0.0207131	0.211281
ENSG00000087088	BAX	128	0.790908	2.10683	0.36631	0.21001	0.543802	0.0801101	1	-0.0217989	-0.304314	-0.0217989	1	-0.870414	-0.304314	-0.870414	1	2469.52	2	0.160677	0.0219644	0.0270499
ENSG00000184154	LRTOMT	67	0.791195	1.37566	1.02183	0.151439	0.228957	0.12651	1	-0.103283	-0.291682	-0.103283	1	-0.797193	-0.291682	-0.797193	1	3015.85	2	0.0863777	0.0528801	0.181636
ENSG00000115806	GORASP2	164	0.791252	1.02591	0.296709	0.29571	0.207797	0.0408932	1	-0.0538924	-0.41587	-0.0538924	1	-0.701012	-0.41587	-0.701012	1	777.245	2	0.240628	0.450467	0.405823
ENSG00000109118	PHF12	18	0.792068	1.23193	0.664119	0.268381	0.293225	0.149051	1	0.116287	-0.60445	0.116287	1	-0.746781	-0.60445	-0.746781	1	732.714	2	0.22526	0.220644	0.448149
ENSG00000161010	C5orf45	337	0.79229	1.23577	0.251933	0.173329	0.191475	0.0288494	1	-0.069422	-0.452504	-0.069422	1	-0.706032	-0.452504	-0.706032	1	754.434	2	0.115814	0.109529	0.380907
ENSG00000086598	TMED2	210	0.7928	1.57715	0.256683	0.325809	0.350359	0.0427316	1	0.00935963	-0.247092	0.00935963	1	-0.848113	-0.247092	-0.848113	1	1340.04	2	0.262754	0.0505074	0.0838952
ENSG00000074219	TEAD2	46	0.792822	2.95559	0.23143	0.278201	1.48371	0.102393	1	-0.178382	-0.159379	-0.178382	1	-0.913949	-0.159379	-0.913949	1	1096.8	2	0.23025	0.0972333	0.0249839
ENSG00000140988	RPS2	269	0.792931	0.887799	0.602359	0.19975	0.15442	0.0828154	1	0.0918102	-0.712237	0.0918102	1	-0.596886	-0.712237	-0.596886	1	2870.9	2	0.150423	0.234055	0.159846
ENSG00000068697	LAPTM4A	159	0.793057	1.13352	0.380957	0.388051	0.312601	0.0711723	1	-0.192905	-0.239374	-0.192905	1	-0.755624	-0.239374	-0.755624	1	2343.48	2	0.297297	0.334936	0.443632
ENSG00000005194	CIAPIN1	232	0.793062	1.12581	0.336091	0.232231	0.271355	0.0564187	1	-0.00521547	-0.548542	-0.00521547	1	-0.639509	-0.548542	-0.639509	1	1985.38	2	0.186909	0.321674	0.418197
ENSG00000104218	CSPP1	46	0.793632	1.0584	1.05297	0.201999	0.240206	0.202352	1	0.0520883	-0.680287	0.0520883	1	-0.611804	-0.680287	-0.611804	1	3171.13	2	0.156336	0.404528	0.312164
ENSG00000033327	GAB2	278	0.793816	0.649424	3.00248	0.0648286	0.0419685	0.160434	1	-0.0660857	-0.76729	-0.0660857	1	-0.409677	-0.76729	-0.409677	1	7309.62	2	0.000819395	1.65337e-15	4.20453e-08
ENSG00000030582	GRN	166	0.793877	0.720515	0.487143	0.442025	0.237796	0.0865603	1	0.00279389	-0.388141	0.00279389	1	-0.65989	-0.388141	-0.65989	1	3686.79	2	0.320806	0.120792	0.182147
ENSG00000141052	MYOCD	63	0.794141	0.683187	3.35395	0.0869379	0.10129	0.503194	1	0.17657	-0.471064	0.17657	1	-0.932794	-0.471064	-0.932794	1	2126.57	2	0.0105651	0.00135843	0.00877278
ENSG00000161960	EIF4A1	348	0.794169	1.26006	0.309293	0.171408	0.207345	0.0373365	1	-0.0406671	-0.40764	-0.0406671	1	-0.744068	-0.40764	-0.744068	1	1377.96	2	0.115322	0.1053	0.33835
ENSG00000172775	FAM192A	156	0.794534	1.07805	0.332647	0.373008	0.402045	0.084588	1	-0.00698161	-0.428167	-0.00698161	1	-0.710261	-0.428167	-0.710261	1	3262.17	2	0.291275	0.423163	0.455352
ENSG00000226726	TMEM256P2	16	0.794633	0.986789	4.56426	0.0779946	0.131144	0.440539	1	-0.0593652	-0.390952	-0.0593652	1	-0.824678	-0.390952	-0.824678	1	3083.32	2	0.0103329	0.460647	0.129063
ENSG00000100664	EIF5	323	0.794662	0.851872	0.355532	0.136975	0.147715	0.0415824	1	-0.0269793	-0.588284	-0.0269793	1	-0.583468	-0.588284	-0.583468	1	1160.19	2	0.0674178	0.158358	0.0795844
ENSG00000100316	RPL3	311	0.796467	1.12746	0.347886	0.235854	0.223035	0.0468385	1	0.0769022	-0.385216	0.0769022	1	-0.772858	-0.385216	-0.772858	1	2095.49	2	0.194415	0.284049	0.453877
ENSG00000139428	MMAB	332	0.796901	1.69998	0.439439	0.232159	0.378219	0.0823254	1	-0.00469536	-0.437606	-0.00469536	1	-0.799289	-0.437606	-0.799289	1	5989.07	2	0.191153	0.0325528	0.100005
ENSG00000105519	CAPS	53	0.797235	1.04652	1.46617	0.133211	0.164278	0.207441	1	0.147337	-0.632472	0.147337	1	-0.778991	-0.632472	-0.778991	1	2307.16	2	0.0671371	0.389109	0.2844
ENSG00000112983	BRD8	152	0.797414	1.42795	0.356897	0.348718	0.399667	0.0746327	1	-0.0183626	-0.417388	-0.0183626	1	-0.758679	-0.417388	-0.758679	1	2602.32	2	0.281077	0.143002	0.274185
ENSG00000173812	EIF1	39	0.798073	1.01627	0.260609	0.369881	0.518178	0.0849328	1	-0.0769125	-0.396431	-0.0769125	1	-0.715676	-0.396431	-0.715676	1	686.379	2	0.294243	0.487562	0.410064
ENSG00000114023	FAM162A	154	0.798221	1.68377	0.39417	0.179895	0.263323	0.0522745	1	-0.0163119	-0.591664	-0.0163119	1	-0.658606	-0.591664	-0.658606	1	1164.6	2	0.131896	0.00517147	0.140389
ENSG00000100804	PSMB5	110	0.798739	1.15579	0.287173	0.311259	0.349276	0.0648601	1	-0.0701823	-0.356613	-0.0701823	1	-0.769939	-0.356613	-0.769939	1	1150.04	2	0.259637	0.328239	0.466673
ENSG00000145506	NKD2	27	0.799676	1.23019	2.22835	0.146076	0.185884	0.216837	1	-0.254508	-0.374616	-0.254508	1	-0.659521	-0.374616	-0.659521	1	3346.3	2	0.0914735	0.113782	0.408671
ENSG00000142534	RPS11	154	0.799844	0.613192	0.538709	0.221804	0.207624	0.0994666	1	-0.0585054	-0.701746	-0.0585054	1	-0.403644	-0.701746	-0.403644	1	2710.56	2	0.184141	0.0322009	0.0831454
ENSG00000132005	RFX1	19	0.799898	1.37847	1.10929	0.205608	0.298847	0.188315	1	0.129292	-0.672676	0.129292	1	-0.641213	-0.672676	-0.641213	1	1657.54	2	0.172464	0.111745	0.471821
ENSG00000133030	MPRIP	314	0.8002	1.53332	0.957267	0.13866	0.176605	0.0891588	1	-0.0607267	-0.454539	-0.0607267	1	-0.747149	-0.454539	-0.747149	1	6681.33	2	0.0753044	0.00136919	0.0354126
ENSG00000170296	GABARAP	122	0.80025	1.17322	0.270197	0.589391	0.435698	0.0663694	1	-0.0942354	-0.267539	-0.0942354	1	-0.758337	-0.267539	-0.758337	1	1835.16	2	0.367637	0.345829	0.421515
ENSG00000104365	IKBKB	17	0.800279	0.951058	1.06482	0.243325	0.255553	0.235934	1	0.143533	-0.806453	0.143533	1	-0.544708	-0.806453	-0.544708	1	1140.35	2	0.212758	0.425436	0.270737
ENSG00000113361	CDH6	52	0.801185	1.38147	2.00138	0.105785	0.245928	0.161186	1	0.00739428	-0.609044	0.00739428	1	-0.606115	-0.609044	-0.606115	1	3504.96	2	0.0330696	0.0636499	0.404552
ENSG00000122545	SEPT7	155	0.801262	1.17923	0.206059	0.271026	0.266243	0.0373184	1	-0.115031	-0.591901	-0.115031	1	-0.593858	-0.591901	-0.593858	1	441.701	2	0.232259	0.25093	0.488527
ENSG00000163882	POLR2H	56	0.801408	2.13252	0.189877	0.464728	0.786375	0.0560758	1	-0.0209049	-0.21402	-0.0209049	1	-0.879942	-0.21402	-0.879942	1	678.101	2	0.335435	0.077849	0.0707927
ENSG00000167555	ZNF528	102	0.802273	0.900096	1.10478	0.0969625	0.0991878	0.0839538	1	-0.0878413	-0.580145	-0.0878413	1	-0.592486	-0.580145	-0.592486	1	1321.26	2	0.0220469	0.158143	0.0353275
ENSG00000161011	SQSTM1	344	0.802647	1.32927	0.355658	0.253474	0.301089	0.0599299	1	-0.0665036	-0.361233	-0.0665036	1	-0.768139	-0.361233	-0.768139	1	3603.04	2	0.21838	0.137453	0.284268
ENSG00000162520	SYNC	261	0.80282	1.2268	0.322339	0.165379	0.262051	0.0501646	1	-0.11078	-0.367096	-0.11078	1	-0.729774	-0.367096	-0.729774	1	1824.25	2	0.117121	0.19379	0.451223
ENSG00000172336	POP7	31	0.802885	3.414	0.358067	0.905793	3.45778	0.322731	1	0.00171388	-0.161916	0.00171388	1	-0.950231	-0.161916	-0.950231	1	11360.2	2	0.414653	0.245425	0.127798
ENSG00000145907	G3BP1	313	0.803118	1.02925	0.34692	0.173422	0.176694	0.0400855	1	0.0396762	-0.452788	0.0396762	1	-0.717119	-0.452788	-0.717119	1	1408.7	2	0.128568	0.434323	0.349651
ENSG00000172661	FAM21C	117	0.803479	1.55854	0.603349	0.230364	0.413631	0.127373	1	0.0676948	-0.498693	0.0676948	1	-0.780993	-0.498693	-0.780993	1	4842.91	2	0.197699	0.0897911	0.253881
ENSG00000150991	UBC	397	0.803631	1.29027	0.270287	0.429869	0.228536	0.0498981	1	0.0385995	-0.75619	0.0385995	1	-0.579732	-0.75619	-0.579732	1	1426.11	2	0.32403	0.102392	0.35143
ENSG00000272325	NUDT3	282	0.803697	1.02951	0.461321	0.199671	0.217528	0.0729587	1	-0.0314937	-0.604049	-0.0314937	1	-0.601319	-0.604049	-0.601319	1	3186.25	2	0.163197	0.446094	0.305011
ENSG00000149541	B3GAT3	19	0.804104	0.286126	1.29619	0.621594	0.426116	0.67152	1	-0.0496959	-0.77357	-0.0496959	1	-0.275753	-0.77357	-0.275753	1	10871.7	2	0.37836	0.056652	0.228163
ENSG00000145362	ANK2	395	0.804206	1.17549	1.85264	0.145663	0.0827601	0.147649	1	-0.0724088	-0.818923	-0.0724088	1	-0.409888	-0.818923	-0.409888	1	9186.43	2	0.0898377	0.0172974	0.45743
ENSG00000066933	MYO9A	193	0.804661	1.43232	1.3576	0.0817895	0.110111	0.0865419	1	-0.0835159	-0.549907	-0.0835159	1	-0.665995	-0.549907	-0.665995	1	3304.23	2	0.00895279	6.02938e-05	0.0706011
ENSG00000166226	CCT2	304	0.804751	1.1652	0.29059	0.198253	0.22146	0.0393084	1	-0.0209176	-0.422624	-0.0209176	1	-0.734749	-0.422624	-0.734749	1	1305.4	2	0.162744	0.228132	0.457738
ENSG00000139343	SNRPF	255	0.804813	0.688842	0.499815	0.183776	0.117491	0.0503359	1	-0.127222	-0.664333	-0.127222	1	-0.412483	-0.664333	-0.412483	1	1296.65	2	0.144605	0.00429965	0.0237804
ENSG00000248121	SMURF2P1	132	0.805097	1.06286	2.21779	0.0931986	0.091151	0.164265	1	-0.0203951	-0.694848	-0.0203951	1	-0.567321	-0.694848	-0.567321	1	5477.57	2	0.0192332	0.245835	0.15741
ENSG00000161203	AP2M1	221	0.806638	1.46361	0.208989	0.25262	0.362567	0.0385065	1	-0.101794	-0.240357	-0.101794	1	-0.817234	-0.240357	-0.817234	1	1039.16	2	0.222423	0.101183	0.176165
ENSG00000168395	ING5	297	0.806703	1.34294	0.50639	0.131157	0.164513	0.0478033	1	-0.012819	-0.517227	-0.012819	1	-0.711428	-0.517227	-0.711428	1	1707.2	2	0.0708043	0.0189849	0.232128
ENSG00000135317	SNX14	137	0.807108	0.867718	0.752386	0.176923	0.136047	0.0909416	1	0.00252642	-0.665387	0.00252642	1	-0.585439	-0.665387	-0.585439	1	1805.88	2	0.138777	0.16632	0.116895
ENSG00000156261	CCT8	278	0.807451	1.59013	0.213945	0.632929	0.318511	0.03445	1	0.0318772	-0.40336	0.0318772	1	-0.815082	-0.40336	-0.815082	1	1030.29	2	0.380595	0.0324925	0.058703
ENSG00000129351	ILF3	278	0.807468	0.763719	0.287646	0.191838	0.144978	0.0307516	1	0.00920776	-0.45436	0.00920776	1	-0.642735	-0.45436	-0.642735	1	737.723	2	0.158222	0.0521474	0.0772929
ENSG00000115091	ACTR3	297	0.807856	2.44976	0.256046	0.219227	0.615711	0.0550319	1	-0.0445995	-0.222442	-0.0445995	1	-0.904605	-0.222442	-0.904605	1	2903.02	2	0.190747	0.00959971	0.00229911
ENSG00000213619	NDUFS3	181	0.808557	0.564763	0.329502	0.240463	0.143145	0.0462823	1	-0.0231976	-0.708614	-0.0231976	1	-0.409082	-0.708614	-0.409082	1	719.695	2	0.213504	0.00135907	0.0376684
ENSG00000002016	RAD52	344	0.809597	1.30074	1.16282	0.109313	0.116549	0.102712	1	-0.0775995	-0.725578	-0.0775995	1	-0.521215	-0.725578	-0.521215	1	5260.98	2	0.0412211	0.00514293	0.413852
ENSG00000152056	AP1S3	115	0.809668	1.31917	1.28976	0.074148	0.0966782	0.059726	1	0.109582	-0.663416	0.109582	1	-0.592727	-0.663416	-0.592727	1	1191.53	2	0.00578976	0.000645578	0.48982
ENSG00000136485	DCAF7	128	0.809701	1.43652	0.222484	0.323702	0.441829	0.0525021	1	-0.0692274	-0.431866	-0.0692274	1	-0.743931	-0.431866	-0.743931	1	960.868	2	0.278836	0.162536	0.298879
ENSG00000008083	JARID2	388	0.80976	0.971241	0.856416	0.164906	0.0918876	0.0861354	1	-0.018395	-0.831072	-0.018395	1	-0.415376	-0.831072	-0.415376	1	2876.16	2	0.124685	0.377231	0.154938
ENSG00000131381	ZFYVE20	134	0.811041	1.47989	0.946129	0.0999869	0.142444	0.0742446	1	-0.0230119	-0.489575	-0.0230119	1	-0.744954	-0.489575	-0.744954	1	1836.06	2	0.0304947	0.000495572	0.0421819
ENSG00000198625	MDM4	350	0.81168	1.63983	0.170069	0.1762	0.27537	0.0258162	1	-0.0548691	-0.581456	-0.0548691	1	-0.684238	-0.581456	-0.684238	1	492.638	2	0.142954	0.0103639	0.123724
ENSG00000135446	CDK4	153	0.812117	0.944721	0.346312	0.288839	0.215589	0.0501899	1	-0.0675472	-0.411691	-0.0675472	1	-0.689302	-0.411691	-0.689302	1	1050.64	2	0.258189	0.398992	0.31575
ENSG00000204377	C1orf134	37	0.812149	1.10743	3.856	0.0992743	0.133913	0.489179	1	0.180853	-0.669661	0.180853	1	-0.776262	-0.669661	-0.776262	1	8533.21	2	0.0334996	0.214002	0.325252
ENSG00000237651	C2orf74	213	0.812399	1.06486	1.53317	0.133123	0.105221	0.13947	1	-0.0661664	-0.735564	-0.0661664	1	-0.488192	-0.735564	-0.488192	1	6166.86	2	0.0801222	0.269136	0.240989
ENSG00000047621	C12orf4	108	0.812839	1.97433	0.67497	0.098503	0.217372	0.0632028	1	-0.0418286	-0.465803	-0.0418286	1	-0.782319	-0.465803	-0.782319	1	1088.51	2	0.0300846	9.44713e-06	0.000649064
ENSG00000086619	ERO1LB	141	0.813775	1.0563	2.21961	0.0803707	0.0638173	0.10634	1	-0.0108518	-0.687683	-0.0108518	1	-0.548995	-0.687683	-0.548995	1	3125.83	2	0.0109856	0.189584	0.141333
ENSG00000124529	HIST1H4B	19	0.81402	1.15478	4.28235	0.124152	0.262407	0.52358	1	-0.0729051	-0.526343	-0.0729051	1	-0.681733	-0.526343	-0.681733	1	9500.55	2	0.0768001	0.281764	0.338466
ENSG00000163291	PAQR3	199	0.814139	1.48147	1.31424	0.0873208	0.13068	0.108598	1	0.148873	-0.695754	0.148873	1	-0.701802	-0.695754	-0.701802	1	4211.96	2	0.0172727	0.000148323	0.169419
ENSG00000125851	PCSK2	70	0.814458	1.01893	2.36303	0.125179	0.170763	0.360347	1	-0.0896409	-0.320015	-0.0896409	1	-0.881386	-0.320015	-0.881386	1	4923.78	2	0.0714857	0.456036	0.320598
ENSG00000166598	HSP90B1	399	0.814582	3.31441	0.174388	0.147078	0.749771	0.0356952	1	0.00604754	-0.224782	0.00604754	1	-0.938582	-0.224782	-0.938582	1	1654.3	2	0.104084	0.00108271	1.48194e-06
ENSG00000152689	RASGRP3	35	0.814667	0.979796	1.41959	0.242792	0.246472	0.305031	1	-0.221153	-0.288609	-0.221153	1	-0.827427	-0.288609	-0.827427	1	2192.57	2	0.225426	0.467589	0.335442
ENSG00000167136	ENDOG	192	0.814905	1.15395	2.42753	0.0650384	0.0864907	0.128684	1	-0.0865682	-0.506099	-0.0865682	1	-0.649731	-0.506099	-0.649731	1	7966.18	4	0.00245848	0.0383474	0.35087
ENSG00000152795	HNRNPDL	327	0.814963	1.21156	0.239803	0.268086	0.22978	0.0324376	1	-0.0464867	-0.405009	-0.0464867	1	-0.732106	-0.405009	-0.732106	1	1039.88	2	0.245276	0.178945	0.349082
ENSG00000186951	PPARA	43	0.815153	0.915728	1.33065	0.122274	0.0957866	0.117234	1	-0.0043308	-0.668563	-0.0043308	1	-0.560126	-0.668563	-0.560126	1	1073.83	2	0.06923	0.192115	0.0821817
ENSG00000142230	SAE1	62	0.815329	1.20635	0.175986	0.461391	0.450577	0.0635969	1	0.118951	-0.732635	0.118951	1	-0.65253	-0.732635	-0.65253	1	351.047	2	0.34521	0.324326	0.499879
ENSG00000136874	STX17	155	0.815601	1.11947	0.831452	0.120678	0.110435	0.0613303	1	-0.0601498	-0.502638	-0.0601498	1	-0.675556	-0.502638	-0.675556	1	1432.45	2	0.0642919	0.140533	0.46949
ENSG00000139233	LLPH	23	0.81576	0.707206	0.240776	0.670887	0.378598	0.0809221	1	0.0660709	-0.815466	0.0660709	1	-0.423447	-0.815466	-0.423447	1	212.795	2	0.393212	0.224175	0.319734
ENSG00000223547	ZNF844	147	0.816155	1.06285	1.54124	0.0638255	0.0917375	0.0905129	1	0.00242542	-0.575903	0.00242542	1	-0.646751	-0.575903	-0.646751	1	2638.89	2	0.00228922	0.247206	0.11692
ENSG00000137409	MTCH1	250	0.816353	1.54364	0.200734	0.29043	0.38957	0.0392321	1	-0.0812407	-0.318017	-0.0812407	1	-0.808692	-0.318017	-0.808692	1	1138.41	2	0.263879	0.0820622	0.14486
ENSG00000167004	PDIA3	187	0.816435	1.49209	0.293919	0.273189	0.361078	0.0543338	1	0.0798978	-0.323488	0.0798978	1	-0.849294	-0.323488	-0.849294	1	1715.32	2	0.251234	0.0872983	0.149923
ENSG00000158062	UBXN11	319	0.816703	1.11634	1.63364	0.0645257	0.0727252	0.0855747	1	-0.00589498	-0.621082	-0.00589498	1	-0.632234	-0.621082	-0.632234	1	4554.31	2	0.002397	0.0553228	0.229469
ENSG00000035499	DEPDC1B	182	0.816757	4.08921	0.320485	0.13729	0.696974	0.0519096	1	-0.0342917	-0.370009	-0.0342917	1	-0.885646	-0.370009	-0.885646	1	1490.09	2	0.0918324	8.10884e-06	4.05029e-11
ENSG00000130958	SLC35D2	15	0.817087	0.815591	2.23669	0.364665	0.177834	0.440904	1	0.0121721	-0.677153	0.0121721	1	-0.611413	-0.677153	-0.611413	1	3584.7	2	0.312515	0.160097	0.201074
ENSG00000065029	ZNF76	232	0.817629	1.14851	1.32675	0.0868542	0.122331	0.108314	1	-0.00585872	-0.549938	-0.00585872	1	-0.687116	-0.549938	-0.687116	1	5735.83	2	0.0184235	0.113002	0.369373
ENSG00000132646	PCNA	157	0.817726	1.57615	0.326094	0.175095	0.244945	0.0378731	1	-0.0200275	-0.366582	-0.0200275	1	-0.790359	-0.366582	-0.790359	1	747.929	2	0.149754	0.00996471	0.0551143
ENSG00000170899	GSTA4	254	0.817747	0.941406	0.822304	0.17963	0.125067	0.0701733	1	-0.0360349	-0.442482	-0.0360349	1	-0.665622	-0.442482	-0.665622	1	3701.15	2	0.155636	0.319918	0.215908
ENSG00000109472	CPE	127	0.817963	0.443661	2.27427	0.114318	0.0472357	0.150331	1	-0.195639	-0.546664	-0.195639	1	-0.519065	-0.546664	-0.519065	1	2949.16	2	0.0569241	2.969e-22	6.67824e-10
ENSG00000167106	FAM102A	100	0.818046	1.58258	2.0164	0.059678	0.116077	0.126943	1	0.125585	-0.590417	0.125585	1	-0.753178	-0.590417	-0.753178	1	3841.93	2	0.00148015	1.17787e-06	0.0301267
ENSG00000183011	LSMD1	206	0.818297	1.28344	0.52293	0.271604	0.391103	0.11454	1	-0.0409912	-0.427404	-0.0409912	1	-0.729984	-0.427404	-0.729984	1	7780.52	2	0.252128	0.234728	0.407523
ENSG00000185436	IFNLR1	249	0.818352	1.37998	2.10346	0.0610244	0.0806055	0.103337	1	-0.165386	-0.586873	-0.165386	1	-0.569662	-0.586873	-0.569662	1	6052.82	2	0.00160247	2.03366e-06	0.103999
ENSG00000008988	RPS20	248	0.819182	1.17316	0.41656	0.149823	0.208276	0.0507087	1	3.32788e-05	-0.322428	3.32788e-05	1	-0.77655	-0.322428	-0.77655	1	1987.86	2	0.114322	0.203283	0.415291
ENSG00000197381	ADARB1	206	0.819982	1.23604	1.93256	0.069718	0.0798709	0.101105	1	-0.0305157	-0.617224	-0.0305157	1	-0.652884	-0.617224	-0.652884	1	3695.54	2	0.00526215	0.00174672	0.350452
ENSG00000115020	PIKFYVE	212	0.82059	1.0978	0.921915	0.102406	0.103691	0.0687383	1	-0.0862915	-0.578861	-0.0862915	1	-0.622904	-0.578861	-0.622904	1	1958.26	2	0.0406246	0.17334	0.323444
ENSG00000148943	LIN7C	253	0.82072	2.48456	0.400699	0.180714	0.501189	0.0699473	1	0.0144394	-0.285614	0.0144394	1	-0.897748	-0.285614	-0.897748	1	4185.76	2	0.161062	0.00167503	0.000401929
ENSG00000162769	FLVCR1	379	0.821218	2.30452	0.585582	0.110309	0.297928	0.0690565	1	-0.0036939	-0.443677	-0.0036939	1	-0.830222	-0.443677	-0.830222	1	4784.17	2	0.0529567	7.75069e-06	3.35033e-05
ENSG00000137154	RPS6	249	0.821219	1.49893	0.288795	0.166076	0.271019	0.0508938	1	-0.0324874	-0.682462	-0.0324874	1	-0.609408	-0.682462	-0.609408	1	1045.96	2	0.141379	0.0334182	0.317571
ENSG00000164073	MFSD8	137	0.82131	1.35738	0.975923	0.116757	0.14469	0.0850522	1	-0.0299337	-0.540673	-0.0299337	1	-0.699142	-0.540673	-0.699142	1	2308.94	2	0.0641324	0.00738485	0.16926
ENSG00000123416	TUBA1B	236	0.821403	0.881693	0.362921	0.230712	0.210371	0.0527691	1	-0.0467785	-0.375546	-0.0467785	1	-0.688221	-0.375546	-0.688221	1	1917.61	2	0.219825	0.2872	0.241475
ENSG00000070778	PTPN21	193	0.821575	0.887636	2.53559	0.0588395	0.0527579	0.114418	1	-0.0835751	-0.652395	-0.0835751	1	-0.529018	-0.652395	-0.529018	1	4334.07	2	0.00138252	0.0172374	0.000984014
ENSG00000011638	TMEM159	242	0.82168	2.59214	0.567933	0.0928689	0.306355	0.0579639	1	-0.112862	-0.279719	-0.112862	1	-0.859119	-0.279719	-0.859119	1	2738.76	2	0.028016	2.17089e-07	9.53577e-09
ENSG00000151694	ADAM17	344	0.821731	1.46796	0.520989	0.128728	0.167	0.0478994	1	-0.0548005	-0.442511	-0.0548005	1	-0.754721	-0.442511	-0.754721	1	2100.85	2	0.0835021	0.00268306	0.0474175
ENSG00000183530	PRR14L	216	0.822239	1.92381	0.402169	0.133131	0.308177	0.056199	1	0.0070898	-0.463488	0.0070898	1	-0.803226	-0.463488	-0.803226	1	1790.52	2	0.0916123	0.00152196	0.0149867
ENSG00000181019	NQO1	274	0.822259	2.98874	0.308588	0.141567	0.673638	0.0630517	1	0.022172	-0.304225	0.022172	1	-0.912966	-0.304225	-0.912966	1	3405.74	2	0.105186	0.00171561	0.000100525
ENSG00000177946	CENPBD1	207	0.822926	1.26367	1.57012	0.0617731	0.0946793	0.0876774	1	-0.048844	-0.486649	-0.048844	1	-0.698531	-0.486649	-0.698531	1	4087.35	2	0.0022927	0.00292931	0.309593
ENSG00000103145	HCFC1R1	173	0.823626	2.61234	0.331181	0.182162	0.673034	0.0734181	1	-0.0341413	-0.198038	-0.0341413	1	-0.917749	-0.198038	-0.917749	1	3084.29	2	0.167153	0.00883917	0.0012741
ENSG00000076356	PLXNA2	268	0.823789	0.401639	2.9232	0.12075	0.036076	0.170037	1	-0.145448	-0.690619	-0.145448	1	-0.463126	-0.690619	-0.463126	1	5154.8	2	0.0728329	3.63913e-43	2.2358e-13
ENSG00000115053	NCL	231	0.82379	0.897263	0.402413	0.274068	0.167641	0.0437089	1	-0.0119672	-0.400308	-0.0119672	1	-0.669221	-0.400308	-0.669221	1	1467.66	2	0.260454	0.270297	0.25213
ENSG00000135976	ANKRD36	155	0.824105	0.924068	0.754112	0.130065	0.115816	0.0732355	1	-0.0405854	-0.635566	-0.0405854	1	-0.587065	-0.635566	-0.587065	1	1427.1	2	0.0891342	0.256526	0.112622
ENSG00000188868	ZNF563	17	0.824111	1.42254	2.06231	0.0585593	0.106903	0.108442	1	-0.262564	-0.475928	-0.262564	1	-0.58197	-0.475928	-0.58197	1	538.419	2	0.00474174	0.000722296	0.144579
ENSG00000105197	TIMM50	246	0.824241	0.630204	0.295145	0.266155	0.169618	0.0430607	1	-0.0482405	-0.661055	-0.0482405	1	-0.453718	-0.661055	-0.453718	1	955.188	2	0.254823	0.0151026	0.0764112
ENSG00000137168	PPIL1	216	0.824551	1.52671	0.374921	0.266488	0.326578	0.0607976	1	-0.0155879	-0.344196	-0.0155879	1	-0.805684	-0.344196	-0.805684	1	2599.33	2	0.255504	0.0541312	0.120731
ENSG00000173262	SLC2A14	144	0.824766	1.04101	1.74278	0.0806182	0.0733134	0.108125	1	0.130682	-0.819582	0.130682	1	-0.515216	-0.819582	-0.515216	1	2255.13	2	0.0157011	0.288405	0.0917431
ENSG00000125868	DSTN	128	0.825486	0.776175	0.226205	0.327905	0.252065	0.0451012	1	-0.114173	-0.574489	-0.114173	1	-0.52079	-0.574489	-0.52079	1	592.489	2	0.297763	0.188133	0.207476
ENSG00000139631	CSAD	60	0.826065	0.787819	1.63306	0.109337	0.0912184	0.117121	1	-0.165462	-0.46037	-0.165462	1	-0.598604	-0.46037	-0.598604	1	1835.21	2	0.0585925	0.0117971	0.010285
ENSG00000150907	FOXO1	314	0.826381	1.35827	1.41907	0.0914276	0.113354	0.10798	1	-0.0033035	-0.63378	-0.0033035	1	-0.656865	-0.63378	-0.656865	1	7002.03	2	0.0292466	0.000864631	0.174444
ENSG00000118620	ZNF430	89	0.827468	1.50289	0.62918	0.15217	0.237248	0.0790846	1	-0.113119	-0.519181	-0.113119	1	-0.659043	-0.519181	-0.659043	1	1481.49	2	0.130011	0.0184574	0.17815
ENSG00000108518	PFN1	112	0.827702	0.498899	0.42498	0.407233	0.192009	0.0717543	1	0.0188884	-0.582155	0.0188884	1	-0.496047	-0.582155	-0.496047	1	1455.07	2	0.33653	0.00516662	0.0692593
ENSG00000119820	YIPF4	242	0.827758	1.00759	0.462984	0.136679	0.150848	0.0605784	1	0.0440008	-0.731158	0.0440008	1	-0.569381	-0.731158	-0.569381	1	1259.36	2	0.104414	0.479963	0.212079
ENSG00000153827	TRIP12	310	0.828187	1.16605	0.622487	0.226682	0.209845	0.0843088	1	-0.121924	-0.510629	-0.121924	1	-0.638011	-0.510629	-0.638011	1	5511.8	2	0.224532	0.214688	0.454962
ENSG00000084072	PPIE	273	0.828304	1.43453	0.263621	0.22377	0.312079	0.0431288	1	-0.0940912	-0.32276	-0.0940912	1	-0.789158	-0.32276	-0.789158	1	1498.29	2	0.221789	0.0824788	0.177541
ENSG00000156928	MALSU1	150	0.828352	1.3725	0.303821	0.380116	0.39271	0.0642491	1	-0.0751662	-0.387716	-0.0751662	1	-0.742929	-0.387716	-0.742929	1	1970.61	2	0.326123	0.172207	0.287893
ENSG00000152147	GEMIN6	106	0.828377	3.18014	0.370504	0.265075	0.857046	0.0879717	1	0.0912828	-0.42865	0.0912828	1	-0.877424	-0.42865	-0.877424	1	2818.95	2	0.25939	0.00622559	0.00364601
ENSG00000135390	ATP5G2	178	0.828848	0.546405	0.336211	0.215519	0.127042	0.0491303	1	-0.0782108	-0.796862	-0.0782108	1	-0.30526	-0.796862	-0.30526	1	548.135	2	0.214095	0.00023013	0.0326767
ENSG00000076555	ACACB	28	0.829671	0.962358	1.34245	0.213091	0.277433	0.123027	1	-0.440764	-0.573957	-0.440764	1	-0.246977	-0.573957	-0.246977	1	1329.36	2	0.215815	0.44658	0.231828
ENSG00000103035	PSMD7	23	0.829698	0.655284	0.243694	0.64703	0.454186	0.122595	1	0.0937184	-0.762232	0.0937184	1	-0.519734	-0.762232	-0.519734	1	443.049	2	0.397542	0.22836	0.31928
ENSG00000245680	ZNF585B	170	0.829803	1.1994	1.47403	0.0684612	0.0731192	0.076419	1	-0.0398431	-0.643104	-0.0398431	1	-0.604988	-0.643104	-0.604988	1	1896.27	2	0.0069505	0.00353723	0.468514
ENSG00000109519	GRPEL1	123	0.829812	1.78038	0.29087	0.215718	0.392657	0.0530669	1	-0.121411	-0.472185	-0.121411	1	-0.71217	-0.472185	-0.71217	1	973.038	2	0.215852	0.0245757	0.100683
ENSG00000106723	SPIN1	200	0.829939	1.43638	0.355616	0.255544	0.385	0.0853493	1	0.0621687	-0.676792	0.0621687	1	-0.652118	-0.676792	-0.652118	1	2840.56	2	0.253259	0.129198	0.394608
ENSG00000055609	KMT2C	121	0.830504	1.20213	0.688015	0.104162	0.125035	0.0591533	1	-0.108735	-0.599327	-0.108735	1	-0.591782	-0.599327	-0.591782	1	870.77	2	0.0531775	0.0543179	0.497953
ENSG00000169877	AHSP	30	0.83104	0.966796	4.08208	0.113927	0.310684	0.417132	1	-0.0734472	-0.834083	-0.0734472	1	-0.235681	-0.834083	-0.235681	1	8727.87	2	0.0748193	0.45784	0.122928
ENSG00000093183	SEC22C	297	0.831305	2.2238	0.558679	0.144674	0.427387	0.0902657	1	-0.0205582	-0.279677	-0.0205582	1	-0.880616	-0.279677	-0.880616	1	7795.79	2	0.122273	0.00224608	0.00181342
ENSG00000142065	ZFP14	217	0.831721	1.19874	1.5425	0.0858571	0.0830936	0.0846921	1	-0.0509126	-0.547269	-0.0509126	1	-0.664043	-0.547269	-0.664043	1	3656.44	2	0.0256475	0.0088152	0.299812
ENSG00000198586	TLK1	304	0.831797	1.59062	0.350552	0.24995	0.324131	0.0679214	1	0.0758076	-0.648421	0.0758076	1	-0.714109	-0.648421	-0.714109	1	2698.57	2	0.250748	0.0347119	0.182107
ENSG00000110955	ATP5B	14	0.832007	0.987371	0.203538	0.927128	0.602607	0.0879227	1	0.322502	-0.565526	0.322502	1	-0.764012	-0.565526	-0.764012	1	305.864	2	0.429754	0.491828	0.468896
ENSG00000171848	RRM2	269	0.832212	3.25897	0.310024	0.2188	0.701554	0.0591186	1	-0.0178633	-0.184656	-0.0178633	1	-0.94006	-0.184656	-0.94006	1	3269.3	2	0.221923	0.000720683	2.09068e-07
ENSG00000100749	VRK1	257	0.832257	2.23805	0.304676	0.231697	0.500051	0.0567447	1	-0.0417838	-0.228567	-0.0417838	1	-0.891209	-0.228567	-0.891209	1	2815.55	2	0.234873	0.00697218	0.00253302
ENSG00000130811	EIF3G	320	0.832314	0.871859	0.290977	0.235246	0.162482	0.0320176	1	0.0580551	-0.389367	0.0580551	1	-0.7084	-0.389367	-0.7084	1	1037.56	2	0.238243	0.215453	0.219027
ENSG00000256018	HIST1H3G	24	0.83244	1.1161	2.92488	0.267256	0.223014	0.412367	1	0.14711	-0.68047	0.14711	1	-0.676315	-0.68047	-0.676315	1	7925.65	2	0.26872	0.304041	0.471687
ENSG00000119328	FAM206A	61	0.832747	1.78926	0.789661	0.284325	0.50067	0.19042	1	-0.0670828	-0.387752	-0.0670828	1	-0.82174	-0.387752	-0.82174	1	5252.72	2	0.279326	0.0601847	0.083523
ENSG00000116288	PARK7	306	0.832946	0.932464	0.312692	0.349589	0.183341	0.0376144	1	-0.0175359	-0.325121	-0.0175359	1	-0.722088	-0.325121	-0.722088	1	1422.23	2	0.316547	0.35643	0.334654
ENSG00000115241	PPM1G	207	0.832984	2.06193	0.209547	0.542857	0.555715	0.0460763	1	-0.041239	-0.232987	-0.041239	1	-0.88238	-0.232987	-0.88238	1	1514.75	2	0.379327	0.0287077	0.0162282
ENSG00000196312	HIATL2	187	0.833093	1.00783	1.86893	0.093599	0.0919974	0.128977	1	-0.0550678	-0.637883	-0.0550678	1	-0.562841	-0.637883	-0.562841	1	6248.43	2	0.0381002	0.466114	0.136774
ENSG00000135999	EPC2	150	0.833507	1.26697	2.07576	0.084633	0.109362	0.143691	1	-0.0484419	-0.655638	-0.0484419	1	-0.57585	-0.655638	-0.57585	1	6382.47	2	0.0255196	0.00791373	0.441476
ENSG00000175592	FOSL1	38	0.833557	1.00123	2.87298	0.117235	0.104373	0.201606	1	0.0800991	-0.64596	0.0800991	1	-0.51152	-0.64596	-0.51152	1	5066.55	2	0.0822646	0.495335	0.199457
ENSG00000138175	ARL3	102	0.833628	1.05902	0.462247	0.612493	0.466861	0.139497	1	-0.144575	-0.408533	-0.144575	1	-0.667142	-0.408533	-0.667142	1	5688.11	2	0.393236	0.449828	0.481036
ENSG00000168003	SLC3A2	162	0.833889	1.89055	0.313912	0.360032	0.502311	0.0662757	1	-0.0268254	-0.180227	-0.0268254	1	-0.889084	-0.180227	-0.889084	1	2463.97	2	0.322579	0.0390795	0.030251
ENSG00000175387	SMAD2	318	0.834014	1.3802	0.417016	0.150348	0.205341	0.0496085	1	-0.175403	-0.473748	-0.175403	1	-0.664958	-0.473748	-0.664958	1	1906.24	2	0.135215	0.0325116	0.198506
ENSG00000135821	GLUL	255	0.834074	1.08797	0.308436	0.355627	0.215738	0.0393506	1	-0.0823437	-0.240457	-0.0823437	1	-0.758014	-0.240457	-0.758014	1	1376.22	2	0.320604	0.341905	0.431704
ENSG00000180304	OAZ2	107	0.834357	0.553841	0.415261	0.274049	0.187717	0.0678174	1	0.0646797	-0.63215	0.0646797	1	-0.50382	-0.63215	-0.50382	1	1164.21	2	0.273437	0.00964696	0.0791699
ENSG00000100418	DESI1	149	0.834411	1.96969	0.333612	0.156108	0.307998	0.0435559	1	-0.0298739	-0.43206	-0.0298739	1	-0.795736	-0.43206	-0.795736	1	840.235	2	0.145281	0.000995566	0.00664152
ENSG00000169905	TOR1AIP2	302	0.834955	0.67169	0.40873	0.277284	0.183497	0.0652793	1	0.0210281	-0.592273	0.0210281	1	-0.566471	-0.592273	-0.566471	1	2881.08	2	0.276073	0.0372981	0.104994
ENSG00000115109	EPB41L5	268	0.835231	1.30072	0.756391	0.153983	0.18557	0.0859697	1	-0.00726787	-0.498879	-0.00726787	1	-0.730933	-0.498879	-0.730933	1	4913.7	2	0.142785	0.0531564	0.251521
ENSG00000147364	FBXO25	351	0.835242	1.73113	1.59555	0.0823874	0.124048	0.106811	1	-0.0425598	-0.611282	-0.0425598	1	-0.673623	-0.611282	-0.673623	1	8472.16	2	0.0231498	4.45676e-09	0.000502807
ENSG00000104824	HNRNPL	94	0.835265	0.636086	0.363852	0.460397	0.2907	0.09645	1	0.0941535	-0.707201	0.0941535	1	-0.557231	-0.707201	-0.557231	1	1438.91	2	0.360657	0.106916	0.217165
ENSG00000136243	NUPL2	294	0.835706	2.38579	0.443921	0.150752	0.432696	0.0701833	1	-0.0391881	-0.359316	-0.0391881	1	-0.854915	-0.359316	-0.854915	1	4250.53	2	0.138345	0.000756231	0.00044608
ENSG00000169213	RAB3B	368	0.836031	1.55676	0.352331	0.206938	0.232605	0.0452795	1	-0.0361352	-0.524727	-0.0361352	1	-0.723985	-0.524727	-0.723985	1	1902.53	2	0.214333	0.00859489	0.0654341
ENSG00000183569	SERHL2	319	0.836324	0.474188	2.90263	0.0653776	0.0349387	0.124862	1	-0.0594828	-0.73122	-0.0594828	1	-0.383733	-0.73122	-0.383733	1	6805.1	2	0.00639969	2.85237e-39	1.21093e-13
ENSG00000100104	SRRD	117	0.836574	1.28631	1.44054	0.108973	0.172425	0.141786	1	-0.0756877	-0.460777	-0.0756877	1	-0.702968	-0.460777	-0.702968	1	6246.06	2	0.0682289	0.0497829	0.323613
ENSG00000213347	MXD3	243	0.836943	1.39119	1.17848	0.162021	0.154855	0.101157	1	0.0668556	-0.433664	0.0668556	1	-0.796997	-0.433664	-0.796997	1	7245.49	2	0.15762	0.00608829	0.0489733
ENSG00000188372	ZP3	271	0.837059	1.12754	1.95323	0.0823087	0.0745057	0.10879	1	-0.093102	-0.690934	-0.093102	1	-0.506027	-0.690934	-0.506027	1	5943.4	2	0.024384	0.0440451	0.323469
ENSG00000127445	PIN1	53	0.837192	1.05722	0.181989	0.459435	0.365431	0.0476804	1	-0.011634	-0.586287	-0.011634	1	-0.627319	-0.586287	-0.627319	1	289.197	2	0.362277	0.438107	0.455645
ENSG00000119772	DNMT3A	229	0.837275	0.758454	0.575528	0.195197	0.12801	0.0717564	1	0.0675472	-0.769032	0.0675472	1	-0.473247	-0.769032	-0.473247	1	1914.34	2	0.202681	0.0302259	0.0932183
ENSG00000114115	RBP1	158	0.837719	0.366951	0.953873	0.236654	0.128196	0.114296	1	-0.00908131	-0.610819	-0.00908131	1	-0.460479	-0.610819	-0.460479	1	4317.68	2	0.246954	1.01051e-06	0.00466819
ENSG00000180901	KCTD2	260	0.837811	1.31958	1.93608	0.0902762	0.112234	0.122253	1	-0.045303	-0.431144	-0.045303	1	-0.745846	-0.431144	-0.745846	1	10588.7	2	0.0367878	0.00238199	0.0798131
ENSG00000103769	RAB11A	259	0.837942	1.28515	0.221239	0.234106	0.278337	0.0381299	1	-0.0375277	-0.524449	-0.0375277	1	-0.689501	-0.524449	-0.689501	1	948.676	2	0.244707	0.153285	0.361999
ENSG00000205853	RFPL3S	115	0.838264	1.1612	2.77771	0.0674096	0.0895484	0.186874	1	-0.207465	-0.529322	-0.207465	1	-0.649784	-0.529322	-0.649784	1	4633.35	2	0.00903844	0.0372689	0.451784
ENSG00000181896	ZNF101	173	0.838884	1.71026	0.689049	0.111872	0.17108	0.0567255	1	-0.0630216	-0.484282	-0.0630216	1	-0.71171	-0.484282	-0.71171	1	1803.03	2	0.0758279	2.6061e-05	0.00631574
ENSG00000172785	CBWD1	302	0.839259	0.781995	0.361326	0.202991	0.143706	0.0535921	1	0.106494	-0.784526	0.106494	1	-0.525343	-0.784526	-0.525343	1	1125.49	2	0.214535	0.0651588	0.125598
ENSG00000085788	DDHD2	200	0.839861	0.743306	1.63528	0.093865	0.0695592	0.0915114	1	-0.00207331	-0.551547	-0.00207331	1	-0.591463	-0.551547	-0.591463	1	4074.32	2	0.0447863	0.000144919	0.00169581
ENSG00000173113	TRMT112	176	0.841298	0.579944	0.391514	0.209147	0.143332	0.0528232	1	-0.0270743	-0.632072	-0.0270743	1	-0.487507	-0.632072	-0.487507	1	995.483	2	0.2245	0.00191978	0.0332351
ENSG00000143155	TIPRL	174	0.841694	1.15325	0.326479	0.187372	0.210127	0.0457305	1	0.00819902	-0.567327	0.00819902	1	-0.670001	-0.567327	-0.670001	1	862.016	2	0.199681	0.233399	0.499345
ENSG00000143549	TPM3	284	0.841711	0.974408	0.352994	0.315522	0.225901	0.0508821	1	-0.0123688	-0.30179	-0.0123688	1	-0.736252	-0.30179	-0.736252	1	2475.63	2	0.308145	0.454941	0.402872
ENSG00000110693	SOX6	173	0.841726	1.04474	3.1034	0.0978881	0.0811462	0.157628	1	-0.0652208	-0.342984	-0.0652208	1	-0.733307	-0.342984	-0.733307	1	12981.3	2	0.0538788	0.291069	0.404926
ENSG00000096384	HSP90AB1	277	0.842152	1.38335	0.286104	0.280189	0.284399	0.0425741	1	0.0235374	-0.30959	0.0235374	1	-0.813967	-0.30959	-0.813967	1	1695.35	2	0.286824	0.0893986	0.164079
ENSG00000185127	C6orf120	150	0.842249	1.89816	0.524229	0.146875	0.309498	0.071052	1	0.0509782	-0.413512	0.0509782	1	-0.833447	-0.413512	-0.833447	1	2323.71	2	0.14228	0.00213944	0.0110372
ENSG00000121211	MND1	208	0.842522	2.55742	0.490134	0.162097	0.376071	0.0667871	1	0.0938774	-0.549393	0.0938774	1	-0.808211	-0.549393	-0.808211	1	2706.12	2	0.166222	2.52316e-05	0.000343386
ENSG00000214855	APOC1P1	14	0.842911	1.07933	1.94657	0.171655	0.185806	0.338139	1	-0.200759	-0.4644	-0.200759	1	-0.710902	-0.4644	-0.710902	1	1657.59	2	0.189871	0.338823	0.425614
ENSG00000204628	GNB2L1	240	0.843254	1.17472	0.26457	0.161546	0.218713	0.0368285	1	0.0454706	-0.561632	0.0454706	1	-0.689221	-0.561632	-0.689221	1	797.141	2	0.166446	0.212592	0.498698
ENSG00000137819	PAQR5	36	0.843283	1.11648	1.53468	0.134156	0.176897	0.167431	1	0.0438768	-0.727584	0.0438768	1	-0.463686	-0.727584	-0.463686	1	2551.52	2	0.125555	0.257409	0.29688
ENSG00000139726	DENR	188	0.843346	1.57625	0.201488	0.253081	0.391148	0.0400945	1	-0.0347605	-0.364341	-0.0347605	1	-0.806102	-0.364341	-0.806102	1	906.446	2	0.268344	0.0711936	0.138636
ENSG00000163918	RFC4	330	0.843587	2.28405	0.310723	0.235081	0.543343	0.0624239	1	-0.0164849	-0.27044	-0.0164849	1	-0.885869	-0.27044	-0.885869	1	4392.46	2	0.253145	0.00935038	0.00447849
ENSG00000128626	MRPS12	129	0.843858	0.903122	0.446393	0.258093	0.221675	0.0620534	1	-0.0471771	-0.427751	-0.0471771	1	-0.659535	-0.427751	-0.659535	1	1497.1	2	0.27314	0.33142	0.285959
ENSG00000197857	ZNF44	225	0.843936	1.50423	1.11412	0.08009	0.133296	0.0786316	1	-0.117691	-0.46089	-0.117691	1	-0.707984	-0.46089	-0.707984	1	3705.11	2	0.0263015	9.97254e-05	0.0204073
ENSG00000129173	E2F8	223	0.844493	1.36294	1.76183	0.0784973	0.0742109	0.088908	1	-0.0273331	-0.717752	-0.0273331	1	-0.54712	-0.717752	-0.54712	1	3332.26	2	0.0244159	9.69374e-07	0.0901759
ENSG00000104973	MED25	26	0.844514	1.61537	0.626404	0.746803	0.761121	0.239541	1	0.0753621	-0.38088	0.0753621	1	-0.85636	-0.38088	-0.85636	1	4140.43	2	0.418452	0.213544	0.240023
ENSG00000156411	C14orf2	263	0.844675	0.682532	0.30693	0.249632	0.159788	0.0405172	1	-0.0443595	-0.530837	-0.0443595	1	-0.559371	-0.530837	-0.559371	1	1095.99	2	0.267172	0.023997	0.0761947
ENSG00000056586	RC3H2	151	0.844793	1.2662	1.02887	0.143744	0.162564	0.11025	1	-0.0366642	-0.576377	-0.0366642	1	-0.648461	-0.576377	-0.648461	1	4462.95	2	0.141006	0.0518238	0.324077
ENSG00000171262	FAM98B	41	0.844835	1.16718	1.149	0.172989	0.220247	0.154338	1	-0.112776	-0.543384	-0.112776	1	-0.610684	-0.543384	-0.610684	1	2403.76	2	0.187693	0.226256	0.483287
ENSG00000179344	HLA-DQB1	206	0.845053	0.902941	2.92677	0.080238	0.064489	0.251286	1	-0.0596239	-0.881174	-0.0596239	1	-0.318227	-0.881174	-0.318227	1	7639.15	2	0.0274324	0.0669339	0.0225871
ENSG00000181690	PLAG1	238	0.845178	1.15295	1.67668	0.0759229	0.0848285	0.105127	1	0.0249122	-0.679605	0.0249122	1	-0.609618	-0.679605	-0.609618	1	4764.12	2	0.0212745	0.0363313	0.390449
ENSG00000115935	WIPF1	77	0.845349	1.0246	1.90755	0.132077	0.101911	0.174349	1	-0.0162632	-0.682387	-0.0162632	1	-0.596755	-0.682387	-0.596755	1	3428.53	2	0.122694	0.404958	0.264099
ENSG00000125743	SNRPD2	52	0.845495	0.486194	0.475477	0.397175	0.242104	0.16816	1	-0.180688	-0.917607	-0.180688	1	-0.0567014	-0.917607	-0.0567014	1	845.103	2	0.349477	0.0194479	0.212267
ENSG00000182944	EWSR1	211	0.845648	1.19013	0.22806	0.285611	0.25196	0.0363627	1	-0.0423054	-0.519979	-0.0423054	1	-0.682146	-0.519979	-0.682146	1	703.7	2	0.29474	0.225667	0.406766
ENSG00000213066	FGFR1OP	285	0.845752	2.28525	0.418163	0.144025	0.309187	0.0510054	1	-0.0344899	-0.452998	-0.0344899	1	-0.80482	-0.452998	-0.80482	1	2133.88	2	0.142548	2.14186e-05	5.54802e-05
ENSG00000109572	CLCN3	194	0.845893	1.12807	0.911315	0.135312	0.12711	0.0821148	1	0.0590312	-0.624125	0.0590312	1	-0.666829	-0.624125	-0.666829	1	2766.95	2	0.128086	0.157466	0.484001
ENSG00000140612	SEC11A	143	0.846062	0.968223	0.208676	0.349768	0.291289	0.0437185	1	-0.054313	-0.542453	-0.054313	1	-0.634654	-0.542453	-0.634654	1	628.067	2	0.330267	0.456643	0.374814
ENSG00000131013	PPIL4	77	0.846193	1.722	0.218803	0.387727	0.614945	0.0664398	1	-0.0200822	-0.502276	-0.0200822	1	-0.7582	-0.502276	-0.7582	1	864.773	2	0.346369	0.122063	0.207555
ENSG00000067900	ROCK1	94	0.84743	1.14693	0.353665	0.308685	0.314583	0.0823116	1	0.09547	-0.619336	0.09547	1	-0.698825	-0.619336	-0.698825	1	1315.18	2	0.311158	0.320788	0.49172
ENSG00000163659	TIPARP	98	0.847489	0.631143	2.12801	0.0744335	0.0545589	0.123237	1	-0.15972	-0.615372	-0.15972	1	-0.503736	-0.615372	-0.503736	1	1977.26	2	0.0216118	5.53408e-10	2.36308e-06
ENSG00000101444	AHCY	79	0.847577	1.14637	0.284465	0.259938	0.318023	0.0563947	1	0.034733	-0.595126	0.034733	1	-0.637286	-0.595126	-0.637286	1	653.493	2	0.279678	0.323327	0.473836
ENSG00000101276	SLC52A3	120	0.848487	1.11384	2.62188	0.0767707	0.0811674	0.107585	1	-0.16855	-0.707648	-0.16855	1	-0.351942	-0.707648	-0.351942	1	3508.96	2	0.0253936	0.0816934	0.197948
ENSG00000177119	ANO6	271	0.848658	1.61818	0.939557	0.100604	0.145861	0.0931058	1	-0.0663808	-0.752023	-0.0663808	1	-0.521784	-0.752023	-0.521784	1	3357.79	2	0.0668373	1.55165e-05	0.077693
ENSG00000138385	SSB	217	0.848782	0.669836	0.348754	0.224053	0.146631	0.0416343	1	-0.0158698	-0.506524	-0.0158698	1	-0.582326	-0.506524	-0.582326	1	995.477	2	0.250228	0.0126792	0.0559101
ENSG00000075618	FSCN1	231	0.849019	1.05575	0.554276	0.225348	0.20365	0.0709029	1	-0.0585219	-0.325127	-0.0585219	1	-0.748611	-0.325127	-0.748611	1	3483.54	2	0.251771	0.392252	0.480884
ENSG00000198663	C6orf89	250	0.849155	1.46529	1.16046	0.0941024	0.128366	0.0809888	1	-0.0731211	-0.459093	-0.0731211	1	-0.734392	-0.459093	-0.734392	1	4358.11	2	0.0551081	0.000175606	0.0153428
ENSG00000133773	CCDC59	112	0.849446	0.842107	0.359465	0.39933	0.252047	0.0621129	1	-0.00999214	-0.464457	-0.00999214	1	-0.63181	-0.464457	-0.63181	1	1342.5	2	0.353447	0.266167	0.287064
ENSG00000104889	RNASEH2A	122	0.850061	0.598968	0.281156	0.396554	0.209914	0.046075	1	0.254112	-0.621636	0.254112	1	-0.61594	-0.621636	-0.61594	1	696.297	2	0.353013	0.0292405	0.136056
ENSG00000184465	WDR27	328	0.850395	1.15354	1.37656	0.0944248	0.0909008	0.0924284	1	-0.0870063	-0.645247	-0.0870063	1	-0.570872	-0.645247	-0.570872	1	5260.31	2	0.0570399	0.0460801	0.490683
ENSG00000072071	LPHN1	64	0.850402	1.43219	1.26977	0.164769	0.206725	0.123413	1	-0.16446	-0.602762	-0.16446	1	-0.520454	-0.602762	-0.520454	1	2725.6	2	0.183745	0.0203659	0.244357
ENSG00000115966	ATF2	149	0.850687	1.53867	0.599927	0.227398	0.351672	0.114622	1	-0.102674	-0.500501	-0.102674	1	-0.703026	-0.500501	-0.703026	1	4798.13	2	0.25623	0.0638764	0.185358
ENSG00000116539	ASH1L	161	0.851007	1.45483	0.732426	0.158751	0.190297	0.0989183	1	0.119951	-0.77477	0.119951	1	-0.617154	-0.77477	-0.617154	1	2283.68	2	0.174702	0.00901037	0.270142
ENSG00000248874	C5orf17	159	0.851384	1.34046	1.17934	0.0920312	0.106486	0.0986301	1	-0.00612093	-0.762571	-0.00612093	1	-0.537708	-0.762571	-0.537708	1	2130.47	2	0.0541822	0.000840154	0.294838
ENSG00000137944	CCBL2	338	0.851797	1.5959	0.494714	0.211323	0.287621	0.0755913	1	0.0110221	-0.498054	0.0110221	1	-0.766914	-0.498054	-0.766914	1	5047.84	2	0.241799	0.019523	0.0809463
ENSG00000186468	RPS23	311	0.852152	0.810584	0.402486	0.194836	0.154731	0.047935	1	0.0332749	-0.551977	0.0332749	1	-0.627679	-0.551977	-0.627679	1	1762.23	2	0.224267	0.110914	0.137217
ENSG00000149231	CCDC82	243	0.852189	0.854394	0.77374	0.143782	0.105173	0.0668293	1	-0.0679723	-0.603316	-0.0679723	1	-0.574403	-0.603316	-0.574403	1	2138.76	2	0.152486	0.0837553	0.0760882
ENSG00000187037	GPR141	52	0.852189	1.33804	2.81826	0.165878	0.177455	0.413101	1	0.0329326	-0.635473	0.0329326	1	-0.748297	-0.635473	-0.748297	1	7902.06	2	0.18862	0.0313337	0.153326
ENSG00000205302	SNX2	188	0.852574	1.66641	0.173922	0.26161	0.35041	0.0313494	1	0.0224773	-0.527	0.0224773	1	-0.758101	-0.527	-0.758101	1	479.977	2	0.286876	0.0293751	0.0999995
ENSG00000182362	YBEY	273	0.852702	1.40879	0.815995	0.126408	0.14023	0.0684901	1	0.0106885	-0.585603	0.0106885	1	-0.691221	-0.585603	-0.691221	1	3055.16	2	0.122472	0.0019269	0.0826221
ENSG00000167552	TUBA1A	233	0.853175	0.693717	0.480996	0.213017	0.161347	0.0579476	1	-0.050697	-0.332886	-0.050697	1	-0.64517	-0.332886	-0.64517	1	2443.35	2	0.245675	0.0294554	0.0729403
ENSG00000116918	TSNAX	53	0.853246	0.274925	0.511742	0.714765	0.306896	0.143859	1	-0.0853295	-0.734422	-0.0853295	1	-0.261941	-0.734422	-0.261941	1	2162.58	2	0.419079	0.0110395	0.151522
ENSG00000113575	PPP2CA	310	0.853345	1.07729	0.288657	0.126731	0.170132	0.033724	1	0.00450226	-0.571603	0.00450226	1	-0.656164	-0.571603	-0.656164	1	799.162	2	0.124043	0.32496	0.358896
ENSG00000184988	TMEM106A	41	0.853628	1.06166	1.96426	0.209099	0.145398	0.249332	1	0.06204	-0.596244	0.06204	1	-0.758485	-0.596244	-0.758485	1	3053.81	2	0.244091	0.336955	0.470831
ENSG00000168778	TCTN2	217	0.853658	0.975919	1.05586	0.108955	0.10811	0.0792815	1	-0.11362	-0.444185	-0.11362	1	-0.663308	-0.444185	-0.663308	1	3430.61	2	0.0903246	0.411972	0.19571
ENSG00000112562	SMOC2	49	0.853925	0.976135	2.80458	0.0934743	0.07103	0.187318	1	-0.067811	-0.674402	-0.067811	1	-0.507579	-0.674402	-0.507579	1	3444.33	2	0.062485	0.369203	0.110316
ENSG00000181929	PRKAG1	42	0.854137	1.20545	0.475507	0.639422	0.490629	0.15288	1	-0.0594589	-0.504354	-0.0594589	1	-0.707131	-0.504354	-0.707131	1	2230.91	2	0.410374	0.338851	0.423663
ENSG00000165506	DNAAF2	383	0.854321	2.02007	0.33656	0.143965	0.393195	0.0568144	1	0.0122103	-0.406377	0.0122103	1	-0.839327	-0.406377	-0.839327	1	3486.3	2	0.156114	0.00492238	0.0127084
ENSG00000160584	SIK3	309	0.85462	1.40432	1.84713	0.0822574	0.0958813	0.116657	1	-0.0793901	-0.661644	-0.0793901	1	-0.582068	-0.661644	-0.582068	1	8091.89	2	0.0390813	1.63268e-05	0.0605366
ENSG00000083844	ZNF264	147	0.854696	1.14311	2.7217	0.0771383	0.0731172	0.152094	1	-0.0536472	-0.652709	-0.0536472	1	-0.584774	-0.652709	-0.584774	1	6400.98	2	0.0308122	0.0261278	0.476363
ENSG00000174738	NR1D2	147	0.855591	1.21159	1.95419	0.0821793	0.0873141	0.122114	1	-0.00863005	-0.678244	-0.00863005	1	-0.573794	-0.678244	-0.573794	1	4614.22	2	0.0405006	0.00831058	0.42347
ENSG00000121570	DPPA4	366	0.855668	0.564043	0.644026	0.113479	0.0733956	0.0401451	1	0.0573581	-0.530246	0.0573581	1	-0.565335	-0.530246	-0.565335	1	1575.03	2	0.102115	3.34215e-09	0.000129779
ENSG00000166822	TMEM170A	331	0.856055	2.20284	0.24609	0.179531	0.451788	0.04399	1	0.0114124	-0.385637	0.0114124	1	-0.856804	-0.385637	-0.856804	1	1877.98	2	0.211629	0.00407056	0.00413427
ENSG00000113282	CLINT1	272	0.856381	2.01996	0.148692	0.281517	0.440071	0.0270714	1	0.0202528	-0.358985	0.0202528	1	-0.852404	-0.358985	-0.852404	1	662.729	2	0.305179	0.0106077	0.0124868
ENSG00000124356	STAMBP	211	0.856496	1.46301	0.364693	0.199876	0.236107	0.0458522	1	-0.0181314	-0.469858	-0.0181314	1	-0.742974	-0.469858	-0.742974	1	1288.21	2	0.236792	0.0256046	0.114669
ENSG00000198887	SMC5	285	0.856659	1.31645	0.457758	0.213956	0.259121	0.073711	1	-0.0290094	-0.556428	-0.0290094	1	-0.682381	-0.556428	-0.682381	1	3682.99	2	0.251717	0.111507	0.312789
ENSG00000196381	ZNF781	37	0.856702	1.00816	2.59289	0.15689	0.139508	0.325518	1	0.0174877	-0.709346	0.0174877	1	-0.621511	-0.709346	-0.621511	1	4256.31	2	0.18374	0.476861	0.286781
ENSG00000162063	CCNF	97	0.856924	3.23283	0.225279	0.168732	0.640691	0.0391524	1	-0.171327	-0.257002	-0.171327	1	-0.86352	-0.257002	-0.86352	1	517.226	2	0.19931	0.000374709	1.24952e-06
ENSG00000122008	POLK	106	0.85733	0.957515	1.05453	0.121242	0.0944984	0.0743001	1	-0.0138062	-0.578741	-0.0138062	1	-0.633333	-0.578741	-0.633333	1	1294.13	2	0.121007	0.326978	0.17128
ENSG00000177425	PAWR	216	0.857406	2.09797	0.51355	0.12489	0.276444	0.0639083	1	0.0866785	-0.577245	0.0866785	1	-0.774573	-0.577245	-0.774573	1	2368.98	2	0.127418	4.87996e-05	0.00354599
ENSG00000135314	KHDC1	175	0.85745	1.59642	1.12894	0.0919571	0.146307	0.0932493	1	-0.0576697	-0.570323	-0.0576697	1	-0.685343	-0.570323	-0.685343	1	3476.03	2	0.0614679	3.48728e-05	0.0124484
ENSG00000116954	RRAGC	47	0.857475	1.62709	1.12492	0.153196	0.23013	0.13212	1	0.0290357	-0.40322	0.0290357	1	-0.813396	-0.40322	-0.813396	1	2558.02	2	0.178635	0.00459684	0.0219076
ENSG00000100150	DEPDC5	73	0.858056	1.28422	1.46002	0.101135	0.139686	0.116826	1	-0.102462	-0.550482	-0.102462	1	-0.628077	-0.550482	-0.628077	1	2450.55	2	0.0824426	0.0228328	0.290337
ENSG00000172244	C5orf34	253	0.858063	1.40348	1.48773	0.098368	0.103439	0.0868222	1	-0.00604801	-0.514304	-0.00604801	1	-0.720156	-0.514304	-0.720156	1	5238.94	2	0.0751471	6.16747e-05	0.0144863
ENSG00000136709	WDR33	342	0.85831	1.50908	0.305037	0.268859	0.371716	0.0623628	1	0.00172131	-0.495161	0.00172131	1	-0.756619	-0.495161	-0.756619	1	3455.47	2	0.299267	0.0858687	0.196288
ENSG00000093144	ECHDC1	289	0.858442	1.48695	0.321599	0.346205	0.391405	0.0678347	1	-0.0746514	-0.483283	-0.0746514	1	-0.713591	-0.483283	-0.713591	1	3718.89	2	0.341465	0.107239	0.216687
ENSG00000167114	SLC27A4	53	0.858676	1.20422	1.5367	0.144209	0.164482	0.148118	1	0.0665629	-0.651872	0.0665629	1	-0.632953	-0.651872	-0.632953	1	2702.58	2	0.165904	0.110085	0.453415
ENSG00000134248	LAMTOR5	232	0.858867	0.862444	0.203351	0.256681	0.202686	0.0287672	1	-0.0478473	-0.511553	-0.0478473	1	-0.601244	-0.511553	-0.601244	1	541.165	2	0.291483	0.249018	0.241665
ENSG00000132429	POPDC3	10	0.858934	1.43347	1.66395	0.12514	0.255413	0.315087	1	0.222506	-0.598648	0.222506	1	-0.86422	-0.598648	-0.86422	1	1138.79	2	0.148392	0.0667407	0.176485
ENSG00000188807	TMEM201	213	0.859486	1.76032	1.05212	0.0572955	0.129873	0.0710625	1	0.043207	-0.604291	0.043207	1	-0.730673	-0.604291	-0.730673	1	2267.51	2	0.00750246	9.12019e-09	0.00101153
ENSG00000173818	ENDOV	231	0.859701	0.979416	1.18906	0.0890997	0.0705265	0.0720539	1	-0.0479275	-0.666988	-0.0479275	1	-0.567578	-0.666988	-0.567578	1	2008.49	2	0.0583638	0.385328	0.112662
ENSG00000167118	URM1	126	0.859798	1.5527	0.583536	0.356468	0.525826	0.152377	1	-0.0328003	-0.338727	-0.0328003	1	-0.812028	-0.338727	-0.812028	1	9146.21	2	0.347387	0.147634	0.208551
ENSG00000083799	CYLD	50	0.859949	1.49349	1.14097	0.1736	0.190854	0.12022	1	-0.170476	-0.484506	-0.170476	1	-0.660633	-0.484506	-0.660633	1	2003.55	2	0.211938	0.00643919	0.0513215
ENSG00000183648	NDUFB1	315	0.860188	0.631451	0.35983	0.177168	0.107462	0.0416587	1	-0.029061	-0.763858	-0.029061	1	-0.403662	-0.763858	-0.403662	1	795.719	2	0.215311	0.000342927	0.0268937
ENSG00000156873	PHKG2	24	0.860287	4.54171	0.203894	0.478761	4.91715	0.201267	1	-0.143297	-0.169445	-0.143297	1	-0.935243	-0.169445	-0.935243	1	2391.23	2	0.386643	0.239648	0.0610445
ENSG00000065534	MYLK	122	0.860445	1.13295	1.05995	0.100845	0.0821581	0.0682549	1	0.0542741	-0.7428	0.0542741	1	-0.542179	-0.7428	-0.542179	1	1089.95	2	0.0844969	0.0541247	0.426938
ENSG00000123119	NECAB1	178	0.861461	1.26017	1.1727	0.117256	0.143472	0.0969389	1	-0.123312	-0.454862	-0.123312	1	-0.660718	-0.454862	-0.660718	1	5114.59	2	0.119501	0.0357437	0.246915
ENSG00000164953	TMEM67	97	0.86225	1.21232	0.92317	0.128287	0.117252	0.0689529	1	-0.0118112	-0.63232	-0.0118112	1	-0.610423	-0.63232	-0.610423	1	1078.39	2	0.142839	0.0366854	0.335205
ENSG00000267855	NDUFA7	236	0.862358	1.28634	0.219837	0.260897	0.25863	0.0320936	1	-0.0105144	-0.328824	-0.0105144	1	-0.789041	-0.328824	-0.789041	1	792.953	2	0.299149	0.134687	0.234076
ENSG00000186687	LYRM7	142	0.862531	1.78532	0.572943	0.118812	0.24638	0.0659242	1	0.0898599	-0.501001	0.0898599	1	-0.806252	-0.501001	-0.806252	1	1677.98	2	0.124623	0.000886663	0.0142087
ENSG00000122882	ECD	84	0.862908	1.93533	0.615553	0.37395	0.786497	0.201144	1	0.0221154	-0.329711	0.0221154	1	-0.852141	-0.329711	-0.852141	1	11670.8	2	0.357435	0.118911	0.142803
ENSG00000113269	RNF130	348	0.863351	1.18664	0.354144	0.239997	0.237278	0.0554355	1	-0.033587	-0.524032	-0.033587	1	-0.686183	-0.524032	-0.686183	1	2660.9	2	0.284735	0.216031	0.403575
ENSG00000118705	RPN2	288	0.863526	1.13395	0.271861	0.228591	0.243721	0.0415159	1	0.0229824	-0.447008	0.0229824	1	-0.728984	-0.447008	-0.728984	1	1468.18	2	0.275483	0.291509	0.45028
ENSG00000184497	TMEM255B	44	0.863553	1.15806	3.08121	0.11704	0.144289	0.242645	1	-0.0994305	-0.792968	-0.0994305	1	-0.333667	-0.792968	-0.333667	1	4781.81	2	0.125213	0.139862	0.31159
ENSG00000204262	COL5A2	259	0.863656	0.561204	2.35573	0.0789587	0.0415758	0.105086	1	-0.306458	-0.532626	-0.306458	1	-0.435591	-0.532626	-0.435591	1	4509.8	2	0.0427074	3.71714e-22	6.4612e-12
ENSG00000119231	SENP5	358	0.86366	1.05535	0.427371	0.28378	0.238118	0.0685025	1	-0.0701362	-0.507686	-0.0701362	1	-0.648129	-0.507686	-0.648129	1	4425.59	2	0.315605	0.408166	0.45653
ENSG00000130363	RSPH3	174	0.86373	1.02559	1.8163	0.0665332	0.0795097	0.103906	1	-0.126017	-0.565072	-0.126017	1	-0.589128	-0.565072	-0.589128	1	3941	2	0.0210368	0.374	0.141156
ENSG00000171863	RPS7	105	0.864072	0.523996	0.386039	0.359509	0.162299	0.0782909	1	-0.0714246	-0.836288	-0.0714246	1	-0.271754	-0.836288	-0.271754	1	714.215	2	0.353073	0.00207362	0.105741
ENSG00000170027	YWHAG	226	0.864233	1.24358	0.311266	0.280544	0.281222	0.05378	1	0.0307612	-0.528512	0.0307612	1	-0.715495	-0.528512	-0.715495	1	1721.45	2	0.314452	0.193672	0.357163
ENSG00000177479	ARIH2	176	0.864289	1.67808	0.258101	0.288884	0.526602	0.0671524	1	0.010565	-0.483974	0.010565	1	-0.76884	-0.483974	-0.76884	1	2245.13	2	0.319554	0.099792	0.197756
ENSG00000164053	ATRIP	24	0.865026	1.0923	1.82645	0.12407	0.156078	0.167198	1	-0.284818	-0.497387	-0.284818	1	-0.488075	-0.497387	-0.488075	1	2028.73	2	0.144486	0.280283	0.369295
ENSG00000157570	TSPAN18	170	0.865837	1.12243	2.26509	0.0704065	0.0659894	0.0957649	1	-0.127028	-0.588436	-0.127028	1	-0.521137	-0.588436	-0.521137	1	4520.54	2	0.029214	0.0326635	0.438312
ENSG00000188229	TUBB4B	18	0.866528	0.312322	0.344878	0.702139	0.236628	0.105446	1	-0.052748	-0.633538	-0.052748	1	-0.539866	-0.633538	-0.539866	1	199.616	2	0.425892	0.00542916	0.0954113
ENSG00000162929	KIAA1841	341	0.866577	0.995057	0.490091	0.193434	0.141776	0.0577886	1	-0.0297293	-0.682202	-0.0297293	1	-0.555905	-0.682202	-0.555905	1	2050.38	2	0.245409	0.486103	0.313981
ENSG00000137259	HIST1H2AB	30	0.867003	0.965547	4.41104	0.168801	0.152301	0.426538	1	-0.216293	-0.48574	-0.216293	1	-0.593502	-0.48574	-0.593502	1	12088.8	2	0.218812	0.411368	0.258442
ENSG00000117399	CDC20	241	0.867084	3.72748	0.274128	0.17678	0.970798	0.0653675	1	-0.00523692	-0.190543	-0.00523692	1	-0.952684	-0.190543	-0.952684	1	3362.44	2	0.226435	0.00268698	1.66419e-07
ENSG00000241058	NSUN6	282	0.867175	2.78322	0.513271	0.113898	0.31029	0.0544356	1	0.00885839	-0.479961	0.00885839	1	-0.832645	-0.479961	-0.832645	1	2247.9	2	0.122269	1.18863e-08	1.59957e-10
ENSG00000111077	TENC1	94	0.867561	0.991451	1.81839	0.0986855	0.0976296	0.146915	1	-0.206568	-0.530248	-0.206568	1	-0.598666	-0.530248	-0.598666	1	3385.39	2	0.0914623	0.465208	0.175269
ENSG00000133313	CNDP2	336	0.867707	1.90625	0.196464	0.208555	0.385651	0.0324146	1	-0.0697153	-0.290415	-0.0697153	1	-0.84348	-0.290415	-0.84348	1	1173.08	2	0.263151	0.00968052	0.0117704
ENSG00000131508	UBE2D2	152	0.868433	1.04077	0.21888	0.288359	0.286695	0.0433393	1	-0.135935	-0.592311	-0.135935	1	-0.551233	-0.592311	-0.551233	1	636.495	2	0.324432	0.443557	0.415908
ENSG00000165949	IFI27	12	0.868913	0.975086	2.09527	0.156032	0.200444	0.367312	1	-0.236375	-0.460672	-0.236375	1	-0.709428	-0.460672	-0.709428	1	1013.72	2	0.211295	0.451907	0.277138
ENSG00000159658	EFCAB14	286	0.868994	1.33414	0.596874	0.168042	0.211111	0.0712975	1	-0.0518801	-0.424974	-0.0518801	1	-0.741665	-0.424974	-0.741665	1	4231.3	2	0.218138	0.057294	0.185936
ENSG00000112695	COX7A2	45	0.869117	0.890612	0.204358	0.582561	0.386684	0.0926013	1	-0.0274169	-0.889713	-0.0274169	1	-0.298323	-0.889713	-0.298323	1	310.36	2	0.411663	0.389327	0.394283
ENSG00000170759	KIF5B	245	0.869301	1.59133	0.230544	0.339575	0.398092	0.0446922	1	-0.0467837	-0.345883	-0.0467837	1	-0.805355	-0.345883	-0.805355	1	1574.7	2	0.350328	0.0693689	0.11055
ENSG00000130522	JUND	160	0.86944	0.769846	1.02258	0.186799	0.105343	0.102415	1	-0.0195927	-0.632144	-0.0195927	1	-0.600255	-0.632144	-0.600255	1	2661.48	2	0.242815	0.0151933	0.0515208
ENSG00000179134	SAMD4B	99	0.869503	1.88521	0.525434	0.166441	0.315225	0.0727178	1	-0.0531878	-0.345825	-0.0531878	1	-0.832354	-0.345825	-0.832354	1	1584.53	2	0.217472	0.00301794	0.00492187
ENSG00000165588	OTX2	155	0.869911	0.881042	1.01597	0.159013	0.139501	0.100823	1	-0.20579	-0.250078	-0.20579	1	-0.7275	-0.250078	-0.7275	1	3898.45	2	0.20729	0.197573	0.157864
ENSG00000151893	CACUL1	293	0.870428	1.6851	0.242813	0.220403	0.350166	0.043669	1	-0.0657402	-0.524846	-0.0657402	1	-0.708878	-0.524846	-0.708878	1	1491.66	2	0.278533	0.0256824	0.0986035
ENSG00000186566	GPATCH8	326	0.870707	1.26141	0.364557	0.249546	0.24948	0.0633616	1	-0.0044068	-0.641572	-0.0044068	1	-0.636431	-0.641572	-0.636431	1	2667.79	2	0.302368	0.147751	0.364811
ENSG00000070731	ST6GALNAC2	164	0.870954	1.92576	0.312647	0.402925	0.72151	0.100473	1	-0.0018664	-0.318212	-0.0018664	1	-0.873117	-0.318212	-0.873117	1	4852.41	2	0.374588	0.100654	0.0900782
ENSG00000127452	FBXL12	141	0.871649	1.28525	0.750268	0.222553	0.317842	0.149565	1	-0.119116	-0.512918	-0.119116	1	-0.677864	-0.512918	-0.677864	1	6679.8	2	0.282533	0.185519	0.360893
ENSG00000139146	FAM60A	200	0.872043	0.196246	0.421875	0.173034	0.0907264	0.046434	1	-0.0173802	-0.811279	-0.0173802	1	-0.22115	-0.811279	-0.22115	1	606.412	2	0.230245	2.37663e-16	0.000705276
ENSG00000205323	SARNP	203	0.872405	0.692326	0.255258	0.306068	0.186138	0.0358653	1	0.00870643	-0.397123	0.00870643	1	-0.643815	-0.397123	-0.643815	1	802.164	2	0.338605	0.0499562	0.122307
ENSG00000100644	HIF1A	205	0.872856	2.00628	0.162778	0.510747	0.605111	0.0412769	1	0.0186284	-0.349955	0.0186284	1	-0.861195	-0.349955	-0.861195	1	1129.33	2	0.401831	0.0489344	0.042226
ENSG00000092199	HNRNPC	326	0.872948	0.973121	0.303945	0.180104	0.165983	0.0410364	1	0.00292085	-0.688616	0.00292085	1	-0.557317	-0.688616	-0.557317	1	1024.63	2	0.240522	0.435728	0.291065
ENSG00000096717	SIRT1	272	0.873014	1.42277	1.61996	0.0649339	0.088274	0.0889989	1	-0.0253704	-0.661308	-0.0253704	1	-0.608212	-0.661308	-0.608212	1	4525.64	2	0.025773	1.3837e-06	0.0413498
ENSG00000197746	PSAP	250	0.873148	1.07115	0.262059	0.28246	0.230422	0.0390792	1	-0.00327293	-0.396786	-0.00327293	1	-0.744842	-0.396786	-0.744842	1	1108.1	2	0.326877	0.378881	0.482139
ENSG00000104808	DHDH	95	0.873779	1.0882	3.51957	0.0564622	0.0612238	0.164827	1	0.108646	-0.796529	0.108646	1	-0.504689	-0.796529	-0.504689	1	4419.43	2	0.0139023	0.0765461	0.151326
ENSG00000138778	CENPE	300	0.873819	4.50305	0.324495	0.130007	0.936175	0.0621722	1	-0.0490514	-0.183356	-0.0490514	1	-0.948456	-0.183356	-0.948456	1	4168.76	2	0.166277	0.000109615	1.58312e-13
ENSG00000011021	CLCN6	285	0.873859	1.45359	1.05167	0.0828571	0.112337	0.0671068	1	-0.00266739	-0.545379	-0.00266739	1	-0.718843	-0.545379	-0.718843	1	3142.96	2	0.0645153	3.47977e-05	0.0128321
ENSG00000163867	ZMYM6	31	0.873993	1.15693	0.978204	0.23991	0.250969	0.182433	1	0.110086	-0.726633	0.110086	1	-0.594366	-0.726633	-0.594366	1	2090.52	2	0.301781	0.268424	0.48587
ENSG00000124207	CSE1L	336	0.874114	1.53148	0.249928	0.229093	0.266017	0.0329698	1	0.00899966	-0.35749	0.00899966	1	-0.810174	-0.35749	-0.810174	1	1206.88	2	0.291517	0.0232689	0.058888
ENSG00000144306	SCRN3	276	0.874233	2.35452	0.538693	0.115929	0.259135	0.0560086	1	0.0437627	-0.498375	0.0437627	1	-0.828733	-0.498375	-0.828733	1	2251.63	2	0.13947	1.71343e-07	1.44542e-07
ENSG00000143198	MGST3	307	0.874733	0.791418	0.240988	0.254843	0.165419	0.0328445	1	-0.037391	-0.593153	-0.037391	1	-0.563933	-0.593153	-0.563933	1	759.752	2	0.311698	0.104149	0.160302
ENSG00000133937	GSC	23	0.874796	0.722198	1.17801	0.183004	0.177613	0.19421	1	0.174885	-0.453905	0.174885	1	-0.86072	-0.453905	-0.86072	1	904.958	2	0.250864	0.0667416	0.112912
ENSG00000006432	MAP3K9	305	0.874856	0.8934	1.74306	0.0676717	0.0482562	0.0744007	1	-0.11373	-0.673378	-0.11373	1	-0.49445	-0.673378	-0.49445	1	2919.83	2	0.0326973	0.0139611	0.00629964
ENSG00000163257	DCAF16	322	0.874899	2.63401	0.460057	0.107474	0.288089	0.0489382	1	-0.0418702	-0.532937	-0.0418702	1	-0.767633	-0.532937	-0.767633	1	2000.7	2	0.122646	1.58382e-08	2.33416e-08
ENSG00000082258	CCNT2	267	0.874968	1.75495	0.443934	0.177081	0.303408	0.0661411	1	-0.0136855	-0.515374	-0.0136855	1	-0.750993	-0.515374	-0.750993	1	3104.07	2	0.240383	0.00672767	0.0393614
ENSG00000181722	ZBTB20	47	0.875145	0.870035	2.16181	0.193223	0.109295	0.224937	1	-0.19651	-0.702732	-0.19651	1	-0.402042	-0.702732	-0.402042	1	3769.96	2	0.260762	0.120384	0.13248
ENSG00000090266	NDUFB2	89	0.875621	1.02834	0.288153	0.396953	0.276994	0.0936195	1	-0.101648	-0.888427	-0.101648	1	-0.254685	-0.888427	-0.254685	1	602.796	2	0.377393	0.459372	0.40778
ENSG00000129691	ASH2L	31	0.875639	7.61687	0.151724	0.290531	12.4875	0.238552	1	-0.242245	0.117425	-0.242245	1	-0.988531	0.117425	-0.988531	1	3888.33	2	0.335946	0.300186	0.00689441
ENSG00000133193	FAM104A	272	0.875641	1.91427	0.405944	0.165723	0.351716	0.0618895	1	0.000254831	-0.370331	0.000254831	1	-0.837245	-0.370331	-0.837245	1	3285.3	2	0.226833	0.00492624	0.010402
ENSG00000184402	SS18L1	298	0.875728	1.15634	1.8753	0.0731901	0.0728113	0.112053	1	-0.0334629	-0.762516	-0.0334629	1	-0.493592	-0.762516	-0.493592	1	5467	2	0.045287	0.0162989	0.426755
ENSG00000066855	MTFR1	277	0.875962	1.23379	0.838316	0.146156	0.14006	0.0861405	1	-0.0195818	-0.682137	-0.0195818	1	-0.594084	-0.682137	-0.594084	1	3744.44	2	0.198403	0.0481072	0.329327
ENSG00000065150	IPO5	226	0.876292	1.72439	0.189579	0.216847	0.357412	0.0316617	1	-0.127643	-0.389529	-0.127643	1	-0.762848	-0.389529	-0.762848	1	679.607	2	0.284461	0.0219379	0.0499269
ENSG00000198791	CNOT7	293	0.876308	1.01043	0.246713	0.356859	0.21988	0.0348538	1	-0.0137007	-0.372734	-0.0137007	1	-0.726007	-0.372734	-0.726007	1	1129.74	2	0.364567	0.481108	0.459675
ENSG00000172432	GTPBP2	71	0.876341	1.2498	1.56939	0.0839426	0.116297	0.115407	1	-0.0827922	-0.459412	-0.0827922	1	-0.720394	-0.459412	-0.720394	1	2279.76	2	0.0726633	0.0176431	0.180335
ENSG00000204682	CASC10	65	0.87667	1.00367	1.47178	0.139892	0.108336	0.119748	1	-0.19792	-0.305778	-0.19792	1	-0.745324	-0.305778	-0.745324	1	2018.37	2	0.190697	0.486539	0.349611
ENSG00000126698	DNAJC8	169	0.876733	0.779158	0.256963	0.296453	0.199704	0.0422366	1	-0.0446854	-0.647513	-0.0446854	1	-0.516276	-0.647513	-0.516276	1	639.031	2	0.339045	0.135196	0.201171
ENSG00000170961	HAS2	291	0.876884	0.479457	1.96175	0.0962194	0.0401408	0.100536	1	0.0307286	-0.674282	0.0307286	1	-0.542595	-0.674282	-0.542595	1	3808.93	2	0.10087	6.66363e-31	1.77917e-10
ENSG00000106692	FKTN	210	0.877211	1.3481	1.68622	0.0747859	0.0831545	0.0860297	1	-0.0557683	-0.613026	-0.0557683	1	-0.618906	-0.613026	-0.618906	1	3664.32	2	0.0510665	2.09752e-05	0.0417292
ENSG00000099785	MARCH2	211	0.877224	1.11964	1.47052	0.0874084	0.0693115	0.0759101	1	0.0374647	-0.620144	0.0374647	1	-0.660504	-0.620144	-0.660504	1	2613.58	2	0.080812	0.0429052	0.398525
ENSG00000197153	HIST1H3J	105	0.877244	1.11386	3.77714	0.061906	0.0735828	0.156994	1	-0.0861411	-0.540171	-0.0861411	1	-0.60503	-0.540171	-0.60503	1	7171.09	2	0.0250312	0.0624271	0.428833
ENSG00000177565	TBL1XR1	389	0.877252	0.717945	0.337146	0.183019	0.114862	0.0360454	1	-0.00866723	-0.672029	-0.00866723	1	-0.519799	-0.672029	-0.519799	1	950.679	2	0.251411	0.00725225	0.0515144
ENSG00000181827	RFX7	340	0.877481	2.37281	0.779656	0.112543	0.244942	0.0757195	1	-0.095733	-0.497898	-0.095733	1	-0.755486	-0.497898	-0.755486	1	5128.3	2	0.138546	2.1726e-08	2.46112e-08
ENSG00000039319	ZFYVE16	201	0.877761	0.816004	0.731768	0.159191	0.123831	0.0878128	1	-0.0478138	-0.708673	-0.0478138	1	-0.505051	-0.708673	-0.505051	1	2320.3	2	0.221737	0.0694525	0.103261
ENSG00000154079	C6orf57	240	0.87794	0.995317	0.884357	0.162011	0.110092	0.098015	1	0.0535742	-0.800615	0.0535742	1	-0.508018	-0.800615	-0.508018	1	2873.74	2	0.225977	0.483054	0.282992
ENSG00000142945	KIF2C	166	0.878076	5.34418	0.298619	0.143158	1.92318	0.101285	1	0.0187832	-0.150672	0.0187832	1	-0.976424	-0.150672	-0.976424	1	5612.48	2	0.197822	0.0126092	1.16681e-08
ENSG00000145642	FAM159B	294	0.878745	0.588727	1.29756	0.100518	0.0712394	0.0902567	1	0.0335759	-0.606851	0.0335759	1	-0.565506	-0.606851	-0.565506	1	4715.12	2	0.114341	9.96823e-09	0.000229688
ENSG00000186854	TRABD2A	128	0.878766	1.2899	1.55723	0.115768	0.141214	0.116449	1	0.284147	-0.646223	0.284147	1	-0.733919	-0.646223	-0.733919	1	4883.5	2	0.148511	0.0210856	0.258716
ENSG00000038274	MAT2B	218	0.879116	2.93091	0.211202	0.201063	0.577219	0.0363566	1	0.0152282	-0.339274	0.0152282	1	-0.886773	-0.339274	-0.886773	1	1041.1	2	0.274162	0.000485086	2.533e-05
ENSG00000105948	TTC26	55	0.8792	1.41023	0.980999	0.192545	0.227309	0.133128	1	0.125769	-0.588644	0.125769	1	-0.770184	-0.588644	-0.770184	1	2077.54	2	0.266576	0.0384549	0.151514
ENSG00000146707	POMZP3	328	0.879274	1.3416	1.30167	0.112752	0.117137	0.122908	1	-0.0121508	-0.770181	-0.0121508	1	-0.528256	-0.770181	-0.528256	1	6821.15	2	0.142546	0.00189443	0.216407
ENSG00000180817	PPA1	265	0.879638	1.30093	0.338104	0.285839	0.225071	0.0424809	1	-0.00605378	-0.380879	-0.00605378	1	-0.771481	-0.380879	-0.771481	1	1538.66	2	0.33702	0.091184	0.180381
ENSG00000213160	KLHL23	329	0.880559	1.87561	0.326323	0.190374	0.295874	0.0457584	1	-0.0391945	-0.490598	-0.0391945	1	-0.765901	-0.490598	-0.765901	1	1868.69	2	0.265417	0.00165409	0.007028
ENSG00000172687	ZNF738	302	0.880594	2.54398	0.244105	0.187268	0.501352	0.0455173	1	0.108207	-0.498807	0.108207	1	-0.8607	-0.498807	-0.8607	1	1672.53	2	0.262104	0.00113257	0.000580973
ENSG00000239305	RNF103	23	0.881069	0.994716	1.45274	0.172699	0.144753	0.220313	1	0.0844929	-0.85715	0.0844929	1	-0.458961	-0.85715	-0.458961	1	1080.76	2	0.249475	0.485623	0.296876
ENSG00000086061	DNAJA1	298	0.881113	1.75871	0.249088	0.191356	0.323732	0.0376442	1	-0.00624112	-0.371455	-0.00624112	1	-0.829006	-0.371455	-0.829006	1	1295.05	2	0.267444	0.00988009	0.0202992
ENSG00000108474	PIGL	334	0.881176	1.68282	0.989586	0.130927	0.21114	0.0981342	1	-0.0650441	-0.323966	-0.0650441	1	-0.816257	-0.323966	-0.816257	1	10389.2	2	0.182385	0.000671907	0.00277457
ENSG00000085832	EPS15	283	0.881422	1.26434	0.551862	0.135871	0.148277	0.0503689	1	-0.0391658	-0.495234	-0.0391658	1	-0.700757	-0.495234	-0.700757	1	1981.02	2	0.19178	0.0378531	0.197106
ENSG00000100614	PPM1A	206	0.881647	2.08255	0.454011	0.148509	0.281585	0.0562011	1	-0.0303002	-0.523165	-0.0303002	1	-0.758086	-0.523165	-0.758086	1	1737.68	2	0.213208	8.08008e-05	0.000688992
ENSG00000163946	FAM208A	363	0.881675	1.2095	0.688486	0.112398	0.128563	0.0594573	1	-0.0156604	-0.574415	-0.0156604	1	-0.668281	-0.574415	-0.668281	1	2966.61	2	0.146585	0.0520375	0.310533
ENSG00000070010	UFD1L	248	0.882045	1.3879	0.228773	0.210787	0.276036	0.0347621	1	-0.12752	-0.473941	-0.12752	1	-0.681834	-0.473941	-0.681834	1	823.117	2	0.288135	0.0806058	0.212059
ENSG00000160201	U2AF1	268	0.882074	1.04186	0.264404	0.248455	0.20778	0.0401404	1	-0.00229559	-0.591538	-0.00229559	1	-0.641959	-0.591538	-0.641959	1	974.874	2	0.317719	0.420254	0.439708
ENSG00000088305	DNMT3B	362	0.882207	1.24106	0.466514	0.165486	0.17901	0.0486023	1	-0.0162897	-0.412996	-0.0162897	1	-0.743774	-0.412996	-0.743774	1	2650.32	2	0.238525	0.0894774	0.235749
ENSG00000112640	PPP2R5D	34	0.882776	1.01738	0.234604	0.569478	0.541998	0.0847068	1	-0.0228077	-0.452417	-0.0228077	1	-0.692376	-0.452417	-0.692376	1	696.596	2	0.419129	0.487311	0.470198
ENSG00000051341	POLQ	290	0.883229	2.05759	0.976078	0.0980699	0.173284	0.0750804	1	0.00844282	-0.536202	0.00844282	1	-0.764411	-0.536202	-0.764411	1	4519.78	2	0.11738	1.68098e-09	5.98928e-07
ENSG00000165617	DACT1	108	0.883261	1.28429	1.75394	0.0879652	0.16735	0.116349	1	-0.209217	-0.354151	-0.209217	1	-0.754258	-0.354151	-0.754258	1	2565	2	0.093676	0.0461596	0.202729
ENSG00000152503	TRIM36	237	0.883348	0.747084	1.45602	0.132609	0.0962374	0.12542	1	-0.0681138	-0.648993	-0.0681138	1	-0.523	-0.648993	-0.523	1	6668.08	2	0.189972	0.00457797	0.0256951
ENSG00000168781	PPIP5K1	11	0.883431	1.42798	1.03021	0.201208	0.544038	0.147723	1	-0.0970955	-0.40011	-0.0970955	1	-0.720012	-0.40011	-0.720012	1	685.08	2	0.289151	0.227073	0.372801
ENSG00000164300	SERINC5	378	0.883561	1.13356	0.94845	0.146698	0.0944784	0.0712165	1	-0.0752333	-0.701664	-0.0752333	1	-0.522683	-0.701664	-0.522683	1	3475.23	2	0.213926	0.0791385	0.407609
ENSG00000197050	ZNF420	201	0.883623	1.46214	1.43386	0.0773899	0.0932781	0.0777014	1	0.0108895	-0.559927	0.0108895	1	-0.71564	-0.559927	-0.71564	1	3037.53	2	0.0671168	7.76185e-07	0.00205264
ENSG00000237289	CKMT1B	42	0.883721	2.0362	0.848405	0.22422	0.741437	0.164824	1	-0.0914231	-0.528757	-0.0914231	1	-0.633392	-0.528757	-0.633392	1	3763.02	2	0.303487	0.0850735	0.257553
ENSG00000054118	THRAP3	269	0.883866	0.556704	0.373485	0.347607	0.133672	0.0400066	1	-0.0498032	-0.356827	-0.0498032	1	-0.580059	-0.356827	-0.580059	1	1400.03	2	0.369285	0.000519591	0.0193765
ENSG00000106018	VIPR2	149	0.88387	1.0137	2.67968	0.0769063	0.0664487	0.160659	1	-0.125484	-0.533223	-0.125484	1	-0.67393	-0.533223	-0.67393	1	5538.76	2	0.0666005	0.418484	0.222236
ENSG00000100033	PRODH	201	0.88404	1.33686	2.00817	0.072274	0.0749243	0.0901179	1	-0.150361	-0.707096	-0.150361	1	-0.395126	-0.707096	-0.395126	1	4367.36	2	0.0551046	5.88891e-06	0.167162
ENSG00000147872	PLIN2	240	0.884172	2.4278	0.411591	0.172871	0.349867	0.0531047	1	-0.0439406	-0.418703	-0.0439406	1	-0.820074	-0.418703	-0.820074	1	2190.25	2	0.251747	3.06577e-05	1.106e-05
ENSG00000104643	MTMR9	294	0.884183	1.59157	0.779627	0.108508	0.172333	0.072374	1	0.0520321	-0.548553	0.0520321	1	-0.754872	-0.548553	-0.754872	1	3898.56	2	0.143348	0.000342106	0.015428
ENSG00000104341	LAPTM4B	399	0.88425	1.72001	0.361379	0.200097	0.216594	0.0368291	1	0.0192475	-0.337136	0.0192475	1	-0.847795	-0.337136	-0.847795	1	1746.71	2	0.281638	0.000484573	0.000936523
ENSG00000083097	DOPEY1	250	0.884516	0.995161	1.9084	0.0940654	0.0860741	0.11118	1	-0.0833794	-0.440397	-0.0833794	1	-0.664474	-0.440397	-0.664474	1	8902.64	2	0.110364	0.477607	0.256516
ENSG00000124226	RNF114	247	0.884654	0.777281	0.393741	0.347517	0.23733	0.0663055	1	-0.17948	-0.400221	-0.17948	1	-0.580146	-0.400221	-0.580146	1	3314.88	2	0.370119	0.174474	0.217652
ENSG00000270800	RPS10-NUDT3	221	0.884849	1.00247	1.77082	0.0985247	0.0928784	0.138865	1	-0.0436527	-0.72764	-0.0436527	1	-0.494432	-0.72764	-0.494432	1	7210.69	2	0.121889	0.489387	0.20524
ENSG00000160213	CSTB	69	0.88539	0.535132	0.391696	0.333259	0.25519	0.0800214	1	0.0471259	-0.667648	0.0471259	1	-0.497145	-0.667648	-0.497145	1	956.499	2	0.366005	0.0365197	0.151898
ENSG00000170088	TMEM192	320	0.885439	1.28164	0.990234	0.08253	0.100278	0.0611777	1	0.0347024	-0.556049	0.0347024	1	-0.702529	-0.556049	-0.702529	1	3117.92	2	0.0830395	0.00264248	0.116322
ENSG00000108187	PBLD	192	0.885495	1.09059	2.46951	0.0924139	0.0869071	0.131699	1	-0.116616	-0.376579	-0.116616	1	-0.696977	-0.376579	-0.696977	1	10282.1	2	0.108432	0.149285	0.421183
ENSG00000155957	TMBIM4	287	0.886317	1.46291	0.277419	0.281476	0.349918	0.052263	1	-0.028392	-0.425156	-0.028392	1	-0.769586	-0.425156	-0.769586	1	2303.14	2	0.343302	0.0934648	0.173921
ENSG00000143799	PARP1	242	0.886678	0.704772	0.369103	0.251303	0.130506	0.0357401	1	-0.0110658	-0.497688	-0.0110658	1	-0.577409	-0.497688	-0.577409	1	944.338	2	0.326222	0.0122922	0.0662246
ENSG00000131791	PRKAB2	36	0.88713	1.18944	0.807445	0.216477	0.238795	0.150039	1	0.19721	-0.628814	0.19721	1	-0.769742	-0.628814	-0.769742	1	1538.89	2	0.302787	0.216635	0.392957
ENSG00000111640	GAPDH	201	0.887147	1.43948	0.308115	0.379051	0.323964	0.0504705	1	0.0579779	-0.270399	0.0579779	1	-0.838016	-0.270399	-0.838016	1	1829.71	2	0.383113	0.0882305	0.125783
ENSG00000153006	SREK1IP1	396	0.88719	1.12542	0.466296	0.151584	0.16385	0.0533863	1	0.0469968	-0.570441	0.0469968	1	-0.696738	-0.570441	-0.696738	1	2608.52	2	0.228599	0.222237	0.457544
ENSG00000116127	ALMS1	314	0.887249	1.59365	1.49399	0.0948397	0.120369	0.112459	1	0.0208908	-0.6767	0.0208908	1	-0.660026	-0.6767	-0.660026	1	7408.09	2	0.117701	6.64135e-07	0.00347485
ENSG00000143515	ATP8B2	108	0.887281	1.21522	1.37468	0.0911386	0.0960567	0.0830127	1	-0.0727482	-0.625463	-0.0727482	1	-0.566875	-0.625463	-0.566875	1	1851.46	2	0.109463	0.0135805	0.29395
ENSG00000100842	EFS	143	0.887588	1.05094	2.03083	0.0793744	0.0633307	0.0907693	1	-0.131656	-0.470778	-0.131656	1	-0.660466	-0.470778	-0.660466	1	2860.92	2	0.0794657	0.211281	0.415883
ENSG00000165916	PSMC3	171	0.887779	1.31562	0.236617	0.264234	0.303067	0.0412134	1	0.0166509	-0.426283	0.0166509	1	-0.765416	-0.426283	-0.765416	1	882.888	2	0.335798	0.149587	0.261985
ENSG00000133789	SWAP70	332	0.888189	1.71813	0.417714	0.180782	0.27682	0.0557241	1	0.0137165	-0.430193	0.0137165	1	-0.806649	-0.430193	-0.806649	1	3073.27	2	0.268341	0.0049525	0.0169242
ENSG00000115084	SLC35F5	336	0.888194	1.17081	0.874054	0.115628	0.109618	0.0654831	1	-0.0544876	-0.582978	-0.0544876	1	-0.635945	-0.582978	-0.635945	1	3294.21	2	0.167136	0.0600621	0.325181
ENSG00000162194	C11orf48	355	0.888206	0.948209	0.303978	0.179228	0.160639	0.0341634	1	0.0308744	-0.482697	0.0308744	1	-0.695399	-0.482697	-0.695399	1	1121.79	2	0.266598	0.373669	0.308571
ENSG00000132780	NASP	331	0.888223	1.14754	0.27089	0.171655	0.163268	0.0263836	1	0.0395842	-0.3734	0.0395842	1	-0.766797	-0.3734	-0.766797	1	741.612	2	0.257696	0.18341	0.325561
ENSG00000147804	SLC39A4	20	0.888235	1.15644	1.50185	0.274475	0.378805	0.465411	1	0.0310695	-0.402314	0.0310695	1	-0.890796	-0.402314	-0.890796	1	3301.05	2	0.344473	0.342392	0.408057
ENSG00000176293	ZNF135	299	0.888303	1.21073	1.69428	0.0812813	0.0801057	0.0894904	1	-0.0305898	-0.599859	-0.0305898	1	-0.638531	-0.599859	-0.638531	1	5500.75	2	0.0852101	0.00448365	0.186028
ENSG00000115274	INO80B	179	0.888378	0.996013	0.59873	0.304117	0.187286	0.0760584	1	-0.0268948	-0.486681	-0.0268948	1	-0.664236	-0.486681	-0.664236	1	2992.26	2	0.357016	0.491519	0.420842
ENSG00000136213	CHST12	185	0.888426	0.911788	1.11165	0.135146	0.127769	0.140364	1	0.0463779	-0.790059	0.0463779	1	-0.502406	-0.790059	-0.502406	1	4558.78	2	0.205061	0.245412	0.186983
ENSG00000096060	FKBP5	237	0.888427	1.98579	0.46992	0.141595	0.304535	0.0595968	1	-0.107979	-0.353409	-0.107979	1	-0.808866	-0.353409	-0.808866	1	2589.59	2	0.215756	0.000691372	0.00102744
ENSG00000152256	PDK1	281	0.888772	0.898216	0.978538	0.104283	0.0975909	0.0793605	1	-0.0310619	-0.634607	-0.0310619	1	-0.578143	-0.634607	-0.578143	1	3428.72	2	0.143538	0.148934	0.10465
ENSG00000185947	ZNF267	42	0.888971	1.67745	0.942191	0.197841	0.29899	0.127973	1	-0.142197	-0.345247	-0.142197	1	-0.760466	-0.345247	-0.760466	1	2364.44	2	0.288936	0.0145465	0.0359073
ENSG00000131711	MAP1B	373	0.889017	2.05085	0.217275	0.240623	0.351487	0.0334331	1	-0.062844	-0.454071	-0.062844	1	-0.787501	-0.454071	-0.787501	1	1174.52	2	0.322452	0.00148946	0.00182691
ENSG00000169288	MRPL1	127	0.889275	2.00826	0.578692	0.313131	0.538777	0.135509	1	0.0996921	-0.525103	0.0996921	1	-0.810244	-0.525103	-0.810244	1	6625.03	2	0.362118	0.0318234	0.0624533
ENSG00000166260	COX11	350	0.889281	1.33979	0.267202	0.253927	0.32921	0.0556211	1	-0.0263688	-0.57136	-0.0263688	1	-0.68237	-0.57136	-0.68237	1	2489.73	2	0.331544	0.15136	0.31094
ENSG00000164972	C9orf24	22	0.889854	0.775257	3.29807	0.135583	0.222578	0.20103	1	0.049934	-0.710376	0.049934	1	-0.411957	-0.710376	-0.411957	1	2799.33	2	0.213316	0.162656	0.181199
ENSG00000170265	ZNF282	112	0.890138	1.21393	1.99284	0.087017	0.094774	0.120844	1	-0.0242962	-0.565111	-0.0242962	1	-0.647096	-0.565111	-0.647096	1	4387.91	2	0.104725	0.0129924	0.226289
ENSG00000163481	RNF25	54	0.890232	1.39064	1.24388	0.209672	0.327912	0.219168	1	-0.0952575	-0.37254	-0.0952575	1	-0.757145	-0.37254	-0.757145	1	7736.57	2	0.301438	0.119527	0.220169
ENSG00000128805	ARHGAP22	52	0.890292	1.04268	1.8964	0.10684	0.077923	0.116191	1	-0.0285237	-0.63571	-0.0285237	1	-0.511792	-0.63571	-0.511792	1	2111.2	2	0.15477	0.293196	0.352305
ENSG00000166033	HTRA1	23	0.890304	1.08095	2.27288	0.143948	0.126693	0.182376	1	-0.0436317	-0.598272	-0.0436317	1	-0.544017	-0.598272	-0.544017	1	2379.33	2	0.22746	0.265066	0.45313
ENSG00000196914	ARHGEF12	233	0.890506	1.45918	0.734761	0.101675	0.118329	0.05526	1	-0.0603465	-0.628673	-0.0603465	1	-0.635499	-0.628673	-0.635499	1	1457.39	2	0.141327	6.80692e-05	0.018133
ENSG00000241549	GUSBP2	169	0.890621	1.19014	1.20759	0.0978639	0.10419	0.0927754	1	-0.118948	-0.647335	-0.118948	1	-0.561544	-0.647335	-0.561544	1	2599.63	2	0.132663	0.0349059	0.344284
ENSG00000213366	GSTM2	124	0.891205	0.915829	0.844426	0.187428	0.142808	0.103129	1	0.00900672	-0.627806	0.00900672	1	-0.609959	-0.627806	-0.609959	1	2667.54	2	0.281341	0.278345	0.246161
ENSG00000173258	ZNF483	265	0.891248	2.24569	0.975411	0.0729032	0.173877	0.0668667	1	-0.0757111	-0.432985	-0.0757111	1	-0.786976	-0.432985	-0.786976	1	3794.86	2	0.0684865	3.96422e-12	4.2336e-11
ENSG00000140396	NCOA2	220	0.89138	1.32032	1.33988	0.101156	0.104478	0.104032	1	0.0155448	-0.728011	0.0155448	1	-0.58455	-0.728011	-0.58455	1	3969.57	2	0.142056	0.00122296	0.152116
ENSG00000175662	TOM1L2	165	0.891546	0.90481	2.52078	0.0676807	0.0593057	0.123991	1	-0.118911	-0.521729	-0.118911	1	-0.637912	-0.521729	-0.637912	1	4767	2	0.0555028	0.0552131	0.0228278
ENSG00000048544	MRPS10	226	0.891593	1.66833	0.332649	0.299113	0.438911	0.0707734	1	0.00425225	-0.378222	0.00425225	1	-0.822704	-0.378222	-0.822704	1	3498.19	2	0.358688	0.0646249	0.0966711
ENSG00000231584	FAHD2CP	241	0.891648	1.12226	1.38901	0.101581	0.0921175	0.105064	1	0.00676404	-0.730994	0.00676404	1	-0.560342	-0.730994	-0.560342	1	4172.68	2	0.143604	0.0928507	0.487678
ENSG00000160014	CALM3	306	0.891883	1.27678	0.339527	0.525078	0.177137	0.0352963	1	0.00200246	-0.420328	0.00200246	1	-0.766019	-0.420328	-0.766019	1	1151.8	2	0.418501	0.0596082	0.119677
ENSG00000133997	MED6	178	0.892015	1.09225	0.431564	0.335386	0.370318	0.104751	1	-0.00532373	-0.47151	-0.00532373	1	-0.714394	-0.47151	-0.714394	1	5218.9	2	0.373929	0.40178	0.4911
ENSG00000153310	FAM49B	243	0.892209	0.905503	0.323254	0.32432	0.259486	0.061244	1	-0.0641921	-0.571272	-0.0641921	1	-0.58071	-0.571272	-0.58071	1	2255.1	2	0.369954	0.358026	0.338595
ENSG00000104412	EMC2	119	0.892435	2.15684	0.218768	0.183882	0.375307	0.0320683	1	-0.0741456	-0.406487	-0.0741456	1	-0.795815	-0.406487	-0.795815	1	400.507	2	0.279852	0.00128295	0.0020697
ENSG00000100997	ABHD12	344	0.892437	2.53438	0.339778	0.203685	0.551109	0.0644372	1	-0.0495289	-0.289815	-0.0495289	1	-0.881909	-0.289815	-0.881909	1	4828.58	2	0.298893	0.00283297	0.000297373
ENSG00000145354	CISD2	252	0.892449	1.51516	0.312694	0.373892	0.382927	0.0630744	1	-0.0797697	-0.439305	-0.0797697	1	-0.738614	-0.439305	-0.738614	1	3041.93	2	0.386926	0.0898736	0.157881
ENSG00000138081	FBXO11	386	0.892606	1.5552	0.861875	0.116152	0.148738	0.0648917	1	-0.0918201	-0.382165	-0.0918201	1	-0.77093	-0.382165	-0.77093	1	4970.24	2	0.177877	0.000109062	0.00153096
ENSG00000153933	DGKE	142	0.893039	1.25047	1.74672	0.0848854	0.083839	0.0927157	1	-0.0704527	-0.613123	-0.0704527	1	-0.578792	-0.613123	-0.578792	1	3222.52	2	0.104878	0.00166307	0.150309
ENSG00000116044	NFE2L2	291	0.893085	1.57917	0.418796	0.212405	0.260933	0.0641003	1	-0.0654649	-0.589328	-0.0654649	1	-0.674288	-0.589328	-0.674288	1	2625.97	2	0.30755	0.0136115	0.0712709
ENSG00000101608	MYL12A	217	0.893327	1.98243	0.289321	0.240117	0.542595	0.0666625	1	0.0210341	-0.319078	0.0210341	1	-0.875868	-0.319078	-0.875868	1	2993.36	2	0.328654	0.0358012	0.03145
ENSG00000171055	FEZ2	276	0.89355	1.03169	1.51713	0.0908949	0.0738287	0.0925701	1	-0.0951625	-0.699876	-0.0951625	1	-0.499468	-0.699876	-0.499468	1	4096.11	2	0.121282	0.334024	0.269195
ENSG00000108950	FAM20A	189	0.893574	0.772413	2.68292	0.090034	0.0496989	0.138003	1	-0.13467	-0.554322	-0.13467	1	-0.603287	-0.554322	-0.603287	1	5473.5	2	0.119344	4.2607e-06	0.000260704
ENSG00000108826	MRPL27	151	0.894699	0.5609	0.264694	0.254178	0.153385	0.0402961	1	-0.0550214	-0.695596	-0.0550214	1	-0.413904	-0.695596	-0.413904	1	466.005	2	0.339634	0.00240497	0.0625541
ENSG00000033122	LRRC7	216	0.89479	0.894712	3.12413	0.11695	0.0596461	0.127496	1	-0.315923	-0.373418	-0.315923	1	-0.55756	-0.373418	-0.55756	1	10652.3	2	0.184671	0.0394809	0.0334803
ENSG00000172171	TEFM	143	0.894846	1.94772	0.67726	0.140022	0.301607	0.0942606	1	0.025202	-0.468766	0.025202	1	-0.821052	-0.468766	-0.821052	1	3278.6	2	0.226961	0.00102331	0.00253449
ENSG00000132475	H3F3B	342	0.895092	0.832622	0.331601	0.214321	0.132883	0.0306816	1	0.011607	-0.385404	0.011607	1	-0.687219	-0.385404	-0.687219	1	1023.44	2	0.312405	0.104343	0.155999
ENSG00000155034	FBXL18	301	0.895098	1.46346	1.07113	0.0847906	0.0992309	0.0627403	1	-0.0554534	-0.615293	-0.0554534	1	-0.629765	-0.615293	-0.629765	1	2839.2	2	0.108496	2.27585e-06	0.00708944
ENSG00000115827	DCAF17	216	0.895175	2.00921	1.17189	0.10278	0.180405	0.0949189	1	0.049119	-0.530727	0.049119	1	-0.786555	-0.530727	-0.786555	1	5435.94	2	0.154466	3.38325e-08	3.3218e-06
ENSG00000108061	SHOC2	252	0.89533	1.15652	0.471381	0.152537	0.129983	0.0556304	1	-0.0229412	-0.790161	-0.0229412	1	-0.482147	-0.790161	-0.482147	1	994.7	2	0.246614	0.114842	0.474876
ENSG00000171735	CAMTA1	370	0.895346	0.65061	0.271016	0.282977	0.137613	0.0343518	1	-0.0719028	-0.633686	-0.0719028	1	-0.477828	-0.633686	-0.477828	1	944.584	2	0.35586	0.00576562	0.0653071
ENSG00000025800	KPNA6	227	0.895509	1.78487	0.216007	0.39461	0.643093	0.0646414	1	0.00865723	-0.422193	0.00865723	1	-0.810033	-0.422193	-0.810033	1	2924.48	2	0.395706	0.111787	0.151688
ENSG00000186480	INSIG1	63	0.895701	6.44128	0.111494	0.199279	2.50328	0.0406877	1	-0.0142594	-0.236005	-0.0142594	1	-0.956226	-0.236005	-0.956226	1	308.955	2	0.301318	0.0168436	6.8307e-08
ENSG00000253771	TPTE2P1	207	0.89596	1.04678	2.85453	0.0645133	0.0489929	0.122485	1	-0.057421	-0.74316	-0.057421	1	-0.474782	-0.74316	-0.474782	1	5225.75	2	0.0541788	0.170382	0.234575
ENSG00000006634	DBF4	107	0.89692	1.62406	0.335244	0.256392	0.345684	0.0582505	1	0.114687	-0.557933	0.114687	1	-0.76383	-0.557933	-0.76383	1	1045.29	2	0.344239	0.0369622	0.122539
ENSG00000115525	ST3GAL5	98	0.89706	0.993854	2.43577	0.1009	0.0838875	0.202683	1	-0.102697	-0.611993	-0.102697	1	-0.636143	-0.611993	-0.636143	1	4689.73	2	0.155108	0.470873	0.237041
ENSG00000100722	ZC3H14	194	0.897085	1.08039	0.305691	0.393967	0.363	0.0805567	1	-0.05008	-0.618804	-0.05008	1	-0.605943	-0.618804	-0.605943	1	2613.73	2	0.397099	0.41249	0.489258
ENSG00000049618	ARID1B	383	0.897226	1.93644	0.675581	0.150134	0.181004	0.0689424	1	-0.033878	-0.698802	-0.033878	1	-0.624331	-0.698802	-0.624331	1	3291.43	2	0.247023	1.86283e-07	0.000178025
ENSG00000105499	PLA2G4C	98	0.897428	0.809107	1.38588	0.0993427	0.17028	0.0885562	1	-0.00185739	-0.705917	-0.00185739	1	-0.354363	-0.705917	-0.354363	1	2494.79	2	0.152228	0.132546	0.13366
ENSG00000105258	POLR2I	364	0.897442	0.710226	0.356251	0.161811	0.119863	0.0421081	1	0.0328822	-0.715657	0.0328822	1	-0.515126	-0.715657	-0.515126	1	1083.93	2	0.263302	0.00806007	0.0642609
ENSG00000187446	CHP1	189	0.89747	0.603641	0.413356	0.474661	0.21895	0.0772599	1	-0.0439208	-0.467682	-0.0439208	1	-0.566063	-0.467682	-0.566063	1	3177.76	2	0.414609	0.0359335	0.130579
ENSG00000131470	PSMC3IP	143	0.897653	2.50655	0.392041	0.173453	0.441706	0.0627256	1	-0.00960434	-0.402249	-0.00960434	1	-0.856468	-0.402249	-0.856468	1	1644.89	2	0.278052	0.000423439	4.5781e-05
ENSG00000198917	C9orf114	244	0.897767	1.22002	0.616224	0.142553	0.196554	0.0734131	1	-0.00614324	-0.448139	-0.00614324	1	-0.737016	-0.448139	-0.737016	1	3752.38	2	0.236986	0.132049	0.305529
ENSG00000048471	SNX29	210	0.897945	1.09088	1.75873	0.0884046	0.0685562	0.0936977	1	-0.0752185	-0.669388	-0.0752185	1	-0.558312	-0.669388	-0.558312	1	3309.39	2	0.124831	0.0932068	0.497943
ENSG00000166734	CASC4	23	0.897981	1.70631	0.172747	0.387768	0.897439	0.0611135	1	-0.344241	-0.235351	-0.344241	1	-0.725811	-0.235351	-0.725811	1	282.061	2	0.397585	0.220247	0.247194
ENSG00000132122	SPATA6	259	0.898211	1.20958	1.34081	0.0946469	0.0970085	0.0873707	1	-0.0494717	-0.573227	-0.0494717	1	-0.654608	-0.573227	-0.654608	1	4516	2	0.141591	0.0158326	0.196986
ENSG00000243566	UPK3B	249	0.898657	1.23737	3.06963	0.121734	0.0751018	0.235754	1	-0.0148758	-0.87449	-0.0148758	1	-0.35635	-0.87449	-0.35635	1	14683.3	2	0.202969	0.000885859	0.336485
ENSG00000165678	GHITM	131	0.898859	0.583123	0.299294	0.386496	0.18892	0.045739	1	-0.022967	-0.433291	-0.022967	1	-0.575805	-0.433291	-0.575805	1	832.835	2	0.396991	0.0145616	0.0861907
ENSG00000048392	RRM2B	119	0.898907	1.81361	1.02987	0.108348	0.1735	0.0800461	1	-0.00819476	-0.478719	-0.00819476	1	-0.744132	-0.478719	-0.744132	1	2694.76	2	0.176371	3.76893e-06	0.000547015
ENSG00000196712	NF1	291	0.898911	1.06262	0.996187	0.105899	0.0926499	0.0738169	1	-0.0245983	-0.677671	-0.0245983	1	-0.57345	-0.677671	-0.57345	1	2938.91	2	0.170297	0.249841	0.399323
ENSG00000189091	SF3B3	245	0.899204	2.00592	0.2405	0.300746	0.573841	0.0559523	1	-0.0261826	-0.288128	-0.0261826	1	-0.861868	-0.288128	-0.861868	1	2650.18	2	0.368901	0.0404381	0.0362107
ENSG00000109670	FBXW7	169	0.899397	1.49674	0.787181	0.142366	0.176771	0.0826139	1	0.0352277	-0.665005	0.0352277	1	-0.664443	-0.665005	-0.664443	1	2292.64	2	0.240388	0.00277445	0.0722322
ENSG00000198130	HIBCH	341	0.899419	2.0555	0.367889	0.175605	0.376342	0.0588773	1	-0.0174924	-0.420721	-0.0174924	1	-0.821052	-0.420721	-0.821052	1	3535.5	2	0.283592	0.00266443	0.00373027
ENSG00000178935	ZNF552	212	0.899537	1.11129	1.25798	0.113322	0.0946864	0.0867409	1	-0.116155	-0.550325	-0.116155	1	-0.629065	-0.550325	-0.629065	1	3490.75	2	0.188175	0.120594	0.391794
ENSG00000203761	MSTO2P	270	0.90006	1.73137	1.03518	0.168079	0.22415	0.111993	1	0.0482799	-0.447386	0.0482799	1	-0.810831	-0.447386	-0.810831	1	10402.8	2	0.276307	0.000623341	0.00340216
ENSG00000161996	WDR90	194	0.900133	1.14989	1.52644	0.0710574	0.0755381	0.0810401	1	-0.0387279	-0.63482	-0.0387279	1	-0.604704	-0.63482	-0.604704	1	2652.3	2	0.0807573	0.024331	0.371056
ENSG00000176261	ZBTB8OS	227	0.900139	2.41928	0.215681	0.191076	0.651443	0.0539994	1	-0.0373787	-0.41211	-0.0373787	1	-0.844756	-0.41211	-0.844756	1	1716.28	2	0.300875	0.0151996	0.00647568
ENSG00000177463	NR2C2	283	0.90014	1.35163	1.34199	0.0843566	0.0888139	0.079501	1	-0.0320474	-0.650514	-0.0320474	1	-0.616384	-0.650514	-0.616384	1	3792.7	2	0.118752	4.77209e-05	0.0342763
ENSG00000164024	METAP1	216	0.900165	2.22873	0.315278	0.199164	0.428179	0.0542533	1	0.0500213	-0.428389	0.0500213	1	-0.850862	-0.428389	-0.850862	1	1988.95	2	0.308349	0.00226151	0.00185576
ENSG00000108021	FAM208B	318	0.900315	1.79662	0.945303	0.104335	0.151755	0.0729113	1	-0.0749046	-0.56402	-0.0749046	1	-0.691543	-0.56402	-0.691543	1	4220.78	2	0.170047	1.40579e-07	5.06858e-05
ENSG00000122705	CLTA	240	0.900898	1.6055	0.163099	0.316019	0.418457	0.0355295	1	-0.0164565	-0.428808	-0.0164565	1	-0.79173	-0.428808	-0.79173	1	879.15	2	0.377053	0.0746109	0.119434
ENSG00000204370	SDHD	137	0.901115	0.598216	0.377003	0.206417	0.152152	0.0485829	1	-0.0329763	-0.630324	-0.0329763	1	-0.456384	-0.630324	-0.456384	1	801.392	2	0.316341	0.00462846	0.0612811
ENSG00000118898	PPL	169	0.901213	1.36345	2.06179	0.076074	0.0842486	0.0924836	1	-0.149148	-0.572526	-0.149148	1	-0.559473	-0.572526	-0.559473	1	4295.08	2	0.0979477	1.37217e-05	0.0227406
ENSG00000130770	ATPIF1	273	0.901468	0.569084	0.381369	0.180729	0.111618	0.0392659	1	0.0445895	-0.572491	0.0445895	1	-0.556338	-0.572491	-0.556338	1	1010.22	2	0.293036	7.07931e-05	0.0130105
ENSG00000165637	VDAC2	286	0.901536	2.29426	0.199942	0.252264	0.48263	0.0355968	1	0.00688449	-0.244532	0.00688449	1	-0.902611	-0.244532	-0.902611	1	1271.81	2	0.348296	0.00387775	0.000602266
ENSG00000128309	MPST	126	0.901819	1.4258	0.141687	0.243584	0.359318	0.0315902	1	-0.12469	-0.544819	-0.12469	1	-0.657415	-0.544819	-0.657415	1	287.73	2	0.343798	0.119146	0.24688
ENSG00000186432	KPNA4	272	0.901873	2.11504	0.464604	0.122321	0.234511	0.0472804	1	-0.0232966	-0.516124	-0.0232966	1	-0.766464	-0.516124	-0.766464	1	1698.62	2	0.21157	1.621e-06	1.78748e-05
ENSG00000184208	C22orf46	91	0.902066	1.23424	2.04169	0.0638594	0.0708623	0.0961661	1	-0.106105	-0.596006	-0.106105	1	-0.586387	-0.596006	-0.586387	1	2058.58	2	0.0643599	0.000686432	0.120122
ENSG00000171794	UTF1	13	0.902357	1.36692	3.12822	0.15624	0.393081	0.199758	1	0.179849	-0.827906	0.179849	1	-0.320957	-0.827906	-0.320957	1	1410.82	4	0.272997	0.186289	0.36754
ENSG00000204922	C11orf83	231	0.902357	1.92401	0.333455	0.194752	0.431111	0.0622525	1	0.0543457	-0.359149	0.0543457	1	-0.868044	-0.359149	-0.868044	1	2733.5	2	0.308296	0.0165731	0.0182845
ENSG00000183955	SETD8	113	0.902424	0.773918	1.20825	0.174517	0.116483	0.116015	1	0.0301141	-0.526181	0.0301141	1	-0.642732	-0.526181	-0.642732	1	3773.36	2	0.288608	0.0274148	0.0786108
ENSG00000164466	SFXN1	299	0.902501	1.19529	0.194064	0.177495	0.23066	0.0284525	1	-0.0408422	-0.484761	-0.0408422	1	-0.701889	-0.484761	-0.701889	1	651.706	2	0.291605	0.198938	0.370025
ENSG00000062725	APPBP2	57	0.902531	1.78236	0.571859	0.235474	0.338672	0.146697	1	0.0496848	-0.84614	0.0496848	1	-0.511463	-0.84614	-0.511463	1	1206.35	2	0.340284	0.0123664	0.194951
ENSG00000131023	LATS1	311	0.902774	1.39245	0.707063	0.115254	0.169635	0.0708667	1	0.0116026	-0.514501	0.0116026	1	-0.739097	-0.514501	-0.739097	1	4053.94	2	0.199779	0.0106776	0.0868829
ENSG00000177335	C8orf31	66	0.903734	0.922329	2.48982	0.102132	0.0963614	0.237369	1	-0.34347	-0.451423	-0.34347	1	-0.63283	-0.451423	-0.63283	1	2632.68	2	0.174752	0.211626	0.0962798
ENSG00000178917	ZNF852	32	0.904046	1.30947	1.92627	0.111384	0.157096	0.184842	1	-0.0172915	-0.606262	-0.0172915	1	-0.62784	-0.606262	-0.62784	1	2845.63	2	0.198022	0.0292324	0.237477
ENSG00000168904	LRRC28	137	0.904053	1.3057	0.918306	0.176437	0.167866	0.10556	1	0.179511	-0.663093	0.179511	1	-0.749493	-0.663093	-0.749493	1	2830.91	2	0.293741	0.03541	0.175524
ENSG00000162521	RBBP4	323	0.904139	1.99119	0.218079	0.13819	0.38387	0.036569	1	-0.0270653	-0.414382	-0.0270653	1	-0.818873	-0.414382	-0.818873	1	1244.06	2	0.24419	0.00513204	0.00929236
ENSG00000138095	LRPPRC	369	0.904167	2.13424	0.232523	0.276306	0.461714	0.0456376	1	-0.037017	-0.477114	-0.037017	1	-0.790266	-0.477114	-0.790266	1	2133.88	2	0.364457	0.00724515	0.00796318
ENSG00000173166	RAPH1	272	0.904227	1.08403	2.01189	0.0696005	0.0698112	0.0952098	1	-0.0749642	-0.54547	-0.0749642	1	-0.622772	-0.54547	-0.622772	1	6397.52	2	0.0849774	0.114899	0.491802
ENSG00000103494	RPGRIP1L	92	0.904345	2.34215	0.55443	0.137383	0.348171	0.0730582	1	-0.0924743	-0.465856	-0.0924743	1	-0.769255	-0.465856	-0.769255	1	1411.47	2	0.244039	0.000109176	0.000139253
ENSG00000177954	RPS27	35	0.904481	1.27328	0.404785	0.450524	0.631756	0.165119	1	0.0830265	-0.65788	0.0830265	1	-0.662401	-0.65788	-0.662401	1	2092.53	2	0.416719	0.334113	0.446976
ENSG00000179299	NSUN7	243	0.904554	1.50579	1.02849	0.12753	0.134061	0.0801479	1	-0.0806787	-0.580155	-0.0806787	1	-0.632262	-0.580155	-0.632262	1	4413.33	2	0.227471	0.000101678	0.0125861
ENSG00000163788	SNRK	148	0.904957	1.30981	1.58571	0.120884	0.108344	0.114233	1	0.0558509	-0.638343	0.0558509	1	-0.681133	-0.638343	-0.681133	1	4152.52	2	0.216507	0.00243499	0.0755616
ENSG00000147419	CCDC25	296	0.905254	1.16181	0.356302	0.207902	0.255869	0.0574818	1	-0.0139536	-0.491075	-0.0139536	1	-0.699392	-0.491075	-0.699392	1	2734.9	2	0.324463	0.263808	0.414456
ENSG00000163644	PPM1K	182	0.905321	0.793819	1.29883	0.119876	0.0765052	0.098552	1	-0.196701	-0.603981	-0.196701	1	-0.506142	-0.603981	-0.506142	1	2863.27	2	0.215343	0.00385485	0.016597
ENSG00000138018	EPT1	301	0.905398	1.59151	0.677723	0.141361	0.218777	0.075644	1	-0.0537119	-0.436045	-0.0537119	1	-0.764063	-0.436045	-0.764063	1	5052.03	2	0.251935	0.00362523	0.019737
ENSG00000107164	FUBP3	154	0.905495	1.84601	0.559045	0.158188	0.244446	0.0659853	1	-0.0878236	-0.531436	-0.0878236	1	-0.714969	-0.531436	-0.714969	1	1664.85	2	0.27556	0.000350079	0.00256616
ENSG00000103449	SALL1	241	0.905577	1.55451	1.06316	0.0792264	0.110168	0.0663406	1	-0.030963	-0.579076	-0.030963	1	-0.687776	-0.579076	-0.687776	1	2596.07	2	0.117262	4.75604e-07	0.000892276
ENSG00000137868	STRA6	205	0.905602	1.41894	1.80889	0.0651527	0.0813256	0.0842352	1	-0.0360951	-0.602083	-0.0360951	1	-0.623083	-0.602083	-0.623083	1	4072.67	2	0.074461	3.06325e-07	0.00721868
ENSG00000151465	CDC123	309	0.9061	1.05894	0.357534	0.245942	0.193749	0.043936	1	0.0539202	-0.402498	0.0539202	1	-0.751179	-0.402498	-0.751179	1	1852.67	2	0.351438	0.380591	0.46842
ENSG00000169635	HIC2	110	0.906155	1.21489	1.1962	0.0990564	0.105565	0.0843627	1	0.0581851	-0.537742	0.0581851	1	-0.751439	-0.537742	-0.751439	1	1728.39	2	0.172787	0.0221315	0.149536
ENSG00000113013	HSPA9	273	0.906211	1.22961	0.34223	0.191741	0.206706	0.0403801	1	0.0618611	-0.389458	0.0618611	1	-0.776002	-0.389458	-0.776002	1	1469.27	2	0.312567	0.133823	0.247866
ENSG00000121104	FAM117A	27	0.906435	1.70873	1.62177	0.145345	0.202621	0.1696	1	-0.00802722	-0.63614	-0.00802722	1	-0.645989	-0.63614	-0.645989	1	2025.46	2	0.262922	0.000926213	0.0282881
ENSG00000135119	RNFT2	204	0.906783	1.68568	0.748917	0.117735	0.188172	0.0736129	1	0.0118658	-0.567291	0.0118658	1	-0.724686	-0.567291	-0.724686	1	2879.96	2	0.214717	0.000170902	0.00733034
ENSG00000141384	TAF4B	316	0.90681	1.18438	1.86419	0.0703144	0.0697038	0.0880079	1	-0.0452084	-0.581773	-0.0452084	1	-0.638753	-0.581773	-0.638753	1	5871.33	2	0.0930137	0.00428823	0.166721
ENSG00000171227	TMEM37	146	0.907065	1.66306	1.54638	0.0816338	0.122014	0.105493	1	-0.0339735	-0.649909	-0.0339735	1	-0.601517	-0.649909	-0.601517	1	4481.09	2	0.128422	1.15548e-07	0.00390348
ENSG00000183718	TRIM52	61	0.907738	1.2809	1.33661	0.102115	0.129207	0.109652	1	0.156475	-0.665205	0.156475	1	-0.687656	-0.665205	-0.687656	1	1742.85	2	0.184994	0.0168985	0.226014
ENSG00000158815	FGF17	209	0.908063	0.770985	2.24443	0.0799495	0.0860268	0.191431	1	-0.011934	-0.396655	-0.011934	1	-0.831539	-0.396655	-0.831539	1	7117.07	2	0.125752	0.00418874	0.0108969
ENSG00000175455	CCDC14	295	0.908161	1.34181	0.422231	0.157225	0.200039	0.0505772	1	0.0304325	-0.514024	0.0304325	1	-0.743162	-0.514024	-0.743162	1	1980	2	0.279793	0.0442843	0.155052
ENSG00000257446	ZNF878	16	0.908317	1.06727	2.32003	0.397608	0.23287	0.30673	1	0.201391	-0.844071	0.201391	1	-0.458565	-0.844071	-0.458565	1	2947.92	2	0.410612	0.388619	0.462761
ENSG00000253540	FAM86HP	247	0.90846	1.07152	3.85453	0.0540747	0.0539889	0.161269	1	-0.0760075	-0.60325	-0.0760075	1	-0.639912	-0.60325	-0.639912	1	10331.5	2	0.0458816	0.0932431	0.428543
ENSG00000166348	USP54	128	0.90861	1.41551	0.947458	0.155718	0.229252	0.137633	1	0.0491584	-0.657489	0.0491584	1	-0.663922	-0.657489	-0.663922	1	5183.16	2	0.279166	0.036156	0.208441
ENSG00000146828	SLC12A9	97	0.90882	1.32513	1.24751	0.124316	0.142435	0.109099	1	0.033115	-0.64521	0.033115	1	-0.634453	-0.64521	-0.634453	1	2841.34	2	0.232553	0.0123518	0.172841
ENSG00000158163	DZIP1L	119	0.909171	0.964559	2.32033	0.0809252	0.0657464	0.142113	1	-0.0958484	-0.596747	-0.0958484	1	-0.623664	-0.596747	-0.623664	1	3695.96	2	0.132008	0.295441	0.142571
ENSG00000143093	STRIP1	157	0.909331	1.24767	0.716881	0.188481	0.181789	0.0828763	1	-0.0693837	-0.567217	-0.0693837	1	-0.647673	-0.567217	-0.647673	1	2572.21	2	0.315581	0.0875325	0.251208
ENSG00000178691	SUZ12	202	0.90936	1.62894	0.735865	0.10566	0.169064	0.0686353	1	-0.0282784	-0.629113	-0.0282784	1	-0.651059	-0.629113	-0.651059	1	2212.24	2	0.196005	0.000129506	0.0167724
ENSG00000197299	BLM	188	0.909417	2.89166	0.553123	0.166215	0.500584	0.091542	1	0.12154	-0.536663	0.12154	1	-0.846676	-0.536663	-0.846676	1	4599.95	2	0.293213	0.000106157	4.43807e-05
ENSG00000205544	TMEM256	27	0.909514	0.574865	0.580001	2.14808	0.334223	0.211408	1	0.0367653	-0.729085	0.0367653	1	-0.481287	-0.729085	-0.481287	1	2028.67	2	0.483374	0.107778	0.281767
ENSG00000104332	SFRP1	317	0.909622	1.01536	1.17336	0.115959	0.0857735	0.0779488	1	-0.0488238	-0.592809	-0.0488238	1	-0.592699	-0.592809	-0.592699	1	4789.24	2	0.218167	0.428977	0.355249
ENSG00000114648	KLHL18	175	0.910308	1.53925	1.13022	0.0903432	0.120898	0.0732291	1	-0.00266447	-0.524073	-0.00266447	1	-0.722041	-0.524073	-0.722041	1	2758.29	2	0.161102	7.3653e-06	0.0019064
ENSG00000166347	CYB5A	143	0.910391	2.96855	0.665876	0.205532	0.506646	0.106299	1	0.00978636	-0.434807	0.00978636	1	-0.846657	-0.434807	-0.846657	1	5777.81	2	0.33176	7.8501e-05	4.36395e-06
ENSG00000188243	COMMD6	210	0.910531	0.768816	0.283539	0.301348	0.188572	0.0429106	1	0.0166374	-0.571928	0.0166374	1	-0.593584	-0.571928	-0.593584	1	983.461	2	0.383422	0.110801	0.198812
ENSG00000165338	HECTD2	51	0.910781	1.32176	1.31379	0.206036	0.270773	0.207084	1	-0.0108532	-0.534407	-0.0108532	1	-0.713014	-0.534407	-0.713014	1	5315.19	2	0.333468	0.12028	0.257325
ENSG00000161647	MPP3	82	0.910935	1.14609	2.39605	0.100853	0.0963839	0.143437	1	-0.140584	-0.639557	-0.140584	1	-0.468799	-0.639557	-0.468799	1	4732.94	2	0.189926	0.0667965	0.413231
ENSG00000135503	ACVR1B	83	0.910945	1.21901	1.89584	0.0945817	0.111596	0.149662	1	-0.00337403	-0.536426	-0.00337403	1	-0.742278	-0.536426	-0.742278	1	3462.42	2	0.174626	0.0265917	0.15481
ENSG00000161638	ITGA5	20	0.911055	1.00583	1.26672	0.215871	0.301446	0.25742	1	-0.418032	-0.0893988	-0.418032	1	-0.784838	-0.0893988	-0.784838	1	2122.08	2	0.342734	0.492396	0.426767
ENSG00000179091	CYC1	81	0.912437	0.797829	0.280146	1.65981	0.291066	0.0573307	1	-0.162458	-0.387855	-0.162458	1	-0.6021	-0.387855	-0.6021	1	858.597	2	0.479031	0.244688	0.313724
ENSG00000104205	SGK3	40	0.912973	1.39046	0.916001	0.28065	0.367848	0.216846	1	0.0475966	-0.633526	0.0475966	1	-0.704834	-0.633526	-0.704834	1	3515.1	2	0.379116	0.14768	0.281961
ENSG00000198105	ZNF248	187	0.913002	1.20061	1.7011	0.0902216	0.101953	0.112818	1	-0.122076	-0.555413	-0.122076	1	-0.611988	-0.555413	-0.611988	1	5874	2	0.168088	0.0253052	0.222001
ENSG00000157764	BRAF	244	0.913232	1.64598	1.1522	0.110487	0.151719	0.106199	1	0.0240637	-0.662643	0.0240637	1	-0.672646	-0.662643	-0.672646	1	5687.5	2	0.216518	1.48023e-05	0.00469011
ENSG00000151923	TIAL1	93	0.913357	1.92484	0.379964	0.366472	0.563394	0.0919241	1	-0.097291	-0.387644	-0.097291	1	-0.795995	-0.387644	-0.795995	1	2366.81	2	0.40682	0.0520861	0.0545605
ENSG00000171444	MCC	398	0.913543	0.464397	1.2785	0.140023	0.0498069	0.0814209	1	-0.0113679	-0.7839	-0.0113679	1	-0.368291	-0.7839	-0.368291	1	3554.04	2	0.268646	3.94899e-24	6.49258e-06
ENSG00000162616	DNAJB4	70	0.913574	1.04526	1.01516	0.178	0.154803	0.127038	1	-0.0397708	-0.735757	-0.0397708	1	-0.490454	-0.735757	-0.490454	1	2017.12	2	0.314439	0.385448	0.41747
ENSG00000170606	HSPA4	214	0.913578	0.892523	0.291145	0.208276	0.185851	0.0376476	1	0.0932655	-0.531123	0.0932655	1	-0.661105	-0.531123	-0.661105	1	895.822	2	0.339304	0.28184	0.294768
ENSG00000167363	FN3K	48	0.913826	1.11267	1.6647	0.118512	0.0932029	0.11697	1	-0.108377	-0.623441	-0.108377	1	-0.531387	-0.623441	-0.531387	1	1687.76	2	0.235455	0.116521	0.409605
ENSG00000177426	TGIF1	175	0.913998	1.86797	0.204393	0.263817	0.473254	0.0417436	1	-0.0757988	-0.196463	-0.0757988	1	-0.885158	-0.196463	-0.885158	1	945.098	2	0.372413	0.0341876	0.0201707
ENSG00000156675	RAB11FIP1	228	0.914181	1.37309	0.772793	0.0915458	0.118199	0.0520556	1	-0.0928038	-0.483163	-0.0928038	1	-0.691723	-0.483163	-0.691723	1	1760.46	2	0.174767	0.000907711	0.0258695
ENSG00000067369	TP53BP1	240	0.914207	1.3027	0.707947	0.170226	0.207239	0.0906414	1	-0.00421907	-0.496609	-0.00421907	1	-0.732006	-0.496609	-0.732006	1	5274.85	2	0.307367	0.072724	0.19405
ENSG00000174652	ZNF266	230	0.914219	1.30517	1.29598	0.102744	0.114761	0.0925442	1	-0.0933497	-0.568923	-0.0933497	1	-0.6297	-0.568923	-0.6297	1	4939.86	2	0.202326	0.00419553	0.0861799
ENSG00000197008	ZNF138	348	0.914434	1.537	0.710875	0.136914	0.205379	0.077564	1	-0.00272087	-0.471891	-0.00272087	1	-0.764731	-0.471891	-0.764731	1	5972.79	2	0.266204	0.00466125	0.0286708
ENSG00000180385	EMC3-AS1	210	0.914563	1.75377	1.44253	0.0767125	0.122645	0.0927371	1	0.00221899	-0.570517	0.00221899	1	-0.730937	-0.570517	-0.730937	1	4476.88	2	0.133344	2.01095e-09	4.63919e-06
ENSG00000163625	WDFY3	158	0.914662	1.19472	1.49365	0.103509	0.0923385	0.108273	1	-0.0225533	-0.693957	-0.0225533	1	-0.591452	-0.693957	-0.591452	1	3086.59	2	0.205476	0.0182857	0.234106
ENSG00000158716	DUSP23	123	0.914732	3.04499	0.525393	0.476774	0.857752	0.135135	1	-0.00894962	-0.487107	-0.00894962	1	-0.807551	-0.487107	-0.807551	1	7637.64	2	0.429181	0.0093436	0.00423338
ENSG00000165699	TSC1	301	0.914801	1.4678	0.545064	0.14508	0.190914	0.0641156	1	0.0796228	-0.622955	0.0796228	1	-0.718969	-0.622955	-0.718969	1	2777.17	2	0.278737	0.00742405	0.0773913
ENSG00000077157	PPP1R12B	190	0.914884	1.24708	1.85257	0.0788799	0.0701389	0.0944865	1	-0.170371	-0.727395	-0.170371	1	-0.417963	-0.727395	-0.417963	1	3211.25	2	0.140975	0.000268465	0.134752
ENSG00000189366	ALG1L	171	0.915128	1.16155	2.61209	0.0672738	0.0645807	0.115854	1	-0.00725584	-0.62601	-0.00725584	1	-0.606993	-0.62601	-0.606993	1	5747.14	2	0.104422	0.00666298	0.234533
ENSG00000131504	DIAPH1	300	0.9154	1.62667	0.639792	0.152461	0.240858	0.0934495	1	-0.0434206	-0.660297	-0.0434206	1	-0.632261	-0.660297	-0.632261	1	5134.85	2	0.289693	0.00486859	0.0619015
ENSG00000159182	PRAC1	20	0.915702	1.04377	3.41608	0.241271	0.228301	0.330863	1	-0.641725	-0.281617	-0.641725	1	-0.377451	-0.281617	-0.377451	1	8360.1	2	0.365543	0.425115	0.451477
ENSG00000180822	PSMG4	188	0.915779	3.73334	0.340391	0.13381	0.536247	0.0509641	1	-0.019155	-0.558734	-0.019155	1	-0.775559	-0.558734	-0.775559	1	1524.21	2	0.264929	4.23808e-07	5.40955e-09
ENSG00000072042	RDH11	296	0.915904	1.02687	0.245496	0.220934	0.185112	0.0298314	1	0.0225603	-0.47464	0.0225603	1	-0.702619	-0.47464	-0.702619	1	764.978	2	0.351874	0.442337	0.469169
ENSG00000161048	NAPEPLD	64	0.915989	1.03418	1.44095	0.139726	0.131471	0.15248	1	0.105722	-0.724407	0.105722	1	-0.613702	-0.724407	-0.613702	1	2586.74	2	0.274949	0.397871	0.39943
ENSG00000163728	TTC14	85	0.916164	1.95979	0.541833	0.129486	0.255229	0.0604742	1	-0.0207646	-0.464232	-0.0207646	1	-0.788986	-0.464232	-0.788986	1	908.732	2	0.259575	0.000158423	0.000616457
ENSG00000087903	RFX2	65	0.916179	1.28991	1.55012	0.0944529	0.112123	0.116649	1	-0.0469498	-0.694246	-0.0469498	1	-0.560196	-0.694246	-0.560196	1	1692.68	2	0.189136	0.00604173	0.178833
ENSG00000104814	MAP4K1	28	0.916198	2.1842	1.10452	0.164324	0.446401	0.203009	1	0.214162	-0.717195	0.214162	1	-0.763657	-0.717195	-0.763657	1	1982.87	2	0.307269	0.00683468	0.0541275
ENSG00000149557	FEZ1	274	0.916589	1.35852	0.840258	0.104214	0.159353	0.0874443	1	-0.0150738	-0.567793	-0.0150738	1	-0.693341	-0.567793	-0.693341	1	4970.94	2	0.212096	0.0126311	0.117611
ENSG00000138032	PPM1B	206	0.916826	1.49219	0.73782	0.179137	0.180175	0.0908572	1	-0.0395964	-0.742676	-0.0395964	1	-0.529085	-0.742676	-0.529085	1	3148.42	2	0.321463	0.00342756	0.107831
ENSG00000156966	B3GNT7	226	0.917028	2.69083	0.549262	0.181711	0.527714	0.0961421	1	0.0164168	-0.319451	0.0164168	1	-0.901128	-0.319451	-0.901128	1	6820.79	2	0.324196	0.000776622	1.42698e-05
ENSG00000140416	TPM1	350	0.917045	1.86677	0.280281	0.157972	0.323457	0.0401506	1	-0.0212948	-0.321511	-0.0212948	1	-0.845389	-0.321511	-0.845389	1	1908.48	2	0.299915	0.00385984	0.00477657
ENSG00000213996	TM6SF2	109	0.917069	1.09968	2.71617	0.0560538	0.0618966	0.126883	1	-0.124701	-0.525902	-0.124701	1	-0.649388	-0.525902	-0.649388	1	3681.88	2	0.0709873	0.0551374	0.392697
ENSG00000135047	CTSL	75	0.91713	1.40991	0.428411	0.577435	0.378739	0.0921205	1	0.108144	-0.506656	0.108144	1	-0.79217	-0.506656	-0.79217	1	1725.49	2	0.443143	0.141365	0.208669
ENSG00000167522	ANKRD11	356	0.917144	1.79171	0.476856	0.188461	0.248683	0.064584	1	-0.00479726	-0.627202	-0.00479726	1	-0.693986	-0.627202	-0.693986	1	3255.39	2	0.330232	0.000791862	0.00986634
ENSG00000186908	ZDHHC17	285	0.917387	1.29097	1.16903	0.0886748	0.101242	0.0732703	1	-0.0725616	-0.572148	-0.0725616	1	-0.635648	-0.572148	-0.635648	1	3882.8	2	0.17616	0.00218061	0.07631
ENSG00000178982	EIF3K	48	0.917645	0.8097	0.451202	0.346105	0.364561	0.123568	1	0.166215	-0.741435	0.166215	1	-0.624919	-0.741435	-0.624919	1	1115.81	2	0.406501	0.302116	0.345292
ENSG00000141562	NARF	240	0.91783	1.71902	0.180282	0.212542	0.356549	0.0323927	1	-0.0748353	-0.508564	-0.0748353	1	-0.729512	-0.508564	-0.729512	1	645.028	2	0.349698	0.0224322	0.0550178
ENSG00000090060	PAPOLA	185	0.918022	1.09321	0.220537	0.321034	0.273781	0.0399384	1	0.0671492	-0.567983	0.0671492	1	-0.679798	-0.567983	-0.679798	1	803.217	2	0.399368	0.366956	0.467046
ENSG00000117632	STMN1	171	0.91826	1.69513	0.176753	0.299234	0.411306	0.0356548	1	-0.0852947	-0.329408	-0.0852947	1	-0.818538	-0.329408	-0.818538	1	675.083	2	0.392531	0.0464356	0.0525578
ENSG00000184163	FAM132A	36	0.918309	0.949668	3.92746	0.0823458	0.0650466	0.234344	1	-0.0566829	-0.753958	-0.0566829	1	-0.396834	-0.753958	-0.396834	1	4118.83	2	0.164196	0.222285	0.143986
ENSG00000166676	TVP23A	166	0.918466	1.54653	1.46626	0.123835	0.154326	0.110681	1	-0.0644944	-0.294401	-0.0644944	1	-0.802992	-0.294401	-0.802992	1	7396.57	2	0.255603	0.000259545	0.00149514
ENSG00000228252	COL6A4P2	69	0.918538	0.850664	3.3207	0.0945143	0.141483	0.491902	1	-0.0363217	-0.299047	-0.0363217	1	-0.917161	-0.299047	-0.917161	1	5636.07	2	0.195932	0.147522	0.136327
ENSG00000104549	SQLE	212	0.918638	1.78608	0.186708	0.377725	0.567835	0.0473518	1	-0.0840518	-0.31729	-0.0840518	1	-0.81677	-0.31729	-0.81677	1	1619.83	2	0.414833	0.0838645	0.0939165
ENSG00000113240	CLK4	125	0.918692	1.2457	0.753214	0.148571	0.142682	0.0714706	1	-0.0814903	-0.675238	-0.0814903	1	-0.532743	-0.675238	-0.532743	1	1417.59	2	0.292598	0.0437986	0.263877
ENSG00000136824	SMC2	322	0.918869	2.63756	0.306365	0.186105	0.597025	0.0620696	1	-0.0181143	-0.354261	-0.0181143	1	-0.873134	-0.354261	-0.873134	1	4005.09	2	0.331587	0.00321739	0.000351405
ENSG00000164458	T	187	0.919035	2.65982	1.34996	0.0554965	0.300253	0.117948	1	-0.202292	-0.0525102	-0.202292	1	-0.941619	-0.0525102	-0.941619	1	4478.04	2	0.0731461	5.48151e-08	1.68862e-16
ENSG00000223820	CFL1P1	33	0.919037	0.930688	1.65386	0.109562	0.0886848	0.128263	1	0.284329	-0.749904	0.284329	1	-0.666976	-0.749904	-0.666976	1	1020.2	2	0.232835	0.220301	0.212895
ENSG00000120992	LYPLA1	149	0.919224	0.813349	0.186525	0.278627	0.236329	0.0377923	1	0.0283259	-0.649409	0.0283259	1	-0.566209	-0.649409	-0.566209	1	461.593	2	0.386149	0.215465	0.277973
ENSG00000100029	PES1	206	0.919422	1.9739	0.335066	0.301108	0.478733	0.0673213	1	0.0124324	-0.381981	0.0124324	1	-0.839802	-0.381981	-0.839802	1	3054.66	2	0.394638	0.0216095	0.0230004
ENSG00000187017	ESPN	16	0.91945	1.14678	1.85795	0.155088	0.267122	0.181793	1	0.268173	-0.758608	0.268173	1	-0.586629	-0.758608	-0.586629	1	1377.12	2	0.306112	0.295999	0.451916
ENSG00000116815	CD58	12	0.919566	1.45719	1.88432	0.30499	0.427258	0.358995	1	-0.155978	-0.428899	-0.155978	1	-0.670348	-0.428899	-0.670348	1	5226.43	2	0.398965	0.156223	0.250307
ENSG00000186469	GNG2	79	0.919672	1.23423	1.67316	0.151473	0.110548	0.152832	1	-0.099505	-0.779537	-0.099505	1	-0.36312	-0.779537	-0.36312	1	3974.13	2	0.298721	0.0186866	0.318868
ENSG00000240253	FAR2P3	16	0.919735	0.963559	2.76979	0.141244	0.33303	0.276005	1	-0.084039	-0.784122	-0.084039	1	-0.275637	-0.784122	-0.275637	1	2956.9	2	0.289768	0.457269	0.317599
ENSG00000166938	DIS3L	326	0.919738	1.81624	0.669449	0.135535	0.174681	0.0627709	1	0.00582942	-0.626659	0.00582942	1	-0.698952	-0.626659	-0.698952	1	2928.15	2	0.27707	2.18488e-06	0.000308292
ENSG00000104960	PTOV1	210	0.919741	1.2069	0.463971	0.339637	0.305854	0.0834251	1	0.0367906	-0.419058	0.0367906	1	-0.753841	-0.419058	-0.753841	1	4726.1	2	0.406713	0.249755	0.339418
ENSG00000175183	CSRP2	186	0.919834	0.783788	0.33935	0.206577	0.153082	0.045385	1	-0.105833	-0.75664	-0.105833	1	-0.359865	-0.75664	-0.359865	1	690.323	2	0.349209	0.0797655	0.181577
ENSG00000196220	SRGAP3	88	0.919987	1.21122	1.10095	0.129048	0.106318	0.0848821	1	-0.129084	-0.737751	-0.129084	1	-0.41069	-0.737751	-0.41069	1	1347.11	2	0.26845	0.0250905	0.303207
ENSG00000119705	SLIRP	334	0.920041	0.817573	0.45266	0.196255	0.108812	0.0368079	1	-0.0533654	-0.484072	-0.0533654	1	-0.618394	-0.484072	-0.618394	1	1283.03	2	0.34198	0.0472894	0.105423
ENSG00000161149	TUBA3FP	187	0.920157	1.01488	1.72409	0.0746832	0.0651203	0.0904121	1	0.078086	-0.690031	0.078086	1	-0.634454	-0.690031	-0.634454	1	2665.84	2	0.143215	0.40973	0.292755
ENSG00000079102	RUNX1T1	192	0.920183	2.45964	0.688669	0.115225	0.265559	0.0701099	1	0.0414036	-0.554243	0.0414036	1	-0.782802	-0.554243	-0.782802	1	2744.63	2	0.244674	6.21322e-08	5.41443e-07
ENSG00000162129	CLPB	26	0.920342	1.39078	1.41133	0.20169	0.231489	0.181863	1	0.0391581	-0.452277	0.0391581	1	-0.764989	-0.452277	-0.764989	1	2729.91	2	0.348259	0.0524522	0.127765
ENSG00000160282	FTCD	74	0.920384	0.94363	3.45903	0.0801241	0.0665089	0.245334	1	-0.163025	-0.81455	-0.163025	1	-0.341579	-0.81455	-0.341579	1	3914.64	2	0.161882	0.199767	0.112015
ENSG00000142227	EMP3	152	0.920392	1.23996	1.438	0.132024	0.122559	0.113963	1	-0.0522407	-0.460245	-0.0522407	1	-0.733055	-0.460245	-0.733055	1	5129.08	2	0.27372	0.0260532	0.105254
ENSG00000259332	ST20-MTHFS	364	0.920501	1.18489	1.8771	0.104956	0.0901831	0.118859	1	-0.029953	-0.622164	-0.029953	1	-0.624991	-0.622164	-0.624991	1	11380.2	2	0.224639	0.0205352	0.19638
ENSG00000131771	PPP1R1B	24	0.920648	0.919531	2.67139	0.111376	0.225306	0.179075	1	-0.165287	-0.687064	-0.165287	1	-0.0949284	-0.687064	-0.0949284	1	3433.95	2	0.242008	0.362269	0.279139
ENSG00000101019	UQCC1	247	0.920735	1.22909	0.443494	0.230772	0.250196	0.071153	1	0.105667	-0.558681	0.105667	1	-0.733999	-0.558681	-0.733999	1	3302.78	2	0.365767	0.180381	0.321263
ENSG00000107643	MAPK8	325	0.920868	1.22679	1.55323	0.115501	0.0970187	0.106265	1	-0.112909	-0.657438	-0.112909	1	-0.546378	-0.657438	-0.546378	1	7494.49	2	0.24688	0.0100112	0.156728
ENSG00000166224	SGPL1	326	0.920924	0.887188	0.479926	0.26231	0.172777	0.0626823	1	-0.019867	-0.526498	-0.019867	1	-0.63302	-0.526498	-0.63302	1	3396.91	2	0.381628	0.257131	0.285355
ENSG00000197497	ZNF665	198	0.921169	1.10407	1.7754	0.0721785	0.066458	0.0839846	1	-0.0776517	-0.65597	-0.0776517	1	-0.544221	-0.65597	-0.544221	1	3033.23	2	0.138054	0.0594823	0.431818
ENSG00000005187	ACSM3	254	0.921591	1.541	2.22864	0.0850983	0.110235	0.126163	1	0.00894763	-0.418308	0.00894763	1	-0.78929	-0.418308	-0.78929	1	12835.3	2	0.178865	8.29982e-07	6.76423e-05
ENSG00000171456	ASXL1	234	0.922166	0.756031	2.0435	0.0865672	0.0595913	0.112761	1	-0.139234	-0.613	-0.139234	1	-0.525726	-0.613	-0.525726	1	5138.7	2	0.184762	2.93195e-05	0.00179916
ENSG00000170180	GYPA	80	0.922204	0.915819	2.49749	0.11324	0.173979	0.471502	1	0.0773087	-0.400985	0.0773087	1	-0.930292	-0.400985	-0.930292	1	3572.43	2	0.247074	0.31493	0.272429
ENSG00000114331	ACAP2	277	0.92225	1.48873	0.303965	0.264064	0.329096	0.0570031	1	-0.0796851	-0.523634	-0.0796851	1	-0.696793	-0.523634	-0.696793	1	2327	2	0.384324	0.0693384	0.148884
ENSG00000269343	ZNF587B	368	0.922501	1.39429	0.873597	0.136326	0.142493	0.0842043	1	-0.0498318	-0.67498	-0.0498318	1	-0.594357	-0.67498	-0.594357	1	5127.88	2	0.285028	0.00297187	0.0744717
ENSG00000164296	TIGD6	171	0.922527	1.11555	1.81696	0.0921989	0.0937726	0.113234	1	0.0238939	-0.625344	0.0238939	1	-0.62989	-0.625344	-0.62989	1	5217.97	2	0.200972	0.109793	0.406035
ENSG00000010361	FUZ	75	0.922722	1.38264	1.28723	0.169989	0.216174	0.156623	1	-0.033951	-0.460255	-0.033951	1	-0.753813	-0.460255	-0.753813	1	4837.19	2	0.32538	0.0404769	0.10753
ENSG00000074201	CLNS1A	217	0.922728	0.985195	0.266477	0.30788	0.242772	0.0510677	1	0.0957269	-0.685645	0.0957269	1	-0.620083	-0.685645	-0.620083	1	1154.98	2	0.401035	0.475716	0.424979
ENSG00000184302	SIX6	52	0.922756	1.21989	2.73824	0.102118	0.204914	0.118296	1	-0.293007	-0.648189	-0.293007	1	-0.203705	-0.648189	-0.203705	1	2955.41	2	0.226511	0.144249	0.447767
ENSG00000101003	GINS1	330	0.922873	3.2036	0.2943	0.130078	0.567165	0.0467516	1	-0.0201902	-0.248149	-0.0201902	1	-0.922322	-0.248149	-0.922322	1	2524.57	2	0.276821	6.18675e-05	1.85382e-09
ENSG00000019582	CD74	66	0.922905	2.48465	1.20548	0.149738	0.412807	0.143706	1	-0.317003	-0.239818	-0.317003	1	-0.752937	-0.239818	-0.752937	1	5723.05	2	0.304224	0.000317074	0.000113695
ENSG00000110917	MLEC	283	0.922955	0.854024	0.462106	0.163983	0.129887	0.0436219	1	0.0188108	-0.500267	0.0188108	1	-0.645504	-0.500267	-0.645504	1	1555.69	2	0.31942	0.131016	0.180042
ENSG00000185621	LMLN	117	0.923101	1.33443	1.22084	0.086345	0.116948	0.0958568	1	-0.0724773	-0.641248	-0.0724773	1	-0.622065	-0.641248	-0.622065	1	1874.83	2	0.18751	0.00252261	0.0775016
ENSG00000130559	CAMSAP1	129	0.923566	1.24098	1.49094	0.0882598	0.103915	0.101188	1	-0.0277039	-0.600901	-0.0277039	1	-0.639794	-0.600901	-0.639794	1	3155.14	2	0.194065	0.0110034	0.156626
ENSG00000106976	DNM1	286	0.92377	1.45366	1.45013	0.0892476	0.105003	0.0876551	1	-0.0758279	-0.557844	-0.0758279	1	-0.662288	-0.557844	-0.662288	1	5781.64	2	0.196874	1.07891e-05	0.00306425
ENSG00000040933	INPP4A	221	0.924004	0.768528	1.41528	0.10154	0.0650172	0.0901777	1	-0.10635	-0.654954	-0.10635	1	-0.496937	-0.654954	-0.496937	1	3204.81	2	0.227502	0.000227462	0.00828464
ENSG00000155621	C9orf85	155	0.924039	1.97548	0.606182	0.123873	0.216797	0.0597346	1	0.0751409	-0.555445	0.0751409	1	-0.780936	-0.555445	-0.780936	1	1545.96	2	0.270324	6.72908e-06	0.000175888
ENSG00000138398	PPIG	344	0.924205	1.13949	0.243281	0.288085	0.239269	0.0489373	1	0.0179555	-0.745998	0.0179555	1	-0.553101	-0.745998	-0.553101	1	1319.37	2	0.396316	0.280139	0.45091
ENSG00000132912	DCTN4	110	0.924523	1.72951	0.489669	0.226999	0.329522	0.0763782	1	0.0659676	-0.426022	0.0659676	1	-0.823872	-0.426022	-0.823872	1	2060.2	2	0.370081	0.0144805	0.0290305
ENSG00000170860	LSM3	230	0.924613	0.527481	0.414162	0.260504	0.128577	0.0589905	1	-0.0313618	-0.775675	-0.0313618	1	-0.362515	-0.775675	-0.362515	1	1230.92	2	0.386274	0.000148417	0.0532015
ENSG00000077585	GPR137B	121	0.92504	1.2597	1.91243	0.0984354	0.0938835	0.120882	1	0.126733	-0.740625	0.126733	1	-0.606947	-0.740625	-0.606947	1	3663.43	2	0.223935	0.00329286	0.183284
ENSG00000213551	DNAJC9	163	0.925122	1.69097	0.487514	0.269457	0.501292	0.114507	1	-0.0663506	-0.374546	-0.0663506	1	-0.788821	-0.374546	-0.788821	1	7019.44	2	0.390729	0.0850046	0.121553
ENSG00000171469	ZNF561	198	0.925168	2.07992	0.526266	0.137293	0.309755	0.0695736	1	0.0818471	-0.480012	0.0818471	1	-0.834039	-0.480012	-0.834039	1	2820.54	2	0.293169	0.000302448	0.000642893
ENSG00000112033	PPARD	180	0.925717	1.25851	1.54685	0.0901194	0.0961501	0.114539	1	0.102039	-0.76222	0.102039	1	-0.605084	-0.76222	-0.605084	1	3718.27	2	0.205448	0.00392987	0.194893
ENSG00000234465	PINLYP	66	0.926094	1.36167	1.53604	0.147652	0.152619	0.135222	1	-0.157417	-0.604239	-0.157417	1	-0.533695	-0.604239	-0.533695	1	3433.65	2	0.309218	0.0104379	0.116067
ENSG00000166831	RBPMS2	117	0.926203	0.419728	0.47778	0.268788	0.173634	0.0746714	1	-0.0268925	-0.725348	-0.0268925	1	-0.325967	-0.725348	-0.325967	1	1455.85	2	0.392078	0.000562874	0.0689735
ENSG00000172845	SP3	324	0.926393	1.69765	0.377138	0.154127	0.200692	0.0396487	1	-0.0807774	-0.539035	-0.0807774	1	-0.701509	-0.539035	-0.701509	1	1322.87	2	0.31664	0.00028925	0.00323472
ENSG00000180346	TIGD2	113	0.926459	1.22402	1.94862	0.0899528	0.108752	0.133246	1	0.0352385	-0.508972	0.0352385	1	-0.745281	-0.508972	-0.745281	1	4959.11	2	0.207692	0.0208836	0.126816
ENSG00000064042	LIMCH1	36	0.92654	1.10471	1.95638	0.11745	0.127704	0.260666	1	0.23759	-0.621096	0.23759	1	-0.860021	-0.621096	-0.860021	1	2056.88	2	0.267986	0.209074	0.358139
ENSG00000104131	EIF3J	22	0.926583	2.24834	0.151468	0.468465	1.33291	0.0705744	1	0.0693561	-0.402756	0.0693561	1	-0.849396	-0.402756	-0.849396	1	377.666	2	0.43856	0.180371	0.191872
ENSG00000138468	SENP7	244	0.9266	0.786051	1.61131	0.0816147	0.0535941	0.0785349	1	-0.086284	-0.648856	-0.086284	1	-0.507729	-0.648856	-0.507729	1	2946.8	2	0.184684	4.35003e-05	0.00320666
ENSG00000105254	TBCB	365	0.926601	1.44015	0.23149	0.176169	0.244117	0.0349029	1	0.0254561	-0.602926	0.0254561	1	-0.703062	-0.602926	-0.703062	1	1002.41	2	0.338594	0.036106	0.138498
ENSG00000187678	SPRY4	300	0.926746	0.786761	0.716989	0.239875	0.153073	0.0820349	1	-0.0839263	-0.462117	-0.0839263	1	-0.614415	-0.462117	-0.614415	1	5644.7	2	0.380143	0.0823225	0.151214
ENSG00000156976	EIF4A2	274	0.926852	0.608606	0.264366	0.224312	0.104103	0.0238901	1	0.00986643	-0.603477	0.00986643	1	-0.519881	-0.603477	-0.519881	1	394.45	2	0.3723	0.000104205	0.0189419
ENSG00000100462	PRMT5	63	0.92691	1.03442	0.26504	0.525169	0.394048	0.0677574	1	-0.0387222	-0.511604	-0.0387222	1	-0.659383	-0.511604	-0.659383	1	792.891	2	0.444889	0.465339	0.493651
ENSG00000144792	ZNF660	235	0.926966	1.45248	1.20677	0.0998378	0.106811	0.0845572	1	0.0311364	-0.695806	0.0311364	1	-0.635378	-0.695806	-0.635378	1	3198.9	2	0.232597	1.63979e-05	0.0115617
ENSG00000151773	CCDC122	181	0.92712	0.904559	0.421709	0.195126	0.125359	0.0455544	1	-0.0530918	-0.739887	-0.0530918	1	-0.451701	-0.739887	-0.451701	1	687.01	2	0.35461	0.223731	0.260689
ENSG00000154518	ATP5G3	175	0.927314	1.34975	0.225668	0.298937	0.361595	0.044708	1	0.0933913	-0.433088	0.0933913	1	-0.791992	-0.433088	-0.791992	1	1106.98	2	0.40409	0.167393	0.249562
ENSG00000133710	SPINK5	160	0.927432	1.06851	2.52308	0.0810556	0.0653682	0.139083	1	-0.174901	-0.600156	-0.174901	1	-0.554749	-0.600156	-0.554749	1	5964.59	2	0.186001	0.148117	0.468296
ENSG00000249992	TMEM158	18	0.927502	1.0094	2.99564	0.166773	0.194202	0.215939	1	-0.371489	-0.671203	-0.371489	1	-0.0426041	-0.671203	-0.0426041	1	3607.06	2	0.334981	0.481015	0.373774
ENSG00000155275	TRMT44	268	0.927511	0.624029	1.71038	0.0807868	0.0389817	0.0737649	1	-0.149334	-0.646544	-0.149334	1	-0.458414	-0.646544	-0.458414	1	2331.68	2	0.18519	2.31226e-19	3.91108e-08
ENSG00000188290	HES4	15	0.927529	0.515903	5.81424	0.145098	0.0810816	0.827292	1	-0.160778	-0.272927	-0.160778	1	-0.84696	-0.272927	-0.84696	1	3304.68	2	0.313241	3.25255e-05	0.00322695
ENSG00000089693	MLF2	232	0.927722	1.06697	0.309398	0.300616	0.257251	0.0509471	1	-0.00999457	-0.379533	-0.00999457	1	-0.739923	-0.379533	-0.739923	1	1885.17	2	0.405105	0.397421	0.460684
ENSG00000103365	GGA2	207	0.92794	2.63423	0.262491	0.182031	0.595061	0.0528101	1	0.00498374	-0.319811	0.00498374	1	-0.895601	-0.319811	-0.895601	1	1888.89	2	0.346308	0.00328278	0.000200767
ENSG00000168246	UBTD2	354	0.927955	1.64439	1.43995	0.0829866	0.108482	0.0835632	1	-0.0688619	-0.551062	-0.0688619	1	-0.693684	-0.551062	-0.693684	1	6407.92	2	0.192952	3.43052e-09	5.98739e-06
ENSG00000092201	SUPT16H	216	0.928063	1.26014	0.23017	0.246086	0.243861	0.0325621	1	0.0358507	-0.456131	0.0358507	1	-0.746769	-0.456131	-0.746769	1	714.227	2	0.385161	0.143644	0.249545
ENSG00000172748	ZNF596	119	0.928109	1.12348	2.01367	0.09349	0.087291	0.131301	1	-0.0517369	-0.690764	-0.0517369	1	-0.547989	-0.690764	-0.547989	1	3861.28	2	0.221737	0.0799275	0.390756
ENSG00000025772	TOMM34	100	0.928615	1.57171	0.376934	0.440767	0.582505	0.107376	1	0.0358452	-0.392104	0.0358452	1	-0.823189	-0.392104	-0.823189	1	3465.68	2	0.435839	0.164404	0.201382
ENSG00000102996	MMP15	129	0.92891	1.03329	1.7375	0.0849505	0.0706668	0.0930876	1	-0.143698	-0.420666	-0.143698	1	-0.701736	-0.420666	-0.701736	1	2549.12	2	0.202134	0.319202	0.468543
ENSG00000153291	SLC25A27	56	0.928983	1.04754	2.56721	0.105176	0.0989914	0.174792	1	0.070113	-0.742971	0.070113	1	-0.519111	-0.742971	-0.519111	1	3783.48	2	0.251235	0.316498	0.400238
ENSG00000121413	ZSCAN18	237	0.929312	1.06183	1.21519	0.0911993	0.0791111	0.0717661	1	-0.0581897	-0.640183	-0.0581897	1	-0.56914	-0.640183	-0.56914	1	2687.25	2	0.219532	0.217648	0.480868
ENSG00000188629	ZNF177	295	0.929381	1.19977	2.10674	0.0638541	0.0765658	0.11792	1	0.0350604	-0.680504	0.0350604	1	-0.622122	-0.680504	-0.622122	1	8075.55	2	0.134832	0.00477201	0.199585
ENSG00000148335	NTMT1	160	0.92992	1.8183	0.237966	0.284366	0.474083	0.0517804	1	-0.060183	-0.416349	-0.060183	1	-0.793436	-0.416349	-0.793436	1	1260.75	2	0.402831	0.0431518	0.0548803
ENSG00000144642	RBMS3	83	0.930064	1.0845	2.22899	0.158986	0.0877718	0.175248	1	-0.0547185	-0.760535	-0.0547185	1	-0.453835	-0.760535	-0.453835	1	4568.77	2	0.330603	0.169285	0.448042
ENSG00000073417	PDE8A	222	0.930079	1.06269	2.42063	0.0883098	0.0637901	0.135498	1	-0.0889949	-0.70639	-0.0889949	1	-0.520146	-0.70639	-0.520146	1	6449.01	2	0.214676	0.163394	0.493478
ENSG00000119965	C10orf88	45	0.930122	1.06929	1.06204	0.168139	0.153906	0.133041	1	-0.10249	-0.715057	-0.10249	1	-0.492671	-0.715057	-0.492671	1	1295.6	2	0.339911	0.327447	0.476224
ENSG00000123411	IKZF4	32	0.930437	1.54374	1.44503	0.141347	0.200061	0.148959	1	-0.260804	-0.557922	-0.260804	1	-0.532523	-0.557922	-0.532523	1	1987.22	2	0.313161	0.0054849	0.0436817
ENSG00000256073	C21orf119	38	0.930803	1.11429	3.33816	0.100566	0.107771	0.238572	1	-0.290766	-0.673759	-0.290766	1	-0.348287	-0.673759	-0.348287	1	4859.85	2	0.247971	0.148088	0.477736
ENSG00000175928	LRRN1	328	0.930984	1.48247	0.742231	0.126839	0.15959	0.0691522	1	-0.0453743	-0.544801	-0.0453743	1	-0.696561	-0.544801	-0.696561	1	4151.16	2	0.293365	0.00135027	0.0197217
ENSG00000116717	GADD45A	24	0.931118	1.48079	0.723696	0.310757	0.744285	0.333785	1	-0.0518237	-0.239633	-0.0518237	1	-0.930973	-0.239633	-0.930973	1	2433.53	2	0.41336	0.262644	0.23417
ENSG00000132130	LHX1	57	0.931302	0.405748	2.84112	0.158668	0.0648845	0.299368	1	-0.0122991	-0.517634	-0.0122991	1	-0.711972	-0.517634	-0.711972	1	3425.8	2	0.333381	6.97977e-13	2.74713e-05
ENSG00000179029	TMEM107	255	0.931395	0.842551	1.31085	0.0914641	0.0608262	0.0671638	1	-0.0259743	-0.623585	-0.0259743	1	-0.575968	-0.623585	-0.575968	1	2440.54	2	0.226955	0.00509973	0.027213
ENSG00000250305	KIAA1456	273	0.931552	1.16348	1.45658	0.105939	0.0836927	0.101411	1	0.0366546	-0.674023	0.0366546	1	-0.682659	-0.674023	-0.682659	1	3578.03	2	0.25938	0.0259045	0.178471
ENSG00000268357	VN1R81P	14	0.931988	1.11174	3.94025	0.165484	0.156687	0.334331	1	-0.207226	-0.444468	-0.207226	1	-0.5705	-0.444468	-0.5705	1	5619.33	2	0.344487	0.245306	0.402754
ENSG00000010256	UQCRC1	83	0.932189	0.832225	0.267296	0.989413	0.300848	0.0525092	1	-0.17125	-0.329101	-0.17125	1	-0.622516	-0.329101	-0.622516	1	809.255	2	0.472765	0.289312	0.340473
ENSG00000223508	RPL23AP53	113	0.932189	0.987816	2.88901	0.0714104	0.0651093	0.145487	1	-0.0601206	-0.638743	-0.0601206	1	-0.565917	-0.638743	-0.565917	1	5000.94	2	0.172201	0.425954	0.2303
ENSG00000078018	MAP2	68	0.932287	1.43118	1.98103	0.123831	0.193268	0.142996	1	-0.0106767	-0.760317	-0.0106767	1	-0.395123	-0.760317	-0.395123	1	3854.53	2	0.293189	0.0145694	0.340096
ENSG00000120265	PCMT1	198	0.932382	1.03669	0.267565	0.259133	0.27201	0.0469401	1	0.0715404	-0.407546	0.0715404	1	-0.748501	-0.407546	-0.748501	1	1370.7	2	0.397207	0.446424	0.49961
ENSG00000166788	SAAL1	287	0.932474	2.44044	0.377453	0.255355	0.554444	0.0729137	1	0.0159533	-0.29406	0.0159533	1	-0.890495	-0.29406	-0.890495	1	5595.37	2	0.395817	0.00493313	0.000950626
ENSG00000100479	POLE2	221	0.932506	1.88599	0.766309	0.130081	0.251535	0.0896305	1	-0.0160897	-0.460222	-0.0160897	1	-0.794146	-0.460222	-0.794146	1	5159.8	2	0.302192	0.000260485	0.000762363
ENSG00000134363	FST	235	0.932624	0.689899	1.19541	0.095075	0.0707946	0.0784481	1	-0.0544682	-0.616352	-0.0544682	1	-0.567578	-0.616352	-0.567578	1	2508.54	2	0.239623	8.97484e-06	0.00248962
ENSG00000198853	RUSC2	51	0.932811	0.95636	2.07439	0.13683	0.118606	0.251438	1	0.0182795	-0.722271	0.0182795	1	-0.598085	-0.722271	-0.598085	1	3834.09	2	0.312819	0.357269	0.295306
ENSG00000120688	WBP4	109	0.932853	1.31808	0.324254	0.481698	0.485999	0.0975853	1	-0.0333258	-0.529537	-0.0333258	1	-0.705851	-0.529537	-0.705851	1	2610.62	2	0.444701	0.257107	0.335618
ENSG00000007341	ST7L	254	0.932863	1.41596	0.959077	0.118851	0.127769	0.0799175	1	0.0874364	-0.674184	0.0874364	1	-0.681909	-0.674184	-0.681909	1	3375.39	2	0.286329	0.000643677	0.0355763
ENSG00000182118	FAM89A	150	0.932978	0.536836	2.53438	0.0722354	0.0427128	0.153781	1	0.134434	-0.644977	0.134434	1	-0.729756	-0.644977	-0.729756	1	2567.02	2	0.17751	8.47732e-21	3.49588e-08
ENSG00000189114	BLOC1S3	97	0.933147	1.18622	1.47272	0.127675	0.128454	0.133133	1	0.00840951	-0.661378	0.00840951	1	-0.611278	-0.661378	-0.611278	1	3717.08	2	0.300888	0.0752378	0.295136
ENSG00000148634	HERC4	249	0.933399	1.82649	0.369625	0.151636	0.249753	0.0447478	1	-0.0339804	-0.4871	-0.0339804	1	-0.769186	-0.4871	-0.769186	1	1388.36	2	0.330444	0.000537862	0.00185658
ENSG00000104129	DNAJC17	168	0.933482	1.56246	0.678365	0.168477	0.242079	0.0905277	1	0.0254317	-0.492802	0.0254317	1	-0.789583	-0.492802	-0.789583	1	3391.25	2	0.346743	0.0106876	0.0300053
ENSG00000065054	SLC9A3R2	27	0.933536	1.16125	2.08568	0.145766	0.134103	0.257876	1	0.0815183	-0.723869	0.0815183	1	-0.642439	-0.723869	-0.642439	1	2655.56	2	0.326258	0.120458	0.341762
ENSG00000185055	EFCAB10	36	0.933598	1.21765	1.74958	0.189299	0.227587	0.221357	1	0.156745	-0.585935	0.156745	1	-0.704646	-0.585935	-0.704646	1	5344.58	2	0.363992	0.172925	0.33901
ENSG00000068654	POLR1A	298	0.934018	1.93072	0.881487	0.0868068	0.150803	0.0615449	1	-0.0248001	-0.547353	-0.0248001	1	-0.735521	-0.547353	-0.735521	1	3052.99	2	0.223899	1.11332e-09	2.72916e-07
ENSG00000111786	SRSF9	265	0.934569	0.450067	0.355562	0.244735	0.108518	0.0360178	1	-0.0337935	-0.557753	-0.0337935	1	-0.469876	-0.557753	-0.469876	1	889.358	2	0.394703	3.80765e-07	0.00423302
ENSG00000125144	MT1G	18	0.934678	1.2936	3.08854	0.13784	0.438329	0.327839	1	-0.0623304	-0.775333	-0.0623304	1	-0.269797	-0.775333	-0.269797	1	5555.65	2	0.321198	0.256576	0.432945
ENSG00000085644	ZNF213	265	0.934923	1.22018	2.24412	0.074515	0.0768613	0.116011	1	-0.0172718	-0.63558	-0.0172718	1	-0.61286	-0.63558	-0.61286	1	8402.45	2	0.191638	0.00225686	0.107186
ENSG00000172201	ID4	126	0.93497	1.05844	2.52756	0.0752018	0.0780987	0.133653	1	0.0396106	-0.689934	0.0396106	1	-0.603893	-0.689934	-0.603893	1	4237.52	2	0.194433	0.227876	0.442848
ENSG00000139323	POC1B	264	0.93531	2.47004	0.266515	0.155063	0.374262	0.0364032	1	-0.05301	-0.385259	-0.05301	1	-0.845337	-0.385259	-0.845337	1	1061.07	2	0.338444	5.48916e-05	1.09781e-06
ENSG00000106236	NPTX2	93	0.935387	1.20097	1.89628	0.0631442	0.110184	0.105246	1	0.0672596	-0.688881	0.0672596	1	-0.6006	-0.688881	-0.6006	1	2324.57	2	0.154462	0.0357374	0.369897
ENSG00000082213	C5orf22	345	0.9354	1.37945	0.5493	0.175488	0.183618	0.0584281	1	-0.0277127	-0.500101	-0.0277127	1	-0.720916	-0.500101	-0.720916	1	3325	2	0.356506	0.0197651	0.0768955
ENSG00000196431	CRYBA4	15	0.93541	1.84461	3.28437	0.137248	0.429641	0.264967	1	-0.181353	-0.683268	-0.181353	1	-0.260972	-0.683268	-0.260972	1	4265.01	2	0.323179	0.0364429	0.37212
ENSG00000131591	C1orf159	315	0.935455	1.1171	1.66534	0.0967101	0.0872474	0.104655	1	0.00573381	-0.622683	0.00573381	1	-0.634439	-0.622683	-0.634439	1	7818.04	2	0.252502	0.0902677	0.331984
ENSG00000174373	RALGAPA1	108	0.935532	1.02312	0.884578	0.152273	0.104504	0.0793891	1	-0.133153	-0.748001	-0.133153	1	-0.425953	-0.748001	-0.425953	1	1041.67	2	0.336445	0.412662	0.412024
ENSG00000137992	DBT	124	0.935706	1.50961	0.607931	0.192373	0.225503	0.0791896	1	-0.0898901	-0.50416	-0.0898901	1	-0.703287	-0.50416	-0.703287	1	2157.75	2	0.369397	0.0128085	0.0446506
ENSG00000183486	MX2	81	0.93591	1.06716	0.98712	0.12656	0.135296	0.0738941	1	-0.409622	-0.749256	-0.409622	1	-0.0903786	-0.749256	-0.0903786	1	1063.5	2	0.307	0.310499	0.408068
ENSG00000085733	CTTN	301	0.936007	0.571924	0.567975	0.427244	0.15787	0.0882544	1	-0.0254063	-0.658983	-0.0254063	1	-0.469564	-0.658983	-0.469564	1	4949.19	2	0.440519	0.00354255	0.0838105
ENSG00000075388	FGF4	55	0.936035	3.45759	1.79009	0.088973	1.65867	0.537119	1	-0.26777	0.150501	-0.26777	1	-0.987808	0.150501	-0.987808	1	5136.15	2	0.237702	0.0722327	0.00647806
ENSG00000135951	TSGA10	171	0.936167	1.33692	1.6368	0.0902534	0.0998209	0.104213	1	-0.0385746	-0.636934	-0.0385746	1	-0.603762	-0.636934	-0.603762	1	4601.71	2	0.24019	0.000458003	0.0442618
ENSG00000156162	DPY19L4	145	0.93623	1.03258	1.22777	0.110075	0.106744	0.101292	1	-0.04226	-0.685396	-0.04226	1	-0.545987	-0.685396	-0.545987	1	2851.14	2	0.281643	0.380331	0.408613
ENSG00000112306	RPS12	321	0.936334	1.02334	0.368708	0.162764	0.164855	0.0384271	1	0.0770079	-0.433799	0.0770079	1	-0.730314	-0.433799	-0.730314	1	1516.02	2	0.347972	0.443762	0.478561
ENSG00000170043	TRAPPC1	23	0.936377	4.74199	0.111049	0.582217	4.98553	0.102362	1	0.113239	-0.313705	0.113239	1	-0.958958	-0.313705	-0.958958	1	608.871	2	0.457036	0.230826	0.0707288
ENSG00000176155	CCDC57	285	0.936408	0.963987	1.59903	0.0846391	0.0612755	0.0791746	1	-0.127458	-0.661826	-0.127458	1	-0.498563	-0.661826	-0.498563	1	3540.21	2	0.22654	0.278594	0.188982
ENSG00000167548	KMT2D	140	0.936423	1.32886	0.794012	0.094661	0.105143	0.0536539	1	0.025074	-0.567267	0.025074	1	-0.723176	-0.567267	-0.723176	1	920.114	2	0.251477	0.00107596	0.0240005
ENSG00000134014	ELP3	197	0.936507	1.5011	0.461413	0.223077	0.248701	0.0638362	1	-0.0108474	-0.563568	-0.0108474	1	-0.703708	-0.563568	-0.703708	1	2084.85	2	0.388118	0.0226488	0.0819269
ENSG00000173480	ZNF417	317	0.936783	0.932476	1.5012	0.10177	0.0730689	0.103096	1	0.0464377	-0.759625	0.0464377	1	-0.530941	-0.759625	-0.530941	1	5256.54	2	0.267467	0.178067	0.187731
ENSG00000120458	MSANTD2	305	0.937102	1.43283	1.91742	0.0836491	0.0919388	0.124723	1	-0.00833279	-0.74251	-0.00833279	1	-0.560582	-0.74251	-0.560582	1	8095.36	2	0.226341	1.91004e-06	0.0122593
ENSG00000159712	ANKRD18CP	285	0.93721	2.05356	1.36709	0.09224	0.141601	0.0976825	1	0.0238958	-0.720741	0.0238958	1	-0.618167	-0.720741	-0.618167	1	6096.45	2	0.248304	6.088e-13	4.3737e-06
ENSG00000070087	PFN2	119	0.937224	1.14367	0.190951	0.286249	0.275083	0.0392908	1	-0.0517755	-0.695989	-0.0517755	1	-0.521263	-0.695989	-0.521263	1	396.962	2	0.413399	0.301234	0.447531
ENSG00000112039	FANCE	56	0.937258	1.10153	1.86097	0.118413	0.109435	0.138751	1	-0.268754	-0.420968	-0.268754	1	-0.620472	-0.420968	-0.620472	1	2784.22	2	0.29921	0.178867	0.340487
ENSG00000106299	WASL	311	0.937446	1.67037	0.363443	0.273164	0.386284	0.0693649	1	-0.0151993	-0.422884	-0.0151993	1	-0.794447	-0.422884	-0.794447	1	4625.92	2	0.409511	0.0418316	0.0659381
ENSG00000003436	TFPI	117	0.937603	0.0366203	0.984762	0.244221	0.125988	0.161987	1	0.0837163	-0.920132	0.0837163	1	-0.191338	-0.920132	-0.191338	1	2609.2	2	0.399401	3.55017e-12	0.0455224
ENSG00000164414	SLC35A1	291	0.937607	1.36892	1.26274	0.10546	0.114108	0.089099	1	-0.0127582	-0.589763	-0.0127582	1	-0.673985	-0.589763	-0.673985	1	5706.24	2	0.27728	0.000683459	0.0245633
ENSG00000153214	TMEM87B	239	0.93782	1.07273	1.75873	0.083326	0.063743	0.0803254	1	-0.123338	-0.564107	-0.123338	1	-0.596089	-0.564107	-0.596089	1	3673.99	2	0.228138	0.127528	0.385354
ENSG00000146223	RPL7L1	273	0.937903	0.984347	0.244544	0.206793	0.194664	0.0359118	1	0.0361122	-0.613586	0.0361122	1	-0.630524	-0.613586	-0.630524	1	833.325	2	0.382095	0.467985	0.411577
ENSG00000156482	RPL30	332	0.938112	0.883689	0.354992	0.194695	0.137214	0.0366084	1	-0.0487996	-0.595204	-0.0487996	1	-0.563732	-0.595204	-0.563732	1	1130.48	2	0.375391	0.198621	0.246877
ENSG00000143079	CTTNBP2NL	305	0.938214	1.28928	0.708597	0.142302	0.16855	0.0739699	1	-0.0164403	-0.532164	-0.0164403	1	-0.704221	-0.532164	-0.704221	1	4313.61	2	0.33223	0.04357	0.148775
ENSG00000080298	RFX3	241	0.938449	1.89193	0.908906	0.121023	0.187336	0.0851647	1	-0.0152667	-0.606697	-0.0152667	1	-0.702321	-0.606697	-0.702321	1	4217.08	2	0.305757	1.67235e-06	0.00011264
ENSG00000172115	CYCS	76	0.93848	1.20382	0.366749	0.62087	0.429441	0.0877891	1	0.039233	-0.416603	0.039233	1	-0.747526	-0.416603	-0.747526	1	1981.53	2	0.46067	0.318239	0.376282
ENSG00000100938	GMPR2	105	0.93856	0.987579	0.699134	0.474014	0.312148	0.14909	1	-0.0773638	-0.499003	-0.0773638	1	-0.626472	-0.499003	-0.626472	1	6849.48	2	0.448563	0.484168	0.461219
ENSG00000115226	FNDC4	112	0.938675	1.03776	2.80611	0.0598348	0.0554798	0.1149	1	-0.229402	-0.597185	-0.229402	1	-0.444099	-0.597185	-0.444099	1	4130.06	2	0.153837	0.248794	0.369595
ENSG00000196263	ZNF471	65	0.938761	1.95403	0.231388	0.429708	0.767928	0.0821614	1	-0.0439365	-0.445863	-0.0439365	1	-0.814764	-0.445863	-0.814764	1	1036.59	2	0.443569	0.109394	0.0938305
ENSG00000113387	SUB1	253	0.939359	0.74557	0.287611	0.219115	0.163112	0.0436659	1	0.0631328	-0.737064	0.0631328	1	-0.508635	-0.737064	-0.508635	1	885.361	2	0.391098	0.0600301	0.188163
ENSG00000125741	OPA3	312	0.939382	1.78545	0.691141	0.117349	0.16354	0.0539976	1	-0.0399709	-0.460936	-0.0399709	1	-0.773858	-0.460936	-0.773858	1	2695.18	2	0.302917	1.22142e-06	1.15556e-05
ENSG00000138449	SLC40A1	87	0.939478	0.809194	3.23386	0.0651284	0.099454	0.379067	1	0.241051	-0.489762	0.241051	1	-0.941398	-0.489762	-0.941398	1	3320.39	2	0.177707	0.02922	0.0543482
ENSG00000175768	TOMM5	246	0.939498	0.890708	0.380452	0.188431	0.137876	0.0372444	1	-0.0152913	-0.474686	-0.0152913	1	-0.652652	-0.474686	-0.652652	1	1013.64	2	0.374211	0.214367	0.253605
ENSG00000035115	SH3YL1	154	0.939552	1.52901	1.25236	0.102868	0.11164	0.0802426	1	0.100282	-0.683424	0.100282	1	-0.648786	-0.683424	-0.648786	1	2627.44	2	0.278831	2.46396e-06	0.00786731
ENSG00000149100	EIF3M	225	0.939697	0.822939	0.29193	0.244285	0.160534	0.0412384	1	0.0686064	-0.761262	0.0686064	1	-0.498378	-0.761262	-0.498378	1	697.7	2	0.402624	0.135621	0.256256
ENSG00000111906	HDDC2	220	0.940034	1.09774	0.253463	0.32135	0.262883	0.050694	1	0.0395349	-0.681789	0.0395349	1	-0.601775	-0.681789	-0.601775	1	1198.55	2	0.426071	0.355205	0.464068
ENSG00000198865	CCDC152	282	0.940091	1.52536	0.778366	0.155758	0.203239	0.0849003	1	0.0346953	-0.470356	0.0346953	1	-0.782144	-0.470356	-0.782144	1	5956.44	2	0.350403	0.00512402	0.021611
ENSG00000189164	ZNF527	54	0.940167	0.882716	1.12778	0.137771	0.0988921	0.0920624	1	-0.0360144	-0.642937	-0.0360144	1	-0.553719	-0.642937	-0.553719	1	990.434	2	0.332954	0.120564	0.174702
ENSG00000105792	C7orf63	65	0.940192	1.05381	0.611731	0.319617	0.255875	0.103354	1	-0.24726	-0.642542	-0.24726	1	-0.403173	-0.642542	-0.403173	1	1728.91	2	0.426087	0.417063	0.491642
ENSG00000125434	SLC25A35	94	0.940229	0.950636	2.04854	0.149967	0.11241	0.17773	1	-0.121874	-0.48362	-0.121874	1	-0.640387	-0.48362	-0.640387	1	7294.35	2	0.345576	0.3308	0.298776
ENSG00000143207	RFWD2	302	0.940337	1.24882	0.826321	0.150334	0.111163	0.0726885	1	-0.0541279	-0.748729	-0.0541279	1	-0.506672	-0.748729	-0.506672	1	2626.5	2	0.345875	0.0129679	0.169892
ENSG00000164938	TP53INP1	160	0.940442	0.842381	1.62823	0.118912	0.0760616	0.0996663	1	-0.139982	-0.540907	-0.139982	1	-0.575017	-0.540907	-0.575017	1	3567.75	2	0.308588	0.0199384	0.0533331
ENSG00000124641	MED20	359	0.9406	1.99885	0.509304	0.13793	0.313401	0.0746206	1	-0.0311543	-0.540279	-0.0311543	1	-0.748271	-0.540279	-0.748271	1	5183.88	2	0.33349	0.000782	0.00258921
ENSG00000186815	TPCN1	131	0.940627	1.23691	1.43059	0.100993	0.100276	0.090604	1	-0.00356666	-0.609579	-0.00356666	1	-0.63298	-0.609579	-0.63298	1	2806.13	2	0.278821	0.0098287	0.124089
ENSG00000198496	NBR2	223	0.940748	1.13083	2.39174	0.0803016	0.0668898	0.139145	1	-0.0651431	-0.779419	-0.0651431	1	-0.446255	-0.779419	-0.446255	1	6530.44	2	0.230692	0.0258741	0.351462
ENSG00000125257	ABCC4	244	0.940768	1.29781	1.76541	0.0791556	0.0686377	0.0773608	1	-0.106443	-0.63732	-0.106443	1	-0.552368	-0.63732	-0.552368	1	3648.88	2	0.227506	1.05399e-05	0.0120785
ENSG00000182199	SHMT2	77	0.940807	1.77166	0.19638	0.435314	0.562599	0.0481222	1	-0.184785	-0.092273	-0.184785	1	-0.863942	-0.092273	-0.863942	1	656.359	2	0.446104	0.0871672	0.0679682
ENSG00000171160	MORN4	126	0.940885	1.17176	1.36789	0.141014	0.129709	0.130058	1	0.0361056	-0.660715	0.0361056	1	-0.640024	-0.660715	-0.640024	1	4350.47	2	0.337896	0.0939426	0.28801
ENSG00000164134	NAA15	221	0.940946	2.0132	0.209067	0.297353	0.504012	0.0446366	1	-0.114416	-0.408637	-0.114416	1	-0.778417	-0.408637	-0.778417	1	1381.89	2	0.421381	0.0228173	0.021272
ENSG00000150787	PTS	90	0.94101	0.828785	0.33965	0.273029	0.212784	0.0686696	1	0.067443	-0.685492	0.067443	1	-0.62942	-0.685492	-0.62942	1	627.871	2	0.414724	0.211611	0.284033
ENSG00000197958	RPL12	255	0.941068	1.80512	0.282294	0.197511	0.343386	0.0437697	1	0.00168405	-0.403198	0.00168405	1	-0.812691	-0.403198	-0.812691	1	1610.92	2	0.382832	0.00991099	0.0172774
ENSG00000182704	TSKU	295	0.941216	1.09442	0.520451	0.273201	0.158455	0.0554766	1	-0.0300769	-0.473556	-0.0300769	1	-0.714612	-0.473556	-0.714612	1	2378.93	2	0.414893	0.275851	0.369281
ENSG00000135336	ORC3	303	0.941328	1.16045	0.295578	0.276284	0.228698	0.0470084	1	-0.0383967	-0.611649	-0.0383967	1	-0.621513	-0.611649	-0.621513	1	1554.53	2	0.415985	0.241741	0.372403
ENSG00000169727	GPS1	93	0.941748	1.91318	0.132072	0.434361	0.756573	0.0437483	1	0.00292866	-0.303455	0.00292866	1	-0.867373	-0.303455	-0.867373	1	601.945	2	0.446808	0.115298	0.101375
ENSG00000082438	COBLL1	116	0.941804	0.994598	2.15885	0.106825	0.0716593	0.143717	1	-0.165431	-0.62039	-0.165431	1	-0.558759	-0.62039	-0.558759	1	3733.19	2	0.293491	0.470021	0.329649
ENSG00000228782	MRPL45P2	130	0.941809	1.18512	1.60381	0.0963464	0.0978429	0.111062	1	0.0112631	-0.688495	0.0112631	1	-0.591585	-0.688495	-0.591585	1	3276.05	2	0.273467	0.0303835	0.242254
ENSG00000114742	WDR48	310	0.942086	1.8069	0.488021	0.161416	0.322978	0.0770589	1	0.0208531	-0.517981	0.0208531	1	-0.774933	-0.517981	-0.774933	1	5022.78	2	0.360001	0.00650062	0.0190178
ENSG00000243811	APOBEC3D	374	0.942201	0.746259	1.65561	0.113649	0.0547322	0.0944333	1	-0.0104742	-0.736996	-0.0104742	1	-0.477419	-0.736996	-0.477419	1	5491.63	2	0.305678	2.46364e-06	0.00630903
ENSG00000186409	CCDC30	58	0.942244	0.879793	1.13136	0.166274	0.124281	0.10153	1	-0.0914568	-0.686939	-0.0914568	1	-0.45106	-0.686939	-0.45106	1	1366.86	2	0.364826	0.168835	0.23069
ENSG00000090020	SLC9A1	172	0.942258	1.29366	1.39055	0.0918149	0.0981238	0.0813906	1	-0.0312024	-0.554607	-0.0312024	1	-0.670614	-0.554607	-0.670614	1	3063.25	2	0.265133	0.0015896	0.0389555
ENSG00000138382	METTL5	206	0.942363	1.25363	0.214052	0.345815	0.308899	0.0397332	1	-0.0654845	-0.446858	-0.0654845	1	-0.715123	-0.446858	-0.715123	1	972.767	2	0.433898	0.206284	0.288879
ENSG00000104892	KLC3	266	0.942469	1.33826	1.67221	0.0928415	0.0835692	0.0825147	1	-0.0187893	-0.501137	-0.0187893	1	-0.72075	-0.501137	-0.72075	1	5125.55	2	0.268007	3.40414e-05	0.00258053
ENSG00000204843	DCTN1	71	0.942534	0.770925	0.343382	0.823065	0.287143	0.073827	1	-0.0873058	-0.359268	-0.0873058	1	-0.649936	-0.359268	-0.649936	1	1221.03	2	0.472271	0.21389	0.290105
ENSG00000028839	TBPL1	120	0.942543	1.29559	0.349235	0.241361	0.242101	0.0513935	1	-0.271931	-0.70501	-0.271931	1	-0.344227	-0.70501	-0.344227	1	712.057	2	0.406128	0.112285	0.30535
ENSG00000196233	LCOR	125	0.942721	1.29463	1.14902	0.150061	0.163335	0.123691	1	-0.0685238	-0.641158	-0.0685238	1	-0.60272	-0.641158	-0.60272	1	3966.08	2	0.351672	0.0368641	0.168294
ENSG00000079459	FDFT1	383	0.942886	0.918695	0.276868	0.247466	0.162838	0.0302954	1	0.0194913	-0.392129	0.0194913	1	-0.710817	-0.392129	-0.710817	1	1123.24	2	0.408798	0.308929	0.333064
ENSG00000012660	ELOVL5	303	0.943072	1.42438	0.232603	0.300697	0.336626	0.0440504	1	-0.0825895	-0.479912	-0.0825895	1	-0.708974	-0.479912	-0.708974	1	1699.19	2	0.424985	0.104201	0.176682
ENSG00000163006	CCDC138	265	0.943134	2.33476	0.494852	0.174023	0.407548	0.0792407	1	0.0888078	-0.493513	0.0888078	1	-0.841782	-0.493513	-0.841782	1	4976.4	2	0.372051	0.000599279	0.00040272
ENSG00000164591	MYOZ3	114	0.943152	1.35716	1.61579	0.107174	0.117918	0.159997	1	0.0618699	-0.811537	0.0618699	1	-0.501187	-0.811537	-0.501187	1	4861.62	2	0.298438	0.00152654	0.176745
ENSG00000122386	ZNF205	105	0.94325	1.08239	2.33102	0.0748654	0.0713503	0.106846	1	-0.123303	-0.506985	-0.123303	1	-0.59956	-0.506985	-0.59956	1	3682.42	2	0.22509	0.125463	0.372181
ENSG00000164344	KLKB1	266	0.943438	1.27094	2.34523	0.0756634	0.0716817	0.121246	1	-0.212816	-0.760551	-0.212816	1	-0.332744	-0.760551	-0.332744	1	7436.66	2	0.227701	9.71478e-05	0.0936073
ENSG00000186439	TRDN	345	0.94356	0.708834	2.46732	0.0824548	0.0454302	0.145587	1	0.104896	-0.826659	0.104896	1	-0.493289	-0.826659	-0.493289	1	7575.13	2	0.247063	2.42738e-10	0.00169541
ENSG00000165060	FXN	291	0.94376	1.49716	0.492524	0.185894	0.268131	0.0727819	1	-0.0970643	-0.511873	-0.0970643	1	-0.681855	-0.511873	-0.681855	1	4449.1	2	0.38123	0.032368	0.0950631
ENSG00000142494	SLC47A1	64	0.943801	1.03113	1.39788	0.109111	0.107664	0.121179	1	0.0625386	-0.715883	0.0625386	1	-0.633167	-0.715883	-0.633167	1	1275.93	2	0.304185	0.386744	0.430608
ENSG00000142794	NBPF3	293	0.943947	0.994205	1.60097	0.0947958	0.0618977	0.115897	1	-0.0482194	-0.855848	-0.0482194	1	-0.365398	-0.855848	-0.365398	1	3699.69	2	0.27739	0.462739	0.295467
ENSG00000214021	TTLL3	276	0.944217	0.951216	1.57322	0.0852677	0.0606151	0.0755823	1	-0.119051	-0.619905	-0.119051	1	-0.532173	-0.619905	-0.532173	1	3502.21	2	0.256765	0.210815	0.176469
ENSG00000134121	CHL1	124	0.944352	0.850417	2.32703	0.0864349	0.0825275	0.204935	1	0.00196608	-0.528908	0.00196608	1	-0.804565	-0.528908	-0.804565	1	2872.39	2	0.260459	0.0361924	0.0560922
ENSG00000104343	UBE2W	235	0.944431	1.31694	0.311607	0.246748	0.255505	0.0523371	1	-0.048801	-0.630054	-0.048801	1	-0.613986	-0.630054	-0.613986	1	1508.47	2	0.411009	0.108032	0.24602
ENSG00000131876	SNRPA1	241	0.944536	0.699048	0.253727	0.268129	0.166565	0.0390134	1	0.0174544	-0.714401	0.0174544	1	-0.489651	-0.714401	-0.489651	1	705.068	2	0.41815	0.0360269	0.165532
ENSG00000204991	SPIRE2	84	0.944639	1.10984	1.35921	0.124923	0.109122	0.126846	1	-0.0777794	-0.750806	-0.0777794	1	-0.477002	-0.750806	-0.477002	1	2075.93	2	0.329415	0.158567	0.422634
ENSG00000135632	SMYD5	182	0.944695	1.87173	0.552507	0.111645	0.231488	0.0613929	1	0.0646887	-0.623015	0.0646887	1	-0.715779	-0.623015	-0.715779	1	1830.65	2	0.310476	0.000112519	0.00575064
ENSG00000050405	LIMA1	220	0.94478	2.31262	0.681586	0.143242	0.306809	0.0787926	1	-0.017465	-0.389509	-0.017465	1	-0.832501	-0.389509	-0.832501	1	5020.11	2	0.350122	1.41214e-05	4.79662e-06
ENSG00000066084	DIP2B	278	0.944792	1.3755	1.20661	0.103124	0.0989686	0.0829509	1	0.0188543	-0.704386	0.0188543	1	-0.61106	-0.704386	-0.61106	1	3684.65	2	0.296419	9.11037e-05	0.0220206
ENSG00000197063	MAFG	31	0.944915	0.79938	1.47394	0.165149	0.15281	0.219912	1	-0.0624813	-0.5571	-0.0624813	1	-0.67421	-0.5571	-0.67421	1	2000.98	2	0.370602	0.0999416	0.156738
ENSG00000100297	MCM5	160	0.945111	1.62046	0.397477	0.225922	0.301031	0.059437	1	0.125427	-0.480821	0.125427	1	-0.810451	-0.480821	-0.810451	1	1789.75	2	0.404178	0.0204708	0.0504077
ENSG00000204947	ZNF425	186	0.945127	0.942007	1.76308	0.0842595	0.0659692	0.0886527	1	-0.0503769	-0.688531	-0.0503769	1	-0.489013	-0.688531	-0.489013	1	3342.99	2	0.257856	0.19025	0.181962
ENSG00000135709	KIAA0513	104	0.945195	1.05096	1.81486	0.0818873	0.0697152	0.0992992	1	-0.147535	-0.698718	-0.147535	1	-0.460821	-0.698718	-0.460821	1	1895.17	2	0.252425	0.233223	0.460826
ENSG00000109475	RPL34	131	0.945248	0.897231	0.33476	0.274364	0.224423	0.0539938	1	0.0792595	-0.684532	0.0792595	1	-0.558738	-0.684532	-0.558738	1	936.116	2	0.421071	0.323891	0.361711
ENSG00000126243	LRFN3	30	0.945267	1.02873	1.93734	0.158996	0.106779	0.213788	1	0.335214	-0.823251	0.335214	1	-0.723201	-0.823251	-0.723201	1	1303.37	2	0.366666	0.394966	0.464917
ENSG00000172456	FGGY	244	0.945467	1.33412	1.80914	0.0702896	0.0785759	0.0843137	1	-0.0628981	-0.561268	-0.0628981	1	-0.651301	-0.561268	-0.651301	1	4665.42	2	0.219305	1.51497e-05	0.00501995
ENSG00000113532	ST8SIA4	190	0.945604	0.623068	2.45	0.0963521	0.0530669	0.163345	1	-0.0893857	-0.489728	-0.0893857	1	-0.725637	-0.489728	-0.725637	1	4164.06	2	0.286527	1.24014e-11	6.74098e-06
ENSG00000165995	CACNB2	304	0.945615	1.14561	2.11848	0.0846237	0.057706	0.104716	1	-0.0317212	-0.779264	-0.0317212	1	-0.469816	-0.779264	-0.469816	1	5315.04	2	0.260463	0.0060705	0.22882
ENSG00000187634	SAMD11	71	0.94573	1.15486	2.24408	0.176505	0.239951	0.360768	1	-0.00189057	-0.38854	-0.00189057	1	-0.846378	-0.38854	-0.846378	1	14024.2	2	0.379712	0.260422	0.324578
ENSG00000170921	TANC2	26	0.946032	1.16235	1.23179	0.234144	0.188285	0.207898	1	0.0160827	-0.734723	0.0160827	1	-0.595313	-0.734723	-0.595313	1	1513.65	2	0.409875	0.198718	0.364117
ENSG00000175573	C11orf68	28	0.946406	1.16318	2.54938	0.0800203	0.0958743	0.19184	1	0.0125645	-0.724265	0.0125645	1	-0.556891	-0.724265	-0.556891	1	1938.92	2	0.254577	0.050581	0.327189
ENSG00000053770	AP5M1	111	0.946497	1.48191	0.422541	0.273836	0.350257	0.0769851	1	-0.0441321	-0.353987	-0.0441321	1	-0.790841	-0.353987	-0.790841	1	2196.6	2	0.42273	0.0858521	0.125618
ENSG00000137513	NARS2	323	0.946606	1.61048	0.434974	0.218968	0.382029	0.0898246	1	-0.02918	-0.529515	-0.02918	1	-0.731523	-0.529515	-0.731523	1	6797.18	2	0.403753	0.0555149	0.111109
ENSG00000184840	TMED9	228	0.946624	1.73631	0.191411	0.256316	0.409099	0.0369742	1	-0.0416761	-0.313696	-0.0416761	1	-0.850528	-0.313696	-0.850528	1	922.745	2	0.417613	0.0366138	0.0323001
ENSG00000084112	SSH1	64	0.946626	1.03843	1.49889	0.118826	0.106301	0.126301	1	-0.0507087	-0.614675	-0.0507087	1	-0.598548	-0.614675	-0.598548	1	2270.27	2	0.327446	0.359489	0.475327
ENSG00000205060	SLC35B4	308	0.946778	1.76001	0.511176	0.165383	0.330748	0.0807439	1	0.0305627	-0.438395	0.0305627	1	-0.815673	-0.438395	-0.815673	1	6011.46	2	0.373909	0.011123	0.0206322
ENSG00000149503	INCENP	181	0.946875	1.18458	2.37755	0.0664796	0.0674686	0.099493	1	-0.171318	-0.572763	-0.171318	1	-0.548824	-0.572763	-0.548824	1	4814.68	2	0.212645	0.00342598	0.0971106
ENSG00000138061	CYP1B1	292	0.947013	1.05591	2.69037	0.0663772	0.0555508	0.143214	1	0.0580743	-0.748999	0.0580743	1	-0.603884	-0.748999	-0.603884	1	7424.67	2	0.212686	0.157521	0.499707
ENSG00000114978	MOB1A	165	0.947208	1.58236	0.150808	0.216619	0.334696	0.0252547	1	-0.00096865	-0.371782	-0.00096865	1	-0.81709	-0.371782	-0.81709	1	331.049	2	0.403883	0.041883	0.063492
ENSG00000001629	ANKIB1	266	0.947253	1.32638	1.0382	0.0915243	0.104264	0.0653701	1	-0.0522336	-0.549416	-0.0522336	1	-0.675439	-0.549416	-0.675439	1	2925.02	2	0.282447	0.000971453	0.0235232
ENSG00000234420	ZNF37BP	268	0.947278	1.27044	0.737566	0.113039	0.10149	0.0547961	1	-0.106821	-0.715957	-0.106821	1	-0.498645	-0.715957	-0.498645	1	1478.37	2	0.320652	0.00408968	0.107749
ENSG00000111364	DDX55	228	0.9473	2.85263	0.422252	0.18057	0.511032	0.0685681	1	0.0103467	-0.362974	0.0103467	1	-0.882968	-0.362974	-0.882968	1	3711.79	2	0.385334	0.000178493	1.2443e-06
ENSG00000114120	SLC25A36	150	0.947338	1.19807	0.337597	0.313182	0.345254	0.0756371	1	0.0494737	-0.57752	0.0494737	1	-0.691865	-0.57752	-0.691865	1	2209.87	2	0.433347	0.28353	0.383706
ENSG00000106038	EVX1	67	0.947479	1.83833	1.60904	0.103428	0.398449	0.246734	1	-0.0425829	-0.339614	-0.0425829	1	-0.884146	-0.339614	-0.884146	1	5697.79	2	0.30667	0.0196573	0.0133413
ENSG00000126216	TUBGCP3	218	0.947695	1.32959	1.00695	0.140071	0.146785	0.0926474	1	-0.106778	-0.598342	-0.106778	1	-0.603655	-0.598342	-0.603655	1	4568.54	2	0.354602	0.0128802	0.0899571
ENSG00000181523	SGSH	320	0.947791	0.986425	1.70148	0.0627354	0.0635843	0.081528	1	-0.0599172	-0.60046	-0.0599172	1	-0.585442	-0.60046	-0.585442	1	5028.67	2	0.202958	0.41554	0.256381
ENSG00000178718	RPP25	85	0.94784	1.54958	0.806044	0.169126	0.192514	0.0653913	1	-0.21828	-0.476037	-0.21828	1	-0.523478	-0.476037	-0.523478	1	1721.81	2	0.379277	0.00272655	0.0542524
ENSG00000168175	MAPK1IP1L	310	0.948323	0.885785	0.282353	0.24339	0.159632	0.0322699	1	-0.0661099	-0.428274	-0.0661099	1	-0.663578	-0.428274	-0.663578	1	946.271	2	0.415998	0.237427	0.279881
ENSG00000179051	RCC2	312	0.948483	1.54377	0.407138	0.19374	0.247589	0.0509976	1	0.0246995	-0.38518	0.0246995	1	-0.80849	-0.38518	-0.80849	1	2698.01	2	0.395244	0.0144074	0.031844
ENSG00000161551	ZNF577	286	0.948522	1.30447	1.24404	0.107027	0.111425	0.0891954	1	0.0241914	-0.635641	0.0241914	1	-0.656255	-0.635641	-0.656255	1	5227.27	2	0.315449	0.00334006	0.0646034
ENSG00000114948	ADAM23	161	0.948633	1.36711	1.78754	0.0889047	0.0819456	0.0998959	1	0.0106193	-0.752575	0.0106193	1	-0.523044	-0.752575	-0.523044	1	3351.03	2	0.282119	7.12676e-06	0.0305018
ENSG00000187953	PMS2CL	59	0.948707	1.18749	1.14776	0.131256	0.124165	0.0911301	1	0.0445311	-0.584888	0.0445311	1	-0.690002	-0.584888	-0.690002	1	1204.02	2	0.348719	0.0683306	0.211633
ENSG00000173706	HEG1	278	0.948711	0.829462	2.20245	0.0727537	0.0452007	0.0905477	1	-0.163253	-0.618993	-0.163253	1	-0.524429	-0.618993	-0.524429	1	3865.95	2	0.240713	9.88175e-05	0.00302526
ENSG00000172380	GNG12	255	0.948986	1.85685	1.10275	0.0931863	0.153607	0.0788203	1	0.0119128	-0.499932	0.0119128	1	-0.771165	-0.499932	-0.771165	1	4925.36	2	0.292282	3.12746e-08	1.74399e-06
ENSG00000137693	YAP1	299	0.949	1.28357	1.26512	0.091751	0.0927625	0.0773529	1	-0.106949	-0.622589	-0.106949	1	-0.584613	-0.622589	-0.584613	1	4040.84	2	0.289366	0.00122024	0.0434105
ENSG00000254087	LYN	132	0.949065	1.65267	1.09024	0.124617	0.15563	0.0827881	1	-0.119854	-0.571649	-0.119854	1	-0.585853	-0.571649	-0.585853	1	3214.85	2	0.341706	2.53141e-05	0.00528773
ENSG00000106278	PTPRZ1	224	0.949721	1.93818	0.637545	0.22017	0.249758	0.0667805	1	0.110092	-0.688337	0.110092	1	-0.64968	-0.688337	-0.64968	1	2986.82	2	0.409787	0.000110278	0.0207819
ENSG00000122912	SLC25A16	132	0.949865	1.09618	1.36499	0.0927476	0.093227	0.0853235	1	-0.132116	-0.614335	-0.132116	1	-0.539859	-0.614335	-0.539859	1	2291.01	2	0.294874	0.15208	0.390782
ENSG00000034713	GABARAPL2	23	0.949869	1.35321	0.116149	0.441686	0.563188	0.0359014	1	-0.0286902	-0.286864	-0.0286902	1	-0.811728	-0.286864	-0.811728	1	99.1396	2	0.455384	0.268826	0.303356
ENSG00000058453	CROCC	210	0.950019	1.69775	0.81886	0.152588	0.18065	0.101981	1	0.0769534	-0.773389	0.0769534	1	-0.611707	-0.773389	-0.611707	1	3501.02	2	0.37179	7.50509e-05	0.0150731
ENSG00000127418	FGFRL1	247	0.950131	1.05142	2.46462	0.050391	0.0480265	0.0940041	1	-0.012759	-0.643778	-0.012759	1	-0.620537	-0.643778	-0.620537	1	4162.37	2	0.161665	0.142712	0.488268
ENSG00000128596	CCDC136	27	0.950429	1.27436	1.99726	0.128919	0.142802	0.185397	1	-0.0116703	-0.703842	-0.0116703	1	-0.494685	-0.703842	-0.494685	1	2654.74	2	0.351992	0.0333272	0.259103
ENSG00000111711	GOLT1B	381	0.950434	1.44762	0.520435	0.211724	0.241195	0.0744115	1	-0.0088746	-0.557844	-0.0088746	1	-0.709942	-0.557844	-0.709942	1	5396.37	2	0.407514	0.032128	0.0939842
ENSG00000081087	OSTM1	192	0.950569	1.39953	0.87397	0.127686	0.157004	0.0775105	1	-0.0138655	-0.484426	-0.0138655	1	-0.730155	-0.484426	-0.730155	1	3508.82	2	0.349548	0.00586817	0.0362149
ENSG00000166455	C16orf46	151	0.950679	0.867579	2.24988	0.108622	0.0698305	0.157957	1	-0.0808821	-0.727175	-0.0808821	1	-0.481251	-0.727175	-0.481251	1	5525.89	2	0.325224	0.0299335	0.0944901
ENSG00000150093	ITGB1	367	0.951041	1.43033	0.235964	0.195417	0.225541	0.0289879	1	0.00766876	-0.42463	0.00766876	1	-0.780894	-0.42463	-0.780894	1	949.235	2	0.401158	0.0285879	0.0650937
ENSG00000173673	HES3	52	0.95139	1.00295	2.76098	0.0752619	0	0.0883422	1		-0.624767				-0.624767		1	2410.9	2	0.260685	0	0.343178
ENSG00000251474	RPL32P3	184	0.951431	1.27254	1.19074	0.0921399	0.106708	0.0798002	1	-0.112472	-0.565848	-0.112472	1	-0.625314	-0.565848	-0.625314	1	2855.18	2	0.299375	0.00573462	0.0645594
ENSG00000180592	SKIDA1	25	0.951649	0.822803	1.40304	0.219586	0.32002	0.54881	1	0.379351	-0.557827	0.379351	1	-0.965145	-0.557827	-0.965145	1	1306.6	2	0.413876	0.292682	0.328092
ENSG00000166405	RIC3	183	0.951653	1.89308	1.09196	0.0948013	0.154753	0.0833873	1	0.027329	-0.619286	0.027329	1	-0.707321	-0.619286	-0.707321	1	3315.27	2	0.305343	1.69185e-08	1.30448e-05
ENSG00000113161	HMGCR	247	0.951882	1.23368	0.377447	0.266205	0.268648	0.0585192	1	-0.0193136	-0.388383	-0.0193136	1	-0.760354	-0.388383	-0.760354	1	2653.4	2	0.428355	0.192618	0.267063
ENSG00000139531	SUOX	131	0.951985	1.35616	0.762204	0.132639	0.165475	0.0734408	1	-0.133959	-0.442313	-0.133959	1	-0.714014	-0.442313	-0.714014	1	1878.03	2	0.358974	0.0166227	0.0507018
ENSG00000103044	HAS3	100	0.952034	1.44651	1.54448	0.0937411	0.226229	0.0944154	1	-0.0669019	-0.586668	-0.0669019	1	-0.549503	-0.586668	-0.549503	1	3043.23	2	0.305017	0.0256292	0.204569
ENSG00000162419	GMEB1	111	0.952072	1.59849	0.786664	0.164389	0.202417	0.0993753	1	0.0749914	-0.71308	0.0749914	1	-0.650335	-0.71308	-0.650335	1	2240.44	2	0.385594	0.00190954	0.042717
ENSG00000168813	ZNF507	238	0.952223	1.56529	1.18811	0.0917053	0.113649	0.0740184	1	-0.0478245	-0.577214	-0.0478245	1	-0.674686	-0.577214	-0.674686	1	3444.62	2	0.301436	6.3315e-07	0.000233043
ENSG00000008869	HEATR5B	143	0.952582	0.979812	1.04731	0.17978	0.120727	0.0948607	1	-0.162596	-0.544009	-0.162596	1	-0.581552	-0.544009	-0.581552	1	2967.68	2	0.396178	0.43372	0.388024
ENSG00000168386	FILIP1L	295	0.952664	0.973771	2.64054	0.0778843	0.0506958	0.119877	1	-0.143382	-0.768909	-0.143382	1	-0.372052	-0.768909	-0.372052	1	6776.46	2	0.271905	0.30264	0.226767
ENSG00000144713	RPL32	164	0.952773	0.940683	0.344797	0.242831	0.213251	0.053897	1	0.167217	-0.641959	0.167217	1	-0.671157	-0.641959	-0.671157	1	1143.58	2	0.423021	0.390624	0.396658
ENSG00000197721	CR1L	210	0.95281	1.16814	2.46766	0.0658123	0.0591857	0.107099	1	0.00947254	-0.636591	0.00947254	1	-0.629345	-0.636591	-0.629345	1	5584.18	2	0.237077	0.00247463	0.0903904
ENSG00000100413	POLR3H	265	0.953035	1.62856	0.632959	0.204835	0.219421	0.105308	1	-0.0208564	-0.816936	-0.0208564	1	-0.484228	-0.816936	-0.484228	1	3754.54	2	0.409414	0.00225672	0.0799495
ENSG00000114739	ACVR2B	323	0.953069	1.77276	0.586743	0.0989999	0.180054	0.05224	1	0.0388577	-0.500849	0.0388577	1	-0.792809	-0.500849	-0.792809	1	2456.61	2	0.317895	1.17556e-05	0.000110378
ENSG00000170312	CDK1	316	0.953105	3.95156	0.388374	0.134399	0.714725	0.064173	1	-0.014812	-0.175509	-0.014812	1	-0.952962	-0.175509	-0.952962	1	4843.42	2	0.363691	2.33301e-05	5.65936e-15
ENSG00000081913	PHLPP1	263	0.953211	1.82186	1.05859	0.0852375	0.116673	0.0640978	1	-0.0160071	-0.65812	-0.0160071	1	-0.640292	-0.65812	-0.640292	1	2703.18	2	0.291763	8.33964e-12	1.40338e-06
ENSG00000116017	ARID3A	317	0.953248	0.803736	0.676269	0.128532	0.111521	0.0730158	1	0.0141565	-0.730771	0.0141565	1	-0.515382	-0.730771	-0.515382	1	2786.76	2	0.358151	0.0397001	0.136373
ENSG00000106631	MYL7	85	0.953404	0.824233	2.37788	0.0982137	0.114999	0.30907	1	-0.00630792	-0.29826	-0.00630792	1	-0.915011	-0.29826	-0.915011	1	3927.48	2	0.318224	0.0651284	0.0952783
ENSG00000248124	RRN3P1	117	0.953475	1.25203	1.43465	0.0909057	0.0933572	0.0947464	1	0.062023	-0.720514	0.062023	1	-0.591576	-0.720514	-0.591576	1	2209.72	2	0.304892	0.0039988	0.128233
ENSG00000143748	NVL	317	0.953547	2.1137	0.383084	0.14089	0.283467	0.0548001	1	0.0268143	-0.685965	0.0268143	1	-0.679165	-0.685965	-0.679165	1	1950.58	2	0.370919	5.24977e-05	0.00125516
ENSG00000168264	IRF2BP2	254	0.953604	1.7412	0.957068	0.0832952	0.123611	0.0587071	1	-0.0688108	-0.537188	-0.0688108	1	-0.692171	-0.537188	-0.692171	1	2675.35	2	0.289011	3.49893e-09	2.83283e-06
ENSG00000115944	COX7A2L	303	0.954093	0.982553	0.258949	0.343289	0.231403	0.0397874	1	0.0030945	-0.40051	0.0030945	1	-0.717565	-0.40051	-0.717565	1	1515.07	2	0.446855	0.469974	0.45739
ENSG00000129317	PUS7L	112	0.954402	1.58716	0.844932	0.212219	0.273183	0.116629	1	-0.0141806	-0.439397	-0.0141806	1	-0.762034	-0.439397	-0.762034	1	5223.09	2	0.415137	0.0169105	0.043214
ENSG00000205531	NAP1L4	364	0.95459	0.829272	0.256515	0.257355	0.149325	0.0296531	1	-0.0319992	-0.53741	-0.0319992	1	-0.606329	-0.53741	-0.606329	1	855.568	2	0.43002	0.126829	0.215619
ENSG00000115232	ITGA4	73	0.954633	1.14124	2.15721	0.12084	0.179277	0.296827	1	-0.0585106	-0.306272	-0.0585106	1	-0.897803	-0.306272	-0.897803	1	4947.44	2	0.354238	0.216725	0.259416
ENSG00000152133	GPATCH11	150	0.954779	0.837137	1.43297	0.093704	0.0619566	0.0937719	1	-0.036275	-0.604994	-0.036275	1	-0.672246	-0.604994	-0.672246	1	1526.2	2	0.315052	0.00474136	0.0266066
ENSG00000111237	VPS29	132	0.954806	1.42381	0.119432	0.384678	0.465566	0.0326435	1	0.00151226	-0.503522	0.00151226	1	-0.768939	-0.503522	-0.768939	1	320.796	2	0.45333	0.18218	0.233917
ENSG00000160602	NEK8	141	0.954885	1.24473	1.33865	0.0855364	0.108584	0.0919522	1	0.0258335	-0.519999	0.0258335	1	-0.732248	-0.519999	-0.732248	1	3074.47	2	0.299371	0.0128906	0.0784921
ENSG00000146250	PRSS35	115	0.954911	0.951299	2.38625	0.0786567	0.0849384	0.182072	1	0.0404186	-0.452551	0.0404186	1	-0.826899	-0.452551	-0.826899	1	4807.64	2	0.283817	0.28377	0.248089
ENSG00000167604	NFKBID	27	0.955159	1.01307	1.50295	0.123814	0.140562	0.156222	1	-0.231379	-0.43166	-0.231379	1	-0.635401	-0.43166	-0.635401	1	1549.31	2	0.360199	0.463345	0.441694
ENSG00000154553	PDLIM3	115	0.955186	0.917788	2.06521	0.093479	0.0813047	0.159961	1	0.0211958	-0.580795	0.0211958	1	-0.72027	-0.580795	-0.72027	1	4081.29	2	0.316294	0.157059	0.173837
ENSG00000075142	SRI	175	0.955235	0.881255	0.302489	0.312975	0.191682	0.0418576	1	-0.0231627	-0.560124	-0.0231627	1	-0.585123	-0.560124	-0.585123	1	888.457	2	0.443217	0.268207	0.328114
ENSG00000154582	TCEB1	168	0.955246	0.799677	0.206895	0.374401	0.221383	0.0418615	1	-0.119326	-0.732414	-0.119326	1	-0.400112	-0.732414	-0.400112	1	526.571	2	0.452499	0.183426	0.300204
ENSG00000145919	BOD1	191	0.955546	2.20983	0.495244	0.265679	0.467535	0.0895876	1	0.0788759	-0.383671	0.0788759	1	-0.870686	-0.383671	-0.870686	1	5384.93	2	0.433648	0.00520841	0.00274699
ENSG00000032742	IFT88	229	0.95565	1.01658	1.11307	0.10376	0.0803735	0.0701941	1	-0.0453618	-0.628647	-0.0453618	1	-0.605261	-0.628647	-0.605261	1	2240.33	2	0.334739	0.41837	0.440857
ENSG00000180998	GPR137C	239	0.955995	1.03954	1.43583	0.106746	0.0787791	0.0905574	1	-0.0825299	-0.686426	-0.0825299	1	-0.529284	-0.686426	-0.529284	1	3588.03	2	0.34027	0.308113	0.497763
ENSG00000126773	PCNXL4	240	0.956002	1.26662	0.728977	0.139622	0.166735	0.0817499	1	-0.042724	-0.598368	-0.042724	1	-0.652766	-0.598368	-0.652766	1	3575.82	2	0.376473	0.0555687	0.1735
ENSG00000196812	ZSCAN16	116	0.956018	1.65818	1.32427	0.0908803	0.147787	0.0976522	1	-0.0933436	-0.482742	-0.0933436	1	-0.71741	-0.482742	-0.71741	1	3322.62	2	0.314677	9.97307e-06	0.000208429
ENSG00000182551	ADI1	255	0.956198	0.949922	0.402727	0.211817	0.183513	0.0504168	1	0.00572476	-0.451965	0.00572476	1	-0.698775	-0.451965	-0.698775	1	1878.59	2	0.41817	0.392583	0.390121
ENSG00000184575	XPOT	219	0.956213	1.95873	0.405006	0.191632	0.355836	0.0623345	1	-0.0349178	-0.400133	-0.0349178	1	-0.807231	-0.400133	-0.807231	1	2940.33	2	0.409739	0.00380388	0.0047032
ENSG00000134183	GNAT2	32	0.956425	0.992265	2.00765	0.180028	0.139965	0.217436	1	0.0232575	-0.73454	0.0232575	1	-0.515386	-0.73454	-0.515386	1	3070.52	2	0.405225	0.478154	0.42144
ENSG00000137494	ANKRD42	192	0.956435	1.13338	1.42071	0.101558	0.0887851	0.0961248	1	-0.0250204	-0.573934	-0.0250204	1	-0.695682	-0.573934	-0.695682	1	3302.33	2	0.334219	0.0673502	0.198472
ENSG00000089220	PEBP1	357	0.956493	0.621856	0.514697	0.133414	0.0883947	0.0421174	1	-0.0197936	-0.617983	-0.0197936	1	-0.515692	-0.617983	-0.515692	1	1437.08	2	0.372269	1.21535e-05	0.00910044
ENSG00000160321	ZNF208	165	0.956613	1.13676	2.13115	0.0929046	0.0886871	0.168618	1	-0.0118191	-0.800137	-0.0118191	1	-0.470713	-0.800137	-0.470713	1	6433.68	2	0.320561	0.0625117	0.356534
ENSG00000101452	DHX35	241	0.957153	2.16919	0.704777	0.102369	0.235589	0.0677855	1	-0.026253	-0.423022	-0.026253	1	-0.81938	-0.423022	-0.81938	1	3551.78	2	0.337961	6.61949e-07	1.65155e-07
ENSG00000181264	TMEM136	185	0.95717	1.24109	1.20194	0.0880958	0.09395	0.0731829	1	-0.107978	-0.501816	-0.107978	1	-0.681184	-0.501816	-0.681184	1	2449.85	2	0.313712	0.00554396	0.0422768
ENSG00000183495	EP400	262	0.957242	1.32735	0.699363	0.109255	0.139525	0.0614679	1	-0.0224691	-0.613356	-0.0224691	1	-0.64949	-0.613356	-0.64949	1	2313.46	2	0.347927	0.00986054	0.0829977
ENSG00000174891	RSRC1	364	0.95744	1.02579	0.267323	0.25229	0.181113	0.0384565	1	0.0407014	-0.655954	0.0407014	1	-0.627182	-0.655954	-0.627182	1	1116.1	2	0.433066	0.443418	0.491588
ENSG00000170832	USP32	40	0.957468	1.09418	1.48601	0.287997	0.238781	0.316406	1	0.192853	-0.850603	0.192853	1	-0.518887	-0.850603	-0.518887	1	5909.89	2	0.441697	0.347767	0.489357
ENSG00000104081	BMF	209	0.957493	0.99348	2.1434	0.0730332	0.058388	0.106625	1	0.0438204	-0.673811	0.0438204	1	-0.634513	-0.673811	-0.634513	1	4076.15	2	0.280595	0.455598	0.330598
ENSG00000181638	ZFP41	236	0.957611	1.10679	2.41708	0.0612198	0.0556205	0.0964454	1	-0.0993112	-0.676161	-0.0993112	1	-0.511291	-0.676161	-0.511291	1	4728.62	2	0.244684	0.0280427	0.268643
ENSG00000153922	CHD1	301	0.957698	1.67045	0.244695	0.310494	0.417704	0.0550593	1	-0.0119156	-0.567722	-0.0119156	1	-0.719808	-0.567722	-0.719808	1	2340.6	2	0.445861	0.0547685	0.102358
ENSG00000090520	DNAJB11	252	0.957915	1.42556	0.304998	0.236514	0.270959	0.0438653	1	0.0563378	-0.367979	0.0563378	1	-0.817454	-0.367979	-0.817454	1	1589.64	2	0.429458	0.0587751	0.0948081
ENSG00000254685	FPGT	237	0.957936	1.12069	2.04181	0.0655933	0.0673222	0.0959061	1	-0.0732334	-0.561101	-0.0732334	1	-0.639947	-0.561101	-0.639947	1	5170.72	2	0.260984	0.0371522	0.197141
ENSG00000092439	TRPM7	329	0.957937	2.01237	0.70292	0.10057	0.178034	0.0595621	1	-0.000670909	-0.566989	-0.000670909	1	-0.750537	-0.566989	-0.750537	1	2963.14	2	0.338023	1.44234e-08	1.66506e-07
ENSG00000197037	ZSCAN25	84	0.958086	1.09706	1.42746	0.127226	0.13398	0.121702	1	-0.121653	-0.486122	-0.121653	1	-0.638618	-0.486122	-0.638618	1	3547.85	2	0.371334	0.235446	0.371716
ENSG00000197816	CCDC180	172	0.958101	1.46912	1.25835	0.105453	0.107307	0.08634	1	0.0287885	-0.727672	0.0287885	1	-0.581345	-0.727672	-0.581345	1	2729.25	2	0.345815	1.07382e-05	0.0123537
ENSG00000181856	SLC2A4	65	0.958109	1.0954	1.20452	0.130918	0.131808	0.102648	1	0.0205473	-0.647524	0.0205473	1	-0.602175	-0.647524	-0.602175	1	1664.1	2	0.375029	0.235956	0.412878
ENSG00000158805	ZNF276	224	0.958372	1.03875	1.81926	0.088603	0.077128	0.106061	1	-0.0330809	-0.656024	-0.0330809	1	-0.581098	-0.656024	-0.581098	1	5180.48	2	0.31947	0.307925	0.494352
ENSG00000137814	HAUS2	219	0.958449	1.40371	0.460252	0.132632	0.183876	0.0472637	1	0.00871611	-0.511248	0.00871611	1	-0.730363	-0.511248	-0.730363	1	1411.31	2	0.377185	0.014594	0.0621317
ENSG00000132467	UTP3	35	0.958643	1.39752	1.16104	0.307947	0.267749	0.17738	1	0.0953504	-0.533026	0.0953504	1	-0.748355	-0.533026	-0.748355	1	3382.72	2	0.447003	0.0737096	0.152813
ENSG00000138386	NAB1	90	0.958739	1.05366	1.17489	0.156653	0.115514	0.106737	1	-0.00627361	-0.695326	-0.00627361	1	-0.526185	-0.695326	-0.526185	1	2437.93	2	0.396436	0.321701	0.475807
ENSG00000176170	SPHK1	61	0.958771	1.07603	2.43075	0.0878847	0.0880211	0.18478	1	0.0851005	-0.669585	0.0851005	1	-0.688572	-0.669585	-0.688572	1	3251.13	2	0.320371	0.195645	0.395918
ENSG00000135932	CAB39	199	0.958806	1.29127	1.51847	0.0865869	0.0942606	0.0919365	1	-0.0356369	-0.586657	-0.0356369	1	-0.651626	-0.586657	-0.651626	1	4275.9	2	0.317389	0.0011462	0.0306076
ENSG00000133612	AGAP3	212	0.95901	1.07034	1.90506	0.0859366	0.0725634	0.106299	1	-0.133763	-0.628672	-0.133763	1	-0.541077	-0.628672	-0.541077	1	5114.22	2	0.316936	0.166733	0.389581
ENSG00000115310	RTN4	360	0.959235	1.52901	0.279849	0.222869	0.266128	0.0410748	1	-0.0704008	-0.512703	-0.0704008	1	-0.710825	-0.512703	-0.710825	1	1664.48	2	0.427487	0.0237993	0.0579771
ENSG00000096070	BRPF3	234	0.95926	1.1834	1.50979	0.0803809	0.0729592	0.0910811	1	-0.0153189	-0.74046	-0.0153189	1	-0.546712	-0.74046	-0.546712	1	3092.67	2	0.306378	0.00631403	0.145604
ENSG00000147576	ADHFE1	104	0.959356	1.08783	2.70818	0.0830267	0.0675135	0.139392	1	-0.175474	-0.604413	-0.175474	1	-0.534474	-0.604413	-0.534474	1	4506.42	2	0.312766	0.0981159	0.303176
ENSG00000205758	CRYZL1	166	0.959546	0.98564	0.501505	0.190151	0.144896	0.0579566	1	-0.0101279	-0.603123	-0.0101279	1	-0.630188	-0.603123	-0.630188	1	1233.79	2	0.415896	0.460588	0.424434
ENSG00000078142	PIK3C3	145	0.959664	1.31327	0.592291	0.236513	0.229235	0.0923581	1	0.0514439	-0.671454	0.0514439	1	-0.650253	-0.671454	-0.650253	1	2652.27	2	0.432412	0.0869573	0.220339
ENSG00000156876	SASS6	224	0.95968	1.91303	0.650681	0.125012	0.208029	0.0654917	1	-0.043288	-0.549817	-0.043288	1	-0.723942	-0.549817	-0.723942	1	2683.26	2	0.373677	8.82313e-06	8.80624e-05
ENSG00000170100	ZNF778	146	0.959807	1.16178	2.24068	0.0734101	0.0773215	0.120581	1	-0.0357344	-0.656833	-0.0357344	1	-0.592155	-0.656833	-0.592155	1	4442.47	2	0.292439	0.0190875	0.174722
ENSG00000099904	ZDHHC8	180	0.959883	1.09182	1.66347	0.0663849	0.064492	0.0756381	1	-0.0436322	-0.550752	-0.0436322	1	-0.666989	-0.550752	-0.666989	1	2384.03	2	0.273208	0.0781457	0.259891
ENSG00000205838	TTC23L	18	0.959907	1.18057	2.46817	0.247811	0.267199	0.346132	1	0.0697441	-0.804286	0.0697441	1	-0.448701	-0.804286	-0.448701	1	4445.46	2	0.436815	0.254726	0.447843
ENSG00000243504	RPS23P1	46	0.960012	0.796189	5.24373	0.115132	0.100451	0.587901	1	0.086641	-0.564436	0.086641	1	-0.814843	-0.564436	-0.814843	1	9966.08	2	0.36502	0.0243418	0.0703277
ENSG00000164651	SP8	53	0.960046	1.13739	2.31261	0.120986	0.123788	0.203254	1	-0.0657035	-0.548915	-0.0657035	1	-0.680771	-0.548915	-0.680771	1	4460.14	2	0.371299	0.136177	0.26686
ENSG00000119718	EIF2B2	221	0.960118	1.5663	0.618168	0.271409	0.335763	0.10133	1	-0.0675488	-0.308495	-0.0675488	1	-0.80391	-0.308495	-0.80391	1	8082.23	2	0.441656	0.0465562	0.0639948
ENSG00000080823	MOK	119	0.960239	1.03518	1.10628	0.0907972	0.117357	0.103435	1	-0.17215	-0.392493	-0.17215	1	-0.766749	-0.392493	-0.766749	1	1645.23	2	0.331134	0.382454	0.49037
ENSG00000115484	CCT4	266	0.960292	1.04177	0.254247	0.24043	0.190947	0.0307144	1	-0.0873864	-0.42073	-0.0873864	1	-0.678233	-0.42073	-0.678233	1	787.235	2	0.434475	0.413504	0.469139
ENSG00000157150	TIMP4	10	0.960518	1.63441	2.25521	0.135447	0	0.154289	1		-0.708285				-0.708285		1	1153.25	2	0.389561	0	0.421191
ENSG00000082014	SMARCD3	77	0.960772	0.644542	2.16052	0.11673	0.0790465	0.212116	1	-0.0974916	-0.426146	-0.0974916	1	-0.793835	-0.426146	-0.793835	1	2000.66	2	0.368889	1.25353e-05	0.00197615
ENSG00000075292	ZNF638	382	0.96085	1.49815	0.192747	0.293667	0.35418	0.0420394	1	0.0199418	-0.616247	0.0199418	1	-0.69836	-0.616247	-0.69836	1	1527.78	2	0.447007	0.080199	0.15985
ENSG00000196705	ZNF431	163	0.961061	1.78374	0.583536	0.167983	0.268172	0.0770434	1	0.0647069	-0.527102	0.0647069	1	-0.79158	-0.527102	-0.79158	1	2631.81	2	0.408494	0.00198753	0.00594005
ENSG00000144935	TRPC1	261	0.961142	1.18749	1.89911	0.0900984	0.0821486	0.115003	1	0.00318146	-0.679693	0.00318146	1	-0.601806	-0.679693	-0.601806	1	7041.25	2	0.333312	0.0116422	0.135079
ENSG00000130244	FAM98C	37	0.961217	1.2048	1.25772	0.165688	0.168785	0.143166	1	-0.0705185	-0.491128	-0.0705185	1	-0.704209	-0.491128	-0.704209	1	1913.53	2	0.408167	0.11668	0.209862
ENSG00000196502	SULT1A1	211	0.961338	1.22447	1.73811	0.0682823	0.0659779	0.0847544	1	0.0210684	-0.717796	0.0210684	1	-0.571941	-0.717796	-0.571941	1	3072.23	2	0.285933	0.000400865	0.0646106
ENSG00000153443	UBALD1	10	0.961931	0.873367	0.908093	0.636855	0.534135	0.331332	1	0.478887	-0.825148	0.478887	1	-0.693866	-0.825148	-0.693866	1	2030.68	2	0.477002	0.409691	0.450626
ENSG00000160688	FLAD1	55	0.962076	0.639671	0.431944	0.425603	0.289809	0.110717	1	0.106213	-0.697887	0.106213	1	-0.508509	-0.697887	-0.508509	1	1583.4	2	0.46467	0.10966	0.271929
ENSG00000089775	ZBTB25	271	0.96223	1.59961	0.848915	0.0975549	0.136133	0.0612625	1	0.00244157	-0.545727	0.00244157	1	-0.720281	-0.545727	-0.720281	1	2978.15	2	0.349472	7.66672e-06	0.000560574
ENSG00000116747	TROVE2	287	0.962252	0.941281	0.197376	0.227947	0.183232	0.0270152	1	0.00340159	-0.59278	0.00340159	1	-0.613269	-0.59278	-0.613269	1	531.602	2	0.434296	0.374426	0.38634
ENSG00000052802	MSMO1	361	0.962362	1.59176	0.207608	0.246861	0.280515	0.0301202	1	0.0180117	-0.450224	0.0180117	1	-0.793686	-0.450224	-0.793686	1	973.721	2	0.439452	0.0177954	0.0333207
ENSG00000129055	ANAPC13	125	0.9624	1.47416	0.251239	0.317227	0.42907	0.0605064	1	-0.115711	-0.461561	-0.115711	1	-0.710459	-0.461561	-0.710459	1	1347.05	2	0.452923	0.135647	0.188402
ENSG00000137502	RAB30	110	0.962413	1.04818	1.87738	0.0982567	0.0790901	0.11692	1	0.0283716	-0.679031	0.0283716	1	-0.592154	-0.679031	-0.592154	1	3203.45	2	0.351411	0.271869	0.462383
ENSG00000089163	SIRT4	52	0.962688	0.90586	3.24595	0.100868	0.0853319	0.252779	1	0.00888507	-0.60494	0.00888507	1	-0.665651	-0.60494	-0.665651	1	5686.38	2	0.356524	0.137661	0.182864
ENSG00000241127	YAE1D1	242	0.963109	2.523	0.473293	0.189356	0.428434	0.0701441	1	-0.0551973	-0.34953	-0.0551973	1	-0.85275	-0.34953	-0.85275	1	4151.36	2	0.422849	0.000227898	7.99207e-06
ENSG00000196605	ZNF846	91	0.963302	1.26998	1.77628	0.132319	0.141947	0.168304	1	-0.0819935	-0.574993	-0.0819935	1	-0.667277	-0.574993	-0.667277	1	5086.73	2	0.391082	0.0302209	0.0993113
ENSG00000265817	FSBP	284	0.963527	1.53162	1.11559	0.111715	0.152143	0.0936373	1	-0.0514633	-0.527739	-0.0514633	1	-0.704364	-0.527739	-0.704364	1	7067.7	2	0.37215	0.000276091	0.00413616
ENSG00000148803	FUOM	31	0.963873	0.592348	1.24527	0.390709	0.276585	0.342827	1	-0.157367	-0.703164	-0.157367	1	-0.296804	-0.703164	-0.296804	1	8233.61	2	0.463494	0.0758348	0.240761
ENSG00000168671	UGT3A2	108	0.963914	2.25709	1.00107	0.177185	0.356533	0.12711	1	0.19523	-0.590807	0.19523	1	-0.801623	-0.590807	-0.801623	1	5523.49	2	0.419506	0.000313531	0.00331175
ENSG00000184661	CDCA2	281	0.96398	2.80439	0.546943	0.117573	0.390457	0.0699946	1	0.00871028	-0.410109	0.00871028	1	-0.863684	-0.410109	-0.863684	1	4485.11	2	0.379778	2.92214e-06	3.04726e-09
ENSG00000172890	NADSYN1	207	0.964116	1.22945	0.262318	0.248137	0.283361	0.0485967	1	-0.0178766	-0.564504	-0.0178766	1	-0.671021	-0.564504	-0.671021	1	1270.14	2	0.442579	0.209511	0.313576
ENSG00000166266	CUL5	299	0.964131	1.60656	0.284128	0.208749	0.286194	0.0404789	1	-0.0571589	-0.407507	-0.0571589	1	-0.772904	-0.407507	-0.772904	1	1597.64	2	0.431846	0.0174448	0.0324458
ENSG00000105656	ELL	209	0.96462	1.0834	1.97532	0.0678189	0.0728782	0.105304	1	-0.0393619	-0.662258	-0.0393619	1	-0.570132	-0.662258	-0.570132	1	4932.6	2	0.301226	0.126884	0.371881
ENSG00000123154	WDR83	132	0.964708	1.6818	1.00286	0.244623	0.311859	0.144682	1	-0.027696	-0.326551	-0.027696	1	-0.826608	-0.326551	-0.826608	1	9437.63	2	0.442755	0.0153004	0.0191688
ENSG00000155189	AGPAT5	333	0.964798	3.9409	0.430396	0.12396	0.586044	0.0598061	1	0.00452913	-0.301742	0.00452913	1	-0.924052	-0.301742	-0.924052	1	4317.98	2	0.388301	4.27153e-07	2.91216e-18
ENSG00000178498	DTX3	21	0.965002	2.43945	0.725934	0.233784	0.628244	0.173302	1	-0.130713	-0.534602	-0.130713	1	-0.721132	-0.534602	-0.721132	1	1390.6	2	0.441333	0.0171148	0.0086293
ENSG00000128791	TWSG1	291	0.965319	0.727587	0.814797	0.14539	0.101985	0.0696233	1	-0.0231068	-0.577702	-0.0231068	1	-0.568068	-0.577702	-0.568068	1	3473.53	2	0.405816	0.00399489	0.0519027
ENSG00000173511	VEGFB	73	0.965341	0.954315	2.31141	0.0775725	0.064733	0.114776	1	0.0100144	-0.509936	0.0100144	1	-0.730474	-0.509936	-0.730474	1	1911.39	2	0.328203	0.241345	0.236161
ENSG00000108852	MPP2	162	0.965907	1.79065	1.22688	0.0920262	0.170762	0.0966478	1	-0.070832	-0.4885	-0.070832	1	-0.718328	-0.4885	-0.718328	1	5113.38	2	0.355762	3.77496e-06	0.000114735
ENSG00000167220	HDHD2	273	0.966039	1.26379	0.472134	0.269413	0.286563	0.0875328	1	0.0295155	-0.59269	0.0295155	1	-0.685969	-0.59269	-0.685969	1	5189.73	2	0.449891	0.179058	0.285128
ENSG00000181894	ZNF329	154	0.966041	1.17825	1.46748	0.0899594	0.086961	0.091372	1	-0.0819586	-0.624347	-0.0819586	1	-0.600342	-0.624347	-0.600342	1	2703.6	2	0.353168	0.0210591	0.129726
ENSG00000112701	SENP6	363	0.966155	1.92221	0.364393	0.194315	0.344354	0.0588165	1	0.0520389	-0.50088	0.0520389	1	-0.808736	-0.50088	-0.808736	1	3571.87	2	0.430913	0.00387186	0.00557249
ENSG00000198668	CALM1	227	0.96627	0.975122	0.309346	0.243104	0.201921	0.0428174	1	0.0617527	-0.473327	0.0617527	1	-0.706885	-0.473327	-0.706885	1	1259.79	2	0.444887	0.451027	0.443272
ENSG00000102575	ACP5	60	0.966586	1.04561	2.86899	0.091798	0.112593	0.150646	1	-0.140517	-0.612135	-0.140517	1	-0.394194	-0.612135	-0.394194	1	5283.79	2	0.358606	0.343456	0.479502
ENSG00000180096	SEPT1	39	0.966638	0.786004	1.69455	0.1623	0.118722	0.222915	1	-0.0216592	-0.611792	-0.0216592	1	-0.694278	-0.611792	-0.694278	1	1706.68	2	0.419148	0.0399228	0.112398
ENSG00000092421	SEMA6A	380	0.966699	4.85319	0.428147	0.126177	0.742877	0.0664695	1	-0.00304639	-0.430792	-0.00304639	1	-0.881822	-0.430792	-0.881822	1	5283.71	2	0.395991	1.7496e-07	2.5615e-24
ENSG00000204130	RUFY2	241	0.96677	1.07444	0.951305	0.145139	0.114786	0.0682751	1	-0.128192	-0.367929	-0.128192	1	-0.693281	-0.367929	-0.693281	1	3648	2	0.40955	0.258628	0.349761
ENSG00000111530	CAND1	320	0.96686	1.59307	0.28377	0.243784	0.367768	0.0548333	1	0.0536124	-0.489161	0.0536124	1	-0.786904	-0.489161	-0.786904	1	2831.07	2	0.445977	0.0539103	0.0913473
ENSG00000170627	GTSF1	13	0.967011	1.33699	1.88217	0.137211	0.363037	0.210001	1	0.0811221	-0.609589	0.0811221	1	-0.693922	-0.609589	-0.693922	1	1341.18	2	0.407429	0.18757	0.321851
ENSG00000113448	PDE4D	208	0.967075	0.782546	2.69196	0.110134	0.046512	0.16754	1	0.00748177	-0.782169	0.00748177	1	-0.522019	-0.782169	-0.522019	1	5181.08	2	0.382639	2.65928e-06	0.00853993
ENSG00000103121	CMC2	279	0.967141	2.02265	0.182393	0.244894	0.555193	0.0439001	1	-0.0210536	-0.423194	-0.0210536	1	-0.82102	-0.423194	-0.82102	1	1620.63	2	0.44668	0.0332763	0.0271802
ENSG00000109065	NAT9	216	0.967224	1.82892	0.894267	0.130706	0.24728	0.0969926	1	-0.0655942	-0.308013	-0.0655942	1	-0.828748	-0.308013	-0.828748	1	7225.22	2	0.401119	0.000474372	0.000428944
ENSG00000196268	ZNF493	290	0.96727	1.21243	0.283102	0.139391	0.146367	0.02766	1	-0.0615792	-0.608015	-0.0615792	1	-0.611073	-0.608015	-0.611073	1	541.499	2	0.407262	0.0738874	0.206455
ENSG00000031003	FAM13B	229	0.967288	1.23342	1.33687	0.116892	0.114636	0.107366	1	-0.0784484	-0.657177	-0.0784484	1	-0.579443	-0.657177	-0.579443	1	5305.39	2	0.389925	0.02145	0.125669
ENSG00000151093	OXSM	10	0.967292	0.797282	2.81659	0.403669	0.32833	1.0226	1	0.02092	-0.629486	0.02092	1	-0.678859	-0.629486	-0.678859	1	12176.5	2	0.468845	0.27825	0.345231
ENSG00000197903	HIST1H2BK	120	0.967316	1.55491	0.838628	0.15007	0.205599	0.0856689	1	0.0713509	-0.592083	0.0713509	1	-0.701552	-0.592083	-0.701552	1	2668.97	2	0.413987	0.00399274	0.0405694
ENSG00000056972	TRAF3IP2	331	0.967446	2.12786	1.25947	0.0728787	0.159731	0.082093	1	-0.104235	-0.384316	-0.104235	1	-0.803062	-0.384316	-0.803062	1	7297.75	2	0.327699	4.96202e-12	4.52561e-14
ENSG00000135956	TMEM127	233	0.967477	1.31007	1.20881	0.0773399	0.0866638	0.0621151	1	-0.110992	-0.486716	-0.110992	1	-0.683523	-0.486716	-0.683523	1	2479.53	2	0.337251	0.000211173	0.00479885
ENSG00000166435	XRRA1	322	0.96748	1.16806	1.134	0.0965405	0.0775309	0.0693397	1	0.017966	-0.706702	0.017966	1	-0.59488	-0.706702	-0.59488	1	2844.32	2	0.368223	0.0154614	0.14544
ENSG00000160752	FDPS	197	0.967567	2.82823	0.15937	0.291042	0.94405	0.0504497	1	0.0523851	-0.448121	0.0523851	1	-0.871471	-0.448121	-0.871471	1	1471.22	2	0.455692	0.0271246	0.00495964
ENSG00000158615	PPP1R15B	101	0.967618	1.28534	0.856911	0.227243	0.230534	0.117076	1	-0.0756943	-0.455276	-0.0756943	1	-0.708571	-0.455276	-0.708571	1	4185.72	2	0.443489	0.109384	0.18418
ENSG00000170381	SEMA3E	389	0.96773	0.496978	3.06859	0.0792974	0.0333292	0.163231	1	0.137947	-0.874832	0.137947	1	-0.415174	-0.874832	-0.415174	1	8950.7	2	0.342133	4.41566e-41	1.25216e-06
ENSG00000115942	ORC2	202	0.967787	1.71555	0.320819	0.22883	0.392208	0.0617557	1	0.0166213	-0.491678	0.0166213	1	-0.775766	-0.491678	-0.775766	1	2287.08	2	0.444095	0.0347953	0.0600523
ENSG00000187630	DHRS4L2	127	0.967845	1.22841	0.725854	0.214717	0.213934	0.117347	1	-0.135739	-0.797088	-0.135739	1	-0.348166	-0.797088	-0.348166	1	3009.29	2	0.4406	0.14387	0.356844
ENSG00000108107	RPL28	308	0.968183	1.28879	0.323318	0.250225	0.224314	0.0411371	1	0.0514106	-0.448055	0.0514106	1	-0.76783	-0.448055	-0.76783	1	1609.01	2	0.449452	0.0994582	0.168684
ENSG00000008516	MMP25	253	0.968351	1.3653	1.90247	0.0647074	0.0678039	0.0844467	1	-0.115083	-0.66564	-0.115083	1	-0.549335	-0.66564	-0.549335	1	3834.75	2	0.312596	8.24062e-08	0.000583198
ENSG00000170445	HARS	156	0.968585	1.1209	0.31787	0.260059	0.274483	0.0532187	1	-0.159284	-0.464421	-0.159284	1	-0.6457	-0.464421	-0.6457	1	1219.13	2	0.452004	0.330117	0.397249
ENSG00000126457	PRMT1	32	0.968774	1.63701	0.180071	0.523653	0.765198	0.064449	1	0.0393718	-0.492925	0.0393718	1	-0.740989	-0.492925	-0.740989	1	481.913	2	0.476429	0.205973	0.272647
ENSG00000183520	UTP11L	36	0.968837	0.472216	0.264468	0.318233	0.21333	0.0496122	1	0.0506593	-0.621772	0.0506593	1	-0.481192	-0.621772	-0.481192	1	229.695	2	0.461292	0.009338	0.116251
ENSG00000213801	ZNF816-ZNF321P	278	0.968898	1.06715	1.78726	0.0799753	0.0619225	0.0888957	1	-0.023658	-0.674712	-0.023658	1	-0.574346	-0.674712	-0.574346	1	4473.37	2	0.348827	0.139556	0.353971
ENSG00000106400	ZNHIT1	142	0.968934	0.578562	0.250179	0.254502	0.15013	0.0320033	1	0.0871202	-0.522865	0.0871202	1	-0.599705	-0.522865	-0.599705	1	400.052	2	0.451511	0.00285843	0.0576755
ENSG00000221887	HMSD	25	0.968981	1.22133	2.58965	0.164635	0.173513	0.265432	1	0.0120198	-0.701105	0.0120198	1	-0.545344	-0.701105	-0.545344	1	4347.54	2	0.42614	0.107701	0.293438
ENSG00000133619	KRBA1	54	0.969093	1.32201	1.83496	0.116854	0.143581	0.1443	1	-0.169269	-0.528617	-0.169269	1	-0.57505	-0.528617	-0.57505	1	3726.82	2	0.396233	0.014645	0.083159
ENSG00000154447	SH3RF1	327	0.969169	0.852097	1.85248	0.0936476	0.0532092	0.0994006	1	-0.0254217	-0.748978	-0.0254217	1	-0.479378	-0.748978	-0.479378	1	5170.57	2	0.3711	0.00287981	0.0569439
ENSG00000188816	HMX2	21	0.96925	1.01122	2.63921	0.242001	0	0.24061	1		-0.713625				-0.713625		1	5868.36	2	0.450149	0	0.464391
ENSG00000011243	AKAP8L	30	0.969296	1.39636	0.942959	0.35248	0.331311	0.210544	1	-0.159956	-0.61823	-0.159956	1	-0.582893	-0.61823	-0.582893	1	2711.94	2	0.465614	0.120982	0.195552
ENSG00000148384	INPP5E	266	0.969481	1.02002	2.32445	0.0536825	0.0495403	0.0808248	1	-0.0509805	-0.544023	-0.0509805	1	-0.626677	-0.544023	-0.626677	1	4752.3	2	0.285087	0.343239	0.474378
ENSG00000128881	TTBK2	86	0.969519	1.15786	1.49133	0.110779	0.105599	0.118342	1	-0.153973	-0.660263	-0.153973	1	-0.513266	-0.660263	-0.513266	1	2399.4	2	0.391941	0.0693613	0.225192
ENSG00000120699	EXOSC8	308	0.969743	0.967126	0.254862	0.309971	0.185026	0.0313077	1	-0.00966347	-0.406932	-0.00966347	1	-0.705685	-0.406932	-0.705685	1	958.705	2	0.461152	0.429549	0.434391
ENSG00000185684	EP400NL	153	0.969791	1.23615	1.31292	0.104821	0.10422	0.0922117	1	-0.147475	-0.629525	-0.147475	1	-0.539909	-0.629525	-0.539909	1	3034.98	2	0.386797	0.0124439	0.0958694
ENSG00000108424	KPNB1	221	0.969837	1.15301	0.204474	0.323053	0.269506	0.038188	1	-0.032497	-0.641036	-0.032497	1	-0.592148	-0.641036	-0.592148	1	765.201	2	0.462848	0.285395	0.38533
ENSG00000158246	FAM46B	74	0.969932	1.86871	1.69048	0.115354	0.177236	0.107122	1	-0.268213	-0.489549	-0.268213	1	-0.489938	-0.489549	-0.489938	1	4324.72	2	0.397555	2.90276e-06	0.00252806
ENSG00000125944	HNRNPR	219	0.970154	1.43872	0.203951	0.209512	0.297324	0.0367008	1	0.0234387	-0.591655	0.0234387	1	-0.703941	-0.591655	-0.703941	1	731.526	2	0.443426	0.0707593	0.153199
ENSG00000181938	GINS3	79	0.970262	1.70465	0.464763	0.184177	0.256986	0.0593755	1	0.109745	-0.50262	0.109745	1	-0.820353	-0.50262	-0.820353	1	769.348	2	0.436078	0.00380569	0.00839731
ENSG00000173295	FAM86B3P	211	0.970387	1.14471	1.85052	0.0791452	0.0665941	0.111298	1	-0.0719109	-0.802334	-0.0719109	1	-0.425977	-0.802334	-0.425977	1	3469.13	2	0.354335	0.0154547	0.224375
ENSG00000049130	KITLG	89	0.970443	1.14176	2.07038	0.114648	0.145609	0.168993	1	-0.118653	-0.582815	-0.118653	1	-0.585977	-0.582815	-0.585977	1	6191.05	2	0.398586	0.166507	0.314342
ENSG00000197837	HIST4H4	69	0.970514	1.18459	1.7937	0.10768	0.123874	0.106007	1	-0.170817	-0.625846	-0.170817	1	-0.483654	-0.625846	-0.483654	1	2101.83	2	0.392537	0.0704732	0.23944
ENSG00000091592	NLRP1	105	0.970535	1.06142	1.83238	0.086255	0.0944221	0.111843	1	0.175545	-0.679164	0.175545	1	-0.682868	-0.679164	-0.682868	1	2832.81	2	0.366675	0.258411	0.429245
ENSG00000100364	KIAA0930	202	0.970672	1.31872	1.22002	0.0889824	0.0826668	0.0594076	1	-0.0951958	-0.563429	-0.0951958	1	-0.620292	-0.563429	-0.620292	1	2038.02	2	0.371028	7.79214e-05	0.00604092
ENSG00000102934	PLLP	18	0.970838	1.55424	2.60754	0.155627	0.170663	0.327715	1	0.361501	-0.849286	0.361501	1	-0.647477	-0.849286	-0.647477	1	3695.91	2	0.426936	0.00270506	0.169502
ENSG00000206560	ANKRD28	257	0.971037	1.59603	1.36692	0.0916025	0.105057	0.083809	1	-0.0781485	-0.64371	-0.0781485	1	-0.608534	-0.64371	-0.608534	1	4290.45	2	0.376061	1.9023e-08	4.35723e-05
ENSG00000133466	C1QTNF6	171	0.971129	1.19033	1.38877	0.0978762	0.0942568	0.102064	1	-0.13789	-0.574303	-0.13789	1	-0.633095	-0.574303	-0.633095	1	3311.83	2	0.384189	0.0225236	0.0876334
ENSG00000100731	PCNX	235	0.971215	1.62335	0.81446	0.13094	0.154602	0.0728747	1	-0.151758	-0.614425	-0.151758	1	-0.593612	-0.614425	-0.593612	1	2944.5	2	0.413097	3.75326e-05	0.00101925
ENSG00000254772	EEF1G	182	0.971384	0.915957	0.401737	0.597726	0.246818	0.0700986	1	0.0561782	-0.415652	0.0561782	1	-0.723629	-0.415652	-0.723629	1	2742.83	2	0.480935	0.366937	0.40037
ENSG00000127399	LRRC61	135	0.971464	1.05552	2.1743	0.09533	0.0999169	0.165544	1	0.0543304	-0.71063	0.0543304	1	-0.572541	-0.71063	-0.572541	1	7847.85	2	0.382574	0.289696	0.463476
ENSG00000111325	OGFOD2	106	0.971559	1.52041	0.921006	0.0866394	0.126699	0.0632997	1	-0.0972626	-0.49531	-0.0972626	1	-0.706969	-0.49531	-0.706969	1	1176.23	2	0.371688	4.01876e-05	0.000578116
ENSG00000166394	CYB5R2	320	0.971685	1.52549	1.03085	0.118164	0.14733	0.0775074	1	-0.12132	-0.35878	-0.12132	1	-0.761469	-0.35878	-0.761469	1	6461.82	2	0.405387	0.000208613	0.000813151
ENSG00000089157	RPLP0	193	0.971695	0.913321	0.422579	0.296843	0.235836	0.0666358	1	0.00960329	-0.468674	0.00960329	1	-0.670579	-0.468674	-0.670579	1	2634.76	2	0.462067	0.356813	0.388048
ENSG00000103353	UBFD1	176	0.972036	1.74283	0.622803	0.139	0.235423	0.0681899	1	-0.0264682	-0.382894	-0.0264682	1	-0.808121	-0.382894	-0.808121	1	2750.16	2	0.420397	0.000945603	0.0016734
ENSG00000115998	C2orf42	276	0.972065	1.17153	2.12932	0.0873249	0.0799506	0.119425	1	-0.0520452	-0.636479	-0.0520452	1	-0.593146	-0.636479	-0.593146	1	9037.01	2	0.374644	0.016399	0.122768
ENSG00000148677	ANKRD1	82	0.972095	0.855239	2.7238	0.0846726	0.0987699	0.298505	1	-0.102737	-0.364489	-0.102737	1	-0.855255	-0.364489	-0.855255	1	3325.29	2	0.371301	0.0733582	0.0994999
ENSG00000124145	SDC4	231	0.972143	1.19008	0.500583	0.326206	0.238863	0.0803787	1	0.0490261	-0.567701	0.0490261	1	-0.706413	-0.567701	-0.706413	1	3796.3	2	0.46601	0.213497	0.303921
ENSG00000142409	ZNF787	103	0.972313	1.30353	2.26311	0.0789914	0.0764717	0.0998917	1	0.0629708	-0.646325	0.0629708	1	-0.635434	-0.646325	-0.635434	1	2832.44	2	0.363348	6.79715e-05	0.0154529
ENSG00000114638	UPK1B	131	0.972664	0.938513	2.33414	0.0913157	0.119113	0.261387	1	-0.0550497	-0.295774	-0.0550497	1	-0.910688	-0.295774	-0.910688	1	3987.04	2	0.382575	0.303301	0.290001
ENSG00000137198	GMPR	174	0.972979	1.0631	2.83186	0.0586746	0.0559357	0.129224	1	0.0324079	-0.623999	0.0324079	1	-0.678377	-0.623999	-0.678377	1	5370.22	2	0.322865	0.130448	0.318691
ENSG00000133884	DPF2	178	0.97303	1.60042	0.241278	0.326908	0.523794	0.0631903	1	-0.0228688	-0.406678	-0.0228688	1	-0.789421	-0.406678	-0.789421	1	2301.11	2	0.467171	0.126621	0.156806
ENSG00000168297	PXK	221	0.973216	1.09959	2.23289	0.064505	0.0563005	0.0904918	1	0.041552	-0.625697	0.041552	1	-0.636746	-0.625697	-0.636746	1	4549.85	2	0.339196	0.0391525	0.201679
ENSG00000253304	TMEM200B	59	0.973292	1.16824	1.81618	0.103562	0.137133	0.199196	1	-0.0257106	-0.352019	-0.0257106	1	-0.868162	-0.352019	-0.868162	1	3118.55	2	0.398717	0.112505	0.140781
ENSG00000180626	ZNF594	183	0.973303	1.28005	1.64375	0.0954926	0.0827444	0.103856	1	0.107528	-0.76026	0.107528	1	-0.607642	-0.76026	-0.607642	1	3456.79	2	0.390064	0.000437506	0.0491176
ENSG00000131373	HACL1	185	0.973386	2.20751	0.579645	0.187765	0.440633	0.0952436	1	-0.0954208	-0.307556	-0.0954208	1	-0.839658	-0.307556	-0.839658	1	5977.11	2	0.443721	0.00337405	0.000957563
ENSG00000112855	HARS2	164	0.973497	1.45357	0.687424	0.11144	0.166937	0.0646451	1	-0.0376614	-0.478595	-0.0376614	1	-0.757838	-0.478595	-0.757838	1	1724.35	2	0.406162	0.00365397	0.0124332
ENSG00000169951	ZNF764	41	0.973773	1.15142	1.66361	0.157315	0.159914	0.211375	1	0.0546123	-0.67243	0.0546123	1	-0.654976	-0.67243	-0.654976	1	3414.58	2	0.43424	0.174838	0.311192
ENSG00000250571	GLI4	192	0.973935	1.02466	2.44116	0.0557978	0.0478885	0.0903187	1	-0.0614433	-0.603132	-0.0614433	1	-0.616488	-0.603132	-0.616488	1	3259.27	2	0.320469	0.303614	0.485025
ENSG00000123124	WWP1	346	0.974121	1.00328	1.12086	0.123746	0.093994	0.0895727	1	-0.00617582	-0.709767	-0.00617582	1	-0.547076	-0.709767	-0.547076	1	5223.98	2	0.417236	0.486099	0.448713
ENSG00000108953	YWHAE	298	0.974154	0.815359	0.506057	0.360258	0.221536	0.0860098	1	0.0247698	-0.511171	0.0247698	1	-0.644049	-0.511171	-0.644049	1	6199.81	2	0.471428	0.20263	0.29261
ENSG00000105329	TGFB1	295	0.974225	0.533538	2.06907	0.173329	0.0577693	0.112546	1	-0.0946112	-0.584708	-0.0946112	1	-0.469948	-0.584708	-0.469948	1	8808.13	2	0.440943	8.95077e-15	1.50059e-05
ENSG00000139946	PELI2	271	0.974302	1.54414	1.51119	0.090775	0.0966819	0.0897691	1	-0.120976	-0.722112	-0.120976	1	-0.491126	-0.722112	-0.491126	1	4467.25	2	0.388663	2.29337e-08	0.000463286
ENSG00000003756	RBM5	263	0.974319	1.21714	0.31133	0.240429	0.266945	0.0499443	1	-0.046692	-0.438148	-0.046692	1	-0.721169	-0.438148	-0.721169	1	2022.27	2	0.45751	0.208361	0.281848
ENSG00000176222	ZNF404	209	0.97456	1.31964	2.13019	0.0618979	0.0752883	0.0933666	1	-0.123939	-0.499844	-0.123939	1	-0.656846	-0.499844	-0.656846	1	5330.09	2	0.340752	1.64889e-05	0.00133596
ENSG00000185088	RPS27L	343	0.974613	1.35319	0.201151	0.160931	0.208936	0.0259931	1	-0.0611104	-0.570878	-0.0611104	1	-0.65636	-0.570878	-0.65636	1	603.052	2	0.437373	0.0459308	0.124527
ENSG00000155380	SLC16A1	353	0.974644	1.09751	0.272537	0.223151	0.174931	0.0296018	1	0.0362943	-0.406608	0.0362943	1	-0.747339	-0.406608	-0.747339	1	996.386	2	0.454799	0.288805	0.355495
ENSG00000236699	ARHGEF38	124	0.974975	1.08838	2.92314	0.100041	0.0973568	0.185107	1	-0.119229	-0.449205	-0.119229	1	-0.668589	-0.449205	-0.668589	1	12244.9	2	0.401447	0.182902	0.295214
ENSG00000182919	C11orf54	233	0.975005	1.8944	0.425693	0.12058	0.210362	0.0453377	1	-0.0493947	-0.581295	-0.0493947	1	-0.705191	-0.581295	-0.705191	1	1212.46	2	0.417984	1.54276e-05	0.000107075
ENSG00000136936	XPA	140	0.975323	0.802731	1.42339	0.117067	0.0787594	0.0966589	1	0.0692458	-0.603732	0.0692458	1	-0.652611	-0.603732	-0.652611	1	2733.96	2	0.416681	0.0067138	0.0583044
ENSG00000144320	KIAA1715	208	0.976034	1.21495	1.16912	0.100733	0.0973475	0.0800218	1	0.103527	-0.678942	0.103527	1	-0.665481	-0.678942	-0.665481	1	2843.51	2	0.40609	0.0141752	0.112233
ENSG00000138668	HNRNPD	241	0.976178	0.309611	0.363943	0.21248	0.0950292	0.0397087	1	-0.0404763	-0.750319	-0.0404763	1	-0.301015	-0.750319	-0.301015	1	676.915	2	0.455413	2.65017e-12	0.00276649
ENSG00000187123	LYPD6	211	0.976305	1.4898	1.65834	0.0640248	0.0841007	0.0787968	1	-0.105342	-0.606438	-0.105342	1	-0.599512	-0.606438	-0.599512	1	3535.71	2	0.355845	1.07939e-08	5.27297e-05
ENSG00000109339	MAPK10	233	0.976355	0.83724	2.46814	0.0841427	0.0469441	0.118244	1	-0.142298	-0.713109	-0.142298	1	-0.435394	-0.713109	-0.435394	1	5260.43	2	0.389478	0.000313854	0.0215115
ENSG00000186272	ZNF17	143	0.976356	1.14675	2.17344	0.079158	0.0741952	0.101708	1	-0.0327812	-0.616281	-0.0327812	1	-0.599179	-0.616281	-0.599179	1	3853.79	2	0.382807	0.0249502	0.14787
ENSG00000130749	ZC3H4	118	0.976492	1.7643	0.278095	0.303648	0.436235	0.0597019	1	-0.0503142	-0.510987	-0.0503142	1	-0.738864	-0.510987	-0.738864	1	1195.35	2	0.469213	0.0412163	0.0604456
ENSG00000141971	MVB12A	166	0.976515	1.57029	0.330577	0.29966	0.374913	0.0674278	1	-0.0767118	-0.475477	-0.0767118	1	-0.740228	-0.475477	-0.740228	1	2101.36	2	0.468814	0.0650826	0.0912112
ENSG00000167216	KATNAL2	134	0.976617	1.04591	1.45006	0.100244	0.0845711	0.0861391	1	0.0877617	-0.757818	0.0877617	1	-0.547308	-0.757818	-0.547308	1	1938.6	2	0.407962	0.294073	0.4623
ENSG00000176014	TUBB6	256	0.976627	1.16741	0.412852	0.207654	0.234587	0.0632789	1	-0.0791586	-0.485766	-0.0791586	1	-0.689997	-0.485766	-0.689997	1	2726.95	2	0.455235	0.238048	0.315836
ENSG00000064687	ABCA7	188	0.976834	1.07638	2.14575	0.0710086	0.0562171	0.095792	1	-0.0409644	-0.623556	-0.0409644	1	-0.601626	-0.623556	-0.601626	1	3970.21	2	0.372304	0.0879465	0.258614
ENSG00000050344	NFE2L3	85	0.976896	1.84272	1.21984	0.127601	0.206097	0.11128	1	0.0541217	-0.634972	0.0541217	1	-0.656016	-0.634972	-0.656016	1	3491.41	2	0.428381	5.03062e-05	0.00701976
ENSG00000083828	ZNF586	320	0.976949	1.21215	1.70244	0.096007	0.0907038	0.104068	1	-0.0618232	-0.585867	-0.0618232	1	-0.635961	-0.585867	-0.635961	1	8427.07	2	0.405204	0.00998067	0.0684617
ENSG00000196517	SLC6A9	132	0.977047	1.26847	1.93151	0.107832	0.107062	0.135036	1	0.07223	-0.572649	0.07223	1	-0.707084	-0.572649	-0.707084	1	6828.31	2	0.415888	0.00669826	0.0528563
ENSG00000176700	SCAND2P	147	0.97722	1.07999	1.43438	0.0847449	0.0681072	0.0775689	1	-0.00239803	-0.710525	-0.00239803	1	-0.548778	-0.710525	-0.548778	1	1785.93	2	0.394233	0.121058	0.324106
ENSG00000176624	MEX3C	35	0.977277	1.67628	1.02908	0.261083	0.380285	0.230898	1	0.138034	-0.611177	0.138034	1	-0.782785	-0.611177	-0.782785	1	4425.85	2	0.465593	0.0424249	0.0767349
ENSG00000128886	ELL3	51	0.977791	1.27695	2.31813	0.113098	0.132086	0.175719	1	0.0705209	-0.640452	0.0705209	1	-0.603967	-0.640452	-0.603967	1	5103.03	2	0.422575	0.0206541	0.15148
ENSG00000112245	PTP4A1	74	0.977901	1.77495	0.282121	0.423983	0.669375	0.0847098	1	-0.0907991	-0.378156	-0.0907991	1	-0.782276	-0.378156	-0.782276	1	1817.64	2	0.479289	0.12543	0.135763
ENSG00000151806	GUF1	236	0.978003	1.97777	0.491407	0.155829	0.294041	0.0610067	1	-0.00717465	-0.372841	-0.00717465	1	-0.839985	-0.372841	-0.839985	1	2900.02	2	0.443932	0.000512992	0.000262821
ENSG00000163689	C3orf67	70	0.978137	1.23114	1.65194	0.129374	0.133541	0.139675	1	-0.204278	-0.657512	-0.204278	1	-0.452179	-0.657512	-0.452179	1	3345.58	2	0.433158	0.0440415	0.172406
ENSG00000135537	LACE1	43	0.978145	1.24893	1.40877	0.20063	0.184714	0.187604	1	0.0605423	-0.663397	0.0605423	1	-0.673946	-0.663397	-0.673946	1	2949.49	2	0.456901	0.0926758	0.203828
ENSG00000120008	WDR11	339	0.978203	1.36732	0.711994	0.145919	0.146453	0.061018	1	-0.0240104	-0.508362	-0.0240104	1	-0.715245	-0.508362	-0.715245	1	3661.31	2	0.440674	0.00630403	0.0300891
ENSG00000113739	STC2	99	0.978216	1.46367	1.5606	0.0964166	0.114326	0.100596	1	0.111438	-0.710513	0.111438	1	-0.570149	-0.710513	-0.570149	1	3185.79	2	0.410865	5.08699e-05	0.0420187
ENSG00000178162	FAR2P2	55	0.97825	1.80001	1.10683	0.205363	0.242932	0.184445	1	-0.0804791	-0.920494	-0.0804791	1	-0.223726	-0.920494	-0.223726	1	1600.88	2	0.458032	0.000893054	0.192767
ENSG00000174748	RPL15	173	0.978271	0.997737	0.35013	0.402439	0.275704	0.061228	1	-0.00491072	-0.355562	-0.00491072	1	-0.727545	-0.355562	-0.727545	1	2196.47	2	0.478502	0.49673	0.489858
ENSG00000198075	SULT1C4	88	0.978294	1.11332	2.23925	0.0837395	0.0818603	0.125224	1	-0.0731857	-0.683877	-0.0731857	1	-0.473558	-0.683877	-0.473558	1	3763.68	2	0.398051	0.084942	0.296755
ENSG00000235109	ZSCAN31	134	0.97835	1.21643	2.07537	0.0796961	0.0800225	0.101625	1	-0.0752166	-0.608426	-0.0752166	1	-0.579893	-0.608426	-0.579893	1	3803.75	2	0.393155	0.00387357	0.0610559
ENSG00000162998	FRZB	150	0.978735	0.945081	2.55425	0.0628678	0.0593356	0.127399	1	-0.0121961	-0.593586	-0.0121961	1	-0.62675	-0.593586	-0.62675	1	5529.28	2	0.36783	0.178093	0.219287
ENSG00000185163	DDX51	151	0.978825	1.26887	1.57789	0.0837509	0.0944444	0.0916194	1	0.0312541	-0.663335	0.0312541	1	-0.617975	-0.663335	-0.617975	1	3086.79	2	0.400372	0.00252148	0.0582804
ENSG00000160075	SSU72	227	0.978835	0.954254	0.255426	0.248114	0.203561	0.0345066	1	0.0159105	-0.413697	0.0159105	1	-0.703774	-0.413697	-0.703774	1	879.672	2	0.466049	0.411197	0.425002
ENSG00000121274	PAPD5	53	0.979391	1.40301	1.09521	0.159301	0.210118	0.135866	1	0.12455	-0.582828	0.12455	1	-0.76239	-0.582828	-0.76239	1	2418.05	2	0.448791	0.0304131	0.0846405
ENSG00000107829	FBXW4	88	0.979395	0.924576	1.65024	0.144141	0.1029	0.172315	1	-0.0809859	-0.728407	-0.0809859	1	-0.502565	-0.728407	-0.502565	1	3562.86	2	0.443335	0.232791	0.305658
ENSG00000173744	AGFG1	306	0.979439	1.72393	0.975567	0.101057	0.135822	0.0701277	1	-0.0713671	-0.57193	-0.0713671	1	-0.680817	-0.57193	-0.680817	1	4065.53	2	0.419458	9.60844e-08	7.21215e-06
ENSG00000142166	IFNAR1	136	0.979481	1.28488	0.896214	0.160762	0.172128	0.097496	1	-0.0403165	-0.608585	-0.0403165	1	-0.61709	-0.608585	-0.61709	1	3498.07	2	0.449314	0.0501363	0.154625
ENSG00000123213	NLN	389	0.979844	2.20893	0.298577	0.197499	0.343331	0.0437272	1	0.00106788	-0.512881	0.00106788	1	-0.79366	-0.512881	-0.79366	1	2091.52	2	0.459382	0.000240491	9.50084e-05
ENSG00000171530	TBCA	352	0.979894	1.03453	0.213588	0.219767	0.175249	0.0284737	1	-0.0447543	-0.643362	-0.0447543	1	-0.573658	-0.643362	-0.573658	1	644.638	2	0.463578	0.421953	0.477019
ENSG00000104879	CKM	62	0.979902	0.722737	4.05344	0.0987808	0.116811	0.605564	1	-0.00444781	-0.294557	-0.00444781	1	-0.927252	-0.294557	-0.927252	1	6420.08	2	0.419738	0.0104451	0.0451874
ENSG00000171703	TCEA2	60	0.980021	0.880543	1.231	0.222453	0.165003	0.184913	1	0.0681435	-0.681381	0.0681435	1	-0.590003	-0.681381	-0.590003	1	4281.01	2	0.464376	0.236024	0.329714
ENSG00000090273	NUDC	162	0.980076	1.35996	0.281873	0.377525	0.339282	0.0529008	1	0.0333794	-0.425051	0.0333794	1	-0.780021	-0.425051	-0.780021	1	1435.93	2	0.478988	0.145159	0.19685
ENSG00000155256	ZFYVE27	244	0.980096	1.16783	1.45585	0.0832592	0.0990793	0.0931036	1	0.00983237	-0.536659	0.00983237	1	-0.69819	-0.536659	-0.69819	1	5621.34	2	0.405631	0.0457924	0.140788
ENSG00000164038	SLC9B2	201	0.980155	1.03943	2.3736	0.0961379	0.07506	0.114514	1	-0.0875773	-0.533184	-0.0875773	1	-0.60968	-0.533184	-0.60968	1	7585.46	2	0.418336	0.299986	0.410755
ENSG00000130307	USHBP1	307	0.980259	1.10413	1.97078	0.0796669	0.0642803	0.0896351	1	-0.0267328	-0.582895	-0.0267328	1	-0.632997	-0.582895	-0.632997	1	6413.21	2	0.402233	0.053138	0.18022
ENSG00000101152	DNAJC5	175	0.980321	1.29066	1.45892	0.110602	0.109585	0.0956532	1	-0.122057	-0.51926	-0.122057	1	-0.644494	-0.51926	-0.644494	1	4531.9	2	0.429496	0.00437054	0.0291735
ENSG00000164924	YWHAZ	261	0.980391	0.985829	0.316505	0.286623	0.204845	0.0481991	1	-0.0730301	-0.590931	-0.0730301	1	-0.588628	-0.590931	-0.588628	1	1473.12	2	0.472755	0.47245	0.46535
ENSG00000078699	CBFA2T2	205	0.980504	0.907548	1.32775	0.0872939	0.0570661	0.0660373	1	-0.147114	-0.674934	-0.147114	1	-0.468964	-0.674934	-0.468964	1	1717.56	2	0.41175	0.0533873	0.139269
ENSG00000243927	MRPS6	298	0.980522	3.26547	0.157146	0.20054	0.864746	0.0375052	1	-0.0384592	-0.189998	-0.0384592	1	-0.938799	-0.189998	-0.938799	1	1454.05	2	0.461345	0.00462649	2.67562e-06
ENSG00000232818	RPS2P32	48	0.980553	1.13965	2.49566	0.0918742	0.0997762	0.210902	1	0.194192	-0.741652	0.194192	1	-0.675212	-0.741652	-0.675212	1	3733.63	2	0.416661	0.084247	0.259978
ENSG00000154358	OBSCN	285	0.981002	0.953418	1.86003	0.0852561	0.051662	0.0867328	1	-0.0630446	-0.754959	-0.0630446	1	-0.460791	-0.754959	-0.460791	1	3446.65	2	0.411915	0.184004	0.265394
ENSG00000152439	ZNF773	249	0.981007	1.04581	1.48936	0.0981549	0.0757282	0.0837501	1	0.0800668	-0.639533	0.0800668	1	-0.650978	-0.639533	-0.650978	1	4113.54	2	0.423365	0.272899	0.401051
ENSG00000106714	CNTNAP3	38	0.981034	0.893168	1.71886	0.179315	0.116826	0.236316	1	-0.0493286	-0.725799	-0.0493286	1	-0.51866	-0.725799	-0.51866	1	2986.68	2	0.458186	0.183367	0.288026
ENSG00000152467	ZSCAN1	83	0.981058	1.03593	2.6797	0.0827735	0.0704412	0.16879	1	-0.0708777	-0.7491	-0.0708777	1	-0.482942	-0.7491	-0.482942	1	3592.02	2	0.409787	0.305698	0.46207
ENSG00000140006	WDR89	48	0.981481	1.18523	0.947997	0.381588	0.432871	0.267131	1	-0.0859304	-0.621615	-0.0859304	1	-0.565582	-0.621615	-0.565582	1	8914.64	2	0.480754	0.33538	0.406083
ENSG00000158747	NBL1	85	0.981508	0.989307	2.26924	0.086658	0.100553	0.202682	1	-0.0267616	-0.360386	-0.0267616	1	-0.865627	-0.360386	-0.865627	1	3502.1	2	0.415775	0.457786	0.431325
ENSG00000055732	MCOLN3	91	0.98174	1.37196	1.29018	0.109081	0.266775	0.110837	1	-0.0273643	-0.491648	-0.0273643	1	-0.754004	-0.491648	-0.754004	1	2249.46	2	0.433721	0.083369	0.14873
ENSG00000183032	SLC25A21	210	0.981756	1.5826	1.54118	0.0859054	0.0944029	0.0805759	1	-0.15131	-0.626934	-0.15131	1	-0.547123	-0.626934	-0.547123	1	3879.3	2	0.416012	1.75603e-09	1.83748e-05
ENSG00000166848	TERF2IP	123	0.982289	0.86023	0.868373	0.189173	0.122817	0.0857889	1	-0.062847	-0.510415	-0.062847	1	-0.622143	-0.510415	-0.622143	1	2398.76	2	0.462782	0.128688	0.219482
ENSG00000134352	IL6ST	216	0.982385	0.600032	1.97429	0.0829746	0.0477923	0.119738	1	0.035356	-0.730218	0.035356	1	-0.527808	-0.730218	-0.527808	1	3999.97	2	0.416041	3.84096e-15	6.1609e-05
ENSG00000104112	SCG3	150	0.982475	1.7313	0.718243	0.188529	0.285317	0.0646512	1	-0.060652	-0.574095	-0.060652	1	-0.586786	-0.574095	-0.586786	1	2345.09	2	0.463032	0.0056892	0.0626697
ENSG00000213865	C8orf44	119	0.982559	1.27166	1.5109	0.0829745	0.0818507	0.0806963	1	-0.100694	-0.567236	-0.100694	1	-0.605711	-0.567236	-0.605711	1	2284.23	2	0.416944	0.000603741	0.0158717
ENSG00000055044	NOP58	238	0.982589	1.23533	0.287475	0.236343	0.223775	0.037659	1	0.067491	-0.494019	0.067491	1	-0.738695	-0.494019	-0.738695	1	1046.25	2	0.470668	0.147023	0.23047
ENSG00000071282	LMCD1	98	0.98269	1.02917	2.12349	0.141506	0.0992493	0.178181	1	-0.0745304	-0.608759	-0.0745304	1	-0.58249	-0.608759	-0.58249	1	7379.72	2	0.451448	0.384739	0.458056
ENSG00000217128	FNIP1	204	0.982843	1.36976	0.827991	0.129158	0.140266	0.0772202	1	-0.0284647	-0.649091	-0.0284647	1	-0.632573	-0.649091	-0.632573	1	2586.57	2	0.447226	0.00452016	0.0386879
ENSG00000145780	FEM1C	75	0.98289	1.33361	1.43158	0.142672	0.14288	0.116239	1	-0.125035	-0.497185	-0.125035	1	-0.644112	-0.497185	-0.644112	1	3264.03	2	0.452439	0.0111712	0.04751
ENSG00000262874	C19orf84	81	0.982922	1.1593	2.99893	0.0602081	0.0859564	0.143451	1	0.0410147	-0.726876	0.0410147	1	-0.506165	-0.726876	-0.506165	1	4347.18	2	0.388713	0.0338112	0.252725
ENSG00000169762	TAPT1	70	0.983241	1.29903	1.77644	0.156405	0.120211	0.1587	1	-0.127377	-0.688895	-0.127377	1	-0.517482	-0.688895	-0.517482	1	3532.83	2	0.457494	0.00767943	0.0630719
ENSG00000108306	FBXL20	142	0.983302	1.08423	2.10686	0.0935757	0.078813	0.127245	1	-0.0867202	-0.622185	-0.0867202	1	-0.578388	-0.622185	-0.578388	1	5170.5	2	0.429318	0.143526	0.285176
ENSG00000154277	UCHL1	303	0.98351	1.09661	0.346875	0.253365	0.186419	0.0411046	1	-0.0190457	-0.4596	-0.0190457	1	-0.6872	-0.4596	-0.6872	1	1685.34	2	0.474075	0.302328	0.369417
ENSG00000131203	IDO1	36	0.983515	1	2.01241	0.148647	0	0.169782	1		-0.898657				-0.898657		1	1963.56	2	0.456184		0.460859
ENSG00000186298	PPP1CC	129	0.983693	1.01022	0.278131	0.302821	0.246693	0.0432547	1	-0.0796255	-0.303747	-0.0796255	1	-0.731378	-0.303747	-0.731378	1	807.219	2	0.47857	0.483513	0.495314
ENSG00000148840	PPRC1	172	0.983838	2.92714	0.420649	0.147834	0.502848	0.0765035	1	0.0167352	-0.616175	0.0167352	1	-0.751968	-0.616175	-0.751968	1	2578.37	2	0.456536	8.93478e-05	1.34501e-05
ENSG00000214114	MYCBP	128	0.983891	1.49246	0.332101	0.413005	0.436532	0.074283	1	-0.0377956	-0.330366	-0.0377956	1	-0.803919	-0.330366	-0.803919	1	2434.02	2	0.484474	0.130716	0.154838
ENSG00000148339	SLC25A25	125	0.984004	1.19138	1.72519	0.0922922	0.0941717	0.104698	1	0.00620395	-0.527878	0.00620395	1	-0.702849	-0.527878	-0.702849	1	3748.81	2	0.431343	0.022149	0.0848917
ENSG00000125447	GGA3	197	0.984098	1.51385	1.21244	0.132874	0.201625	0.131177	1	0.0228907	-0.453226	0.0228907	1	-0.788512	-0.453226	-0.788512	1	10025	2	0.452431	0.00579577	0.0147292
ENSG00000164032	H2AFZ	171	0.984307	0.502479	0.377954	0.262887	0.135436	0.0561949	1	-0.0995069	-0.741223	-0.0995069	1	-0.330318	-0.741223	-0.330318	1	961.558	2	0.476235	0.000160683	0.0599321
ENSG00000141404	GNAL	325	0.984311	0.8142	1.78003	0.0939806	0.055103	0.0834157	1	-0.133608	-0.605462	-0.133608	1	-0.50817	-0.605462	-0.50817	1	5197.1	2	0.433761	0.000418776	0.0196902
ENSG00000115363	EVA1A	64	0.984429	0.899817	2.64842	0.123224	0.138783	0.158932	1	0.0114344	-0.72572	0.0114344	1	-0.450961	-0.72572	-0.450961	1	4267.58	2	0.449929	0.236567	0.341354
ENSG00000196323	ZBTB44	215	0.984487	1.34368	0.788062	0.132193	0.145426	0.0693275	1	-0.0183896	-0.591811	-0.0183896	1	-0.646259	-0.591811	-0.646259	1	2944.84	2	0.453347	0.0095098	0.0607974
ENSG00000186591	UBE2H	277	0.98511	1.28627	0.895903	0.148262	0.134674	0.0787871	1	-0.0836362	-0.590777	-0.0836362	1	-0.616121	-0.590777	-0.616121	1	4511.19	2	0.460038	0.0172131	0.0761778
ENSG00000185215	TNFAIP2	148	0.98516	1.04498	2.05178	0.069823	0.0617525	0.0969671	1	0.0433459	-0.662718	0.0433459	1	-0.577132	-0.662718	-0.577132	1	3702.57	2	0.415992	0.233761	0.39655
ENSG00000122966	CIT	346	0.985206	2.29768	0.708132	0.117325	0.231816	0.0646786	1	0.0134218	-0.449569	0.0134218	1	-0.831618	-0.449569	-0.831618	1	4570.16	2	0.449867	2.22444e-08	3.78198e-10
ENSG00000154122	ANKH	104	0.985277	1.18256	1.55919	0.116633	0.105516	0.114602	1	-0.20429	-0.553511	-0.20429	1	-0.5894	-0.553511	-0.5894	1	2919.34	2	0.449898	0.0433246	0.107272
ENSG00000150401	DCUN1D2	245	0.985366	1.43577	1.42078	0.0669296	0.0891804	0.0760831	1	-0.0123482	-0.582196	-0.0123482	1	-0.69205	-0.582196	-0.69205	1	3542.69	2	0.413557	9.34761e-07	0.000171654
ENSG00000126787	DLGAP5	254	0.985531	4.12075	0.270001	0.239656	1.06391	0.0641058	1	-0.00282335	-0.176635	-0.00282335	1	-0.956783	-0.176635	-0.956783	1	3986.64	2	0.475954	0.00183209	2.68245e-09
ENSG00000101558	VAPA	317	0.98566	1.34983	0.201793	0.235474	0.24875	0.0309503	1	0.029471	-0.573769	0.029471	1	-0.703754	-0.573769	-0.703754	1	812.483	2	0.475739	0.0803019	0.159198
ENSG00000221955	SLC12A8	358	0.985846	1.56947	1.42899	0.0919945	0.101795	0.0805166	1	-0.0449322	-0.536391	-0.0449322	1	-0.712624	-0.536391	-0.712624	1	6392.67	2	0.438905	2.21616e-08	2.53401e-06
ENSG00000118939	UCHL3	244	0.985907	1.48126	0.354579	0.274401	0.281904	0.0566176	1	-0.114714	-0.572093	-0.114714	1	-0.624184	-0.572093	-0.624184	1	2202.52	2	0.479541	0.0445372	0.102759
ENSG00000100867	DHRS2	10	0.985916	0.714283	2.33288	0.555802	0.225667	1.22379	1	0.106145	-0.956575	0.106145	1	-0.331699	-0.956575	-0.331699	1	3404.65	2	0.490246	0.122991	0.389281
ENSG00000149485	FADS1	237	0.98593	0.842508	0.423708	0.210998	0.163875	0.0492379	1	-0.111023	-0.380736	-0.111023	1	-0.645227	-0.380736	-0.645227	1	1841.42	2	0.473445	0.16876	0.247944
ENSG00000102786	INTS6	232	0.985974	1.21283	1.43992	0.127071	0.0995748	0.100302	1	-0.102392	-0.655705	-0.102392	1	-0.548821	-0.655705	-0.548821	1	5207.17	2	0.456104	0.0168114	0.0973197
ENSG00000171843	MLLT3	176	0.986119	0.693901	1.77884	0.129127	0.0609613	0.125298	1	-0.172001	-0.73484	-0.172001	1	-0.395036	-0.73484	-0.395036	1	3408.32	2	0.457258	6.34675e-07	0.00606584
ENSG00000135720	DYNC1LI2	289	0.986297	1.45388	0.272126	0.272674	0.332329	0.050551	1	-0.0841364	-0.485239	-0.0841364	1	-0.716278	-0.485239	-0.716278	1	2065.94	2	0.479977	0.0865441	0.128424
ENSG00000149926	FAM57B	72	0.986301	1.09279	1.50728	0.109671	0.138754	0.0730224	1	-0.0061788	-0.736304	-0.0061788	1	-0.334625	-0.736304	-0.334625	1	1333.1	2	0.45048	0.252951	0.449003
ENSG00000146350	TBC1D32	156	0.986511	0.952803	1.12616	0.125433	0.0877044	0.0865501	1	-0.0602646	-0.709878	-0.0602646	1	-0.508658	-0.709878	-0.508658	1	2105.21	2	0.457251	0.295632	0.3548
ENSG00000173947	PIFO	128	0.986863	1.11018	2.58245	0.0820178	0.0687636	0.124974	1	0.0567698	-0.679515	0.0567698	1	-0.563225	-0.679515	-0.563225	1	5628.55	2	0.436501	0.0558132	0.232315
ENSG00000144283	PKP4	335	0.98697	1.96736	0.52917	0.157661	0.213852	0.0574462	1	-0.0792174	-0.633006	-0.0792174	1	-0.647807	-0.633006	-0.647807	1	2615.13	2	0.467092	4.23957e-06	4.70784e-05
ENSG00000166398	KIAA0355	202	0.986982	1.18362	0.535639	0.11105	0.114526	0.040149	1	-0.114607	-0.520263	-0.114607	1	-0.65254	-0.520263	-0.65254	1	828.99	2	0.453399	0.0552242	0.12862
ENSG00000111321	LTBR	121	0.98699	1.32242	1.54011	0.0835412	0.0814771	0.0990628	1	-0.122958	-0.746178	-0.122958	1	-0.45648	-0.746178	-0.45648	1	2162.98	2	0.438257	6.49849e-05	0.0147617
ENSG00000162994	CLHC1	320	0.987047	1.04141	1.78522	0.0677842	0.0581909	0.0787476	1	-0.0729346	-0.637621	-0.0729346	1	-0.564884	-0.637621	-0.564884	1	4438.29	2	0.424288	0.238591	0.378902
ENSG00000198466	ZNF587	374	0.98715	0.98448	0.624902	0.143439	0.0983971	0.0651394	1	-0.0427846	-0.822162	-0.0427846	1	-0.408463	-0.822162	-0.408463	1	1953.38	2	0.464332	0.437377	0.442684
ENSG00000169715	MT1E	48	0.987151	0.918177	3.48093	0.118917	0.0995824	0.178081	1	0.00748453	-0.759281	0.00748453	1	-0.33543	-0.759281	-0.33543	1	4619.8	2	0.45722	0.2078	0.360988
ENSG00000067208	EVI5	282	0.987463	0.774169	1.13682	0.133745	0.0758648	0.0944123	1	-0.0910281	-0.779835	-0.0910281	1	-0.387176	-0.779835	-0.387176	1	3569.76	2	0.462692	0.00158433	0.0814396
ENSG00000137760	ALKBH8	76	0.987658	1.7611	1.41848	0.0921317	0.147306	0.0975068	1	-0.012483	-0.634392	-0.012483	1	-0.610639	-0.634392	-0.610639	1	2412.92	2	0.446901	9.97273e-07	0.00102477
ENSG00000185813	PCYT2	64	0.987762	1.42347	0.786994	0.234419	0.368779	0.160087	1	0.0238116	-0.47666	0.0238116	1	-0.769614	-0.47666	-0.769614	1	4664.27	2	0.479267	0.127662	0.17638
ENSG00000124380	SNRNP27	299	0.987847	1.08057	0.342212	0.331859	0.275125	0.063681	1	-0.0618175	-0.511927	-0.0618175	1	-0.65385	-0.511927	-0.65385	1	3455.33	2	0.485405	0.384928	0.42722
ENSG00000187961	KLHL17	108	0.987848	1.07403	2.34343	0.0737825	0.0743656	0.127331	1	-0.0971636	-0.520219	-0.0971636	1	-0.668729	-0.520219	-0.668729	1	3884.94	2	0.434749	0.160893	0.261992
ENSG00000159167	STC1	153	0.987909	1.21145	1.43923	0.0889441	0.105617	0.116127	1	-0.0194157	-0.514849	-0.0194157	1	-0.738027	-0.514849	-0.738027	1	4595.78	2	0.446026	0.0235433	0.0627765
ENSG00000072415	MPP5	126	0.987981	1.17567	1.17476	0.149053	0.147835	0.118567	1	0.0505212	-0.624557	0.0505212	1	-0.672956	-0.624557	-0.672956	1	4053.96	2	0.467932	0.118507	0.230212
ENSG00000163376	KBTBD8	129	0.988043	1.38492	1.65564	0.0983135	0.12062	0.100994	1	-0.0534372	-0.490223	-0.0534372	1	-0.696083	-0.490223	-0.696083	1	4134.26	2	0.451696	0.000894401	0.00919346
ENSG00000135387	CAPRIN1	90	0.988167	0.841882	0.262332	0.359915	0.275839	0.0567511	1	0.150291	-0.66757	0.150291	1	-0.628164	-0.66757	-0.628164	1	677.57	2	0.486924	0.283985	0.373376
ENSG00000031698	SARS	125	0.9882	2.03396	0.176171	0.500586	0.861577	0.064675	1	-0.0541025	-0.397708	-0.0541025	1	-0.80986	-0.397708	-0.80986	1	1797.04	2	0.490616	0.116218	0.102156
ENSG00000110148	CCKBR	322	0.988286	1.04604	1.78707	0.0907965	0.0683764	0.0931914	1	-0.0319144	-0.55378	-0.0319144	1	-0.656863	-0.55378	-0.656863	1	6922.9	2	0.448713	0.250622	0.350675
ENSG00000175895	PLEKHF2	53	0.98829	1.45068	1.50841	0.145315	0.18154	0.149383	1	-0.0181262	-0.524112	-0.0181262	1	-0.698017	-0.524112	-0.698017	1	3784.47	2	0.468046	0.0082234	0.0360153
ENSG00000146802	TMEM168	199	0.988327	1.27789	1.39514	0.0975205	0.103127	0.0898403	1	-0.0135748	-0.543946	-0.0135748	1	-0.696171	-0.543946	-0.696171	1	4284.66	2	0.452421	0.00382899	0.0267798
ENSG00000196576	PLXNB2	280	0.988357	1.13564	1.07374	0.151041	0.104641	0.0798421	1	0.0464212	-0.587316	0.0464212	1	-0.684279	-0.587316	-0.684279	1	4487.63	2	0.469305	0.0979897	0.203181
ENSG00000152464	RPP38	208	0.988555	2.19411	0.434035	0.161345	0.398727	0.0699895	1	-0.0203054	-0.373622	-0.0203054	1	-0.854095	-0.373622	-0.854095	1	3226.15	2	0.471759	0.00154221	0.000208223
ENSG00000229150	CRYGEP	197	0.988765	1.358	2.9455	0.0624176	0.0649014	0.142298	1	-0.154749	-0.779736	-0.154749	1	-0.355192	-0.779736	-0.355192	1	8183.84	2	0.428674	5.4899e-08	0.00558122
ENSG00000154370	TRIM11	75	0.988769	1.31468	1.16372	0.139543	0.185877	0.13031	1	0.035207	-0.592798	0.035207	1	-0.692987	-0.592798	-0.692987	1	3220.88	2	0.468037	0.0473921	0.12505
ENSG00000131408	NR1H2	40	0.988961	1.23319	0.32358	0.209734	0.227207	0.0465637	1	-0.0391419	-0.588232	-0.0391419	1	-0.624625	-0.588232	-0.624625	1	244.296	2	0.479153	0.155702	0.258747
ENSG00000233325	MIPEPP3	156	0.989048	1.04817	3.17591	0.0730355	0.0662236	0.157593	1	-0.0581996	-0.731238	-0.0581996	1	-0.461767	-0.731238	-0.461767	1	8347.81	2	0.440501	0.234072	0.400106
ENSG00000264775	PPIAP14	50	0.989061	1.03272	3.63292	0.106728	0.115491	0.256131	1	-0.0328761	-0.714136	-0.0328761	1	-0.498993	-0.714136	-0.498993	1	7183.43	2	0.4594	0.389074	0.471039
ENSG00000076864	RAP1GAP	79	0.989209	1.08802	2.2421	0.108839	0.0794526	0.129642	1	0.0568018	-0.744502	0.0568018	1	-0.521954	-0.744502	-0.521954	1	3009.9	2	0.460642	0.135724	0.323434
ENSG00000133433	GSTT2B	68	0.989276	1.04808	1.65957	0.124703	0.121324	0.157567	1	-0.112001	-0.611773	-0.112001	1	-0.640075	-0.611773	-0.640075	1	2067.1	2	0.465867	0.346587	0.409566
ENSG00000184007	PTP4A2	167	0.989365	1.17501	0.225598	0.389318	0.40479	0.0723243	1	-0.0723246	-0.692636	-0.0723246	1	-0.548259	-0.692636	-0.548259	1	1639.83	2	0.48912	0.333026	0.401635
ENSG00000099797	TECR	269	0.989432	0.87737	0.27382	0.382956	0.165829	0.0316853	1	-0.0223518	-0.44568	-0.0223518	1	-0.663718	-0.44568	-0.663718	1	834.057	2	0.489002	0.23013	0.308106
ENSG00000184254	ALDH1A3	107	0.989749	1.00713	2.51385	0.078388	0.0704616	0.1675	1	0.002546	-0.54962	0.002546	1	-0.73998	-0.54962	-0.73998	1	4577.52	2	0.448106	0.459786	0.498722
ENSG00000110171	TRIM3	88	0.989789	1.10185	2.33363	0.104086	0.0906862	0.14206	1	0.0780037	-0.584242	0.0780037	1	-0.676684	-0.584242	-0.676684	1	4967.14	2	0.461041	0.132269	0.253108
ENSG00000131323	TRAF3	198	0.989822	1.0424	2.39732	0.0779827	0.0585852	0.132684	1	-0.0283719	-0.78754	-0.0283719	1	-0.466983	-0.78754	-0.466983	1	5023.18	2	0.448145	0.235024	0.401
ENSG00000006530	AGK	17	0.989864	0.739335	0.818347	0.862813	0.646346	0.358993	1	-0.279461	-0.774326	-0.279461	1	-0.105557	-0.774326	-0.105557	1	5497.09	2	0.495396	0.346413	0.437151
ENSG00000134285	FKBP11	227	0.99013	2.49247	0.516378	0.147852	0.400181	0.0734889	1	0.0629129	-0.365196	0.0629129	1	-0.890499	-0.365196	-0.890499	1	4220.63	2	0.473417	0.000121567	2.0444e-06
ENSG00000148680	HTR7	160	0.990196	1.39901	1.82284	0.109551	0.150809	0.14271	1	0.139477	-0.838979	0.139477	1	-0.505908	-0.838979	-0.505908	1	5387.67	2	0.464403	0.00448929	0.168152
ENSG00000189159	HN1	158	0.990311	0.543109	0.324741	0.286559	0.150803	0.045491	1	0.0336678	-0.705909	0.0336678	1	-0.450474	-0.705909	-0.450474	1	714.09	2	0.486536	0.00143439	0.0889668
ENSG00000121988	ZRANB3	207	0.990485	1.61377	1.06817	0.126547	0.181614	0.104184	1	-0.0599206	-0.551491	-0.0599206	1	-0.699567	-0.551491	-0.699567	1	5923.52	2	0.470068	0.000434908	0.00255319
ENSG00000072135	PTPN18	129	0.990631	1.17255	1.71977	0.0738882	0.0871319	0.0987781	1	0.1138	-0.648717	0.1138	1	-0.671765	-0.648717	-0.671765	1	3112.74	2	0.44965	0.0249196	0.126697
ENSG00000205277	MUC12	17	0.991085	1.55853	1.51933	0.220007	0.278141	0.282248	1	0.266958	-0.665701	0.266958	1	-0.799828	-0.665701	-0.799828	1	3225.35	2	0.484124	0.0321671	0.0771075
ENSG00000130513	GDF15	120	0.991118	0.983295	3.20019	0.0657655	0.0408611	0.122133	1	-0.149045	-0.761871	-0.149045	1	-0.324857	-0.761871	-0.324857	1	3902.34	2	0.446401	0.341712	0.384456
ENSG00000141526	SLC16A3	108	0.99115	0.837517	2.73261	0.0893322	0.0749023	0.168375	1	-0.0323258	-0.57453	-0.0323258	1	-0.608036	-0.57453	-0.608036	1	7133.9	2	0.460634	0.0161593	0.0863881
ENSG00000163704	PRRT3	94	0.991209	1.19603	1.69453	0.0727623	0.100371	0.0840376	1	0.0755253	-0.684576	0.0755253	1	-0.568086	-0.684576	-0.568086	1	1916.8	2	0.452052	0.0269453	0.178147
ENSG00000104290	FZD3	259	0.991268	4.00724	0.310078	0.149132	0.800226	0.0570468	1	0.00984451	-0.252268	0.00984451	1	-0.939095	-0.252268	-0.939095	1	3247.64	2	0.476678	0.000106091	6.20055e-12
ENSG00000179761	PIPOX	115	0.991313	1.33601	1.35825	0.113989	0.11405	0.114472	1	-0.100316	-0.593931	-0.100316	1	-0.646923	-0.593931	-0.646923	1	3115.92	2	0.469696	0.00195763	0.0113969
ENSG00000140750	ARHGAP17	170	0.991457	1.30778	0.335067	0.219775	0.230034	0.0506965	1	-0.0115542	-0.574834	-0.0115542	1	-0.690742	-0.574834	-0.690742	1	1066.77	2	0.484519	0.0913617	0.163473
ENSG00000117620	SLC35A3	153	0.991535	0.873663	0.970703	0.141225	0.123072	0.105922	1	-0.217653	-0.551409	-0.217653	1	-0.546455	-0.551409	-0.546455	1	3350.11	2	0.476142	0.153147	0.23393
ENSG00000175782	SLC35E3	294	0.991728	1.66135	0.493952	0.120022	0.168901	0.047613	1	-0.00238632	-0.643384	-0.00238632	1	-0.673467	-0.643384	-0.673467	1	1501.68	2	0.472551	5.61939e-05	0.00129676
ENSG00000139842	CUL4A	245	0.991742	1.52316	0.302025	0.226493	0.317825	0.0527656	1	-0.0409712	-0.508787	-0.0409712	1	-0.724648	-0.508787	-0.724648	1	1977.51	2	0.485472	0.0505249	0.0867508
ENSG00000181090	EHMT1	283	0.991862	1.59454	0.244697	0.290249	0.33335	0.0420664	1	-0.0206489	-0.44246	-0.0206489	1	-0.778449	-0.44246	-0.778449	1	1545.73	2	0.488826	0.0377906	0.0539394
ENSG00000124171	PARD6B	291	0.991881	2.20739	0.310315	0.215268	0.446273	0.0568216	1	0.0108618	-0.434417	0.0108618	1	-0.837606	-0.434417	-0.837606	1	2935.85	2	0.484971	0.00361337	0.00108285
ENSG00000065615	CYB5R4	24	0.991983	1.23237	0.59265	0.305672	0.383772	0.133908	1	0.0801244	-0.644616	0.0801244	1	-0.647902	-0.644616	-0.647902	1	1143.69	2	0.489662	0.275674	0.363219
ENSG00000100359	SGSM3	67	0.992075	0.780286	0.655307	0.161741	0.127275	0.0692427	1	-0.0850532	-0.504693	-0.0850532	1	-0.621107	-0.504693	-0.621107	1	757.801	2	0.480536	0.044559	0.133258
ENSG00000147869	CER1	257	0.992149	0.805397	2.34705	0.0778398	0.0691424	0.140305	1	0.0807728	-0.525141	0.0807728	1	-0.741643	-0.525141	-0.741643	1	9286.08	2	0.459872	0.00263376	0.0298647
ENSG00000085274	MYNN	140	0.992159	1.72292	0.74829	0.186782	0.299742	0.107087	1	-0.0130169	-0.452673	-0.0130169	1	-0.778663	-0.452673	-0.778663	1	5180.61	2	0.483289	0.00859911	0.0147572
ENSG00000173905	GOLIM4	131	0.992292	1.83875	0.280533	0.325292	0.457991	0.0677714	1	0.0611871	-0.672574	0.0611871	1	-0.691235	-0.672574	-0.691235	1	1390.63	2	0.490566	0.0346851	0.0829628
ENSG00000130340	SNX9	287	0.992342	1.28671	0.724043	0.175032	0.191791	0.0930591	1	0.0198789	-0.626582	0.0198789	1	-0.66623	-0.626582	-0.66623	1	5755.51	2	0.482566	0.0680271	0.156418
ENSG00000172006	ZNF554	206	0.992374	1.05712	1.51941	0.0877256	0.0617893	0.0750817	1	-0.0900379	-0.682666	-0.0900379	1	-0.52178	-0.682666	-0.52178	1	2326.6	2	0.465406	0.178198	0.314328
ENSG00000137171	KLC4	114	0.992583	0.950834	1.21171	0.155973	0.128338	0.108956	1	-0.108209	-0.456302	-0.108209	1	-0.636775	-0.456302	-0.636775	1	4051.47	2	0.481078	0.351189	0.386719
ENSG00000139154	AEBP2	246	0.992599	1.6148	0.649747	0.219348	0.209562	0.087983	1	0.0754466	-0.732797	0.0754466	1	-0.635864	-0.732797	-0.635864	1	3849.41	2	0.486555	0.00183462	0.0299733
ENSG00000250151	ARPC4-TTLL3	236	0.992679	1.02496	0.902946	0.145924	0.10928	0.0837936	1	-0.0495277	-0.681278	-0.0495277	1	-0.559907	-0.681278	-0.559907	1	3082.43	2	0.480016	0.409753	0.459913
ENSG00000122565	CBX3	382	0.992694	0.960165	0.226149	0.289123	0.187526	0.0534771	1	-0.012618	-0.873479	-0.012618	1	-0.36651	-0.873479	-0.36651	1	983.515	2	0.489927	0.415945	0.459665
ENSG00000118515	SGK1	27	0.992767	1.39981	1.79897	0.177552	0.217332	0.149895	1	0.0266475	-0.696583	0.0266475	1	-0.463728	-0.696583	-0.463728	1	2182.52	2	0.483921	0.039114	0.233098
ENSG00000124562	SNRPC	172	0.99286	0.379162	0.309773	0.294215	0.118944	0.0525354	1	-0.0488128	-0.853654	-0.0488128	1	-0.241477	-0.853654	-0.241477	1	524.446	2	0.490333	2.60417e-07	0.0544464
ENSG00000114861	FOXP1	271	0.992927	1.91258	0.93263	0.107681	0.128564	0.0596746	1	-0.140462	-0.6611	-0.140462	1	-0.551631	-0.6611	-0.551631	1	2561.79	2	0.473838	5.66124e-12	1.0025e-07
ENSG00000171574	ZNF584	310	0.993001	0.916255	2.23446	0.0662448	0.0563369	0.107047	1	-0.0111053	-0.708835	-0.0111053	1	-0.525257	-0.708835	-0.525257	1	6974.83	2	0.457962	0.0690859	0.196239
ENSG00000165698	C9orf9	55	0.993037	1.25411	1.47848	0.129962	0.187764	0.196219	1	0.123685	-0.496757	0.123685	1	-0.868845	-0.496757	-0.868845	1	2630.16	2	0.478738	0.0908976	0.110281
ENSG00000148200	NR6A1	354	0.993093	0.473445	0.654602	0.245316	0.125301	0.10185	1	-0.0268173	-0.790957	-0.0268173	1	-0.342776	-0.790957	-0.342776	1	5387.59	2	0.488776	1.67751e-05	0.0573321
ENSG00000169604	ANTXR1	302	0.993108	1.8431	0.590817	0.179179	0.218052	0.078712	1	0.0423032	-0.731669	0.0423032	1	-0.643912	-0.731669	-0.643912	1	3339.91	2	0.484672	6.77438e-05	0.00194364
ENSG00000090932	DLL3	228	0.993196	1.06861	1.63555	0.0744274	0.075891	0.096404	1	0.0269286	-0.593275	0.0269286	1	-0.689103	-0.593275	-0.689103	1	4406.14	2	0.463621	0.183463	0.285743
ENSG00000006016	CRLF1	362	0.993237	1.49742	2.44357	0.0832896	0.094438	0.11563	1	-0.00105781	-0.315392	-0.00105781	1	-0.818243	-0.315392	-0.818243	1	17174.7	2	0.467667	1.19648e-07	1.17318e-06
ENSG00000177764	ZCCHC3	171	0.993378	1.38132	1.1192	0.0868022	0.0981365	0.0647725	1	-0.129433	-0.564866	-0.129433	1	-0.599756	-0.564866	-0.599756	1	2162.65	2	0.469641	7.33117e-05	0.00313349
ENSG00000167759	KLK13	11	0.993434	1.23413	2.60681	0.188077	0.511738	0.292592	1	-0.452855	-0.609454	-0.452855	1	-0.169882	-0.609454	-0.169882	1	3748.87	2	0.486503	0.329734	0.414843
ENSG00000112787	FBRSL1	106	0.993555	1.27926	1.34734	0.108111	0.101318	0.0965793	1	-0.109502	-0.720167	-0.109502	1	-0.469186	-0.720167	-0.469186	1	2178.06	2	0.47629	0.00345822	0.0646852
ENSG00000197061	HIST1H4C	292	0.993582	1.19514	0.259543	0.241608	0.222604	0.0324732	1	-0.042915	-0.236796	-0.042915	1	-0.786672	-0.236796	-0.786672	1	1131.37	2	0.489412	0.190704	0.235922
ENSG00000179314	WSCD1	140	0.993671	1.22119	1.56787	0.107638	0.105505	0.080844	1	-0.170443	-0.733695	-0.170443	1	-0.31917	-0.733695	-0.31917	1	2595.74	2	0.476599	0.0189391	0.187511
ENSG00000108262	GIT1	56	0.99374	1.99477	0.580928	0.179938	0.256048	0.0586968	1	-0.0974353	-0.432794	-0.0974353	1	-0.739026	-0.432794	-0.739026	1	745.142	2	0.486189	0.000143025	0.000406845
ENSG00000099804	CDC34	233	0.994006	1.19215	0.932147	0.140443	0.154086	0.0928906	1	-0.0316685	-0.529107	-0.0316685	1	-0.681492	-0.529107	-0.681492	1	5544.07	2	0.482997	0.106831	0.189359
ENSG00000135929	CYP27A1	160	0.994045	0.569744	1.96781	0.104619	0.046644	0.122055	1	0.0568438	-0.65307	0.0568438	1	-0.639944	-0.65307	-0.639944	1	2637.07	2	0.477341	9.13756e-17	4.21916e-06
ENSG00000141456	PELP1	175	0.99409	2.14569	0.518322	0.184287	0.349333	0.0737847	1	0.0498782	-0.443236	0.0498782	1	-0.838489	-0.443236	-0.838489	1	3123.95	2	0.487228	0.000629038	0.000290164
ENSG00000151458	ANKRD50	121	0.99414	0.968248	1.52544	0.149534	0.104609	0.128343	1	0.0547845	-0.644263	0.0547845	1	-0.622176	-0.644263	-0.622176	1	4613	2	0.484402	0.381012	0.420376
ENSG00000177706	FAM20C	258	0.994333	1.11091	2.64453	0.0548859	0.046991	0.0872724	1	-0.104173	-0.638488	-0.104173	1	-0.529127	-0.638488	-0.529127	1	5022.56	2	0.458926	0.00950814	0.0865572
ENSG00000166582	CENPV	306	0.994422	1.33226	0.463001	0.291002	0.26153	0.0839302	1	-0.0283878	-0.672706	-0.0283878	1	-0.605174	-0.672706	-0.605174	1	4556.22	2	0.49236	0.102452	0.200971
ENSG00000133706	LARS	360	0.994498	0.798912	0.311861	0.158976	0.136011	0.0359784	1	0.0166794	-0.633909	0.0166794	1	-0.570664	-0.633909	-0.570664	1	1091.08	2	0.486206	0.0700822	0.203582
ENSG00000135164	DMTF1	236	0.994608	1.98729	0.224498	0.204724	0.378555	0.0377246	1	0.0621454	-0.478318	0.0621454	1	-0.821741	-0.478318	-0.821741	1	1047.73	2	0.489505	0.00484734	0.00476457
ENSG00000114796	KLHL24	251	0.994764	1.05638	1.17677	0.0984548	0.0887168	0.079789	1	-0.0441987	-0.614756	-0.0441987	1	-0.605293	-0.614756	-0.605293	1	3718.38	2	0.478814	0.262834	0.354941
ENSG00000109270	LAMTOR3	101	0.994838	1.18712	0.313983	0.40812	0.408512	0.0835807	1	-0.066805	-0.580478	-0.066805	1	-0.619623	-0.580478	-0.619623	1	1884.48	2	0.494967	0.323968	0.380636
ENSG00000213853	EMP2	225	0.994904	2.18619	0.38871	0.131647	0.25483	0.0394348	1	-0.0243927	-0.443584	-0.0243927	1	-0.80233	-0.443584	-0.80233	1	1202.05	2	0.484579	2.78843e-06	9.5533e-07
ENSG00000168461	RAB31	311	0.994957	2.9619	0.569635	0.0954576	0.366526	0.063874	1	0.00023403	-0.328901	0.00023403	1	-0.897607	-0.328901	-0.897607	1	4470.85	2	0.47895	8.48008e-08	2.19425e-14
ENSG00000145331	TRMT10A	97	0.99499	1.16107	1.83368	0.129476	0.112129	0.147192	1	-0.0453157	-0.602286	-0.0453157	1	-0.657138	-0.602286	-0.657138	1	4131.96	2	0.484608	0.0770973	0.158053
ENSG00000187699	C2orf88	166	0.994996	0.991774	2.73975	0.0557019	0.0511196	0.11162	1	-0.0703881	-0.662659	-0.0703881	1	-0.528049	-0.662659	-0.528049	1	4675.63	2	0.464265	0.436183	0.438229
ENSG00000182899	RPL35A	101	0.99517	0.772731	0.335526	0.245731	0.199738	0.0535743	1	0.15718	-0.746719	0.15718	1	-0.548468	-0.746719	-0.548468	1	618.48	2	0.492179	0.128981	0.302346
ENSG00000198794	SCAMP5	144	0.995205	1.69991	1.46785	0.0936429	0.129844	0.0927612	1	-0.0188777	-0.625512	-0.0188777	1	-0.6355	-0.625512	-0.6355	1	3716.23	2	0.479619	1.44122e-07	0.000139071
ENSG00000141198	TOM1L1	353	0.99526	2.19808	0.694458	0.140821	0.291981	0.0860877	1	-0.0237095	-0.491656	-0.0237095	1	-0.79275	-0.491656	-0.79275	1	7648.9	2	0.486583	2.53599e-05	4.10013e-06
ENSG00000185787	MORF4L1	205	0.995286	0.835701	0.299074	0.262219	0.196333	0.0484612	1	-0.0980743	-0.635281	-0.0980743	1	-0.505357	-0.635281	-0.505357	1	1114.12	2	0.492837	0.201836	0.315377
ENSG00000171291	ZNF439	81	0.995559	1.17269	1.67576	0.113771	0.102351	0.123727	1	-0.0213434	-0.626231	-0.0213434	1	-0.608069	-0.626231	-0.608069	1	3201.95	2	0.48448	0.0477809	0.148224
ENSG00000184113	CLDN5	35	0.995571	1.07562	2.87655	0.0939732	0.0728549	0.214609	1	0.0705957	-0.727373	0.0705957	1	-0.620862	-0.727373	-0.620862	1	2543.7	2	0.481352	0.153543	0.284896
ENSG00000005469	CROT	67	0.995601	1.07209	1.58921	0.114966	0.0885581	0.123552	1	-0.0553317	-0.627683	-0.0553317	1	-0.611923	-0.627683	-0.611923	1	2065.19	2	0.4848	0.209326	0.304748
ENSG00000149091	DGKZ	68	0.995609	1.68367	0.701518	0.126843	0.168914	0.0587054	1	-0.0941042	-0.537572	-0.0941042	1	-0.666417	-0.537572	-0.666417	1	758.422	2	0.486244	7.00874e-05	0.000894358
ENSG00000175390	EIF3F	309	0.995633	0.939369	0.297842	0.311593	0.20325	0.0412259	1	-0.0580061	-0.390989	-0.0580061	1	-0.688903	-0.390989	-0.688903	1	1676.41	2	0.494414	0.382835	0.414314
ENSG00000164182	NDUFAF2	229	0.995679	2.33421	0.399484	0.293115	0.468614	0.0693018	1	-0.0434597	-0.334216	-0.0434597	1	-0.856982	-0.334216	-0.856982	1	3942.36	2	0.494126	0.00240884	0.000308721
ENSG00000197114	ZGPAT	90	0.99573	1.75682	0.688813	0.269869	0.359501	0.110348	1	-0.0683702	-0.40118	-0.0683702	1	-0.772894	-0.40118	-0.772894	1	3862.59	2	0.493706	0.0190786	0.0261291
ENSG00000197170	PSMD12	245	0.995786	1.28972	0.22383	0.250756	0.275854	0.0353004	1	-0.0435667	-0.45191	-0.0435667	1	-0.716079	-0.45191	-0.716079	1	992.252	2	0.493302	0.147322	0.209919
ENSG00000185219	ZNF445	244	0.99583	1.39575	0.819616	0.0911557	0.102565	0.0504173	1	-0.0146232	-0.551448	-0.0146232	1	-0.709197	-0.551448	-0.709197	1	1604.69	2	0.481777	7.32557e-05	0.0014031
ENSG00000074317	SNCB	77	0.995865	1.40712	2.15444	0.0705137	0.0951207	0.0891521	1	0.0608791	-0.658532	0.0608791	1	-0.547327	-0.658532	-0.547327	1	2244.47	2	0.476695	2.76171e-05	0.0221188
ENSG00000055147	FAM114A2	227	0.996373	1.15884	1.64639	0.0902	0.091294	0.0974847	1	0.0250716	-0.541029	0.0250716	1	-0.698084	-0.541029	-0.698084	1	5921.82	2	0.483982	0.0416288	0.114464
ENSG00000139974	SLC38A6	115	0.996413	1.27519	1.052	0.113782	0.117266	0.0796123	1	0.0204304	-0.597772	0.0204304	1	-0.661613	-0.597772	-0.661613	1	2032.45	2	0.487454	0.0103497	0.0595054
ENSG00000134243	SORT1	187	0.996451	1.62403	0.66809	0.108633	0.146918	0.048558	1	-0.0228795	-0.467817	-0.0228795	1	-0.749079	-0.467817	-0.749079	1	1479.96	2	0.486986	1.71438e-05	0.000188657
ENSG00000141506	PIK3R5	106	0.996621	0.692815	2.21962	0.0938792	0.0502427	0.121469	1	-0.228961	-0.472021	-0.228961	1	-0.612703	-0.472021	-0.612703	1	2230.73	2	0.48568	8.8047e-09	6.60226e-05
ENSG00000008838	MED24	339	0.996712	1.52347	0.545424	0.149268	0.21814	0.0621998	1	0.0253723	-0.450629	0.0253723	1	-0.78128	-0.450629	-0.78128	1	4181.52	2	0.491219	0.00847652	0.0198697
ENSG00000113658	SMAD5	275	0.996738	0.814463	0.381338	0.210858	0.162736	0.0561079	1	0.0229295	-0.683259	0.0229295	1	-0.560225	-0.683259	-0.560225	1	1703.82	2	0.493834	0.127622	0.270131
ENSG00000100764	PSMC1	218	0.996855	1.43467	0.249923	0.226943	0.307129	0.0412383	1	0.00501162	-0.373019	0.00501162	1	-0.799736	-0.373019	-0.799736	1	1230.86	2	0.494479	0.0792171	0.106982
ENSG00000106366	SERPINE1	40	0.996998	0.948738	1.79007	0.125846	0.0730788	0.135454	1	-0.0507633	-0.689194	-0.0507633	1	-0.497727	-0.689194	-0.497727	1	1663.67	2	0.490549	0.243704	0.349689
ENSG00000051596	THOC3	25	0.997017	1.21631	0.29441	1.59723	0.62639	0.430578	1	0.223224	-0.976473	0.223224	1	-0.386225	-0.976473	-0.386225	1	924.122	2	0.499263	0.366564	0.475878
ENSG00000139364	TMEM132B	337	0.997033	1.82494	1.40283	0.10494	0.115487	0.0836217	1	-0.162342	-0.585581	-0.162342	1	-0.616013	-0.585581	-0.616013	1	6473.19	2	0.48873	2.8755e-12	4.76848e-10
ENSG00000146243	IRAK1BP1	232	0.997113	1.55745	1.00122	0.115106	0.133149	0.0765573	1	0.0194516	-0.580925	0.0194516	1	-0.71961	-0.580925	-0.71961	1	3548.13	2	0.490007	2.01927e-05	0.0004479
ENSG00000124733	MEA1	64	0.997127	1.00592	0.209593	0.642545	0.475453	0.0649874	1	-0.0310313	-0.328719	-0.0310313	1	-0.738886	-0.328719	-0.738886	1	897.023	2	0.498223	0.49505	0.496912
ENSG00000213462	ERV3-1	283	0.997154	1.33449	0.917297	0.0904969	0.107389	0.0618648	1	-0.0428366	-0.576338	-0.0428366	1	-0.670231	-0.576338	-0.670231	1	2697.6	2	0.487468	0.00101606	0.0103563
ENSG00000204936	CD177	125	0.997182	1.03094	2.76979	0.064861	0.0580243	0.143809	1	-0.125533	-0.698112	-0.125533	1	-0.49688	-0.698112	-0.49688	1	4406.98	2	0.482706	0.2974	0.387918
ENSG00000188846	RPL14	253	0.997265	0.907914	0.304603	0.251084	0.17902	0.0394642	1	0.0710896	-0.517875	0.0710896	1	-0.680799	-0.517875	-0.680799	1	1137.62	2	0.495659	0.303717	0.36948
ENSG00000165905	GYLTL1B	123	0.997313	2.20436	1.11268	0.12569	0.224837	0.0928249	1	0.0934818	-0.606406	0.0934818	1	-0.704871	-0.606406	-0.704871	1	4060.15	2	0.49149	2.07643e-07	0.00021398
ENSG00000160062	ZBTB8A	106	0.997372	0.948085	0.887667	0.127172	0.0937334	0.0686811	1	-0.0683122	-0.652775	-0.0683122	1	-0.524001	-0.652775	-0.524001	1	1183.43	2	0.491776	0.290438	0.37166
ENSG00000007541	PIGQ	314	0.997425	0.895441	1.09808	0.112588	0.101125	0.08842	1	0.0175571	-0.632605	0.0175571	1	-0.595368	-0.632605	-0.595368	1	5744.61	2	0.490883	0.150979	0.271478
ENSG00000180914	OXTR	102	0.997432	1.09621	1.86921	0.0916881	0.0897362	0.151391	1	0.00694769	-0.500412	0.00694769	1	-0.797473	-0.500412	-0.797473	1	3202.14	2	0.488856	0.143132	0.188946
ENSG00000127993	RBM48	103	0.997485	1.5253	0.823284	0.125154	0.190772	0.0784388	1	-0.117043	-0.422171	-0.117043	1	-0.734797	-0.422171	-0.734797	1	1958.78	2	0.492003	0.00350139	0.00765028
ENSG00000136504	KAT7	94	0.997723	0.8878	0.548986	0.422312	0.236062	0.0856084	1	-0.183524	-0.428462	-0.183524	1	-0.583796	-0.428462	-0.583796	1	2254.12	2	0.497855	0.317857	0.373216
ENSG00000125378	BMP4	122	0.997743	1.00804	2.25787	0.0698756	0.0652057	0.121448	1	-0.000574419	-0.512867	-0.000574419	1	-0.732767	-0.512867	-0.732767	1	3620.2	2	0.487146	0.451027	0.470555
ENSG00000136643	RPS6KC1	173	0.99776	0.926417	1.32255	0.150332	0.111004	0.13255	1	0.00350304	-0.697426	0.00350304	1	-0.568458	-0.697426	-0.568458	1	5439.33	2	0.494064	0.254151	0.352509
ENSG00000186260	MKL2	195	0.997911	1.32267	0.924077	0.124918	0.143577	0.0875213	1	0.0186521	-0.674307	0.0186521	1	-0.620615	-0.674307	-0.620615	1	3415.47	2	0.493337	0.0128778	0.0769291
ENSG00000214076	CPSF1P1	185	0.997966	0.814613	2.70061	0.0673436	0.0525068	0.143861	1	-0.18036	-0.526839	-0.18036	1	-0.648208	-0.526839	-0.648208	1	4399.58	2	0.487968	0.000262496	0.00747707
ENSG00000131969	ABHD12B	133	0.998001	0.0507088	0.795992	0.256939	0.111797	0.130446	1	-0.0174988	-0.894253	-0.0174988	1	-0.135189	-0.894253	-0.135189	1	2217.62	2	0.496902	2.0208e-14	0.0225773
ENSG00000142765	SYTL1	229	0.998087	1.30984	1.65199	0.0645836	0.0709181	0.0716197	1	-0.0629334	-0.513713	-0.0629334	1	-0.678998	-0.513713	-0.678998	1	3539.15	2	0.488195	9.51561e-06	0.000562379
ENSG00000168209	DDIT4	243	0.998089	1.22816	1.84742	0.0762008	0.0868854	0.0984097	1	0.00788169	-0.476789	0.00788169	1	-0.725053	-0.476789	-0.725053	1	7293.22	2	0.490009	0.00459822	0.0251718
ENSG00000178974	FBXO34	337	0.998135	0.433104	1.58199	0.122138	0.057253	0.103053	1	-0.0335009	-0.691295	-0.0335009	1	-0.402993	-0.691295	-0.402993	1	6879.51	2	0.493914	9.75766e-21	1.19196e-05
ENSG00000111581	NUP107	299	0.998151	1.54632	0.287305	0.350312	0.370352	0.0536038	1	-0.00637843	-0.359514	-0.00637843	1	-0.81345	-0.359514	-0.81345	1	2856.79	2	0.497896	0.0706203	0.085069
ENSG00000078269	SYNJ2	206	0.998198	1.27245	1.51838	0.0857899	0.0704429	0.0749582	1	-0.101072	-0.713124	-0.101072	1	-0.481398	-0.713124	-0.481398	1	2613.54	2	0.49163	7.39898e-05	0.0139474
ENSG00000011295	TTC19	287	0.998219	1.76146	0.433637	0.16256	0.252662	0.057366	1	-0.0255756	-0.558955	-0.0255756	1	-0.723689	-0.558955	-0.723689	1	2582.97	2	0.495633	0.00140672	0.00390887
ENSG00000162924	REL	166	0.998307	0.902653	0.62826	0.135309	0.0939001	0.0478388	1	-0.00605248	-0.620841	-0.00605248	1	-0.604033	-0.620841	-0.604033	1	845.753	2	0.495015	0.150703	0.266051
ENSG00000185361	TNFAIP8L1	276	0.99858	0.833763	1.17686	0.0794216	0.0584448	0.0616127	1	-0.0436448	-0.624867	-0.0436448	1	-0.59921	-0.624867	-0.59921	1	1885.58	2	0.492872	0.00239353	0.043893
ENSG00000197535	MYO5A	78	0.998681	1.45897	1.50994	0.162133	0.162482	0.145135	1	-0.17583	-0.827498	-0.17583	1	-0.21121	-0.827498	-0.21121	1	3662.31	2	0.496765	0.00302952	0.172258
ENSG00000067141	NEO1	283	0.998872	1.21504	1.23445	0.0945267	0.0847131	0.0710161	1	0.0117808	-0.612826	0.0117808	1	-0.663982	-0.612826	-0.663982	1	3351.28	2	0.495244	0.00583852	0.0414824
ENSG00000105011	ASF1B	118	0.99888	2.54215	0.563876	0.259764	0.67135	0.129002	1	0.125973	-0.326457	0.125973	1	-0.920238	-0.326457	-0.920238	1	6805.61	2	0.498283	0.0117115	0.0013603
ENSG00000075151	EIF4G3	386	0.998884	1.72909	0.338516	0.257876	0.260601	0.0574819	1	0.00507346	-0.736903	0.00507346	1	-0.607478	-0.736903	-0.607478	1	2224.84	2	0.498274	0.00270318	0.0210821
ENSG00000104859	CLASRP	188	0.99891	1.42577	1.11321	0.127301	0.121253	0.101812	1	-0.114202	-0.768033	-0.114202	1	-0.458586	-0.768033	-0.458586	1	3050.75	2	0.496588	0.00027999	0.0169296
ENSG00000163683	SMIM14	109	0.999065	1.39543	0.42469	0.220028	0.213913	0.061737	1	-0.0310827	-0.69105	-0.0310827	1	-0.568926	-0.69105	-0.568926	1	1000.24	2	0.49831	0.0336532	0.125794
ENSG00000105738	SIPA1L3	278	0.999114	1.36036	1.64441	0.0893091	0.0732723	0.0865885	1	-0.125183	-0.743816	-0.125183	1	-0.457932	-0.743816	-0.457932	1	3888.24	2	0.496045	7.52978e-07	0.00184628
ENSG00000143768	LEFTY2	61	0.999285	1.01367	2.10632	0.118626	0.108525	0.221288	1	-0.146555	-0.566915	-0.146555	1	-0.651411	-0.566915	-0.651411	1	3875.27	2	0.497605	0.450107	0.463847
ENSG00000159140	SON	333	0.999485	0.999916	0.266686	0.229654	0.167573	0.0305694	1	-0.000759878	-0.493308	-0.000759878	1	-0.677168	-0.493308	-0.677168	1	925.726	2	0.499106	0.4998	0.499423
ENSG00000196505	GDAP2	206	0.999513	1.40494	0.871253	0.142225	0.167003	0.0825465	1	-0.132176	-0.523447	-0.132176	1	-0.653545	-0.523447	-0.653545	1	3890.42	2	0.498635	0.00809759	0.0259974
ENSG00000131143	COX4I1	160	0.999624	0.499743	0.358415	0.215978	0.135037	0.0434601	1	-0.0231329	-0.570558	-0.0231329	1	-0.490934	-0.570558	-0.490934	1	798.753	2	0.499307	0.000146436	0.0307685
ENSG00000188994	ZNF292	355	0.999792	1.80981	0.241169	0.24579	0.393273	0.04859	1	-0.0109756	-0.563383	-0.0109756	1	-0.734263	-0.563383	-0.734263	1	2236.75	2	0.499662	0.0201068	0.0310678
ENSG00000101247	NDUFAF5	57	0.999964	2.40102	0.4728	0.228908	0.493204	0.0843253	1	-0.175139	-0.494708	-0.175139	1	-0.693634	-0.494708	-0.693634	1	1341	2	0.499938	0.00316835	0.00186502
ENSG00000106536	POU6F2	126	0.999986	1.23931	1.35089	0.11313	0.0899565	0.0890217	1	-0.106476	-0.657192	-0.106476	1	-0.548399	-0.657192	-0.548399	1	2267.89	2	0.499951	0.00442452	0.0414471
ENSG00000162139	NEU3	200	1.00012	1.10786	2.30261	0.0745432	0.0635759	0.0978934	1	-0.0652798	-0.603028	-0.0652798	1	-0.590521	-0.603028	-0.590521	1	4999.7	2	0.499381	0.0456775	0.138085
ENSG00000118420	UBE3D	329	1.00022	1.99882	0.869221	0.122745	0.204016	0.0786259	1	-0.0647273	-0.473949	-0.0647273	1	-0.766243	-0.473949	-0.766243	1	6306.48	2	0.499296	7.71614e-07	4.16704e-07
ENSG00000154359	LONRF1	301	1.00037	0.906794	1.20016	0.11558	0.0805828	0.105079	1	-0.0345195	-0.807501	-0.0345195	1	-0.430276	-0.807501	-0.430276	1	4178.44	2	0.498709	0.12417	0.302235
ENSG00000048707	VPS13D	52	1.00041	1.18061	1.40245	0.176575	0.154386	0.163323	1	-0.0357568	-0.69894	-0.0357568	1	-0.551077	-0.69894	-0.551077	1	2917.39	2	0.499084	0.123854	0.244325
ENSG00000112763	BTN2A1	235	1.00062	1.09806	1.55252	0.0922815	0.0814227	0.0914924	1	-0.0503062	-0.595231	-0.0503062	1	-0.624369	-0.595231	-0.624369	1	4681.41	2	0.497337	0.114833	0.208918
ENSG00000101353	MROH8	187	1.00077	0.960019	2.65632	0.0687666	0.0545834	0.136721	1	-0.0755383	-0.726766	-0.0755383	1	-0.479192	-0.726766	-0.479192	1	6213.87	2	0.495516	0.232406	0.351454
ENSG00000147536	GINS4	309	1.00078	2.859	0.351734	0.147379	0.451284	0.0493093	1	-0.068792	-0.289803	-0.068792	1	-0.884805	-0.289803	-0.884805	1	2736.51	2	0.497893	2.44733e-05	2.06191e-09
ENSG00000173064	HECTD4	105	1.0009	0.961683	1.27136	0.122869	0.0987903	0.111888	1	-0.0143282	-0.742918	-0.0143282	1	-0.528449	-0.742918	-0.528449	1	1996.35	2	0.497071	0.349464	0.420198
ENSG00000101182	PSMA7	182	1.00092	1.0042	0.297173	0.228316	0.233268	0.0464199	1	0.10111	-0.442835	0.10111	1	-0.750722	-0.442835	-0.750722	1	1183.34	2	0.498395	0.492821	0.494279
ENSG00000173926	MARCH3	177	1.00095	1.27957	1.42955	0.102576	0.103047	0.0927241	1	-0.206589	-0.530258	-0.206589	1	-0.594902	-0.530258	-0.594902	1	3994.64	2	0.49633	0.00366845	0.0164682
ENSG00000140459	CYP11A1	162	1.001	1.10588	1.7369	0.0834407	0.098995	0.120967	1	-0.145933	-0.503086	-0.145933	1	-0.689031	-0.503086	-0.689031	1	4085.78	2	0.495249	0.143223	0.190795
ENSG00000162148	PPP1R32	20	1.00103	1.05465	2.74876	0.209058	0.161942	0.39441	1	-0.215235	-0.518677	-0.215235	1	-0.637855	-0.518677	-0.637855	1	4775.44	2	0.498059	0.369958	0.392765
ENSG00000113312	TTC1	112	1.00103	0.754543	0.308617	0.354373	0.217322	0.0563543	1	-0.00586367	-0.596835	-0.00586367	1	-0.565584	-0.596835	-0.565584	1	902.172	2	0.49884	0.130592	0.266138
ENSG00000136197	C7orf25	104	1.00107	1.36117	1.51612	0.145223	0.150804	0.128364	1	-0.0535831	-0.440983	-0.0535831	1	-0.724726	-0.440983	-0.724726	1	5737.49	2	0.497077	0.00923274	0.0280848
ENSG00000129003	VPS13C	206	1.00111	1.08278	1.21232	0.106316	0.0841629	0.0799147	1	0.099558	-0.693638	0.099558	1	-0.643091	-0.693638	-0.643091	1	2642.73	2	0.495823	0.163236	0.279237
ENSG00000134461	ANKRD16	138	1.00112	1.04593	2.37262	0.0938239	0.0769926	0.143365	1	-0.0198136	-0.686955	-0.0198136	1	-0.551775	-0.686955	-0.551775	1	6161.26	2	0.495264	0.275914	0.364146
ENSG00000137824	RMDN3	101	1.00142	1.87344	0.518343	0.241263	0.37641	0.0874775	1	0.0861653	-0.488726	0.0861653	1	-0.815003	-0.488726	-0.815003	1	2427.27	2	0.497655	0.0111954	0.0154539
ENSG00000123684	LPGAT1	258	1.0018	0.801536	1.81096	0.0880086	0.0466677	0.0822112	1	-0.0390473	-0.676686	-0.0390473	1	-0.535179	-0.676686	-0.535179	1	3191.99	2	0.491854	1.4834e-05	0.0117047
ENSG00000086666	ZFAND6	311	1.00183	1.0479	0.210391	0.303585	0.210535	0.037223	1	0.0390633	-0.731222	0.0390633	1	-0.56432	-0.731222	-0.56432	1	801.516	2	0.497591	0.410082	0.449343
ENSG00000100823	APEX1	260	1.00192	1.09758	0.375	0.411718	0.207783	0.0456698	1	-0.0875811	-0.2757	-0.0875811	1	-0.739739	-0.2757	-0.739739	1	1991.9	2	0.498143	0.319512	0.356062
ENSG00000181035	SLC25A42	30	1.00235	1.31317	1.40632	0.223311	0.177719	0.163534	1	0.07083	-0.650046	0.07083	1	-0.638883	-0.650046	-0.638883	1	2309.13	2	0.495843	0.0446795	0.143874
ENSG00000183828	NUDT14	55	1.00236	1.54717	0.702119	0.329205	0.389197	0.164331	1	0.0221281	-0.651924	0.0221281	1	-0.668219	-0.651924	-0.668219	1	3471.07	2	0.497155	0.0828503	0.151574
ENSG00000129195	FAM64A	258	1.00247	2.94403	0.474513	0.142696	0.48756	0.0743859	1	0.0101595	-0.431069	0.0101595	1	-0.858756	-0.431069	-0.858756	1	4816.98	2	0.493093	4.36704e-05	4.06382e-08
ENSG00000148396	SEC16A	257	1.00249	1.37382	1.09571	0.11251	0.108953	0.0688568	1	-0.0873706	-0.511359	-0.0873706	1	-0.678753	-0.511359	-0.678753	1	3577.64	2	0.491181	0.000350824	0.00345961
ENSG00000198836	OPA1	369	1.00249	1.62235	0.4613	0.216502	0.284166	0.0673835	1	-0.0458235	-0.467686	-0.0458235	1	-0.755932	-0.467686	-0.755932	1	5069.19	2	0.49541	0.0145746	0.0232831
ENSG00000124143	ARHGAP40	139	1.00257	0.900701	2.72396	0.0899935	0.112549	0.309854	1	0.0566066	-0.370784	0.0566066	1	-0.922515	-0.370784	-0.922515	1	5298.27	2	0.488642	0.189593	0.234411
ENSG00000163393	SLC22A15	132	1.00259	1.03007	2.30572	0.0997827	0.067485	0.139383	1	0.0507999	-0.755808	0.0507999	1	-0.579637	-0.755808	-0.579637	1	3574.68	2	0.489655	0.328318	0.396515
ENSG00000101473	ACOT8	125	1.00283	1.40145	0.585655	0.200376	0.205178	0.0751934	1	-0.115605	-0.632895	-0.115605	1	-0.557097	-0.632895	-0.557097	1	1944.04	2	0.494367	0.0263392	0.0918002
ENSG00000205084	TMEM231	210	1.00311	1.45541	1.47256	0.0822721	0.103439	0.0844121	1	0.018136	-0.528855	0.018136	1	-0.727519	-0.528855	-0.727519	1	4492.59	2	0.484961	8.56226e-06	0.000307089
ENSG00000234284	ZNF879	87	1.00318	1.02023	2.22125	0.0840818	0.076543	0.114428	1	-0.221301	-0.522613	-0.221301	1	-0.532213	-0.522613	-0.532213	1	3322.32	2	0.484946	0.396079	0.418531
ENSG00000138185	ENTPD1	245	1.0033	1.35676	0.566721	0.0998314	0.112703	0.0395227	1	-0.0633669	-0.552973	-0.0633669	1	-0.676777	-0.552973	-0.676777	1	990.825	2	0.486843	0.000873509	0.00665298
ENSG00000165304	MELK	170	1.00357	3.06864	0.318649	0.235409	0.8855	0.0854625	1	0.110609	-0.384724	0.110609	1	-0.921265	-0.384724	-0.921265	1	3908.83	2	0.493953	0.0103363	0.000172988
ENSG00000130720	FIBCD1	67	1.00359	1.18347	2.11965	0.131317	0.185569	0.16195	1	-0.398971	-0.382241	-0.398971	1	-0.594206	-0.382241	-0.594206	1	3857.46	2	0.489147	0.163275	0.175065
ENSG00000105289	TJP3	124	1.00365	0.991254	2.64621	0.106411	0.0929228	0.110941	1	-0.100596	-0.790106	-0.100596	1	-0.214705	-0.790106	-0.214705	1	4400.04	2	0.486354	0.462583	0.499976
ENSG00000198380	GFPT1	355	1.00371	1.40667	0.306016	0.184391	0.228046	0.0408897	1	0.0419039	-0.532728	0.0419039	1	-0.743361	-0.532728	-0.743361	1	1669.6	2	0.491983	0.0377029	0.0777092
ENSG00000108510	MED13	151	1.0039	1.41491	0.808926	0.147905	0.169875	0.082925	1	-0.120092	-0.579563	-0.120092	1	-0.620448	-0.579563	-0.620448	1	2726.53	2	0.489501	0.00788304	0.0298932
ENSG00000196419	XRCC6	220	1.00395	1.39324	0.247171	0.284471	0.293631	0.0379622	1	0.0660687	-0.342985	0.0660687	1	-0.814552	-0.342985	-0.814552	1	1128.59	2	0.494461	0.0909458	0.123497
ENSG00000157927	RADIL	229	1.00418	0.941441	2.39277	0.0727277	0.0539397	0.115906	1	0.0351348	-0.713828	0.0351348	1	-0.58274	-0.713828	-0.58274	1	5217.13	2	0.477085	0.139396	0.288195
ENSG00000164975	SNAPC3	220	1.00425	0.935744	0.747177	0.232422	0.188446	0.0979815	1	-0.0633411	-0.521061	-0.0633411	1	-0.609814	-0.521061	-0.609814	1	6270.63	2	0.492721	0.366725	0.417605
ENSG00000105576	TNPO2	199	1.00438	1.33162	0.834349	0.112693	0.110075	0.0630075	1	-0.019472	-0.694248	-0.019472	1	-0.584923	-0.694248	-0.584923	1	1679.84	2	0.484534	0.00146546	0.0262306
ENSG00000070669	ASNS	281	1.00441	2.03889	0.406	0.208722	0.345821	0.0562752	1	-0.111581	-0.245522	-0.111581	1	-0.849897	-0.245522	-0.849897	1	3362.94	2	0.491588	0.00145313	0.000284066
ENSG00000111859	NEDD9	266	1.0045	0.871102	1.99608	0.0776099	0.0499621	0.0898149	1	0.020947	-0.645085	0.020947	1	-0.62179	-0.645085	-0.62179	1	4003.48	2	0.476901	0.00521293	0.0694547
ENSG00000060688	SNRNP40	246	1.00474	0.726637	0.322994	0.221353	0.161974	0.0447355	1	0.0296604	-0.630682	0.0296604	1	-0.562791	-0.630682	-0.562791	1	1174.12	2	0.49146	0.0463758	0.187958
ENSG00000119878	CRIPT	134	1.00486	1.63594	0.211947	0.24355	0.316544	0.0335685	1	-0.0974859	-0.501614	-0.0974859	1	-0.690102	-0.501614	-0.690102	1	496.169	2	0.492061	0.0232964	0.0455193
ENSG00000118508	RAB32	41	1.00488	0.684075	1.92303	0.119588	0.0895347	0.205274	1	-0.00484758	-0.46874	-0.00484758	1	-0.806141	-0.46874	-0.806141	1	1278.45	2	0.483839	0.000555732	0.015258
ENSG00000037757	MRI1	294	1.00488	1.39006	1.20433	0.0809619	0.098015	0.0755432	1	0.00116147	-0.621095	0.00116147	1	-0.669459	-0.621095	-0.669459	1	3997.16	2	0.475975	4.36095e-05	0.00168506
ENSG00000138792	ENPEP	136	1.00493	0.764062	2.76961	0.0849049	0.0486521	0.166317	1	-0.00623885	-0.692372	-0.00623885	1	-0.601321	-0.692372	-0.601321	1	4162.27	2	0.476869	1.70144e-06	0.0052633
ENSG00000107968	MAP3K8	240	1.00499	0.91783	2.3174	0.0722444	0.0550519	0.102296	1	0.00924985	-0.625986	0.00924985	1	-0.604471	-0.625986	-0.604471	1	5820.18	2	0.472474	0.0684369	0.200774
ENSG00000155636	RBM45	148	1.00518	1.26739	1.14661	0.170188	0.149245	0.10543	1	-0.0762752	-0.607408	-0.0762752	1	-0.59088	-0.607408	-0.59088	1	4560.53	2	0.487885	0.0376425	0.113354
ENSG00000099958	DERL3	121	1.00524	1.57002	1.65046	0.113828	0.120362	0.107202	1	-0.0157418	-0.578929	-0.0157418	1	-0.660476	-0.578929	-0.660476	1	4639.03	2	0.481676	3.06327e-06	0.00043368
ENSG00000196465	MYL6B	60	1.00529	7.57417	0.0534165	0.393964	8.7928	0.0605981	1	0.10192	-0.227995	0.10192	1	-0.9856	-0.227995	-0.9856	1	680.604	2	0.494669	0.228865	0.00181363
ENSG00000115866	DARS	164	1.00534	1.54472	0.179739	0.299846	0.444978	0.0454814	1	0.0289281	-0.576318	0.0289281	1	-0.723943	-0.576318	-0.723943	1	911.294	2	0.49291	0.111342	0.161227
ENSG00000110107	PRPF19	111	1.00536	1.21143	1.94859	0.07462	0.0750965	0.0799822	1	-0.201554	-0.489966	-0.201554	1	-0.594137	-0.489966	-0.594137	1	2192.23	2	0.471413	0.00289602	0.0167828
ENSG00000103021	CCDC113	161	1.00541	1.19666	1.53136	0.0902665	0.0859595	0.0929681	1	-0.161717	-0.676674	-0.161717	1	-0.472527	-0.676674	-0.472527	1	3219.24	2	0.476158	0.0117387	0.0733486
ENSG00000187994	RINL	29	1.00556	1.18177	1.40343	0.12769	0.120877	0.112642	1	0.143561	-0.620661	0.143561	1	-0.65023	-0.620661	-0.65023	1	1244.03	2	0.482793	0.0723433	0.192306
ENSG00000145860	RNF145	297	1.0057	1.35133	0.771817	0.171594	0.14971	0.0988144	1	-0.114426	-0.813505	-0.114426	1	-0.388814	-0.813505	-0.388814	1	4075.95	2	0.486761	0.00980065	0.104492
ENSG00000128050	PAICS	280	1.00579	1.19303	0.312878	0.255845	0.215455	0.0395488	1	0.00306456	-0.377623	0.00306456	1	-0.754725	-0.377623	-0.754725	1	1512.2	2	0.490986	0.185538	0.239412
ENSG00000125726	CD70	53	1.00603	1.09291	3.19031	0.108178	0.138975	0.325837	1	-0.337735	-0.139297	-0.337735	1	-0.837164	-0.139297	-0.837164	1	6388	2	0.477889	0.253425	0.232039
ENSG00000177519	RPRM	112	1.00606	1.00463	2.25244	0.0782198	0.0700695	0.142436	1	0.0330799	-0.574314	0.0330799	1	-0.696495	-0.574314	-0.696495	1	4840.05	2	0.469201	0.473693	0.465083
ENSG00000154719	MRPL39	146	1.00608	1.56626	0.383594	0.451579	0.488263	0.103423	1	-0.0236502	-0.540346	-0.0236502	1	-0.720632	-0.540346	-0.720632	1	4362.97	2	0.494635	0.124044	0.163682
ENSG00000182263	FIGN	178	1.0061	1.62127	0.96252	0.119081	0.148068	0.0809344	1	0.0527921	-0.654689	0.0527921	1	-0.669627	-0.654689	-0.669627	1	3146.81	2	0.479613	2.15771e-05	0.00168209
ENSG00000123485	HJURP	343	1.00636	2.90519	0.503129	0.107616	0.357826	0.0549459	1	-0.0338696	-0.251141	-0.0338696	1	-0.911078	-0.251141	-0.911078	1	3807.8	2	0.476464	9.22608e-08	3.90644e-15
ENSG00000103274	NUBP1	188	1.00645	1.83044	0.603108	0.263928	0.361405	0.0950791	1	-0.0569898	-0.303731	-0.0569898	1	-0.828759	-0.303731	-0.828759	1	6402.9	2	0.490258	0.0113455	0.00929298
ENSG00000138604	GLCE	214	1.0065	1.36212	1.04597	0.129778	0.13464	0.0937446	1	-0.146629	-0.612045	-0.146629	1	-0.574753	-0.612045	-0.574753	1	4643.35	2	0.480046	0.00386373	0.021783
ENSG00000270011	ZNF559-ZNF177	300	1.00651	1.2452	1.5384	0.0804898	0.090599	0.102788	1	0.0350637	-0.701184	0.0350637	1	-0.612365	-0.701184	-0.612365	1	6452.68	2	0.467789	0.00359667	0.0420402
ENSG00000164654	MIOS	224	1.00673	1.82482	0.848613	0.124861	0.201871	0.0808803	1	0.0404977	-0.485432	0.0404977	1	-0.796873	-0.485432	-0.796873	1	4600.74	2	0.478522	3.07217e-05	6.78028e-05
ENSG00000177879	AP3S1	196	1.007	1.17926	0.14576	0.310644	0.265568	0.0260114	1	-0.0111325	-0.594738	-0.0111325	1	-0.639431	-0.594738	-0.639431	1	357.209	2	0.491021	0.250244	0.321592
ENSG00000108448	TRIM16L	145	1.00707	1.2824	1.5036	0.0925764	0.0957524	0.0920284	1	-0.155397	-0.561425	-0.155397	1	-0.606671	-0.561425	-0.606671	1	3086.4	2	0.469609	0.00186298	0.01126
ENSG00000166153	DEPDC4	111	1.00715	1.12014	1.90272	0.131715	0.102618	0.126562	1	-0.199054	-0.517795	-0.199054	1	-0.571655	-0.517795	-0.571655	1	5145.38	2	0.478394	0.12214	0.190918
ENSG00000162441	LZIC	178	1.00741	1.41089	0.717659	0.150447	0.192801	0.08347	1	0.0410563	-0.571147	0.0410563	1	-0.720467	-0.571147	-0.720467	1	3358.7	2	0.480374	0.0172347	0.0494149
ENSG00000188559	RALGAPA2	196	1.00761	1.05893	1.3636	0.107762	0.0719444	0.0796555	1	-0.149325	-0.684633	-0.149325	1	-0.482123	-0.684633	-0.482123	1	2413.1	2	0.471888	0.206858	0.290759
ENSG00000179965	ZNF771	14	1.00764	0.739507	1.1686	0.656584	0.487389	0.673574	1	-0.157531	-0.919816	-0.157531	1	-0.0806289	-0.919816	-0.0806289	1	5658.44	2	0.495464	0.301827	0.453816
ENSG00000163527	STT3B	206	1.00765	1.31071	0.494425	0.251068	0.245669	0.0705528	1	-0.17254	-0.436341	-0.17254	1	-0.677104	-0.436341	-0.677104	1	3118.14	2	0.487862	0.103704	0.141445
ENSG00000167772	ANGPTL4	41	1.00778	1.08413	2.64292	0.154064	0.128723	0.332088	1	0.00440957	-0.637861	0.00440957	1	-0.689814	-0.637861	-0.689814	1	6196.95	2	0.480002	0.258653	0.309205
ENSG00000137872	SEMA6D	202	1.00792	0.779942	2.07824	0.0772471	0.0474749	0.103173	1	-0.0484288	-0.577878	-0.0484288	1	-0.639328	-0.577878	-0.639328	1	3539.12	2	0.45922	3.22111e-06	0.00294237
ENSG00000120690	ELF1	288	1.00824	1.08726	1.97579	0.0788564	0.0578241	0.0988394	1	-0.0062388	-0.744814	-0.0062388	1	-0.542193	-0.744814	-0.542193	1	4506.63	2	0.458404	0.066186	0.178212
ENSG00000116898	MRPS15	255	1.00841	0.984585	0.205259	0.301522	0.233236	0.0345146	1	-0.109535	-0.536976	-0.109535	1	-0.602652	-0.536976	-0.602652	1	809.117	2	0.488888	0.473679	0.489162
ENSG00000012048	BRCA1	288	1.00843	2.73916	0.583179	0.0957015	0.326717	0.0646643	1	0.0257097	-0.418374	0.0257097	1	-0.866827	-0.418374	-0.866827	1	4024.22	2	0.464918	1.03469e-07	3.06634e-12
ENSG00000172466	ZNF24	293	1.00855	0.663763	0.38279	0.29567	0.176137	0.0595992	1	-0.0433963	-0.607617	-0.0433963	1	-0.521248	-0.607617	-0.521248	1	2502.23	2	0.488472	0.0286273	0.158591
ENSG00000105971	CAV2	67	1.00866	1.00431	1.46313	0.108616	0.0841782	0.101081	1	-0.122734	-0.59393	-0.122734	1	-0.57156	-0.59393	-0.57156	1	1562.93	2	0.468337	0.479672	0.465274
ENSG00000186704	DTX2P1	262	1.00876	1.14776	1.93801	0.076208	0.0577067	0.0954846	1	-0.0324016	-0.765617	-0.0324016	1	-0.489434	-0.765617	-0.489434	1	4098.91	2	0.454268	0.00550951	0.0745709
ENSG00000014824	SLC30A9	251	1.00887	1.35212	0.266392	0.302154	0.362714	0.0537273	1	0.0028412	-0.408874	0.0028412	1	-0.77256	-0.408874	-0.77256	1	2371.73	2	0.488308	0.166296	0.205654
ENSG00000188342	GTF2F2	181	1.00903	1.91415	0.224522	0.408094	0.719617	0.0703135	1	-0.00378472	-0.341613	-0.00378472	1	-0.852683	-0.341613	-0.852683	1	3008.38	2	0.491188	0.102814	0.0819396
ENSG00000142694	EVA1B	120	1.00905	1.03805	2.68516	0.0769561	0.063646	0.126781	1	0.0100671	-0.569348	0.0100671	1	-0.663232	-0.569348	-0.663232	1	4905.42	2	0.453277	0.27557	0.321873
ENSG00000124613	ZNF391	160	1.00922	1.21038	1.74849	0.0980439	0.082287	0.0974961	1	-0.158651	-0.638465	-0.158651	1	-0.512617	-0.638465	-0.512617	1	3786.21	2	0.46261	0.0057591	0.0417393
ENSG00000165948	IFI27L1	184	1.00929	1.00661	1.13704	0.151803	0.109321	0.098179	1	-0.00495329	-0.647327	-0.00495329	1	-0.606052	-0.647327	-0.606052	1	3769.95	2	0.47564	0.475923	0.469404
ENSG00000100219	XBP1	150	1.00937	1.48085	0.412176	0.54701	0.391965	0.0840011	1	-0.0691201	-0.392625	-0.0691201	1	-0.758533	-0.392625	-0.758533	1	3637.94	2	0.493177	0.110933	0.140035
ENSG00000072864	NDE1	317	1.00961	1.389	1.00691	0.0895574	0.112202	0.0667361	1	-0.00722267	-0.512101	-0.00722267	1	-0.732149	-0.512101	-0.732149	1	3983.06	2	0.457312	0.000299842	0.00220855
ENSG00000110721	CHKA	297	1.00967	1.85384	0.747701	0.169937	0.225349	0.0829517	1	0.0330906	-0.58067	0.0330906	1	-0.737765	-0.58067	-0.737765	1	5861.13	2	0.477338	9.17449e-05	0.000543801
ENSG00000156508	EEF1A1	311	1.00984	1.33037	0.258617	0.203207	0.210817	0.0324838	1	-0.0647623	-0.528931	-0.0647623	1	-0.677463	-0.528931	-0.677463	1	936.276	2	0.48071	0.0590616	0.10929
ENSG00000131759	RARA	19	1.00989	0.790719	1.9206	0.411476	0.287121	0.46568	1	-0.0486712	-0.47726	-0.0486712	1	-0.686426	-0.47726	-0.686426	1	8689.79	2	0.49056	0.2383	0.321129
ENSG00000236296	GUSBP5	23	1.0099	0.895184	2.32033	0.145226	0.0905571	0.220869	1	0.312591	-0.838601	0.312591	1	-0.622807	-0.838601	-0.622807	1	1582.01	2	0.473157	0.130362	0.340731
ENSG00000126070	AGO3	102	1.00992	1.54819	0.490749	0.14716	0.196952	0.0589422	1	0.0406074	-0.695525	0.0406074	1	-0.638352	-0.695525	-0.638352	1	791.365	2	0.473208	0.00322239	0.0279438
ENSG00000137770	CTDSPL2	48	1.00998	1.79848	0.286632	0.296934	0.504073	0.0741179	1	0.0511475	-0.649468	0.0511475	1	-0.700209	-0.649468	-0.700209	1	641.132	2	0.486671	0.0600928	0.105157
ENSG00000221983	UBA52	334	1.01013	0.782266	0.425744	0.209909	0.135951	0.0416485	1	-0.0120561	-0.397575	-0.0120561	1	-0.661219	-0.397575	-0.661219	1	1884.21	2	0.480771	0.0551028	0.15377
ENSG00000176024	ZNF613	134	1.01019	1.5116	1.22856	0.144248	0.172374	0.108512	1	-0.218275	-0.5017	-0.218275	1	-0.608136	-0.5017	-0.608136	1	5008.81	2	0.4719	0.00178251	0.00646822
ENSG00000196950	SLC39A10	191	1.01024	0.686848	0.355832	0.239527	0.143318	0.0529625	1	0.0933697	-0.800051	0.0933697	1	-0.466713	-0.800051	-0.466713	1	855.414	2	0.482975	0.0150623	0.201462
ENSG00000114054	PCCB	122	1.01031	0.75701	0.248859	0.367032	0.220677	0.0490418	1	-0.0366735	-0.717764	-0.0366735	1	-0.470396	-0.717764	-0.470396	1	567.813	2	0.488821	0.136536	0.303045
ENSG00000122779	TRIM24	299	1.01032	1.69714	0.52622	0.157943	0.190716	0.0552094	1	-0.0781636	-0.601261	-0.0781636	1	-0.651934	-0.601261	-0.651934	1	2434.59	2	0.473961	0.000151887	0.00119524
ENSG00000182841	RRP7B	368	1.01075	0.934011	0.98254	0.137247	0.10477	0.099184	1	0.0413137	-0.75786	0.0413137	1	-0.5364	-0.75786	-0.5364	1	5843.95	2	0.468818	0.264594	0.397926
ENSG00000144134	RABL2A	240	1.01076	1.1939	0.842952	0.119819	0.113572	0.0684882	1	-0.0374383	-0.6348	-0.0374383	1	-0.628914	-0.6348	-0.628914	1	2333.53	2	0.464249	0.0445382	0.108398
ENSG00000196597	ZNF782	39	1.01099	1.08802	2.10802	0.193346	0.130744	0.238041	1	-0.0288313	-0.718866	-0.0288313	1	-0.54204	-0.718866	-0.54204	1	4044.09	2	0.477487	0.252559	0.334841
ENSG00000129235	TXNDC17	234	1.01117	0.590767	0.297903	0.247633	0.124587	0.0356894	1	-0.0432593	-0.681981	-0.0432593	1	-0.442119	-0.681981	-0.442119	1	644.252	2	0.482031	0.000589701	0.0653427
ENSG00000117091	CD48	173	1.01122	0.900991	2.38589	0.0730456	0.0773992	0.179691	1	-0.0226385	-0.574383	-0.0226385	1	-0.735373	-0.574383	-0.735373	1	5401.31	2	0.439049	0.101285	0.206899
ENSG00000117834	SLC5A9	61	1.01127	0.873722	3.18928	0.126997	0.182661	0.642879	1	-0.0126272	-0.317265	-0.0126272	1	-0.926356	-0.317265	-0.926356	1	6719.14	2	0.464803	0.24606	0.293668
ENSG00000167644	C19orf33	60	1.01132	1.32739	2.27505	0.135911	0.115817	0.163845	1	-0.0896422	-0.752042	-0.0896422	1	-0.407823	-0.752042	-0.407823	1	4084.47	2	0.466943	0.0032368	0.081842
ENSG00000130177	CDC16	275	1.0114	1.60009	0.758461	0.147156	0.184665	0.0766401	1	-0.0646714	-0.524534	-0.0646714	1	-0.716583	-0.524534	-0.716583	1	4446.99	2	0.46916	0.000650486	0.00188305
ENSG00000100983	GSS	140	1.01146	1.02838	0.403057	0.288693	0.203157	0.0848456	1	0.00951853	-0.827085	0.00951853	1	-0.462276	-0.827085	-0.462276	1	1148.57	2	0.484193	0.444556	0.461366
ENSG00000072518	MARK2	219	1.01157	1.53451	0.989296	0.100638	0.109045	0.0790084	1	0.00400322	-0.801668	0.00400322	1	-0.50969	-0.801668	-0.50969	1	2124.66	2	0.454288	9.32244e-07	0.00245056
ENSG00000179715	PCED1B	174	1.0116	1.20742	2.11441	0.117509	0.0931063	0.159588	1	0.0191728	-0.668957	0.0191728	1	-0.673556	-0.668957	-0.673556	1	6530.51	2	0.460739	0.0135997	0.0485616
ENSG00000182472	CAPN12	175	1.01163	0.88986	1.81076	0.0815577	0.0638121	0.0998854	1	-0.107882	-0.569993	-0.107882	1	-0.589303	-0.569993	-0.589303	1	3843.64	2	0.443408	0.0430717	0.15539
ENSG00000148700	ADD3	142	1.01184	2.05203	0.263101	0.25028	0.430522	0.0532851	1	0.0103024	-0.60607	0.0103024	1	-0.718733	-0.60607	-0.718733	1	1133.57	2	0.481175	0.00789727	0.0143415
ENSG00000100031	GGT1	72	1.01195	1.61977	1.21906	0.166883	0.222186	0.17424	1	-0.0907764	-0.6422	-0.0907764	1	-0.626353	-0.6422	-0.626353	1	4687.14	2	0.471565	0.00340975	0.00965339
ENSG00000015153	YAF2	210	1.01204	0.716621	1.07	0.13037	0.075689	0.0776078	1	-0.0824793	-0.513282	-0.0824793	1	-0.681328	-0.513282	-0.681328	1	1839.18	2	0.463265	0.000117345	0.00970903
ENSG00000170412	GPRC5C	79	1.01204	1.25928	1.88493	0.0962845	0.0946972	0.111879	1	-0.0933374	-0.508329	-0.0933374	1	-0.623232	-0.508329	-0.623232	1	3588.23	2	0.450404	0.00384777	0.0258093
ENSG00000141391	SLMO1	154	1.01222	1.19703	2.15882	0.0834525	0.0677955	0.0954955	1	-0.0783231	-0.673399	-0.0783231	1	-0.505274	-0.673399	-0.505274	1	3822.98	2	0.441904	0.00210459	0.0401238
ENSG00000111696	NT5DC3	323	1.01231	0.918975	0.971762	0.111906	0.0860136	0.0612065	1	-0.125726	-0.513171	-0.125726	1	-0.596352	-0.513171	-0.596352	1	3301.95	2	0.456254	0.17345	0.288219
ENSG00000133247	SUV420H2	37	1.01231	1.12484	1.05094	0.159558	0.132154	0.11287	1	0.145829	-0.586232	0.145829	1	-0.779084	-0.586232	-0.779084	1	907.375	2	0.469466	0.175748	0.231581
ENSG00000213995	CARKD	260	1.01232	1.32917	0.953707	0.153784	0.173731	0.0965801	1	0.01622	-0.447268	0.01622	1	-0.768571	-0.447268	-0.768571	1	7295.12	2	0.468106	0.029628	0.0550869
ENSG00000134419	RPS15A	212	1.01232	1.03026	0.277308	0.240458	0.192462	0.0367384	1	-0.00271725	-0.597879	-0.00271725	1	-0.612875	-0.597879	-0.612875	1	784.117	2	0.479588	0.437612	0.449096
ENSG00000198429	ZNF69	282	1.01237	1.61056	0.95079	0.107577	0.15485	0.0802199	1	-0.0930161	-0.533182	-0.0930161	1	-0.689674	-0.533182	-0.689674	1	5170.75	2	0.454256	5.09275e-05	0.000269164
ENSG00000116251	RPL22	227	1.01251	0.884495	0.340323	0.302559	0.189813	0.0463428	1	0.00353749	-0.645687	0.00353749	1	-0.537733	-0.645687	-0.537733	1	1331.89	2	0.483526	0.271729	0.382372
ENSG00000170291	ELP5	261	1.0126	0.944482	0.449622	0.309188	0.213769	0.092401	1	0.0617628	-0.771926	0.0617628	1	-0.539165	-0.771926	-0.539165	1	3460.88	2	0.483756	0.397647	0.461236
ENSG00000239672	NME1	311	1.01268	1.09526	0.387128	0.158926	0.133638	0.0352768	1	0.0280193	-0.605503	0.0280193	1	-0.638605	-0.605503	-0.638605	1	1044.34	2	0.468229	0.238243	0.309334
ENSG00000188283	ZNF383	91	1.01282	1.19787	1.5026	0.104491	0.0925619	0.0900532	1	-0.109522	-0.55527	-0.109522	1	-0.612823	-0.55527	-0.612823	1	2068.23	2	0.451325	0.0176573	0.0570714
ENSG00000115524	SF3B1	226	1.01282	0.768661	0.251529	0.459017	0.167481	0.029824	1	-0.0151155	-0.327231	-0.0151155	1	-0.671208	-0.327231	-0.671208	1	704.681	2	0.488869	0.0842867	0.183469
ENSG00000171130	ATP6V0E2	228	1.01299	2.20646	1.27141	0.0997716	0.195434	0.0995752	1	-0.109138	-0.449862	-0.109138	1	-0.760864	-0.449862	-0.760864	1	7711.12	2	0.448277	1.54367e-09	4.84274e-11
ENSG00000145375	SPATA5	335	1.01302	1.9374	0.934639	0.1234	0.157446	0.0871092	1	0.00276966	-0.74246	0.00276966	1	-0.607155	-0.74246	-0.607155	1	4566.18	2	0.458027	3.33378e-09	2.33723e-06
ENSG00000124224	PPP4R1L	179	1.01302	1.14114	2.36505	0.0704767	0.0617217	0.105432	1	-0.0354745	-0.624543	-0.0354745	1	-0.611488	-0.624543	-0.611488	1	4768.17	2	0.426795	0.0116997	0.0535756
ENSG00000163755	HPS3	359	1.01303	1.98127	0.617899	0.131049	0.223536	0.0650411	1	-0.027267	-0.553913	-0.027267	1	-0.738794	-0.553913	-0.738794	1	4240.35	2	0.460418	7.48939e-06	1.0727e-05
ENSG00000180357	ZNF609	335	1.01309	1.15489	1.28984	0.110308	0.0886091	0.0901643	1	-0.042494	-0.699145	-0.042494	1	-0.557166	-0.699145	-0.557166	1	5300.7	2	0.452818	0.0406891	0.124433
ENSG00000101665	SMAD7	76	1.01316	1.22205	1.50797	0.137862	0.168802	0.13855	1	-0.259994	-0.472214	-0.259994	1	-0.639054	-0.472214	-0.639054	1	2800.72	2	0.462092	0.0962417	0.11178
ENSG00000135723	FHOD1	30	1.01319	1.13264	1.29812	0.185335	0.18556	0.224842	1	0.263446	-0.780293	0.263446	1	-0.690474	-0.780293	-0.690474	1	2432.43	2	0.471889	0.240426	0.334481
ENSG00000203805	PPAPDC1A	147	1.0132	0.78688	2.74613	0.0734738	0.0752176	0.226075	1	-0.0482689	-0.434745	-0.0482689	1	-0.83045	-0.434745	-0.83045	1	4457.02	2	0.428821	0.00263368	0.0249698
ENSG00000160959	LRRC14	155	1.01321	1.70786	0.655234	0.17028	0.257209	0.0851948	1	0.00526614	-0.500815	0.00526614	1	-0.767638	-0.500815	-0.767638	1	3396.96	2	0.469133	0.00332129	0.00595694
ENSG00000178187	ZNF454	175	1.01326	1.11007	2.18617	0.0757836	0.0704223	0.109663	1	-0.00662303	-0.691797	-0.00662303	1	-0.553003	-0.691797	-0.553003	1	4897.16	2	0.430649	0.0599422	0.157122
ENSG00000117450	PRDX1	206	1.01337	1.19417	0.237772	0.282836	0.263631	0.0417191	1	0.0121387	-0.618593	0.0121387	1	-0.640849	-0.618593	-0.640849	1	924.818	2	0.48117	0.23113	0.304206
ENSG00000125430	HS3ST3B1	250	1.01345	0.713596	2.02024	0.107281	0.0629162	0.124403	1	-0.120996	-0.649401	-0.120996	1	-0.481677	-0.649401	-0.481677	1	7446.72	2	0.450163	4.16924e-06	0.0093805
ENSG00000150722	PPP1R1C	105	1.01362	1.11278	2.28273	0.0788801	0.0756128	0.107573	1	-0.215554	-0.591574	-0.215554	1	-0.474416	-0.591574	-0.474416	1	3629.93	2	0.431648	0.069456	0.141253
ENSG00000105707	HPN	136	1.01366	1.34973	1.75834	0.0942817	0.103924	0.0953367	1	-0.00490148	-0.565153	-0.00490148	1	-0.657535	-0.565153	-0.657535	1	3902.45	2	0.44252	0.000499945	0.00886493
ENSG00000170542	SERPINB9	393	1.01382	0.146892	1.67875	0.131714	0.0434787	0.105439	1	0.0212031	-0.760943	0.0212031	1	-0.285738	-0.760943	-0.285738	1	6667.61	2	0.458252	1.99676e-60	4.35304e-11
ENSG00000188599	NPIPP1	256	1.01399	1.3762	1.35516	0.0654441	0.0742623	0.0630526	1	-0.0414496	-0.60789	-0.0414496	1	-0.64194	-0.60789	-0.64194	1	2642.73	2	0.415462	3.92303e-07	8.65731e-05
ENSG00000087448	KLHL42	271	1.01401	1.40339	1.2753	0.0910398	0.0872596	0.0719764	1	-0.0545555	-0.64318	-0.0545555	1	-0.616407	-0.64318	-0.616407	1	3263.51	2	0.438904	2.94539e-06	0.000350051
ENSG00000180834	MAP6D1	202	1.01402	1.02619	2.92203	0.0529437	0.0463039	0.093306	1	0.0090221	-0.628034	0.0090221	1	-0.59509	-0.628034	-0.59509	1	4686.36	2	0.395744	0.286148	0.308399
ENSG00000117758	STX12	47	1.01409	0.6472	1.42287	0.128313	0.0902845	0.12898	1	-0.187748	-0.565376	-0.187748	1	-0.518538	-0.565376	-0.518538	1	1414.18	2	0.456522	0.000158806	0.0164787
ENSG00000107290	SETX	249	1.0141	1.68849	0.347833	0.150603	0.253107	0.0463841	1	0.00344012	-0.545579	0.00344012	1	-0.747235	-0.545579	-0.747235	1	1444.86	2	0.462749	0.00349517	0.0068093
ENSG00000157077	ZFYVE9	64	1.01414	0.891065	1.7709	0.149068	0.120018	0.169183	1	-0.222997	-0.691406	-0.222997	1	-0.361529	-0.691406	-0.361529	1	4098.7	2	0.462358	0.183818	0.340644
ENSG00000105829	BET1	235	1.01417	1.52368	0.319745	0.21358	0.310148	0.0510385	1	-0.0875901	-0.314284	-0.0875901	1	-0.812612	-0.314284	-0.812612	1	1922.54	2	0.473578	0.0463303	0.0454555
ENSG00000188130	MAPK12	208	1.01426	1.14987	1.80773	0.0899751	0.0657844	0.102057	1	0.0427772	-0.731822	0.0427772	1	-0.599781	-0.731822	-0.599781	1	3584.24	2	0.437134	0.0118731	0.0715605
ENSG00000109332	UBE2D3	342	1.01455	1.15683	0.235149	0.27869	0.222625	0.0366664	1	-0.0315806	-0.619276	-0.0315806	1	-0.617404	-0.619276	-0.617404	1	1126.85	2	0.479192	0.240819	0.309192
ENSG00000116221	MRPL37	224	1.01463	0.983187	0.295354	0.266032	0.186328	0.0363545	1	0.0229949	-0.477017	0.0229949	1	-0.683314	-0.477017	-0.683314	1	939.66	2	0.478093	0.464092	0.48588
ENSG00000129116	PALLD	250	1.01473	0.889278	1.19746	0.114699	0.0711024	0.0757669	1	-0.124542	-0.646021	-0.124542	1	-0.499754	-0.646021	-0.499754	1	3115.77	2	0.448964	0.0603492	0.209171
ENSG00000181274	FRAT2	15	1.01476	1.0336	1.78176	0.34514	0.412289	0.211926	1	-0.448044	-0.60151	-0.448044	1	-0.164943	-0.60151	-0.164943	1	2760.65	2	0.483295	0.468195	0.468678
ENSG00000215114	UBXN2B	330	1.01493	2.22237	0.331215	0.210096	0.384167	0.0524739	1	0.00761557	-0.466296	0.00761557	1	-0.820603	-0.466296	-0.820603	1	2814.02	2	0.471688	0.000801852	0.000160821
ENSG00000167977	KCTD5	33	1.01519	1.10077	0.569041	0.320507	0.334432	0.124102	1	-0.0231429	-0.48234	-0.0231429	1	-0.726859	-0.48234	-0.726859	1	1260.06	2	0.481255	0.382627	0.400809
ENSG00000164985	PSIP1	206	1.01526	0.252885	0.588407	0.18897	0.0910924	0.0574763	1	0.027321	-0.710939	0.027321	1	-0.321811	-0.710939	-0.321811	1	1538.57	2	0.467866	1.33679e-14	0.000963326
ENSG00000138794	CASP6	110	1.01527	1.71785	0.486818	0.220083	0.289424	0.0664752	1	0.0970501	-0.568001	0.0970501	1	-0.738941	-0.568001	-0.738941	1	1649.98	2	0.472406	0.00734351	0.0295574
ENSG00000214176	PLEKHM1P	52	1.01539	1.04599	1.35115	0.126809	0.129446	0.152066	1	0.170358	-0.619981	0.170358	1	-0.805082	-0.619981	-0.805082	1	1443.95	2	0.451943	0.361964	0.373509
ENSG00000187535	IFT140	237	1.0155	1.04956	1.96301	0.0879733	0.0726808	0.10985	1	-0.0938428	-0.675048	-0.0938428	1	-0.52193	-0.675048	-0.52193	1	6032.58	2	0.430156	0.24798	0.295496
ENSG00000137522	RNF121	96	1.01554	2.04149	0.670658	0.154783	0.3198	0.0981334	1	0.091253	-0.56044	0.091253	1	-0.79944	-0.56044	-0.79944	1	2598.63	2	0.460129	0.000786829	0.000837279
ENSG00000158186	MRAS	135	1.01555	1.10394	1.91909	0.0800506	0.0679657	0.102196	1	0.0100619	-0.687838	0.0100619	1	-0.569812	-0.687838	-0.569812	1	3293.54	2	0.423152	0.0642918	0.156839
ENSG00000164402	SEPT8	106	1.0157	1.14865	1.57751	0.0925794	0.103308	0.114062	1	-0.0489884	-0.60745	-0.0489884	1	-0.60798	-0.60745	-0.60798	1	3579.92	2	0.432837	0.0765993	0.145821
ENSG00000114812	VIPR1	229	1.01582	1.0774	2.56344	0.0575771	0.0506688	0.0887896	1	-0.108135	-0.584055	-0.108135	1	-0.575313	-0.584055	-0.575313	1	4825.01	2	0.391864	0.0639973	0.118698
ENSG00000174951	FUT1	194	1.01586	1.2711	1.50563	0.08087	0.0748875	0.0691589	1	-0.0532967	-0.592878	-0.0532967	1	-0.60154	-0.592878	-0.60154	1	2866.77	2	0.42235	0.000188617	0.00665765
ENSG00000168004	HRASLS5	46	1.01594	1.08551	2.35023	0.116919	0.11236	0.212216	1	-0.181381	-0.418409	-0.181381	1	-0.705843	-0.418409	-0.705843	1	4540.72	2	0.446111	0.225398	0.237876
ENSG00000185880	TRIM69	84	1.01597	1.13646	1.44144	0.119109	0.112889	0.123556	1	-0.0322068	-0.663034	-0.0322068	1	-0.575697	-0.663034	-0.575697	1	3005.56	2	0.446851	0.115134	0.20268
ENSG00000104870	FCGRT	116	1.01604	1.80887	1.00458	0.172149	0.274419	0.124042	1	-0.0740127	-0.41374	-0.0740127	1	-0.766591	-0.41374	-0.766591	1	6496.76	2	0.462955	0.00194576	0.0026465
ENSG00000140534	TICRR	303	1.01623	1.34451	0.889621	0.115268	0.13	0.0733282	1	0.0453926	-0.621381	0.0453926	1	-0.685889	-0.621381	-0.685889	1	4020.43	2	0.444048	0.00423748	0.0247256
ENSG00000168028	RPSA	310	1.01627	0.94661	0.439084	0.200561	0.161122	0.0556287	1	0.0905987	-0.647992	0.0905987	1	-0.634732	-0.647992	-0.634732	1	2271.48	2	0.467699	0.370299	0.442738
ENSG00000130939	UBE4B	162	1.01627	2.75058	0.402804	0.196816	0.538629	0.0717542	1	0.0764363	-0.424539	0.0764363	1	-0.878872	-0.424539	-0.878872	1	2877.3	2	0.467105	0.000704129	1.89928e-05
ENSG00000125798	FOXA2	22	1.01628	0.946083	3.27348	0.151046	0.18274	0.497884	1	-0.112879	-0.400268	-0.112879	1	-0.809911	-0.400268	-0.809911	1	5092.89	2	0.457639	0.385579	0.423691
ENSG00000173451	THAP2	111	1.01631	1.04566	1.43309	0.127647	0.101102	0.098542	1	-0.0647719	-0.580031	-0.0647719	1	-0.583908	-0.580031	-0.583908	1	3123.32	2	0.449276	0.326212	0.358262
ENSG00000134323	MYCN	53	1.01634	1.3856	1.89941	0.168335	0.163723	0.112301	1	-0.454161	-0.618156	-0.454161	1	-0.163346	-0.618156	-0.163346	1	2900.53	2	0.461541	0.0112395	0.0968498
ENSG00000071082	RPL31	348	1.01646	1.06583	0.383126	0.248129	0.183479	0.05699	1	0.0174884	-0.706386	0.0174884	1	-0.572853	-0.706386	-0.572853	1	2272.96	2	0.47358	0.359992	0.400915
ENSG00000109971	HSPA8	207	1.0165	1.41071	0.326809	0.216062	0.224883	0.0387842	1	0.0331262	-0.38845	0.0331262	1	-0.793158	-0.38845	-0.793158	1	1070.8	2	0.469605	0.0346315	0.0569613
ENSG00000136842	TMOD1	116	1.0168	0.648242	1.78271	0.110288	0.0557563	0.121933	1	0.0766768	-0.661516	0.0766768	1	-0.660407	-0.661516	-0.660407	1	2013.91	2	0.439616	2.8255e-09	0.000789569
ENSG00000142279	WTIP	45	1.01686	1.19186	1.63426	0.1259	0.160205	0.195444	1	-0.0538791	-0.363996	-0.0538791	1	-0.84371	-0.363996	-0.84371	1	2715.02	2	0.447047	0.118892	0.115568
ENSG00000079313	REXO1	59	1.01695	1.30738	1.20009	0.166962	0.136261	0.113307	1	0.00767417	-0.645392	0.00767417	1	-0.659527	-0.645392	-0.659527	1	1589.63	2	0.459749	0.0140038	0.0497151
ENSG00000149531	FRG1B	14	1.0171	1.03805	0.37176	0.220004	0.167421	0.0637624	1	0.160515	-0.736905	0.160515	1	-0.676683	-0.736905	-0.676683	1	82.9372	2	0.469717	0.412191	0.42881
ENSG00000176920	FUT2	135	1.0171	0.972022	2.23458	0.0734913	0.0580537	0.103946	1	-0.0313431	-0.761221	-0.0313431	1	-0.393486	-0.761221	-0.393486	1	3584.14	2	0.408168	0.315324	0.490994
ENSG00000185591	SP1	54	1.0171	1.38839	0.778026	0.185698	0.25429	0.09517	1	-0.307986	-0.456779	-0.307986	1	-0.585624	-0.456779	-0.585624	1	1417.37	2	0.463485	0.0664265	0.0827896
ENSG00000107815	C10orf2	117	1.01735	1.49887	1.59754	0.0879517	0.115255	0.0888606	1	-0.0930095	-0.513807	-0.0930095	1	-0.649238	-0.513807	-0.649238	1	3265.43	2	0.421998	1.62053e-05	0.000542871
ENSG00000185485	SDHAP1	324	1.01737	0.977715	0.842506	0.17648	0.108267	0.0919008	1	0.0423394	-0.796632	0.0423394	1	-0.507478	-0.796632	-0.507478	1	3828.21	2	0.460827	0.418527	0.491528
ENSG00000168710	AHCYL1	31	1.0175	1.2156	0.764342	0.266431	0.30416	0.153384	1	-0.0849559	-0.653107	-0.0849559	1	-0.531483	-0.653107	-0.531483	1	1994.13	2	0.474053	0.242139	0.318298
ENSG00000111907	TPD52L1	46	1.0175	0.926862	0.675684	0.234595	0.137738	0.073006	1	-0.127066	-0.666014	-0.127066	1	-0.454987	-0.666014	-0.454987	1	606.933	2	0.470433	0.299077	0.407313
ENSG00000155903	RASA2	222	1.01757	1.40896	0.77372	0.117703	0.125031	0.0565333	1	-0.0689978	-0.538094	-0.0689978	1	-0.671918	-0.538094	-0.671918	1	2106.73	2	0.440748	0.000622711	0.00453896
ENSG00000109861	CTSC	322	1.01761	0.932956	0.341878	0.208436	0.140678	0.0368586	1	0.0457224	-0.60418	0.0457224	1	-0.634549	-0.60418	-0.634549	1	1104.3	2	0.466364	0.316994	0.405287
ENSG00000113732	ATP6V0E1	51	1.0177	1.01482	0.194711	0.508433	0.359407	0.0592003	1	0.0289115	-0.681147	0.0289115	1	-0.611929	-0.681147	-0.611929	1	340.394	2	0.486183	0.483637	0.480985
ENSG00000198837	DENND4B	86	1.01822	1.49591	1.05012	0.12897	0.143143	0.0931667	1	-0.133678	-0.661983	-0.133678	1	-0.547855	-0.661983	-0.547855	1	1733.21	2	0.444005	0.000421693	0.00522565
ENSG00000148019	CEP78	315	1.01833	1.90396	0.346447	0.173586	0.290294	0.0469063	1	0.023032	-0.51686	0.023032	1	-0.781925	-0.51686	-0.781925	1	2042.01	2	0.457996	0.00100865	0.00119312
ENSG00000003056	M6PR	240	1.01837	0.774233	0.321398	0.319052	0.219447	0.053617	1	-0.160086	-0.613663	-0.160086	1	-0.44407	-0.613663	-0.44407	1	1859.4	2	0.477065	0.152311	0.298808
ENSG00000158156	XKR8	43	1.01845	1.87233	0.734104	0.382455	0.360476	0.122497	1	0.0250727	-0.460166	0.0250727	1	-0.812856	-0.460166	-0.812856	1	1968.71	2	0.480879	0.0100793	0.0091214
ENSG00000111358	GTF2H3	215	1.01846	1.42271	0.703526	0.159266	0.220377	0.0850076	1	0.000349099	-0.454309	0.000349099	1	-0.758593	-0.454309	-0.758593	1	4972.44	2	0.453913	0.0282199	0.0494377
ENSG00000116001	TIA1	236	1.0187	0.935417	0.192214	0.376711	0.292272	0.045903	1	-0.0549053	-0.675326	-0.0549053	1	-0.521273	-0.675326	-0.521273	1	1102.52	2	0.480225	0.412655	0.464839
ENSG00000158050	DUSP2	74	1.01892	1.14235	2.4131	0.0885727	0.127839	0.105298	1	-0.356086	-0.60058	-0.356086	1	-0.226028	-0.60058	-0.226028	1	3648.69	2	0.415753	0.134617	0.239215
ENSG00000126775	ATG14	285	1.01895	1.24229	0.978193	0.093266	0.0949291	0.05996	1	-0.0944096	-0.550344	-0.0944096	1	-0.640979	-0.550344	-0.640979	1	2770.58	2	0.419569	0.0056146	0.0221235
ENSG00000168014	C2CD3	230	1.01895	1.40175	0.243203	0.2362	0.250486	0.0416457	1	-0.0695076	-0.697312	-0.0695076	1	-0.562271	-0.697312	-0.562271	1	805.857	2	0.468063	0.0550637	0.125986
ENSG00000139372	TDG	241	1.01917	1.20439	0.256436	0.359492	0.313919	0.0513889	1	-0.0725653	-0.571703	-0.0725653	1	-0.623919	-0.571703	-0.623919	1	1757.1	2	0.478762	0.25781	0.313254
ENSG00000165966	PDZRN4	139	1.01922	0.768762	3.29637	0.12607	0.100739	0.383015	1	0.0402168	-0.4744	0.0402168	1	-0.86259	-0.4744	-0.86259	1	8566.27	2	0.439523	0.0116195	0.0618831
ENSG00000088833	NSFL1C	289	1.01932	1.15962	0.351338	0.334959	0.341671	0.0741889	1	-0.00472216	-0.440946	-0.00472216	1	-0.725786	-0.440946	-0.725786	1	5130.66	2	0.477026	0.320369	0.352945
ENSG00000154114	TBCEL	165	1.0195	1.07229	2.23737	0.0962911	0.0744666	0.141624	1	0.00640709	-0.727943	0.00640709	1	-0.567656	-0.727943	-0.567656	1	5536.19	2	0.419873	0.16656	0.239707
ENSG00000170545	SMAGP	103	1.01954	1.03027	1.45029	0.13011	0.110157	0.131208	1	-0.0225402	-0.709735	-0.0225402	1	-0.529234	-0.709735	-0.529234	1	3695.08	2	0.440449	0.392039	0.397282
ENSG00000134086	VHL	203	1.01981	1.24688	0.758808	0.112831	0.131819	0.0666637	1	0.0792083	-0.582973	0.0792083	1	-0.720457	-0.582973	-0.720457	1	2338.46	2	0.430421	0.0312718	0.0746753
ENSG00000136379	ABHD17C	133	1.01982	1.48433	1.68678	0.091642	0.115002	0.0996263	1	0.0434723	-0.618963	0.0434723	1	-0.637565	-0.618963	-0.637565	1	4443.6	2	0.414571	2.35206e-05	0.00312335
ENSG00000103363	TCEB2	286	1.01984	0.962896	0.378821	0.243638	0.169161	0.0458946	1	-0.0615221	-0.545359	-0.0615221	1	-0.610844	-0.545359	-0.610844	1	1682.78	2	0.467571	0.41327	0.462511
ENSG00000091947	TMEM101	62	1.02007	0.868645	0.962656	0.396046	0.267558	0.199207	1	0.0498932	-0.598968	0.0498932	1	-0.638651	-0.598968	-0.638651	1	5939.35	2	0.479882	0.312646	0.395366
ENSG00000073350	LLGL2	274	1.02014	1.61812	1.35438	0.0712788	0.100232	0.0729098	1	-0.00714014	-0.568251	-0.00714014	1	-0.711135	-0.568251	-0.711135	1	4091.69	2	0.388893	1.26003e-09	1.54425e-07
ENSG00000073605	GSDMB	169	1.02019	1.22733	1.33603	0.0852131	0.086742	0.083821	1	0.034952	-0.65202	0.034952	1	-0.657542	-0.65202	-0.657542	1	2572.23	2	0.40652	0.00479437	0.0279967
ENSG00000141034	GID4	149	1.02023	1.07715	1.38416	0.099716	0.0822635	0.0768766	1	-0.128449	-0.466234	-0.128449	1	-0.652116	-0.466234	-0.652116	1	2570.66	2	0.419767	0.174953	0.210443
ENSG00000267796	LIN37	47	1.02031	1.04466	1.33181	0.20195	0.167614	0.178728	1	0.0532115	-0.50161	0.0532115	1	-0.780841	-0.50161	-0.780841	1	2858.25	2	0.460175	0.395576	0.400692
ENSG00000101412	E2F1	109	1.02036	1.49068	1.528	0.132039	0.147192	0.113999	1	-0.00873106	-0.462205	-0.00873106	1	-0.725342	-0.462205	-0.725342	1	5309.96	2	0.438887	0.000590819	0.00425037
ENSG00000107140	TESK1	52	1.02047	1.07599	2.11432	0.118963	0.118232	0.211423	1	0.0440742	-0.705576	0.0440742	1	-0.623395	-0.705576	-0.623395	1	3872.62	2	0.432055	0.261704	0.305409
ENSG00000213741	RPS29	201	1.02048	1.36458	0.355512	0.216232	0.268368	0.0564563	1	0.0333874	-0.562693	0.0333874	1	-0.717741	-0.562693	-0.717741	1	1733.4	2	0.462321	0.0879215	0.138786
ENSG00000113163	COL4A3BP	224	1.0206	1.26375	0.510579	0.156583	0.168185	0.0543499	1	-0.0302574	-0.53302	-0.0302574	1	-0.693773	-0.53302	-0.693773	1	1815.5	2	0.44772	0.0591338	0.103513
ENSG00000144736	SHQ1	184	1.02089	2.13016	0.502072	0.166745	0.268122	0.0542029	1	-0.00995095	-0.37456	-0.00995095	1	-0.842514	-0.37456	-0.842514	1	1922.1	2	0.450216	1.96819e-05	1.84615e-06
ENSG00000108671	PSMD11	148	1.0209	0.586615	0.311917	0.242354	0.135047	0.0370076	1	0.034798	-0.66133	0.034798	1	-0.47072	-0.66133	-0.47072	1	530.969	2	0.465703	0.00131451	0.084457
ENSG00000214013	GANC	198	1.02116	1.28775	1.68236	0.0921269	0.0948455	0.100202	1	-0.0236032	-0.574839	-0.0236032	1	-0.671693	-0.574839	-0.671693	1	5212.57	2	0.409303	0.00137161	0.00947338
ENSG00000150625	GPM6A	172	1.02134	1.02045	1.29419	0.104964	0.083566	0.0827739	1	-0.219747	-0.576083	-0.219747	1	-0.533511	-0.576083	-0.533511	1	2581.11	2	0.419562	0.403508	0.374385
ENSG00000175197	DDIT3	115	1.0214	0.884926	2.14585	0.107795	0.0809441	0.128992	1	-0.187197	-0.433513	-0.187197	1	-0.616757	-0.433513	-0.616757	1	5277.11	2	0.421481	0.0789531	0.187297
ENSG00000128833	MYO5C	167	1.02154	1.58219	1.29753	0.0998233	0.118078	0.0796808	1	0.0172006	-0.739027	0.0172006	1	-0.512858	-0.739027	-0.512858	1	2980.2	2	0.414731	9.97199e-07	0.00503056
ENSG00000151461	UPF2	177	1.02174	1.9582	0.467575	0.168566	0.235773	0.0497201	1	-0.0390973	-0.522128	-0.0390973	1	-0.730064	-0.522128	-0.730064	1	1491.16	2	0.448777	3.64439e-05	0.000121777
ENSG00000158856	DMTN	134	1.02177	1.04117	3.02976	0.086147	0.122686	0.31865	1	0.078435	-0.442589	0.078435	1	-0.889864	-0.442589	-0.889864	1	10084.1	2	0.400444	0.368873	0.346634
ENSG00000085982	USP40	198	1.02184	1.0854	1.94478	0.0734615	0.0715126	0.0997147	1	-0.138108	-0.616728	-0.138108	1	-0.543155	-0.616728	-0.543155	1	4727.84	2	0.383256	0.116919	0.160375
ENSG00000182511	FES	57	1.02191	1.12215	2.07619	0.114751	0.111093	0.20426	1	0.0339944	-0.627495	0.0339944	1	-0.699495	-0.627495	-0.699495	1	4124.27	2	0.42463	0.1382	0.183565
ENSG00000167595	C19orf55	213	1.02193	1.07457	1.1017	0.0950164	0.0711859	0.0609409	1	0.012292	-0.664553	0.012292	1	-0.614493	-0.664553	-0.614493	1	1646.61	2	0.408836	0.148043	0.211354
ENSG00000131778	CHD1L	92	1.02214	1.41783	0.23623	0.314062	0.310392	0.0573685	1	-0.205905	-0.775826	-0.205905	1	-0.370558	-0.775826	-0.370558	1	477.486	2	0.471973	0.0908404	0.18567
ENSG00000116977	LGALS8	271	1.02232	2.07552	1.11486	0.0804529	0.170822	0.0847955	1	0.103989	-0.538671	0.103989	1	-0.817173	-0.538671	-0.817173	1	5772.92	2	0.390844	6.21222e-10	2.27331e-10
ENSG00000136828	RALGPS1	216	1.02236	1.63275	1.28776	0.0908485	0.10986	0.0816039	1	0.00269563	-0.637495	0.00269563	1	-0.668416	-0.637495	-0.668416	1	3693.36	2	0.4029	1.46103e-08	3.99984e-06
ENSG00000169894	MUC3A	86	1.0225	2.50381	0.478672	0.195883	0.42435	0.0654918	1	-0.0436145	-0.364351	-0.0436145	1	-0.830691	-0.364351	-0.830691	1	1459.4	2	0.454408	0.000325328	6.08282e-05
ENSG00000162437	RAVER2	233	1.02258	1.27953	1.79262	0.0898097	0.0871508	0.104298	1	0.108966	-0.697631	0.108966	1	-0.646987	-0.697631	-0.646987	1	5902.83	2	0.40087	0.000764915	0.0182413
ENSG00000189398	OR7E12P	45	1.02275	1.36098	1.13182	0.130194	0.186511	0.106864	1	0.00487259	-0.59637	0.00487259	1	-0.6676	-0.59637	-0.6676	1	1363.14	2	0.431056	0.0298445	0.0735448
ENSG00000169180	XPO6	173	1.02286	1.94473	0.969659	0.148331	0.259647	0.115156	1	-0.00876403	-0.572962	-0.00876403	1	-0.715262	-0.572962	-0.715262	1	7123.07	2	0.43886	0.000181725	0.000734318
ENSG00000039068	CDH1	223	1.02286	3.67328	0.545639	0.141054	0.407866	0.0497667	1	0.0786853	-0.431903	0.0786853	1	-0.859738	-0.431903	-0.859738	1	2378.82	2	0.435703	1.95867e-10	4.39526e-13
ENSG00000108264	TADA2A	160	1.02315	1.05693	0.953492	0.15376	0.127387	0.0897075	1	-0.0483261	-0.644712	-0.0483261	1	-0.576421	-0.644712	-0.576421	1	2961.62	2	0.440263	0.327771	0.352495
ENSG00000185730	ZNF696	269	1.02319	1.29588	1.77513	0.0750588	0.0784382	0.0856796	1	-0.0865072	-0.524385	-0.0865072	1	-0.667861	-0.524385	-0.667861	1	5598.91	2	0.378787	9.9764e-05	0.00107024
ENSG00000175106	TVP23C	341	1.02321	1.21786	0.727018	0.159766	0.134597	0.0709462	1	-0.270131	-0.674992	-0.270131	1	-0.410706	-0.674992	-0.410706	1	3568.81	2	0.442288	0.0532346	0.111134
ENSG00000134817	APLNR	220	1.02323	0.963408	1.82672	0.0862277	0.0896066	0.129377	1	-0.00806067	-0.457222	-0.00806067	1	-0.804685	-0.457222	-0.804685	1	4918.53	2	0.393934	0.341707	0.420189
ENSG00000141542	RAB40B	60	1.02347	1.05804	1.87372	0.107139	0.0987502	0.134456	1	0.0324952	-0.672826	0.0324952	1	-0.569705	-0.672826	-0.569705	1	2863.25	2	0.413681	0.279503	0.319622
ENSG00000111775	COX6A1	205	1.02359	0.553051	0.373893	0.333809	0.133993	0.0657769	1	0.026818	-0.84083	0.026818	1	-0.360081	-0.84083	-0.360081	1	1082.36	2	0.471865	0.000506393	0.138856
ENSG00000131730	CKMT2	216	1.02378	1.22526	2.72162	0.0651289	0.0678312	0.119352	1	-0.0352381	-0.600368	-0.0352381	1	-0.628304	-0.600368	-0.628304	1	8273.1	2	0.357705	0.000527949	0.00669428
ENSG00000185650	ZFP36L1	224	1.02379	0.567583	0.432642	0.202752	0.114023	0.0463224	1	0.0749485	-0.635225	0.0749485	1	-0.540547	-0.635225	-0.540547	1	1143.77	2	0.453348	9.62928e-05	0.0355533
ENSG00000198740	ZNF652	286	1.02381	1.68719	0.956563	0.113742	0.1475	0.0755168	1	-0.0541874	-0.584077	-0.0541874	1	-0.679396	-0.584077	-0.679396	1	4473.19	2	0.417172	2.44868e-06	3.37625e-05
ENSG00000167491	GATAD2A	287	1.02394	2.53308	0.350329	0.139017	0.400144	0.0492153	1	-0.0315446	-0.334145	-0.0315446	1	-0.874531	-0.334145	-0.874531	1	2425.2	2	0.431696	7.84664e-05	1.5653e-07
ENSG00000104228	TRIM35	117	1.02399	1.48281	1.22716	0.134983	0.156188	0.10979	1	-0.0345024	-0.628163	-0.0345024	1	-0.62471	-0.628163	-0.62471	1	3912.85	2	0.42964	0.00125306	0.0119222
ENSG00000204347	BTBD17	51	1.02401	0.934238	2.37702	0.0889642	0.585153	0.0913288	1	0.0440582	-0.705374	0.0440582	1	-0.127881	-0.705374	-0.127881	1	2126.33	2	0.394189	0.455494	0.429767
ENSG00000140044	JDP2	112	1.02418	1.07317	2.16095	0.1006	0.0660364	0.120185	1	-0.0326819	-0.675462	-0.0326819	1	-0.520042	-0.675462	-0.520042	1	4397.65	2	0.405268	0.135152	0.219763
ENSG00000178952	TUFM	215	1.0242	1.21462	0.27347	0.254739	0.238634	0.041806	1	0.174719	-0.580811	0.174719	1	-0.752967	-0.580811	-0.752967	1	1034.47	2	0.462195	0.184743	0.249314
ENSG00000100490	CDKL1	83	1.02449	0.956041	1.47447	0.148901	0.0822235	0.115303	1	-0.0471374	-0.830965	-0.0471374	1	-0.335047	-0.830965	-0.335047	1	1848.89	2	0.434894	0.297196	0.475232
ENSG00000161970	RPL26	258	1.0245	1.11749	0.271884	0.26563	0.18781	0.032807	1	0.00433569	-0.55188	0.00433569	1	-0.660606	-0.55188	-0.660606	1	814.712	2	0.463294	0.266066	0.318613
ENSG00000114656	KIAA1257	102	1.02464	1.02965	0.886648	0.180356	0.149103	0.108072	1	-0.00656789	-0.747792	-0.00656789	1	-0.501162	-0.747792	-0.501162	1	2312.29	2	0.445813	0.421382	0.418718
ENSG00000169733	RFNG	244	1.02481	1.10047	1.837	0.0675276	0.0659624	0.0806552	1	-0.00770598	-0.537523	-0.00770598	1	-0.672798	-0.537523	-0.672798	1	4474.35	2	0.356804	0.0645174	0.10463
ENSG00000072756	TRNT1	298	1.02486	2.2966	0.325289	0.168747	0.421687	0.0551493	1	0.0345388	-0.471239	0.0345388	1	-0.835596	-0.471239	-0.835596	1	2753	2	0.441497	0.00115186	0.000137925
ENSG00000126001	CEP250	12	1.02498	1.27301	1.26756	0.408719	0.467679	0.453551	1	-0.0200255	-0.716825	-0.0200255	1	-0.589597	-0.716825	-0.589597	1	4019.96	2	0.476303	0.286863	0.337771
ENSG00000083720	OXCT1	42	1.02501	2.15552	0.648033	0.263187	0.484486	0.135215	1	0.132578	-0.593694	0.132578	1	-0.795654	-0.593694	-0.795654	1	2231.26	2	0.462394	0.0110171	0.014466
ENSG00000197016	ZNF470	255	1.02502	1.20111	1.17743	0.0783258	0.0697818	0.0550406	1	0.0302415	-0.624294	0.0302415	1	-0.652842	-0.624294	-0.652842	1	1947.52	2	0.374819	0.00214582	0.0180766
ENSG00000043143	JADE2	67	1.02515	1.2899	1.50025	0.164337	0.126985	0.137789	1	0.00433949	-0.744038	0.00433949	1	-0.526213	-0.744038	-0.526213	1	2806.12	2	0.439418	0.0128831	0.0905754
ENSG00000241186	TDGF1	383	1.02533	1.44571	0.35149	0.174249	0.20036	0.0377889	1	-0.00539463	-0.375671	-0.00539463	1	-0.800211	-0.375671	-0.800211	1	1790.51	2	0.44224	0.013349	0.0199357
ENSG00000107796	ACTA2	28	1.02557	1.17523	1.43237	0.21919	0.169361	0.216187	1	0.50751	-0.873984	0.50751	1	-0.748826	-0.873984	-0.748826	1	1687.12	2	0.454024	0.15537	0.306196
ENSG00000119242	CCDC92	209	1.02558	0.902552	2.54568	0.0810058	0.0733615	0.160563	1	-0.0813586	-0.485284	-0.0813586	1	-0.743808	-0.485284	-0.743808	1	7111.56	2	0.37624	0.0927701	0.203233
ENSG00000117868	ESYT2	273	1.02558	1.11443	1.64661	0.0763001	0.068826	0.0903851	1	0.00169519	-0.702154	0.00169519	1	-0.571133	-0.702154	-0.571133	1	4631.21	2	0.36884	0.0487695	0.112383
ENSG00000219626	FAM228B	265	1.02561	0.868792	0.295675	0.277338	0.161163	0.0487473	1	-0.00669378	-0.787521	-0.00669378	1	-0.453707	-0.787521	-0.453707	1	965.588	2	0.463252	0.208155	0.382893
ENSG00000062598	ELMO2	40	1.02564	1.41915	0.480228	0.634177	0.324583	0.0935399	1	0.0438896	-0.478954	0.0438896	1	-0.804013	-0.478954	-0.804013	1	842.387	2	0.483986	0.102294	0.121273
ENSG00000119685	TTLL5	314	1.02571	1.47469	0.385115	0.195006	0.218132	0.0482387	1	0.0155525	-0.551265	0.0155525	1	-0.726586	-0.551265	-0.726586	1	2033.1	2	0.447606	0.0151482	0.0343064
ENSG00000198498	TMA16	339	1.02578	2.02501	0.268796	0.185306	0.399951	0.0459781	1	0.00445731	-0.388987	0.00445731	1	-0.844643	-0.388987	-0.844643	1	2378.5	2	0.444711	0.0054086	0.00182999
ENSG00000213949	ITGA1	281	1.02579	1.24171	1.92546	0.125139	0.0815365	0.0985582	1	-0.0163106	-0.539293	-0.0163106	1	-0.686187	-0.539293	-0.686187	1	7750.12	2	0.41842	0.00164761	0.011436
ENSG00000169131	ZNF354A	246	1.02581	1.46769	1.11819	0.0877798	0.114745	0.0747458	1	-0.0657345	-0.563296	-0.0657345	1	-0.671576	-0.563296	-0.671576	1	3786.45	2	0.384499	3.10626e-05	0.00034107
ENSG00000198863	RUNDC1	60	1.02586	0.996944	1.45376	0.107326	0.0964175	0.10555	1	-0.107253	-0.625387	-0.107253	1	-0.546733	-0.625387	-0.546733	1	1555.37	2	0.405222	0.487414	0.441466
ENSG00000071205	ARHGAP10	56	1.02594	1.07913	1.59276	0.187816	0.166251	0.217528	1	-0.0821927	-0.653217	-0.0821927	1	-0.603929	-0.653217	-0.603929	1	4095.93	2	0.445339	0.318024	0.335547
ENSG00000125648	SLC25A23	171	1.02596	1.4601	1.23996	0.0818324	0.0904352	0.0708897	1	0.101902	-0.641858	0.101902	1	-0.717962	-0.641858	-0.717962	1	2076.88	2	0.375711	4.80864e-07	5.90597e-05
ENSG00000121207	LRAT	112	1.02603	2.15905	0.994277	0.12977	0.236316	0.0989187	1	0.085092	-0.628549	0.085092	1	-0.725441	-0.628549	-0.725441	1	3476.64	2	0.42071	1.64566e-06	5.55167e-05
ENSG00000005801	ZNF195	269	1.02604	1.92034	0.228442	0.227451	0.369105	0.0384777	1	0.0479395	-0.4851	0.0479395	1	-0.805961	-0.4851	-0.805961	1	1282.23	2	0.454477	0.00662948	0.00655966
ENSG00000137413	TAF8	336	1.02607	1.71959	0.62047	0.127387	0.155673	0.053523	1	-0.0644683	-0.619869	-0.0644683	1	-0.653869	-0.619869	-0.653869	1	2402.63	2	0.418989	2.7159e-06	3.71269e-05
ENSG00000126460	PRRG2	30	1.02617	1.14438	2.63268	0.181558	0.142361	0.218711	1	-0.352273	-0.589267	-0.352273	1	-0.358144	-0.589267	-0.358144	1	4689.03	2	0.443232	0.159745	0.221275
ENSG00000140284	SLC27A2	94	1.02621	1.44837	1.91444	0.105381	0.101959	0.102356	1	-0.240094	-0.448704	-0.240094	1	-0.599289	-0.448704	-0.599289	1	3865.88	2	0.402085	1.48195e-05	0.000212054
ENSG00000242485	MRPL20	178	1.0263	0.947909	0.313318	0.252384	0.195295	0.0407752	1	0.00971073	-0.396647	0.00971073	1	-0.702976	-0.396647	-0.702976	1	1008.32	2	0.458568	0.394995	0.442043
ENSG00000163110	PDLIM5	376	1.02636	1.5752	0.394811	0.179306	0.222759	0.0480183	1	0.0163625	-0.516439	0.0163625	1	-0.759238	-0.516439	-0.759238	1	2490.77	2	0.441597	0.00509955	0.0100947
ENSG00000067221	STOML1	138	1.02646	1.0473	2.63997	0.076935	0.0606945	0.122543	1	-0.0624798	-0.594993	-0.0624798	1	-0.622197	-0.594993	-0.622197	1	4649.58	2	0.365706	0.218559	0.2282
ENSG00000120616	EPC1	254	1.02656	1.55257	0.606248	0.155012	0.199095	0.0658349	1	-0.0969032	-0.51367	-0.0969032	1	-0.697181	-0.51367	-0.697181	1	3172.61	2	0.43205	0.00296411	0.00610736
ENSG00000114993	RTKN	78	1.02673	1.12969	0.455356	0.340287	0.316832	0.102443	1	-0.168364	-0.534484	-0.168364	1	-0.606007	-0.534484	-0.606007	1	2067.22	2	0.468803	0.341729	0.360584
ENSG00000182180	MRPS16	79	1.02679	1.8236	0.259891	0.351534	0.682823	0.0787137	1	-0.110505	-0.284808	-0.110505	1	-0.833285	-0.284808	-0.833285	1	1662.32	2	0.469725	0.115746	0.0873919
ENSG00000172671	ZFAND4	154	1.02694	1.21595	1.72862	0.11326	0.0984791	0.127363	1	0.0148852	-0.794372	0.0148852	1	-0.482999	-0.794372	-0.482999	1	4401.42	2	0.406159	0.0149224	0.105319
ENSG00000170190	SLC16A5	271	1.02698	0.736866	1.45484	0.0989849	0.0529361	0.0716192	1	0.0375484	-0.591872	0.0375484	1	-0.631343	-0.591872	-0.631343	1	2934.79	2	0.392685	5.95599e-07	0.00340796
ENSG00000133665	DYDC2	113	1.027	1.25265	2.04521	0.0828477	0.0869416	0.100061	1	-0.0603811	-0.684584	-0.0603811	1	-0.480354	-0.684584	-0.480354	1	3467.11	2	0.372551	0.00221373	0.0406782
ENSG00000153048	CARHSP1	346	1.027	0.977379	0.279772	0.246814	0.173572	0.0349229	1	0.0312127	-0.522048	0.0312127	1	-0.682546	-0.522048	-0.682546	1	1185.32	2	0.456473	0.448193	0.487073
ENSG00000214300	SPDYE3	126	1.0271	1.0949	0.903535	0.126808	0.116588	0.0789553	1	0.0116001	-0.631701	0.0116001	1	-0.63376	-0.631701	-0.63376	1	1834.26	2	0.415575	0.208617	0.255175
ENSG00000159461	AMFR	279	1.0271	0.972294	1.02631	0.120292	0.0857542	0.0708947	1	-0.0505035	-0.654316	-0.0505035	1	-0.55756	-0.654316	-0.55756	1	3099.83	2	0.410948	0.373438	0.485161
ENSG00000164761	TNFRSF11B	114	1.02712	1.06312	2.21942	0.084494	0.098406	0.186306	1	0.168527	-0.587418	0.168527	1	-0.838131	-0.587418	-0.838131	1	4085.33	2	0.374402	0.261297	0.255072
ENSG00000204335	SP5	143	1.02723	2.22329	1.20723	0.0760471	0.232616	0.101828	1	-0.0354436	-0.242043	-0.0354436	1	-0.925403	-0.242043	-0.925403	1	2880.39	2	0.360405	2.65353e-07	6.42464e-13
ENSG00000164074	C4orf29	215	1.02724	1.43621	0.801561	0.128922	0.13255	0.0811068	1	0.00343503	-0.776684	0.00343503	1	-0.538206	-0.776684	-0.538206	1	2339.38	2	0.416443	0.000584837	0.0171751
ENSG00000253729	PRKDC	198	1.02731	1.05517	0.234028	0.290604	0.27204	0.0437641	1	-0.0175537	-0.564177	-0.0175537	1	-0.638296	-0.564177	-0.638296	1	1062.84	2	0.462615	0.41975	0.425395
ENSG00000005007	UPF1	79	1.02737	1.3731	1.17792	0.100683	0.106902	0.0761599	1	0.0201448	-0.672305	0.0201448	1	-0.600096	-0.672305	-0.600096	1	1252.83	2	0.393253	0.000403609	0.0113889
ENSG00000119640	ACYP1	300	1.02745	1.52901	0.71334	0.175814	0.242102	0.089786	1	-0.00396946	-0.408997	-0.00396946	1	-0.794097	-0.408997	-0.794097	1	7843.32	2	0.438021	0.0148319	0.020196
ENSG00000104442	ARMC1	245	1.02747	1.84326	0.437006	0.24652	0.389964	0.0753712	1	-0.0484908	-0.318847	-0.0484908	1	-0.838368	-0.318847	-0.838368	1	4856.07	2	0.455683	0.0157831	0.00944844
ENSG00000110442	COMMD9	33	1.02755	3.60865	0.150628	0.330458	1.50868	0.0584604	1	-0.0171523	-0.315506	-0.0171523	1	-0.912364	-0.315506	-0.912364	1	384.353	2	0.467058	0.0470359	0.00169016
ENSG00000166289	PLEKHF1	51	1.02768	1.51799	1.89092	0.152564	0.213107	0.185694	1	0.100167	-0.618756	0.100167	1	-0.667859	-0.618756	-0.667859	1	5947.29	2	0.42839	0.00942877	0.0543073
ENSG00000117525	F3	317	1.02773	0.70764	1.77807	0.0822974	0.0545253	0.0846121	1	-0.0328541	-0.561505	-0.0328541	1	-0.58343	-0.561505	-0.58343	1	5508.32	2	0.368212	7.99528e-08	0.00190948
ENSG00000158042	MRPL17	120	1.02784	2.21942	0.265053	0.375752	0.855313	0.0866363	1	-0.01611	-0.381383	-0.01611	1	-0.838028	-0.381383	-0.838028	1	3264.46	2	0.470531	0.0783094	0.0518528
ENSG00000185651	UBE2L3	173	1.02796	1.54982	0.184646	0.30144	0.43623	0.0392574	1	-0.10378	-0.230327	-0.10378	1	-0.830248	-0.230327	-0.830248	1	932.564	2	0.4631	0.104627	0.0980262
ENSG00000172175	MALT1	193	1.02806	0.887225	1.75266	0.0834909	0.0528914	0.0884821	1	-0.0521066	-0.690473	-0.0521066	1	-0.547411	-0.690473	-0.547411	1	2489.58	2	0.3686	0.0171375	0.164622
ENSG00000214274	ANG	92	1.0282	0.901063	2.37634	0.112334	0.0903848	0.170203	1	-0.0661488	-0.507475	-0.0661488	1	-0.676148	-0.507475	-0.676148	1	5761.85	2	0.401198	0.138318	0.267255
ENSG00000026652	AGPAT4	351	1.02841	0.891827	1.35541	0.123642	0.0709013	0.0891958	1	-0.130128	-0.72298	-0.130128	1	-0.429128	-0.72298	-0.429128	1	5116.75	2	0.409214	0.0639979	0.267277
ENSG00000184825	HIST1H2AH	79	1.02853	1.15017	2.36692	0.0950564	0.104926	0.156798	1	-0.0836783	-0.501665	-0.0836783	1	-0.655882	-0.501665	-0.655882	1	5862.53	2	0.382436	0.0782292	0.114557
ENSG00000135063	FAM189A2	146	1.02865	1.06769	2.51563	0.104529	0.0617992	0.146365	1	-0.0399784	-0.741905	-0.0399784	1	-0.484319	-0.741905	-0.484319	1	6332.34	2	0.392216	0.13762	0.216601
ENSG00000196498	NCOR2	269	1.02877	1.49646	1.03498	0.0951273	0.0978646	0.0615816	1	-0.0280534	-0.659567	-0.0280534	1	-0.616142	-0.659567	-0.616142	1	2532.73	2	0.381281	3.67925e-07	9.87245e-05
ENSG00000132664	POLR3F	155	1.02877	1.52869	0.981479	0.191572	0.235603	0.125632	1	0.0651405	-0.523301	0.0651405	1	-0.772261	-0.523301	-0.772261	1	7030.94	2	0.440401	0.0131384	0.0251687
ENSG00000124201	ZNFX1	278	1.02881	1.33	1.22844	0.0898824	0.0955913	0.0667821	1	-0.0950218	-0.492953	-0.0950218	1	-0.677674	-0.492953	-0.677674	1	3817.99	2	0.374399	0.000321783	0.00202499
ENSG00000110944	IL23A	26	1.02894	0.889178	3.21157	0.100105	0.113446	0.203225	1	-0.259402	-0.711398	-0.259402	1	-0.241854	-0.711398	-0.241854	1	3128.09	2	0.387538	0.169399	0.416824
[truncated: 7,896 more rows]
