# Supplementary material for: Monoallelic gene expression in developing cells increases genetic noise and Shannon entropy
Source: Commun Biol. 2025 Jun 4;8:857. doi: 10.1038/s42003-025-08128-2 (PMC12137721; doi:10.1038/s42003-025-08128-2)
Supplement: Supplementary file 10 — Supplementary Data 8 [file 42003_2025_8128_MOESM10_ESM.xlsx]

## Sheet: Supplemental Data 8
ensembl_id	gene	n	beta_0	beta_1	beta_2	sd_beta_0	sd_beta_1	sd_beta_2	corr_beta_00	corr_beta_10	corr_beta_20	corr_beta_01	corr_beta_11	corr_beta_21	corr_beta_02	corr_beta_12	corr_beta_22	res_var	p_beta_0	p_beta_1
	imprinted gene	number of cell populations	gene expression change from bi- to monoallelic expression (ξμb)	gene expression change from day 0 to day 3 of differentiation (ξμd)	gene expression at biallelic expression and day 0 of differentiation (μ0)	estimated standard deviations on the regression parameters			correlation coeﬃcients of the regression parameters									residual variance	approximated p-values of the regression parameters testing the null-hypothesis of ξμb = 0.5 or ξμd = 1
ENSG00000110455	ACCS	75	0.80018	1.24648	1.39022	0.198026	0.224007	0.192765	1	0.14233	-0.708023	0.14233	1	-0.613983	-0.708023	-0.613983	1	0.0302717	0.0669669	0.137426
ENSG00000162390	ACOT11	125	1.37555	1.01118	1.48723	0.184583	0.113463	0.11735	1	-0.212703	-0.756557	-0.212703	1	-0.301517	-0.756557	-0.301517	1	0.0516204	2.88026e-06	0.460842
ENSG00000146856	AGBL3	259	2.00954	0.378035	1.42872	0.421169	0.0694718	0.22454	1	0.129629	-0.906738	0.129629	1	-0.409876	-0.906738	-0.409876	1	0.0586153	0.000202388	3.6358e-17
ENSG00000092847	AGO1	83	0.845432	0.688387	5.88526	0.179969	0.0908652	0.463066	1	-0.0215474	-0.505363	-0.0215474	1	-0.561425	-0.505363	-0.561425	1	0.301223	0.0292501	0.00047951
ENSG00000042286	AIFM2	196	0.876077	0.655986	1.44441	0.127716	0.0952342	0.119623	1	-0.141039	-0.627456	-0.141039	1	-0.49632	-0.627456	-0.49632	1	0.0671078	0.00181538	0.000193496
ENSG00000166199	ALKBH3	258	0.866534	1.12253	11.3862	0.0791807	0.0913672	0.591404	1	-0.0373565	-0.484093	-0.0373565	1	-0.657895	-0.484093	-0.657895	1	0.0937094	2.92677e-06	0.0905392
ENSG00000167311	ART5	190	0.81272	0.786496	5.84711	0.0923944	0.0853557	0.37287	1	-0.00228761	-0.649558	-0.00228761	1	-0.502823	-0.649558	-0.502823	1	0.0724147	0.000434227	0.00661563
ENSG00000099889	ARVCF	240	1.09268	1.34717	1.33044	0.144651	0.123766	0.0968043	1	-0.00892899	-0.669048	-0.00892899	1	-0.566086	-0.669048	-0.566086	1	0.0482237	2.87057e-05	0.00272439
ENSG00000167601	AXL	70	0.685084	0.466158	4.19938	0.220324	0.222184	0.659868	1	0.00614645	-0.581828	0.00614645	1	-0.58469	-0.581828	-0.58469	1	0.224638	0.201933	0.0095256
ENSG00000166619	BLCAP	78	1.24933	0.669801	21.9568	0.155176	0.0988269	1.75339	1	0.0684339	-0.786135	0.0684339	1	-0.44052	-0.786135	-0.44052	1	0.152245	3.53799e-06	0.000651396
ENSG00000078237	C12orf5	290	0.922663	1.00159	13.4069	0.125774	0.0865321	0.69836	1	-0.0629097	-0.447565	-0.0629097	1	-0.670355	-0.447565	-0.670355	1	0.197936	0.000441717	0.492691
ENSG00000159228	CBR1	281	0.837674	1.40523	115.799	0.0846413	0.109927	5.20837	1	-0.107821	-0.477666	-0.107821	1	-0.502102	-0.477666	-0.502102	1	0.290195	4.23739e-05	0.000136763
ENSG00000112149	CD83	225	0.883822	0.352689	2.55053	0.0875238	0.045448	0.120015	1	-0.110831	-0.67331	-0.110831	1	-0.346306	-0.67331	-0.346306	1	0.0441523	8.94231e-06	1.97508e-33
ENSG00000173575	CHD2	384	1.25664	1.21146	21.0475	0.108304	0.0605848	0.940808	1	-0.00376017	-0.734543	-0.00376017	1	-0.552234	-0.734543	-0.552234	1	0.131063	6.33117e-12	0.000269518
ENSG00000253958	CLDN23	185	0.592459	0.895628	1.15769	0.129526	0.179263	0.134439	1	-0.0749235	-0.57828	-0.0749235	1	-0.565741	-0.57828	-0.565741	1	0.061686	0.238124	0.280566
ENSG00000170373	CST1	85	0.435413	1.12266	1.21958	0.203356	0.620056	0.317158	1	-0.20524	-0.663706	-0.20524	1	-0.280919	-0.663706	-0.280919	1	0.062088	0.624205	0.421836
ENSG00000044090	CUL7	79	1.00346	2.01602	1.31781	0.122827	0.208213	0.107917	1	-0.177112	-0.403604	-0.177112	1	-0.692341	-0.403604	-0.692341	1	0.041639	5.14954e-05	2.85793e-06
ENSG00000183628	DGCR6	241	1.65362	1.55249	2.00493	0.226987	0.136378	0.223661	1	-0.170936	-0.884153	-0.170936	1	-0.206978	-0.884153	-0.206978	1	0.0482502	3.77136e-07	3.45076e-05
ENSG00000128185	DGCR6L	201	1.00716	0.885376	65.1719	0.132128	0.0745066	3.49715	1	0.0480982	-0.488058	0.0480982	1	-0.686541	-0.488058	-0.686541	1	0.3727	8.32774e-05	0.0627694
ENSG00000162595	DIRAS3	23	0.642316	3.15588	1.01242	0.222929	3.3269	1.02605	1	-0.0150639	-0.106902	-0.0150639	1	-0.98636	-0.106902	-0.98636	1	0.0412893	0.265231	0.262173
ENSG00000185559	DLK1	47	0.842157	2.19621	0.881469	0.329495	0.734556	0.238862	1	-0.227012	-0.383234	-0.227012	1	-0.722797	-0.383234	-0.722797	1	0.0369705	0.152372	0.0552824
ENSG00000130816	DNMT1	339	0.935504	0.564534	90.7198	0.0986668	0.0304248	2.75449	1	0.0592256	-0.628541	0.0592256	1	-0.546393	-0.628541	-0.546393	1	0.22251	6.84996e-06	6.50479e-37
ENSG00000187609	EXD3	277	0.956333	2.49786	1.82979	0.176096	0.369001	0.218089	1	0.0164568	-0.528873	0.0164568	1	-0.752447	-0.528873	-0.752447	1	0.108795	0.00503571	3.21435e-05
ENSG00000109794	FAM149A	130	0.686044	0.286717	1.47263	0.179112	0.119225	0.192848	1	-0.0265338	-0.81673	-0.0265338	1	-0.305615	-0.81673	-0.305615	1	0.0405943	0.150457	1.04376e-08
ENSG00000185442	FAM174B	364	0.729332	2.12707	7.82803	0.0770642	0.132983	0.440962	1	0.0151188	-0.664335	0.0151188	1	-0.635121	-0.664335	-0.635121	1	0.122422	0.00155931	3.02519e-16
ENSG00000145945	FAM50B	23	0.516314	0.907708	2.8904	0.15723	0.198509	0.34946	1	-0.136174	-0.531304	-0.136174	1	-0.52644	-0.531304	-0.52644	1	0.0187798	0.459196	0.323504
ENSG00000267673	FDX1L	284	0.763728	0.621792	19.3525	0.0879175	0.0516436	0.832945	1	-0.0416884	-0.524413	-0.0416884	1	-0.570825	-0.524413	-0.570825	1	0.139633	0.00147227	1.28079e-12
ENSG00000114279	FGF12	327	0.872118	0.475823	4.19316	0.170371	0.085102	0.418391	1	-0.0145376	-0.711441	-0.0145376	1	-0.511112	-0.711441	-0.511112	1	0.164279	0.0148334	1.08113e-09
ENSG00000106571	GLI3	222	1.15869	0.358655	1.13817	0.216047	0.0641802	0.116902	1	-0.0103156	-0.754683	-0.0103156	1	-0.423044	-0.754683	-0.423044	1	0.0648701	0.00129016	6.49897e-20
ENSG00000087460	GNAS	400	1.40641	0.973521	115.473	0.0990675	0.054375	5.41541	1	0.025844	-0.678219	0.025844	1	-0.610635	-0.678219	-0.610635	1	0.438584	1.5188e-18	0.313277
ENSG00000176533	GNG7	256	1.21025	1.0611	1.05617	0.127639	0.0873302	0.0630546	1	-0.0947258	-0.639892	-0.0947258	1	-0.54028	-0.639892	-0.54028	1	0.0688071	3.34341e-08	0.242388
ENSG00000106070	GRB10	291	0.811747	1.16316	3.16744	0.119746	0.121622	0.248645	1	-0.0495228	-0.682604	-0.0495228	1	-0.542202	-0.682604	-0.542202	1	0.122817	0.0048543	0.0904066
ENSG00000152208	GRID2	303	1.234	0.199751	1.18548	0.399413	0.0713926	0.235852	1	-0.205878	-0.931987	-0.205878	1	-0.00360697	-0.931987	-0.00360697	1	0.149049	0.0335482	6.83408e-25
ENSG00000163596	ICA1L	22	1.43017	1.01695	1.20087	0.46803	0.185307	0.228852	1	-0.0155856	-0.861691	-0.0155856	1	-0.345353	-0.861691	-0.345353	1	0.0144107	0.0307418	0.46404
ENSG00000167244	IGF2	28	2.12735	1.04535	0.903584	1.13415	0.443172	0.446952	1	0.0909777	-0.769812	0.0909777	1	-0.634667	-0.769812	-0.634667	1	0.0405083	0.08186	0.459654
ENSG00000198825	INPP5F	324	0.657488	0.862396	8.34173	0.0406962	0.0471774	0.335855	1	0.00436483	-0.69852	0.00436483	1	-0.548169	-0.69852	-0.548169	1	0.084108	6.59587e-05	0.00189322
ENSG00000185507	IRF7	190	0.824895	1.87891	4.98356	0.124261	0.19593	0.402779	1	0.0197433	-0.494312	0.0197433	1	-0.737915	-0.494312	-0.737915	1	0.0864971	0.00483038	6.32853e-06
ENSG00000171988	JMJD1C	381	0.74001	0.365009	27.0963	0.116684	0.0497747	1.87417	1	-0.0575946	-0.682675	-0.0575946	1	-0.499497	-0.682675	-0.499497	1	0.364449	0.02019	1.51279e-31
ENSG00000128607	KLHDC10	216	1.09968	0.840863	1.25603	0.161596	0.0887813	0.0974704	1	-0.138121	-0.711953	-0.138121	1	-0.392611	-0.711953	-0.392611	1	0.0480676	0.00013177	0.0372389
ENSG00000185513	L3MBTL1	156	0.873	1.48896	1.51035	0.118877	0.133556	0.167274	1	0.0975181	-0.834744	0.0975181	1	-0.535388	-0.834744	-0.535388	1	0.0277482	0.00102157	0.000172677
ENSG00000187772	LIN28B	311	1.05845	0.849645	5.53071	0.0702499	0.0425728	0.190217	1	-0.0314539	-0.670681	-0.0314539	1	-0.523957	-0.670681	-0.523957	1	0.122699	1.78769e-14	0.000238013
ENSG00000139679	LPAR6	43	0.861524	0.931641	1.62984	0.431343	0.312031	0.399119	1	0.273276	-0.740435	0.273276	1	-0.636934	-0.740435	-0.636934	1	0.101847	0.203467	0.413852
ENSG00000187391	MAGI2	366	0.905976	0.888609	1.33456	0.11571	0.0650774	0.0842296	1	-0.0769748	-0.791533	-0.0769748	1	-0.398925	-0.791533	-0.398925	1	0.053562	0.000253574	0.0439062
ENSG00000078070	MCCC1	280	0.958016	3.62422	5.66804	0.127365	0.408227	0.52216	1	-0.0591031	-0.441387	-0.0591031	1	-0.781921	-0.441387	-0.781921	1	0.247045	0.000191197	2.81091e-10
ENSG00000163975	MFI2	47	0.679711	2.70542	1.03687	0.176931	0.604064	0.195784	1	-0.188497	-0.398081	-0.188497	1	-0.748823	-0.398081	-0.748823	1	0.0210461	0.157659	0.00355694
ENSG00000124615	MOCS1	164	0.681366	0.363737	4.94068	0.0779806	0.0521467	0.269221	1	0.0732746	-0.599036	0.0732746	1	-0.522389	-0.599036	-0.522389	1	0.0721127	0.0106385	5.78337e-25
ENSG00000135900	MRPL44	254	0.0479095	0.719137	26.4796	0.155985	0.0636389	1.36416	1	0.0392096	-0.485336	0.0392096	1	-0.695138	-0.485336	-0.695138	1	0.335519	0.997958	7.56095e-06
ENSG00000122390	NAA60	275	0.985588	1.13258	15.3346	0.0940343	0.0706446	0.642955	1	0.0442282	-0.509687	0.0442282	1	-0.697625	-0.509687	-0.697625	1	0.133062	2.33883e-07	0.0308133
ENSG00000147813	NAPRT1	232	0.407504	1.53034	14.8168	0.069553	0.24323	1.65663	1	0.039016	-0.551253	0.039016	1	-0.711313	-0.551253	-0.711313	1	0.328256	0.907557	0.0151228
ENSG00000166833	NAV2	316	2.22474	0.107526	1.93076	0.434565	0.0276524	0.254485	1	-0.0907867	-0.937535	-0.0907867	1	-0.0939766	-0.937535	-0.0939766	1	0.117718	4.48027e-05	6.77373e-102
ENSG00000182636	NDN	47	0.390835	1.33178	19.6803	0.0777511	0.231201	3.22399	1	-0.201451	-0.792702	-0.201451	1	-0.31467	-0.792702	-0.31467	1	0.10944	0.916337	0.0791729
ENSG00000100138	NHP2L1	315	1.09444	0.807998	127.057	0.115765	0.0478652	5.45781	1	-0.0933265	-0.69699	-0.0933265	1	-0.468535	-0.69699	-0.468535	1	0.423219	2.48992e-07	3.78165e-05
ENSG00000169992	NLGN2	222	1.04147	1.86255	0.65422	0.145649	0.211906	0.0590018	1	-0.0599474	-0.501116	-0.0599474	1	-0.708476	-0.501116	-0.708476	1	0.0779972	0.000127725	3.27669e-05
ENSG00000182667	NTM	181	0.792192	1.13658e-20	4.42868	0.253941	0.0540022	0.539241	1	-0.103527	-0.838702	-0.103527	1	-0.0998894	-0.838702	-0.0998894	1	0.133003	0.125714	1.14895e-43
ENSG00000112874	NUDT12	304	0.668844	1.26127	3.30751	0.0763611	0.0868622	0.152139	1	-0.0224566	-0.514314	-0.0224566	1	-0.669698	-0.514314	-0.669698	1	0.0739782	0.0138891	0.00142667
ENSG00000021762	OSBPL5	127	0.968692	0.807347	1.02522	0.17863	0.157528	0.110486	1	-0.0226749	-0.659166	-0.0226749	1	-0.525996	-0.659166	-0.525996	1	0.0312823	0.00489351	0.111828
ENSG00000149269	PAK1	280	1.18911	0.406447	18.8712	0.107114	0.0446515	1.05491	1	-0.0759587	-0.6856	-0.0759587	1	-0.44145	-0.6856	-0.44145	1	0.249812	2.73009e-10	7.98026e-32
ENSG00000178184	PARD6G	264	0.95399	0.781212	1.57657	0.140624	0.072756	0.109625	1	-0.180897	-0.748619	-0.180897	1	-0.33556	-0.748619	-0.33556	1	0.0453352	0.000702095	0.00144725
ENSG00000100889	PCK2	122	1.006	0.539463	21.4395	0.207909	0.117967	2.13368	1	-0.0797117	-0.529989	-0.0797117	1	-0.572254	-0.529989	-0.572254	1	0.274828	0.00821487	7.87082e-05
ENSG00000133256	PDE6B	120	1.21588	1.96408	1.74695	0.194059	0.22629	0.185153	1	0.0742057	-0.673949	0.0742057	1	-0.653684	-0.673949	-0.653684	1	0.0511042	0.000171551	2.07424e-05
ENSG00000090857	PDPR	303	0.94763	0.551906	2.03904	0.103675	0.0459403	0.111894	1	-0.0781077	-0.799948	-0.0781077	1	-0.305276	-0.799948	-0.305276	1	0.077826	1.07279e-05	5.28161e-20
ENSG00000242265	PEG10	106	1.36613	1.33194	6.29812	2.3961	0.269426	10.5446	1	-0.265374	-0.998449	-0.265374	1	0.22522	-0.998449	0.22522	1	0.213706	0.359242	0.110374
ENSG00000112419	PHACTR2	375	0.998204	1.68292	12.0449	0.143577	0.171824	0.866089	1	-0.126807	-0.548194	-0.126807	1	-0.640984	-0.548194	-0.640984	1	0.296203	0.000290823	4.23544e-05
ENSG00000181649	PHLDA2	148	0.629601	1.08518	8.26478	0.0884142	0.144236	0.812717	1	0.0669218	-0.782147	0.0669218	1	-0.486898	-0.782147	-0.486898	1	0.0554192	0.0724286	0.277863
ENSG00000171033	PKIA	39	0.715756	0.0797739	3.03029	0.300126	0.206307	0.494467	1	-0.237036	-0.842637	-0.237036	1	0.00283809	-0.842637	0.00283809	1	0.0956746	0.238427	3.85403e-05
ENSG00000118495	PLAGL1	84	1.22866	4.58696	0.572073	0.401874	2.9414	0.370921	1	0.124687	-0.498302	0.124687	1	-0.912187	-0.498302	-0.912187	1	0.0884975	0.0367561	0.113102
ENSG00000153404	PLEKHG4B	211	0.979053	0.158022	6.28809	0.146718	0.0497164	0.451481	1	0.0638239	-0.776682	0.0638239	1	-0.365933	-0.776682	-0.365933	1	0.124734	0.000639701	2.59891e-41
ENSG00000158528	PPP1R9A	346	0.931552	0.729294	1.86724	0.125228	0.0613609	0.120221	1	-0.079157	-0.812111	-0.079157	1	-0.342513	-0.812111	-0.342513	1	0.0874552	0.000319652	6.87477e-06
ENSG00000106617	PRKAG2	220	1.31666	2.43366	1.82097	0.256758	0.353577	0.219588	1	-0.16935	-0.60753	-0.16935	1	-0.584903	-0.60753	-0.584903	1	0.118394	0.000842203	3.49887e-05
ENSG00000160310	PRMT2	340	1.1719	1.97802	28.3233	0.081273	0.106898	1.17948	1	-0.0925153	-0.478769	-0.0925153	1	-0.69407	-0.478769	-0.69407	1	0.20891	1.5998e-15	2.80151e-18
ENSG00000148426	PROSER2	176	1.49897	2.5967	0.681948	0.463902	0.713619	0.196126	1	0.14715	-0.674964	0.14715	1	-0.785256	-0.674964	-0.785256	1	0.0857086	0.0163357	0.0132664
ENSG00000104679	R3HCC1	339	0.602673	1.00745	15.8122	0.11326	0.0595922	0.580866	1	-0.124574	-0.435201	-0.124574	1	-0.619341	-0.435201	-0.619341	1	0.144452	0.182653	0.45028
ENSG00000075785	RAB7A	351	0.867762	1.19509	50.2197	0.0646535	0.0558878	1.80628	1	0.0807029	-0.635361	0.0807029	1	-0.661792	-0.635361	-0.661792	1	0.28559	1.36216e-08	0.000271836
ENSG00000136238	RAC1	374	0.925242	0.947272	224.158	0.0786627	0.0420929	7.86166	1	-0.0467907	-0.708222	-0.0467907	1	-0.513962	-0.708222	-0.513962	1	0.311023	5.78369e-08	0.10556
ENSG00000136237	RAPGEF5	149	0.353482	1.43857	1.32878	0.119696	0.267281	0.155272	1	-0.0593304	-0.61103	-0.0593304	1	-0.504896	-0.61103	-0.504896	1	0.0611062	0.888554	0.05149
ENSG00000139687	RB1	54	0.751551	1.24199	3.26706	0.13338	0.183349	0.324782	1	-0.00751235	-0.60642	-0.00751235	1	-0.633119	-0.60642	-0.633119	1	0.0725735	0.0324993	0.0963949
ENSG00000139194	RBP5	74	1.42131	2.4523	0.983796	0.270219	0.411567	0.156779	1	0.0941254	-0.649384	0.0941254	1	-0.722831	-0.649384	-0.722831	1	0.0230062	0.000538296	0.000368535
ENSG00000164292	RHOBTB3	375	1.50845	10.3727	2.1002	0.754195	4.59228	0.814338	1	0.0477532	-0.418609	0.0477532	1	-0.87571	-0.418609	-0.87571	1	0.854302	0.0910008	0.0209795
ENSG00000110315	RNF141	302	1.10422	1.13929	10.2428	0.117977	0.0733134	0.444355	1	-0.0640969	-0.497874	-0.0640969	1	-0.634324	-0.497874	-0.634324	1	0.153814	2.7202e-07	0.0292012
ENSG00000108387	SEPT4	130	0.901757	0.438473	2.5866	0.182977	0.111186	0.232233	1	-0.1155	-0.660749	-0.1155	1	-0.343077	-0.660749	-0.343077	1	0.0560306	0.014966	7.47972e-07
ENSG00000145423	SFRP2	266	1.02213	4.45165e-19	156.826	0.144741	0.016506	7.30363	1	-0.0666542	-0.673321	-0.0666542	1	-0.170395	-0.673321	-0.170395	1	0.529991	0.000185062	8.26535e-157
ENSG00000127990	SGCE	37	0.577295	1.8295	8.20402	0.225475	0.432113	1.54985	1	-0.377929	-0.709021	-0.377929	1	-0.263217	-0.709021	-0.263217	1	0.102582	0.366926	0.0316643
ENSG00000087266	SH3BP2	156	1.1309	1.02971	0.961792	0.155091	0.086983	0.0724602	1	-0.130067	-0.805009	-0.130067	1	-0.320772	-0.805009	-0.320772	1	0.0296345	3.78608e-05	0.366571
ENSG00000196470	SIAH1	370	0.902981	0.951726	7.94486	0.092728	0.0611713	0.565146	1	0.0512173	-0.880819	0.0512173	1	-0.399936	-0.880819	-0.399936	1	0.106284	8.99303e-06	0.215264
ENSG00000110628	SLC22A18	218	0.768704	3.26062	2.43896	0.125421	0.499699	0.350164	1	0.122427	-0.540069	0.122427	1	-0.843019	-0.540069	-0.843019	1	0.0856875	0.0166419	5.01739e-06
ENSG00000033867	SLC4A7	338	0.792799	0.869019	5.86887	0.111295	0.0591827	0.27807	1	-0.0817333	-0.635874	-0.0817333	1	-0.528972	-0.635874	-0.528972	1	0.134195	0.00445544	0.0137797
ENSG00000128739	SNRPN	231	0.780681	0.579366	122.806	0.123225	0.0530703	17.2045	1	0.151084	-0.959582	0.151084	1	-0.356849	-0.959582	-0.356849	1	0.502257	0.0118329	4.99849e-14
ENSG00000214265	SNURF	263	0.834502	0.324791	54.818	0.179751	0.0305432	11.1608	1	0.188693	-0.987158	0.188693	1	-0.284787	-0.987158	-0.284787	1	0.294185	0.0319421	5.90078e-62
ENSG00000064199	SPA17	17	0.898515	2.99738	5.06354	0.250352	0.780905	1.26026	1	0.0920695	-0.59701	0.0920695	1	-0.778266	-0.59701	-0.778266	1	0.060965	0.0668731	0.0113858
ENSG00000111728	ST8SIA1	184	0.75386	3.16332	0.824235	0.308017	0.797995	0.154641	1	-0.364256	-0.10301	-0.364256	1	-0.835108	-0.10301	-0.835108	1	0.100397	0.205462	0.00367763
ENSG00000105825	TFPI2	101	0.685859	1.16852	3.15498	0.140695	0.164895	0.271876	1	-0.0230563	-0.526441	-0.0230563	1	-0.614355	-0.526441	-0.614355	1	0.0491319	0.0947883	0.154648
ENSG00000041988	THAP3	334	0.494822	1.32252	8.07798	0.116233	0.123122	0.469208	1	-0.0429605	-0.37377	-0.0429605	1	-0.75267	-0.37377	-0.75267	1	0.187296	0.517754	0.00460578
ENSG00000138050	THUMPD2	257	0.956627	0.499898	8.57632	0.0732707	0.039803	0.35131	1	0.0030979	-0.679011	0.0030979	1	-0.481602	-0.679011	-0.481602	1	0.0727175	9.51473e-10	8.782e-29
ENSG00000141510	TP53	188	0.909303	0.473553	30.2585	0.134378	0.0560666	1.77892	1	0.0721623	-0.669643	0.0721623	1	-0.537853	-0.669643	-0.537853	1	0.349301	0.00132936	1.12577e-17
ENSG00000167632	TRAPPC9	310	0.86356	1.80996	0.941054	0.114877	0.140784	0.0641717	1	-0.0190898	-0.684456	-0.0190898	1	-0.568987	-0.684456	-0.568987	1	0.0635851	0.000853816	1.05923e-08
ENSG00000114062	UBE3A	209	1.07669	1.08684	9.88432	0.0726681	0.0520971	0.410215	1	-0.0390182	-0.74164	-0.0390182	1	-0.473371	-0.74164	-0.473371	1	0.0920496	6.59651e-14	0.0485244
ENSG00000173915	USMG5	256	1.13917	1.00331	323.985	0.0675352	0.0557676	11.4695	1	-0.0967159	-0.53447	-0.0967159	1	-0.600857	-0.53447	-0.600857	1	0.387247	1.0817e-18	0.476328
ENSG00000114316	USP4	212	0.945365	1.25846	8.49069	0.0830009	0.0911069	0.422762	1	-0.0631052	-0.517338	-0.0631052	1	-0.643089	-0.517338	-0.643089	1	0.117048	1.06583e-07	0.00250224
ENSG00000184939	ZFP90	288	2.40564	2.38766	2.08966	0.312888	0.321218	0.237473	1	-0.0773262	-0.60595	-0.0773262	1	-0.658272	-0.60595	-0.658272	1	0.117243	1.8171e-09	1.07858e-05
ENSG00000149054	ZNF215	308	0.964037	0.444792	3.54368	0.119338	0.0516017	0.208365	1	0.04964	-0.747056	0.04964	1	-0.460968	-0.747056	-0.460968	1	0.094102	6.19315e-05	2.11065e-23
ENSG00000130844	ZNF331	372	0.864039	0.628132	11.7323	0.073692	0.0425798	0.54252	1	0.0170403	-0.754755	0.0170403	1	-0.470675	-0.754755	-0.470675	1	0.116862	5.93297e-07	4.36052e-17
ENSG00000151789	ZNF385D	96	0.620646	0.231549	2.63377	0.179935	0.110881	0.31798	1	-0.115407	-0.760805	-0.115407	1	-0.188883	-0.760805	-0.188883	1	0.0530642	0.252102	2.70625e-10
ENSG00000240225	ZNF542	213	0.844418	0.993788	7.30508	0.0914438	0.0957396	0.42755	1	0.00837707	-0.57403	0.00837707	1	-0.602745	-0.57403	-0.602745	1	0.113882	0.000107512	0.474166
ENSG00000160352	ZNF714	252	0.836384	0.931547	11.6232	0.0852543	0.0957985	0.87884	1	0.0343353	-0.714364	0.0343353	1	-0.564368	-0.714364	-0.564368	1	0.238803	5.17786e-05	0.237776
