# Supplementary material for: Monoallelic gene expression in developing cells increases genetic noise and Shannon entropy
Source: Commun Biol. 2025 Jun 4;8:857. doi: 10.1038/s42003-025-08128-2 (PMC12137721; doi:10.1038/s42003-025-08128-2)
Supplement: Supplementary file 11 — Supplementary Data 9 [file 42003_2025_8128_MOESM11_ESM.xlsx]

## Sheet: Supplemental Data 9
ensembl_id	gene	n	beta_0	beta_1	beta_2	sd_beta_0	sd_beta_1	sd_beta_2	corr_beta_00	corr_beta_10	corr_beta_20	corr_beta_01	corr_beta_11	corr_beta_21	corr_beta_02	corr_beta_12	corr_beta_22	res_var	p_beta_0	p_beta_1
	non-imprinted gene	number of cell populations	gene expression change from bi- to monoallelic expression (ξμb)	gene expression change from day 0 to day 3 of differentiation (ξμd)	gene expression at biallelic expression and day 0 of differentiation (μ0)	estimated standard deviations on the regression parameters			correlation coeﬃcients of the regression parameters									residual variance	approximated p-values of the regression parameters testing the null-hypothesis of ξμb = 0.5 or ξμd = 1
ENSG00000128274	A4GALT	212	1.09153	0.848382	1.34422	0.166795	0.122546	0.114171	1	0.00749043	-0.669928	0.00749043	1	-0.527831	-0.669928	-0.527831	1	0.0567744	0.000240957	0.108696
ENSG00000094914	AAAS	94	0.663581	1.42326	39.8114	0.245263	0.165743	2.97938	1	-0.0403706	-0.347452	-0.0403706	1	-0.731442	-0.347452	-0.731442	1	0.337688	0.253242	0.00616106
ENSG00000081760	AACS	336	1.00734	1.39262	11.3043	0.101275	0.0807588	0.466235	1	0.0262593	-0.536725	0.0262593	1	-0.682618	-0.536725	-0.682618	1	0.162274	4.43478e-07	8.98882e-07
ENSG00000109576	AADAT	103	1.13417	1.0484	3.92096	0.144278	0.111582	0.306306	1	-0.0879264	-0.654074	-0.0879264	1	-0.537773	-0.654074	-0.537773	1	0.0453637	1.37931e-05	0.332685
ENSG00000158122	AAED1	11	2.02368	0.764084	1.19043	42.3556	0.995885	24.7293	1	0.232224	-0.999757	0.232224	1	-0.249704	-0.999757	-0.249704	1	0.271731	0.486092	0.409347
ENSG00000103591	AAGAB	308	1.11668	2.05799	15.6931	0.111604	0.139944	0.77516	1	-0.0731335	-0.305283	-0.0731335	1	-0.779873	-0.305283	-0.779873	1	0.279216	3.52428e-08	2.37944e-13
ENSG00000115977	AAK1	142	0.776214	0.861222	5.11565	0.122173	0.086749	0.415271	1	0.0308836	-0.729756	0.0308836	1	-0.526651	-0.729756	-0.526651	1	0.0699401	0.012661	0.0559604
ENSG00000087884	AAMDC	262	0.910587	1.18422	35.4633	0.0870596	0.0749271	1.46906	1	-0.0314163	-0.459089	-0.0314163	1	-0.675947	-0.459089	-0.675947	1	0.154889	1.96606e-06	0.00729979
ENSG00000127837	AAMP	17	1.34787	0.907941	64.7905	0.300371	0.245199	10.3377	1	0.26146	-0.59667	0.26146	1	-0.786332	-0.59667	-0.786332	1	0.284153	0.00677948	0.356478
ENSG00000131043	AAR2	16	0.578465	1.57411	16.0282	0.337528	0.555692	3.39879	1	-0.0680883	-0.559738	-0.0680883	1	-0.550281	-0.559738	-0.550281	1	0.337511	0.409897	0.160186
ENSG00000090861	AARS	299	0.791606	0.795524	26.4205	0.117346	0.0733616	1.27597	1	-0.0486906	-0.371604	-0.0486906	1	-0.72418	-0.371604	-0.72418	1	0.326743	0.00675357	0.00282983
ENSG00000124608	AARS2	176	1.15691	0.91516	2.88015	0.103016	0.0777633	0.169555	1	0.00815978	-0.657953	0.00815978	1	-0.561396	-0.657953	-0.561396	1	0.0747166	7.9592e-10	0.138394
ENSG00000157426	AASDH	236	1.06339	0.695128	3.72272	0.105892	0.0614373	0.189626	1	-0.0970862	-0.6425	-0.0970862	1	-0.460427	-0.6425	-0.460427	1	0.0560675	1.21426e-07	6.72208e-07
ENSG00000149313	AASDHPPT	112	0.793723	0.875677	26.0168	0.0618172	0.0605358	1.30426	1	0.0607459	-0.648656	0.0607459	1	-0.609351	-0.648656	-0.609351	1	0.0887544	3.09932e-06	0.0211986
ENSG00000008311	AASS	314	1.09184	0.867428	11.796	0.158085	0.128214	1.21727	1	0.0247705	-0.589859	0.0247705	1	-0.706958	-0.589859	-0.706958	1	0.495219	0.000107932	0.150972
ENSG00000108270	AATF	324	1.1424	1.46583	22.983	0.0933609	0.0872557	0.980301	1	-0.0319983	-0.51439	-0.0319983	1	-0.66046	-0.51439	-0.66046	1	0.239823	1.5635e-11	8.87258e-08
ENSG00000183044	ABAT	144	0.751608	0.773715	1.48565	0.123306	0.0817069	0.107483	1	-0.0474626	-0.759197	-0.0474626	1	-0.394529	-0.759197	-0.394529	1	0.0438753	0.0215826	0.00318535
ENSG00000165029	ABCA1	258	0.501941	0.664906	1.01096	0.158935	0.155403	0.114277	1	-0.0905191	-0.646157	-0.0905191	1	-0.506623	-0.646157	-0.506623	1	0.158956	0.495133	0.015998
ENSG00000154265	ABCA5	28	0.959973	0.917663	4.03058	0.203712	0.136885	0.380727	1	-0.358787	-0.429954	-0.358787	1	-0.468328	-0.429954	-0.468328	1	0.0362101	0.0164647	0.27646
ENSG00000064687	ABCA7	188	1.43578	2.0322	0.929972	0.349314	0.402494	0.162471	1	-0.00913758	-0.674612	-0.00913758	1	-0.638896	-0.674612	-0.638896	1	0.071573	0.00402596	0.00556273
ENSG00000115657	ABCB6	111	0.640817	1.76808	7.75596	0.133723	0.279085	0.791249	1	-0.0490016	-0.36358	-0.0490016	1	-0.783834	-0.36358	-0.783834	1	0.176605	0.147333	0.00347296
ENSG00000197150	ABCB8	256	0.784713	1.79891	5.32179	0.0737171	0.135817	0.301026	1	0.0698071	-0.533347	0.0698071	1	-0.740812	-0.533347	-0.740812	1	0.0779534	7.1387e-05	6.37998e-09
ENSG00000150967	ABCB9	144	1.17722	0.537246	1.33451	0.110946	0.0443583	0.0766585	1	-0.0961679	-0.719051	-0.0961679	1	-0.39404	-0.719051	-0.39404	1	0.0318873	4.73533e-09	1.54189e-19
ENSG00000103222	ABCC1	367	1.04534	0.811221	1.92263	0.119225	0.0562572	0.115301	1	0.0544144	-0.809086	0.0544144	1	-0.445239	-0.809086	-0.445239	1	0.101029	3.28462e-06	0.000437613
ENSG00000124574	ABCC10	51	0.514806	1.69324	3.51815	0.0919208	0.277541	0.438196	1	-0.0852676	-0.447727	-0.0852676	1	-0.721124	-0.447727	-0.721124	1	0.0453511	0.436354	0.0079885
ENSG00000125257	ABCC4	244	1.1944	0.775605	1.09718	0.140709	0.0658649	0.0629681	1	-0.0898561	-0.788548	-0.0898561	1	-0.341542	-0.788548	-0.341542	1	0.0406843	7.47946e-07	0.000384895
ENSG00000114770	ABCC5	300	1.18303	0.499518	5.97757	0.0983608	0.0379256	0.261735	1	-0.0462391	-0.692293	-0.0462391	1	-0.418521	-0.692293	-0.418521	1	0.0951194	1.2025e-11	6.58597e-32
ENSG00000117528	ABCD3	286	0.979905	0.98537	6.35593	0.0893143	0.0619619	0.287755	1	-0.00450651	-0.626361	-0.00450651	1	-0.568343	-0.626361	-0.568343	1	0.116947	8.08701e-08	0.406758
ENSG00000119688	ABCD4	305	1.07667	1.80954	22.6629	0.0677756	0.11213	1.05047	1	-0.0284	-0.484262	-0.0284	1	-0.720054	-0.484262	-0.720054	1	0.187358	4.16689e-16	2.12513e-12
ENSG00000033050	ABCF2	322	0.781478	0.824494	12.751	0.0706914	0.0556509	0.519828	1	0.0545516	-0.535823	0.0545516	1	-0.645279	-0.535823	-0.645279	1	0.190871	4.23786e-05	0.000882769
ENSG00000161204	ABCF3	164	0.699763	0.808898	13.1852	0.111959	0.0643722	0.59834	1	0.0687677	-0.582989	0.0687677	1	-0.606127	-0.582989	-0.606127	1	0.117362	0.0381334	0.00172384
ENSG00000144827	ABHD10	190	0.918178	0.776726	11.6145	0.105444	0.0696787	0.591771	1	-0.1373	-0.517733	-0.1373	1	-0.547266	-0.517733	-0.547266	1	0.127166	5.20267e-05	0.000795884
ENSG00000100997	ABHD12	344	0.974489	0.835157	25.0412	0.0711985	0.0507547	0.938827	1	-0.0735345	-0.536324	-0.0735345	1	-0.571177	-0.536324	-0.571177	1	0.203225	5.34995e-11	0.000639224
ENSG00000131969	ABHD12B	133	1.02445	0.317342	112.583	0.20813	0.0944912	15.4886	1	-0.0810402	-0.815183	-0.0810402	1	-0.337399	-0.815183	-0.337399	1	0.630052	0.00647608	1.89789e-11
ENSG00000139826	ABHD13	82	1.08492	1.02532	2.13586	0.150769	0.110544	0.160618	1	-0.0338948	-0.621628	-0.0338948	1	-0.556285	-0.621628	-0.556285	1	0.0857156	0.000107732	0.409702
ENSG00000248487	ABHD14A	103	1.03756	2.98439	3.98081	0.19359	0.512858	0.535267	1	-0.125322	-0.308615	-0.125322	1	-0.822278	-0.308615	-0.822278	1	0.0947304	0.00327785	9.73059e-05
ENSG00000114786	ABHD14A-ACY1	143	0.87273	1.26165	2.67547	0.0695429	0.0705703	0.0961243	1	-0.238475	-0.382559	-0.238475	1	-0.644506	-0.382559	-0.644506	1	0.0995756	1.67429e-07	0.000150286
ENSG00000114779	ABHD14B	105	0.826122	0.969235	2.67267	0.16138	0.134633	0.234488	1	-0.236216	-0.405865	-0.236216	1	-0.566669	-0.405865	-0.566669	1	0.0472225	0.0229585	0.409854
ENSG00000107362	ABHD17B	82	0.76131	0.591134	13.4712	0.0853726	0.0712645	0.937155	1	0.026029	-0.72685	0.026029	1	-0.460116	-0.72685	-0.460116	1	0.0873885	0.00150769	8.49836e-08
ENSG00000136379	ABHD17C	133	0.671165	0.292093	3.34446	0.105327	0.0798547	0.2496	1	0.0917381	-0.697582	0.0917381	1	-0.409643	-0.697582	-0.409643	1	0.0686491	0.0532837	2.526e-15
ENSG00000140526	ABHD2	215	0.841565	0.530825	3.36431	0.123899	0.0637922	0.251102	1	0.0662708	-0.761121	0.0662708	1	-0.465956	-0.761121	-0.465956	1	0.0601501	0.00317287	2.05946e-12
ENSG00000158201	ABHD3	220	1.12222	2.2262	4.71659	0.134528	0.211357	0.408527	1	-0.0271089	-0.631221	-0.0271089	1	-0.650842	-0.631221	-0.650842	1	0.122297	3.21418e-06	1.15275e-08
ENSG00000100439	ABHD4	238	0.364447	1.49533	18.8679	0.0720371	0.145097	1.34015	1	0.0523853	-0.543176	0.0523853	1	-0.723681	-0.543176	-0.723681	1	0.250239	0.969444	0.000377205
ENSG00000011198	ABHD5	96	0.864097	0.879662	8.23615	0.107647	0.107339	0.593064	1	-0.0367902	-0.610446	-0.0367902	1	-0.546011	-0.610446	-0.546011	1	0.0831483	0.000526479	0.132565
ENSG00000163686	ABHD6	263	1.12326	1.63601	1.93419	0.115135	0.125454	0.125847	1	-0.0909121	-0.642551	-0.0909121	1	-0.560877	-0.642551	-0.560877	1	0.0467154	7.03094e-08	3.7883e-07
ENSG00000127220	ABHD8	338	0.593034	0.39503	5.13914	0.137916	0.0750952	0.369171	1	-0.123634	-0.452358	-0.123634	1	-0.550055	-0.452358	-0.550055	1	0.162777	0.250207	6.9932e-15
ENSG00000136754	ABI1	305	1.22622	1.13974	8.07113	0.0836513	0.058586	0.3233	1	-0.0855142	-0.674665	-0.0855142	1	-0.505357	-0.674665	-0.505357	1	0.123794	1.24179e-16	0.0088431
ENSG00000138443	ABI2	284	1.0223	1.04111	23.5876	0.059108	0.0519758	0.876593	1	-0.0265262	-0.670724	-0.0265262	1	-0.520255	-0.670724	-0.520255	1	0.123367	5.50491e-17	0.214821
ENSG00000097007	ABL1	316	0.882401	0.650996	3.098	0.0705816	0.0426699	0.124671	1	-0.0369927	-0.675222	-0.0369927	1	-0.478857	-0.675222	-0.478857	1	0.0691121	6.02616e-08	3.61742e-15
ENSG00000143322	ABL2	330	1.37633	1.06054	0.726255	0.148252	0.0768798	0.0473071	1	0.0833704	-0.758059	0.0833704	1	-0.565087	-0.758059	-0.565087	1	0.0586949	4.27154e-09	0.215805
ENSG00000099204	ABLIM1	313	1.05095	0.1376	12.6453	0.149241	0.0384436	0.780423	1	-0.0579688	-0.735007	-0.0579688	1	-0.337036	-0.735007	-0.337036	1	0.192152	0.000131571	3.43548e-67
ENSG00000159842	ABR	270	1.19118	1.11765	2.85615	0.123767	0.089829	0.18232	1	-0.0863937	-0.636081	-0.0863937	1	-0.563798	-0.636081	-0.563798	1	0.0710346	2.88189e-08	0.0957163
ENSG00000146386	ABRACL	106	0.954976	0.345042	189.135	0.101817	0.0410212	10.1725	1	-0.123922	-0.486612	-0.123922	1	-0.488114	-0.486612	-0.488114	1	0.3376	1.01334e-05	6.40285e-30
ENSG00000114626	ABTB1	57	0.850333	1.78944	1.81207	0.237571	0.344072	0.317078	1	0.118203	-0.557665	0.118203	1	-0.786966	-0.557665	-0.786966	1	0.04618	0.0730571	0.0128412
ENSG00000060971	ACAA1	179	0.831823	0.951353	25.1625	0.101844	0.0706715	1.10088	1	-0.137893	-0.36158	-0.137893	1	-0.628787	-0.36158	-0.628787	1	0.161131	0.000672912	0.24607
ENSG00000167315	ACAA2	314	0.753798	0.966977	80.335	0.0504876	0.0675096	4.54303	1	-0.000392921	-0.751253	-0.000392921	1	-0.527084	-0.751253	-0.527084	1	0.37792	4.21457e-07	0.312535
ENSG00000132142	ACACA	319	1.14704	0.720324	12.2236	0.0770121	0.0357472	0.493585	1	0.105075	-0.789747	0.105075	1	-0.504765	-0.789747	-0.504765	1	0.0701925	7.5706e-16	3.88297e-14
ENSG00000076555	ACACB	28	0.767522	0.946446	1.74467	0.279381	0.371954	0.209545	1	-0.556498	-0.491162	-0.556498	1	-0.244113	-0.491162	-0.244113	1	0.0279396	0.173728	0.443335
ENSG00000111271	ACAD10	80	0.720742	1.68082	3.49141	0.102177	0.214245	0.401361	1	-0.0648665	-0.639584	-0.0648665	1	-0.609255	-0.639584	-0.609255	1	0.0544682	0.0169269	0.00106858
ENSG00000240303	ACAD11	187	0.883456	1.31501	3.57935	0.104636	0.0988376	0.200124	1	0.0770279	-0.570638	0.0770279	1	-0.69641	-0.570638	-0.69641	1	0.0583002	0.000161913	0.00084435
ENSG00000151498	ACAD8	236	0.867482	0.316903	26.4075	0.0721045	0.0324049	1.06417	1	-0.137656	-0.749644	-0.137656	1	-0.257287	-0.749644	-0.257287	1	0.136953	3.576e-07	3.26012e-56
ENSG00000177646	ACAD9	228	0.93774	0.806216	10.8968	0.0978213	0.0585421	0.425273	1	-0.160327	-0.481966	-0.160327	1	-0.547405	-0.481966	-0.547405	1	0.105826	6.07077e-06	0.000542921
ENSG00000117054	ACADM	301	0.82851	1.21644	22.6915	0.0747516	0.0717129	0.897638	1	-0.0488307	-0.518437	-0.0488307	1	-0.660484	-0.518437	-0.660484	1	0.199731	7.72143e-06	0.00138166
ENSG00000122971	ACADS	245	0.89943	2.44889	1.86459	0.120607	0.313029	0.190351	1	-0.0242341	-0.444368	-0.0242341	1	-0.792651	-0.444368	-0.792651	1	0.0769077	0.000534268	3.00328e-06
ENSG00000196177	ACADSB	312	0.93129	1.44202	2.67683	0.126209	0.11503	0.166261	1	-0.06935	-0.624617	-0.06935	1	-0.547523	-0.624617	-0.547523	1	0.0865156	0.000358633	7.38638e-05
ENSG00000072778	ACADVL	20	0.661928	1.43029	46.1232	0.109562	0.237781	6.37312	1	0.371662	-0.667813	0.371662	1	-0.816405	-0.667813	-0.816405	1	0.113656	0.0788528	0.0440372
ENSG00000072818	ACAP1	115	0.552657	0.768475	6.33229	0.0836446	0.107855	0.362352	1	-0.161295	-0.616017	-0.161295	1	-0.325735	-0.616017	-0.325735	1	0.0503282	0.265142	0.0169905
ENSG00000114331	ACAP2	277	1.02503	1.31319	11.8859	0.0591493	0.0591694	0.41016	1	-0.0415315	-0.625778	-0.0415315	1	-0.600088	-0.625778	-0.600088	1	0.0696685	4.61348e-17	1.23342e-07
ENSG00000075239	ACAT1	264	1.16272	1.11261	19.8147	0.102081	0.0733778	0.892468	1	0.0738382	-0.553941	0.0738382	1	-0.70325	-0.553941	-0.70325	1	0.191059	2.12159e-10	0.0630339
ENSG00000120437	ACAT2	341	1.1454	2.16466	82.4215	0.146048	0.219783	5.78356	1	-0.0411396	-0.295803	-0.0411396	1	-0.823208	-0.295803	-0.823208	1	0.702181	6.68457e-06	1.0518e-07
ENSG00000182827	ACBD3	271	0.9336	1.49566	2.71402	0.081626	0.0985583	0.137684	1	-0.0890439	-0.582246	-0.0890439	1	-0.615455	-0.582246	-0.615455	1	0.076752	1.14033e-07	4.51739e-07
ENSG00000181513	ACBD4	34	0.8885	1.19818	2.70958	0.184473	0.176408	0.365131	1	-0.100388	-0.632792	-0.100388	1	-0.539608	-0.632792	-0.539608	1	0.0217886	0.0217	0.134947
ENSG00000107897	ACBD5	231	0.83062	1.79331	2.83454	0.0749825	0.12887	0.150709	1	-0.0271838	-0.438407	-0.0271838	1	-0.752721	-0.438407	-0.752721	1	0.0641229	7.99087e-06	1.66514e-09
ENSG00000135847	ACBD6	252	1.10874	0.520767	33.2347	0.0921591	0.0379148	1.55583	1	0.0573985	-0.794245	0.0573985	1	-0.452825	-0.794245	-0.452825	1	0.184223	1.19201e-10	6.34275e-29
ENSG00000176244	ACBD7	39	0.715701	1.02261	1.49706	0.124247	0.176749	0.135678	1	-0.172404	-0.662797	-0.172404	1	-0.305837	-0.662797	-0.305837	1	0.0252335	0.0455526	0.449457
ENSG00000102977	ACD	277	1.13648	0.990175	23.0123	0.124779	0.075793	1.08803	1	-0.0343278	-0.478151	-0.0343278	1	-0.651437	-0.478151	-0.651437	1	0.249595	3.16089e-07	0.448478
ENSG00000078124	ACER3	222	0.850732	0.963529	3.3874	0.0881897	0.0879491	0.207421	1	0.0334223	-0.595674	0.0334223	1	-0.645842	-0.595674	-0.645842	1	0.0766773	4.74136e-05	0.339388
ENSG00000087085	ACHE	105	0.83247	7.79997	0.990559	0.17478	2.281	0.263556	1	-0.0578088	-0.191681	-0.0578088	1	-0.946713	-0.191681	-0.946713	1	0.0630437	0.029982	0.00179564
ENSG00000100813	ACIN1	289	0.957121	1.19013	15.3553	0.103187	0.101191	0.877999	1	-0.0729093	-0.548601	-0.0729093	1	-0.610306	-0.548601	-0.610306	1	0.224149	6.71645e-06	0.0306324
ENSG00000196636	ACN9	305	0.643045	0.422505	29.9349	0.109903	0.0301065	1.00139	1	-0.0361025	-0.501628	-0.0361025	1	-0.548547	-0.501628	-0.548547	1	0.155621	0.0970305	1.73434e-54
ENSG00000122729	ACO1	328	0.692479	0.966768	9.33941	0.0947981	0.065461	0.385562	1	-0.00468254	-0.468334	-0.00468254	1	-0.672796	-0.468334	-0.672796	1	0.19135	0.0215646	0.306017
ENSG00000100412	ACO2	294	0.802785	1.1615	23.5351	0.120815	0.0740285	0.962274	1	-0.0155612	-0.416956	-0.0155612	1	-0.705537	-0.416956	-0.705537	1	0.232968	0.00637468	0.0149722
ENSG00000112304	ACOT13	324	0.655223	0.629517	15.2782	0.104804	0.0703571	0.925311	1	0.00619308	-0.588817	0.00619308	1	-0.607609	-0.588817	-0.607609	1	0.347252	0.0697828	1.28116e-07
ENSG00000119673	ACOT2	159	0.864402	0.607088	5.78181	0.135347	0.0885912	0.414545	1	-0.161292	-0.659756	-0.161292	1	-0.38203	-0.659756	-0.38203	1	0.0976991	0.00393497	8.64502e-06
ENSG00000097021	ACOT7	40	1.17095	0.601054	110.252	0.209813	0.124048	11.3621	1	0.132465	-0.675742	0.132465	1	-0.548226	-0.675742	-0.548226	1	0.36745	0.00141779	0.00134935
ENSG00000101473	ACOT8	125	0.874205	0.812716	20.2633	0.106746	0.0808445	1.29098	1	-0.151069	-0.707603	-0.151069	1	-0.362689	-0.707603	-0.362689	1	0.125263	0.000319072	0.0110968
ENSG00000161533	ACOX1	266	0.92416	1.5605	4.65712	0.10513	0.121444	0.270736	1	-0.0769766	-0.532334	-0.0769766	1	-0.657539	-0.532334	-0.657539	1	0.0860767	3.58713e-05	3.07078e-06
ENSG00000087008	ACOX3	305	1.49634	17.6241	1.34533	0.25042	6.21789	0.441454	1	-0.0411706	-0.184708	-0.0411706	1	-0.961326	-0.184708	-0.961326	1	0.425133	4.34119e-05	0.00395626
ENSG00000153093	ACOXL	124	0.67663	2.54198e-15	3.95756	0.204984	0.137633	0.421058	1	-0.167403	-0.73513	-0.167403	1	-0.214432	-0.73513	-0.214432	1	0.144825	0.195284	1.97963e-11
ENSG00000143727	ACP1	276	0.976132	1.08315	78.9732	0.104726	0.0809151	3.7649	1	-0.124486	-0.287092	-0.124486	1	-0.707274	-0.287092	-0.707274	1	0.561186	4.10351e-06	0.152533
ENSG00000134575	ACP2	236	0.767404	1.69651	7.37962	0.112356	0.13317	0.441275	1	0.101991	-0.557519	0.101991	1	-0.722619	-0.557519	-0.722619	1	0.113054	0.00905992	1.88336e-07
ENSG00000102575	ACP5	60	0.942187	0.151268	1.80552	0.255422	0.159634	0.222188	1	0.0125428	-0.678226	0.0125428	1	-0.290977	-0.678226	-0.290977	1	0.0456282	0.0444134	9.16479e-07
ENSG00000155893	ACPL2	141	0.978487	1.04639	8.31605	0.137319	0.10597	0.635886	1	0.0242122	-0.685745	0.0242122	1	-0.54794	-0.685745	-0.54794	1	0.0995353	0.000330614	0.331136
ENSG00000103740	ACSBG1	249	1.57333	0.329451	1.09631	0.313756	0.0504173	0.104087	1	0.0252669	-0.671541	0.0252669	1	-0.440617	-0.671541	-0.440617	1	0.0763671	0.000365296	4.47701e-31
ENSG00000167107	ACSF2	188	1.06795	1.22846	2.95607	0.141237	0.127557	0.222798	1	-0.0488344	-0.616936	-0.0488344	1	-0.580923	-0.616936	-0.580923	1	0.0545492	4.21205e-05	0.0374612
ENSG00000176715	ACSF3	310	0.719083	1.06204	5.99655	0.0804985	0.0675626	0.238039	1	-0.208369	-0.55061	-0.208369	1	-0.489489	-0.55061	-0.489489	1	0.0640367	0.00343404	0.179589
ENSG00000151726	ACSL1	200	1.15026	0.991312	1.11078	0.16265	0.106589	0.0766416	1	0.0339483	-0.719954	0.0339483	1	-0.512499	-0.719954	-0.512499	1	0.0370989	4.51557e-05	0.467558
ENSG00000123983	ACSL3	329	1.00957	0.752991	30.7215	0.0858069	0.0469088	1.3012	1	0.0448082	-0.674802	0.0448082	1	-0.555822	-0.674802	-0.555822	1	0.271675	3.68288e-09	1.27002e-07
ENSG00000005187	ACSM3	254	1.80098	0.221215	1.83401	0.265532	0.0505137	0.154025	1	0.109664	-0.709801	0.109664	1	-0.518201	-0.709801	-0.518201	1	0.0902668	8.61962e-07	1.73905e-38
ENSG00000131069	ACSS2	193	0.936212	1.90441	8.09404	0.134364	0.185362	0.64881	1	0.0405472	-0.509306	0.0405472	1	-0.74896	-0.509306	-0.74896	1	0.136424	0.000690516	1.12421e-06
ENSG00000111058	ACSS3	345	1.14659	5.19521	3.69925	0.131775	0.429554	0.279264	1	-0.137026	-0.467007	-0.137026	1	-0.740391	-0.467007	-0.740391	1	0.209089	7.1755e-07	2.45973e-20
ENSG00000143632	ACTA1	50	2.21604	1.12297	2.31661	1.54491	0.645035	1.43329	1	0.391923	-0.960295	0.391923	1	-0.528888	-0.960295	-0.528888	1	0.0454749	0.136159	0.424812
ENSG00000107796	ACTA2	28	0.793764	1.38654	2.29089	0.428298	0.42118	0.770807	1	0.402326	-0.90901	0.402326	1	-0.59033	-0.90901	-0.59033	1	0.0327428	0.249548	0.183756
ENSG00000075624	ACTB	270	1.26852	3.89581	1307.83	0.12794	0.420254	105.97	1	-0.214208	-0.175856	-0.214208	1	-0.816368	-0.175856	-0.816368	1	1.35252	3.08396e-09	1.99342e-11
ENSG00000184009	ACTG1	165	1.27799	2.01123	493.923	0.163816	0.138496	51.9063	1	-0.101475	-0.899651	-0.101475	1	-0.274183	-0.899651	-0.274183	1	0.349429	2.23487e-06	6.06699e-12
ENSG00000163017	ACTG2	90	0.885901	0.483322	2.36651	0.26991	0.238734	0.434746	1	0.0491532	-0.77377	0.0491532	1	-0.437044	-0.77377	-0.437044	1	0.0575205	0.0781863	0.0165927
ENSG00000136518	ACTL6A	284	1.6524	1.34026	30.8273	0.24394	0.124516	1.98018	1	-0.200997	-0.425484	-0.200997	1	-0.576342	-0.425484	-0.576342	1	0.738414	1.82781e-06	0.00334016
ENSG00000072110	ACTN1	331	0.966284	1.11323	46.1933	0.0981209	0.0716868	1.74639	1	-0.224258	-0.41448	-0.224258	1	-0.599066	-0.41448	-0.599066	1	0.309566	1.5081e-06	0.0575954
ENSG00000130402	ACTN4	315	0.746407	0.892301	19.8516	0.0796146	0.0596878	0.814863	1	-0.0715739	-0.499759	-0.0715739	1	-0.598169	-0.499759	-0.598169	1	0.175781	0.00107327	0.0360683
ENSG00000131966	ACTR10	229	0.989176	1.36639	25.7017	0.0657175	0.0675955	0.966544	1	-0.0236405	-0.579155	-0.0236405	1	-0.630345	-0.579155	-0.630345	1	0.125714	1.01895e-12	7.61022e-08
ENSG00000138107	ACTR1A	274	0.608464	1.5587	33.8847	0.0801654	0.0869676	1.28886	1	-0.0355078	-0.34041	-0.0355078	1	-0.754086	-0.34041	-0.754086	1	0.264343	0.0885913	2.96357e-10
ENSG00000115073	ACTR1B	219	1.08791	2.63384	5.02877	0.126958	0.305369	0.453613	1	0.0453491	-0.420458	0.0453491	1	-0.82842	-0.420458	-0.82842	1	0.168936	3.14517e-06	1.11631e-07
ENSG00000138071	ACTR2	377	1.03056	1.55908	16.0007	0.0840335	0.0871411	0.617702	1	0.0034212	-0.457317	0.0034212	1	-0.732005	-0.457317	-0.732005	1	0.279646	3.8645e-10	2.11994e-10
ENSG00000115091	ACTR3	297	1.04769	1.4637	22.918	0.119491	0.148021	1.51074	1	-0.0546006	-0.404659	-0.0546006	1	-0.758157	-0.404659	-0.758157	1	0.508986	3.38371e-06	0.000953391
ENSG00000133627	ACTR3B	187	0.899762	0.476492	13.5726	0.0995502	0.0472911	0.738253	1	0.022053	-0.79038	0.022053	1	-0.388807	-0.79038	-0.388807	1	0.100803	4.31237e-05	1.86072e-22
ENSG00000101442	ACTR5	270	1.49238	0.702785	5.13886	0.147243	0.0644192	0.267204	1	-0.0109972	-0.597953	-0.0109972	1	-0.549063	-0.597953	-0.549063	1	0.114687	4.87335e-11	3.07206e-06
ENSG00000075089	ACTR6	39	1.16882	1.11883	14.4644	0.171549	0.114037	1.06975	1	-0.163194	-0.653054	-0.163194	1	-0.449179	-0.653054	-0.449179	1	0.0750709	0.000202362	0.152171
ENSG00000113812	ACTR8	265	1.01023	0.935488	8.59163	0.0690698	0.0531745	0.290124	1	-0.138987	-0.480146	-0.138987	1	-0.566693	-0.480146	-0.566693	1	0.0791116	1.00329e-12	0.113071
ENSG00000184378	ACTRT3	21	2.09925	0.215467	1.56764	0.851989	0.238038	0.507486	1	-0.100473	-0.905135	-0.100473	1	-0.106343	-0.905135	-0.106343	1	0.0580123	0.0384066	0.00200905
ENSG00000115170	ACVR1	129	0.92034	1.22106	1.54416	0.138838	0.125212	0.107749	1	-0.0310171	-0.590169	-0.0310171	1	-0.584196	-0.590169	-0.584196	1	0.0339522	0.0014953	0.0399512
ENSG00000135503	ACVR1B	83	1.47157	2.20829	0.630205	0.24641	0.36273	0.0981661	1	0.0333724	-0.577057	0.0333724	1	-0.760551	-0.577057	-0.760551	1	0.0422614	8.57712e-05	0.000655423
ENSG00000121989	ACVR2A	277	0.782358	1.96712	6.35104	0.0803731	0.132738	0.348086	1	-0.144917	-0.526024	-0.144917	1	-0.629496	-0.526024	-0.629496	1	0.138677	0.00025896	1.70621e-12
ENSG00000114739	ACVR2B	323	0.935695	0.827865	2.97248	0.087877	0.0796961	0.187154	1	0.0353247	-0.63525	0.0353247	1	-0.613761	-0.63525	-0.613761	1	0.141777	5.78718e-07	0.0157616
ENSG00000243989	ACY1	143	0.853262	1.52232	27.1423	0.099042	0.129154	1.51305	1	-0.212565	-0.355406	-0.212565	1	-0.682555	-0.355406	-0.682555	1	0.139705	0.000247603	4.3173e-05
ENSG00000119640	ACYP1	300	0.996087	1.08791	25.1347	0.0736972	0.0739087	1.10116	1	0.0378132	-0.498861	0.0378132	1	-0.696986	-0.498861	-0.696986	1	0.160602	4.33383e-11	0.117603
ENSG00000170634	ACYP2	256	1.32044	1.07901	5.22219	0.138723	0.0799888	0.316241	1	-0.0914108	-0.722412	-0.0914108	1	-0.467888	-0.722412	-0.467888	1	0.0804554	5.38158e-09	0.162094
ENSG00000196839	ADA	187	0.793523	1.79295	13.2901	0.104559	0.180059	0.927895	1	0.0231982	-0.370335	0.0231982	1	-0.809885	-0.370335	-0.809885	1	0.159604	0.00276773	9.00584e-06
ENSG00000168803	ADAL	202	1.17562	0.779814	4.2589	0.111268	0.0557167	0.22759	1	0.000128802	-0.727172	0.000128802	1	-0.482136	-0.727172	-0.482136	1	0.0428275	3.14773e-09	5.38308e-05
ENSG00000137845	ADAM10	220	0.883496	1.18028	11.2684	0.0735874	0.0760594	0.59012	1	-0.00698042	-0.680692	-0.00698042	1	-0.570393	-0.680692	-0.570393	1	0.155232	2.1768e-07	0.00932626
ENSG00000143537	ADAM15	290	0.871744	0.818139	5.16127	0.0860097	0.0662736	0.217374	1	-0.135725	-0.53837	-0.135725	1	-0.484606	-0.53837	-0.484606	1	0.0835611	1.06659e-05	0.00322499
ENSG00000151694	ADAM17	344	0.892244	1.41721	3.72858	0.0729452	0.0816282	0.163469	1	-0.0551495	-0.550073	-0.0551495	1	-0.629816	-0.550073	-0.629816	1	0.118593	7.03326e-08	2.67404e-07
ENSG00000135074	ADAM19	355	1.19758	7.52424	2.49054	0.188098	1.01784	0.294313	1	-0.0672871	-0.411926	-0.0672871	1	-0.80732	-0.411926	-0.80732	1	0.550273	0.000121023	2.34051e-10
ENSG00000114948	ADAM23	161	0.718045	0.348578	2.11411	0.120768	0.0573063	0.16935	1	0.0170806	-0.804843	0.0170806	1	-0.340018	-0.804843	-0.340018	1	0.0394082	0.036451	1.46677e-22
ENSG00000168615	ADAM9	155	1.25221	1.05479	2.10879	0.30905	0.159924	0.254466	1	-0.316093	-0.742692	-0.316093	1	-0.253481	-0.742692	-0.253481	1	0.136733	0.00804713	0.366184
ENSG00000154734	ADAMTS1	183	0.656314	1.09764	2.83324	0.0895349	0.13253	0.21733	1	-0.0664765	-0.510527	-0.0664765	1	-0.638097	-0.510527	-0.638097	1	0.0728135	0.0412717	0.231112
ENSG00000151388	ADAMTS12	147	0.531729	0.392527	2.33768	0.1407	0.0623112	0.199285	1	-0.168252	-0.795421	-0.168252	1	-0.185075	-0.795421	-0.185075	1	0.0352505	0.410951	7.38981e-18
ENSG00000145808	ADAMTS19	311	1.37149	0.374534	2.47703	0.180204	0.0435612	0.20112	1	0.036685	-0.883523	0.036685	1	-0.289315	-0.883523	-0.289315	1	0.0978518	1.04717e-06	1.90603e-36
ENSG00000136378	ADAMTS7	357	0.786945	1.04965	1.72315	0.0943619	0.075847	0.0918907	1	-0.0199311	-0.604767	-0.0199311	1	-0.593335	-0.604767	-0.593335	1	0.0918062	0.00126725	0.256566
ENSG00000163638	ADAMTS9	46	0.552308	4.07219	0.613135	0.158236	1.67972	0.232806	1	-0.0890541	-0.138615	-0.0890541	1	-0.953173	-0.138615	-0.953173	1	0.0507592	0.371287	0.0371709
ENSG00000160710	ADAR	345	1.05485	0.818189	12.1783	0.109978	0.0808869	0.620446	1	-0.154158	-0.360131	-0.154158	1	-0.681972	-0.360131	-0.681972	1	0.292558	3.68664e-07	0.0126155
ENSG00000197381	ADARB1	206	1.67588	0.715977	1.07183	0.39618	0.103243	0.164381	1	-0.10362	-0.845803	-0.10362	1	-0.267316	-0.845803	-0.267316	1	0.0734582	0.00167862	0.00323917
ENSG00000065457	ADAT1	252	1.17314	0.782786	8.61377	0.101151	0.0583687	0.405456	1	-0.110356	-0.628839	-0.110356	1	-0.478717	-0.628839	-0.478717	1	0.0736595	8.96755e-11	0.000122462
ENSG00000189007	ADAT2	275	1.01345	0.392283	4.09124	0.0837172	0.0334414	0.188246	1	0.0390002	-0.768699	0.0390002	1	-0.413984	-0.768699	-0.413984	1	0.0510679	1.51237e-09	3.67205e-49
ENSG00000213638	ADAT3	162	1.28798	0.688056	7.90722	0.165489	0.0915581	0.6546	1	0.0429252	-0.692712	0.0429252	1	-0.546881	-0.692712	-0.546881	1	0.064959	2.14734e-06	0.000415904
ENSG00000063761	ADCK1	229	0.85347	0.473756	5.04126	0.0875839	0.0474626	0.211554	1	-0.0881598	-0.609328	-0.0881598	1	-0.395448	-0.609328	-0.395448	1	0.0544449	3.72529e-05	2.14208e-23
ENSG00000133597	ADCK2	57	1.04893	1.11286	1.62512	0.189393	0.173972	0.196289	1	0.0114528	-0.749847	0.0114528	1	-0.479556	-0.749847	-0.479556	1	0.0288576	0.00270536	0.259641
ENSG00000163050	ADCK3	310	0.619836	0.306524	7.72905	0.1077	0.0389033	0.330609	1	-0.10996	-0.598469	-0.10996	1	-0.39179	-0.598469	-0.39179	1	0.115567	0.133358	1.3705e-49
ENSG00000123815	ADCK4	289	0.778948	1.05127	10.2411	0.0649037	0.0640598	0.396086	1	0.0441802	-0.495819	0.0441802	1	-0.666044	-0.495819	-0.666044	1	0.0921137	1.18344e-05	0.212084
ENSG00000078295	ADCY2	344	1.52928	0.206638	2.64929	0.325424	0.0494372	0.322256	1	0.00277252	-0.885845	0.00277252	1	-0.298219	-0.885845	-0.298219	1	0.160261	0.000851272	7.18823e-44
ENSG00000138031	ADCY3	368	1.38367	0.341532	2.68366	0.146328	0.033963	0.178336	1	0.231386	-0.813971	0.231386	1	-0.490679	-0.813971	-0.490679	1	0.100016	1.91034e-09	2.26138e-58
ENSG00000173175	ADCY5	23	2.13235	1.29679	2.56518	0.548709	0	0.503433	1		-0.922236				-0.922236		1	0.04174	0.00374345	0
ENSG00000087274	ADD1	257	1.26673	2.03481	12.0856	0.0988578	0.119571	0.571781	1	-0.0912326	-0.492817	-0.0912326	1	-0.698024	-0.492817	-0.698024	1	0.130453	1.06366e-13	2.88924e-16
ENSG00000148700	ADD3	142	0.946448	0.686692	18.5969	0.0644996	0.043507	0.794567	1	0.0125383	-0.759798	0.0125383	1	-0.440282	-0.759798	-0.440282	1	0.0666566	7.52872e-11	1.71259e-11
ENSG00000197894	ADH5	271	1.02717	0.908617	82.596	0.097668	0.0528582	3.02974	1	-0.0397748	-0.506253	-0.0397748	1	-0.649619	-0.506253	-0.649619	1	0.32224	7.43807e-08	0.0424954
ENSG00000147576	ADHFE1	104	0.742349	2.16803	0.757456	0.192627	0.406152	0.120669	1	-0.0897913	-0.517509	-0.0897913	1	-0.698202	-0.517509	-0.698202	1	0.0297031	0.105624	0.00245772
ENSG00000182551	ADI1	255	1.82845	1.89441	12.8552	0.310709	0.23881	1.32819	1	-0.0556173	-0.547359	-0.0556173	1	-0.664719	-0.547359	-0.664719	1	0.761075	1.35384e-05	0.000111666
ENSG00000159346	ADIPOR1	166	1.38283	1.44357	37.0396	0.165932	0.115072	2.12937	1	-0.0653052	-0.521716	-0.0653052	1	-0.66321	-0.521716	-0.66321	1	0.306726	1.68752e-07	8.32133e-05
ENSG00000006831	ADIPOR2	323	1.30778	1.15714	4.88129	0.185183	0.116032	0.380755	1	-0.195968	-0.650582	-0.195968	1	-0.466354	-0.650582	-0.466354	1	0.181299	8.70088e-06	0.0882981
ENSG00000156110	ADK	325	0.974994	1.38171	22.8897	0.0772173	0.0805364	1.05023	1	0.0331339	-0.694463	0.0331339	1	-0.593871	-0.694463	-0.593871	1	0.168118	1.13826e-09	1.60966e-06
ENSG00000101126	ADNP	311	1.44649	1.00489	6.27892	0.124719	0.067736	0.379538	1	0.00848849	-0.740639	0.00848849	1	-0.540288	-0.740639	-0.540288	1	0.331048	1.92966e-13	0.471266
ENSG00000101544	ADNP2	328	0.875711	0.860339	2.41503	0.0872341	0.0603308	0.111458	1	-0.0541301	-0.636037	-0.0541301	1	-0.52915	-0.636037	-0.52915	1	0.0839695	1.09758e-05	0.01062
ENSG00000128271	ADORA2A	105	1.05277	4.14263	1.34959	0.265877	1.04771	0.304744	1	0.0534259	-0.399064	0.0534259	1	-0.869192	-0.399064	-0.869192	1	0.112578	0.02006	0.00169909
ENSG00000159322	ADPGK	265	0.963025	1.75199	14.3164	0.0768685	0.119369	0.741297	1	0.0109005	-0.468845	0.0109005	1	-0.72566	-0.468845	-0.72566	1	0.219771	2.87489e-09	6.26961e-10
ENSG00000170222	ADPRM	134	0.745814	1.06429	5.02071	0.0847405	0.0864039	0.262443	1	0.105743	-0.599138	0.105743	1	-0.634938	-0.599138	-0.634938	1	0.0352895	0.0021836	0.2291
ENSG00000130706	ADRM1	63	1.76202	0.895736	94.8667	0.289432	0.120276	8.9673	1	0.0956931	-0.587019	0.0956931	1	-0.665941	-0.587019	-0.665941	1	0.382299	2.58906e-05	0.194733
ENSG00000239900	ADSL	64	0.684594	0.451159	111.248	0.102746	0.063252	8.35718	1	-0.0315279	-0.599421	-0.0315279	1	-0.479276	-0.599421	-0.479276	1	0.377259	0.0386746	1.51775e-12
ENSG00000035687	ADSS	114	1.46235	0.323949	13.7232	0.183866	0.0441181	0.792166	1	0.00902693	-0.641693	0.00902693	1	-0.453416	-0.641693	-0.453416	1	0.184067	3.96249e-07	1.85842e-29
ENSG00000185100	ADSSL1	125	0.675787	2.14382	1.43697	0.138185	0.307631	0.164222	1	-0.132352	-0.364618	-0.132352	1	-0.776681	-0.364618	-0.776681	1	0.0431094	0.102876	0.000152228
ENSG00000106624	AEBP1	207	0.701351	2.08938	2.53806	0.0625515	0.136284	0.129185	1	0.0974594	-0.44559	0.0974594	1	-0.812149	-0.44559	-0.812149	1	0.0560001	0.0007484	4.78758e-14
ENSG00000139154	AEBP2	246	1.07056	0.511887	6.76875	0.185019	0.0580978	0.625368	1	0.10569	-0.871283	0.10569	1	-0.410742	-0.871283	-0.410742	1	0.221364	0.00113999	1.85915e-15
ENSG00000181026	AEN	305	0.75104	0.477165	18.1171	0.105306	0.0526178	0.830202	1	-0.134103	-0.407424	-0.134103	1	-0.580882	-0.407424	-0.580882	1	0.251093	0.00887354	1.28918e-20
ENSG00000104964	AES	286	0.661449	1.82007	11.3398	0.151681	0.2762	1.15277	1	-0.0186258	-0.430125	-0.0186258	1	-0.786537	-0.430125	-0.786537	1	0.374608	0.144028	0.0016211
ENSG00000196526	AFAP1	333	0.781225	2.13436	1.20864	0.0905804	0.145006	0.0696534	1	-0.0814524	-0.562371	-0.0814524	1	-0.665175	-0.562371	-0.665175	1	0.0650537	0.00103482	3.52381e-14
ENSG00000157510	AFAP1L1	77	1.0452	0.72263	1.56895	0.178935	0.122057	0.163527	1	-0.101224	-0.695004	-0.101224	1	-0.379594	-0.695004	-0.379594	1	0.0360951	0.00160196	0.0129817
ENSG00000172493	AFF1	393	0.601355	2.22517	10.6562	0.0755706	0.161908	0.735586	1	0.208964	-0.683152	0.208964	1	-0.739771	-0.683152	-0.739771	1	0.250122	0.0903176	1.38805e-13
ENSG00000144218	AFF3	129	0.719517	1.84917	0.832723	0.144215	0.258514	0.103231	1	-0.0435673	-0.65026	-0.0435673	1	-0.605126	-0.65026	-0.605126	1	0.0453938	0.0652384	0.000660793
ENSG00000072364	AFF4	206	1.12247	2.74468	9.98182	0.0953632	0.172705	0.614592	1	0.00709178	-0.643436	0.00709178	1	-0.682283	-0.643436	-0.682283	1	0.0919843	2.6238e-10	5.33498e-20
ENSG00000223959	AFG3L1P	364	1.18297	1.24724	5.56539	0.095211	0.0871258	0.30986	1	-0.0127646	-0.685711	-0.0127646	1	-0.565424	-0.685711	-0.565424	1	0.0827844	2.09057e-12	0.00240022
ENSG00000141385	AFG3L2	167	1.10504	0.654351	12.5878	0.126174	0.0623068	0.670151	1	-0.161894	-0.402915	-0.161894	1	-0.591569	-0.402915	-0.591569	1	0.223488	1.8116e-06	5.70118e-08
ENSG00000183077	AFMID	246	0.745944	0.556524	18.4629	0.0671175	0.0532957	0.940864	1	-0.0760659	-0.596708	-0.0760659	1	-0.509233	-0.596708	-0.509233	1	0.142135	0.000152204	3.15925e-15
ENSG00000081051	AFP	30	0.731324	0.0998882	9.98952	0.427734	0.168909	1.52964	1	-0.12832	-0.753599	-0.12832	1	0.0575749	-0.753599	0.0575749	1	0.0901843	0.296536	6.299e-06
ENSG00000119844	AFTPH	119	0.956336	0.763381	2.09964	0.0998569	0.0615329	0.114105	1	-0.0241694	-0.6962	-0.0241694	1	-0.475183	-0.6962	-0.475183	1	0.030132	6.13244e-06	9.85522e-05
ENSG00000038002	AGA	96	0.881359	1.1323	4.52132	0.150771	0.140778	0.387646	1	-0.135333	-0.706251	-0.135333	1	-0.395081	-0.706251	-0.395081	1	0.0624457	0.00655447	0.174881
ENSG00000157985	AGAP1	363	1.33684	0.421218	0.954852	0.230245	0.0474681	0.0810324	1	-0.274196	-0.871651	-0.274196	1	-0.0613243	-0.871651	-0.0613243	1	0.0582342	0.000159476	3.65171e-29
ENSG00000133612	AGAP3	212	0.840906	1.6073	2.63629	0.122806	0.175857	0.218782	1	-0.259156	-0.548425	-0.259156	1	-0.540777	-0.548425	-0.540777	1	0.0645878	0.00300169	0.000335068
ENSG00000165923	AGBL2	15	1.83409	0.922114	1.46622	0.541888	0.221131	0.334727	1	-0.158137	-0.913734	-0.158137	1	-0.0437651	-0.913734	-0.0437651	1	0.0103585	0.0149664	0.365391
ENSG00000084693	AGBL5	221	0.973656	1.27733	17.5567	0.0863258	0.0901968	0.903033	1	0.0144435	-0.569891	0.0144435	1	-0.670225	-0.569891	-0.670225	1	0.156784	5.65327e-08	0.00118814
ENSG00000173744	AGFG1	306	1.12447	0.709616	4.08108	0.102249	0.0503537	0.215262	1	-0.0269279	-0.754718	-0.0269279	1	-0.435828	-0.754718	-0.435828	1	0.0661637	1.55112e-09	9.95288e-09
ENSG00000164252	AGGF1	288	0.866496	1.23824	9.87007	0.0697403	0.0659903	0.392957	1	-0.0116326	-0.635184	-0.0116326	1	-0.598447	-0.635184	-0.598447	1	0.0771087	1.45138e-07	0.000180671
ENSG00000006530	AGK	17	0.943059	0.975497	5.76114	0.257712	0.286954	0.850459	1	0.0444902	-0.791976	0.0444902	1	-0.425383	-0.791976	-0.425383	1	0.0621334	0.0537993	0.46658
ENSG00000162688	AGL	313	1.53254	4.06756	1.29071	0.174381	0.54139	0.143966	1	0.096552	-0.514583	0.096552	1	-0.828337	-0.514583	-0.828337	1	0.372498	4.23866e-09	1.66955e-08
ENSG00000123908	AGO2	329	0.759725	0.58341	6.61695	0.0922278	0.0569173	0.397834	1	0.0683054	-0.694887	0.0683054	1	-0.53921	-0.694887	-0.53921	1	0.127534	0.00257839	9.79812e-13
ENSG00000126070	AGO3	102	1.0873	0.98344	6.08364	0.104161	0.0786611	0.39804	1	-0.0413166	-0.789406	-0.0413166	1	-0.404774	-0.789406	-0.404774	1	0.0423762	8.12618e-08	0.416846
ENSG00000169692	AGPAT2	255	0.936345	1.42931	14.7456	0.184329	0.163919	1.08624	1	-0.0146618	-0.393561	-0.0146618	1	-0.758028	-0.393561	-0.758028	1	0.223675	0.00933973	0.00467581
ENSG00000026652	AGPAT4	351	1.81615	2.35517	2.44209	0.196937	0.194895	0.188063	1	-0.152079	-0.679272	-0.152079	1	-0.529888	-0.679272	-0.529888	1	0.115371	4.65474e-11	8.85838e-12
ENSG00000155189	AGPAT5	333	0.867712	0.299028	12.9772	0.0650042	0.0199518	0.402153	1	0.0214971	-0.699896	0.0214971	1	-0.402127	-0.699896	-0.402127	1	0.0847352	1.67367e-08	7.62217e-114
ENSG00000158669	AGPAT6	276	0.756704	1.14834	13.3089	0.0742956	0.0685713	0.528116	1	0.00281357	-0.47668	0.00281357	1	-0.676976	-0.47668	-0.676976	1	0.124903	0.00031874	0.0156959
ENSG00000018510	AGPS	199	0.913846	1.60553	3.88373	0.0866757	0.104877	0.20853	1	-0.134204	-0.622631	-0.134204	1	-0.544121	-0.622631	-0.544121	1	0.093079	1.75847e-06	1.49895e-08
ENSG00000135049	AGTPBP1	234	1.07472	0.871682	5.57625	0.118382	0.0634925	0.370858	1	0.0118119	-0.812911	0.0118119	1	-0.438728	-0.812911	-0.438728	1	0.115563	1.11001e-06	0.0222173
ENSG00000177674	AGTRAP	294	0.837119	0.559874	72.4164	0.107299	0.0446301	2.8971	1	-0.0205654	-0.45821	-0.0205654	1	-0.608045	-0.45821	-0.608045	1	0.32124	0.00092589	2.78811e-20
ENSG00000153207	AHCTF1	264	1.05971	0.858904	2.91128	0.124723	0.063519	0.172584	1	-0.140119	-0.78587	-0.140119	1	-0.317166	-0.78587	-0.317166	1	0.0553747	5.40503e-06	0.0135936
ENSG00000101444	AHCY	79	1.03699	0.530363	126.47	0.107052	0.0523847	7.64905	1	-0.0334291	-0.688967	-0.0334291	1	-0.420754	-0.688967	-0.420754	1	0.30575	1.68251e-06	7.78288e-14
ENSG00000168710	AHCYL1	31	1.39049	0.921147	4.46804	0.355133	0.313836	0.954157	1	0.264482	-0.784143	0.264482	1	-0.64858	-0.784143	-0.64858	1	0.137304	0.0091174	0.401726
ENSG00000135541	AHI1	212	0.784176	0.954663	8.45258	0.0966771	0.0728958	0.475073	1	0.0220045	-0.667659	0.0220045	1	-0.567616	-0.667659	-0.567616	1	0.0795675	0.00182896	0.267328
ENSG00000100591	AHSA1	295	1.24723	0.736602	86.4177	0.145843	0.0504976	3.25701	1	0.0154938	-0.392392	0.0154938	1	-0.670008	-0.392392	-0.670008	1	0.390514	2.73e-07	1.73473e-07
ENSG00000173209	AHSA2	287	0.822123	2.84423	1.11339	0.135309	0.330933	0.0998456	1	-0.137304	-0.443111	-0.137304	1	-0.720378	-0.443111	-0.720378	1	0.090425	0.00897103	2.9116e-08
ENSG00000169877	AHSP	30	0.481371	7.59263e-18	7.78477	0.13984	0.465145	1.40693	1	-0.235446	-0.756769	-0.235446	1	-0.15387	-0.756769	-0.15387	1	0.0482604	0.552496	0.0203417
ENSG00000186063	AIDA	26	1.0044	1.41388	5.19418	0.128962	0.215425	0.572298	1	0.2119	-0.691681	0.2119	1	-0.714728	-0.691681	-0.714728	1	0.0432109	0.000350604	0.0335901
ENSG00000126878	AIF1L	182	1.10102	0.756533	28.8208	0.396037	0.0936706	2.47844	1	-0.106181	-0.702888	-0.106181	1	-0.418457	-0.702888	-0.418457	1	0.56651	0.0654405	0.00506205
ENSG00000146416	AIG1	165	1.26548	0.0742959	15.69	0.201968	0.0538513	1.10613	1	0.0421499	-0.774176	0.0421499	1	-0.326597	-0.774176	-0.326597	1	0.169742	0.000106022	1.1703e-38
ENSG00000176092	AIM1L	81	0.707459	0.395046	4.80892	0.156055	0.138855	0.421648	1	-0.0701376	-0.648791	-0.0701376	1	-0.344966	-0.648791	-0.344966	1	0.055548	0.0937968	1.98853e-05
ENSG00000164022	AIMP1	287	0.887509	0.965507	33.4682	0.0725334	0.0576767	1.27858	1	-0.098871	-0.527545	-0.098871	1	-0.597665	-0.527545	-0.597665	1	0.175461	9.41349e-08	0.275143
ENSG00000106305	AIMP2	349	1.2522	0.6132	71.8813	0.113677	0.045833	3.30576	1	0.116192	-0.621974	0.116192	1	-0.624177	-0.621974	-0.624177	1	0.425988	6.98185e-11	4.42225e-16
ENSG00000110711	AIP	24	0.750549	1.44298	18.497	0.118223	0.267013	2.71917	1	0.0695529	-0.630019	0.0695529	1	-0.673629	-0.630019	-0.673629	1	0.104917	0.0230766	0.0559877
ENSG00000129474	AJUBA	174	0.651574	1.93353	2.62569	0.161331	0.288865	0.288741	1	-0.0583634	-0.454342	-0.0583634	1	-0.742601	-0.454342	-0.742601	1	0.0990532	0.174395	0.00073817
ENSG00000106992	AK1	129	0.911143	0.870535	16.7661	0.156397	0.127953	1.3934	1	-0.062276	-0.452644	-0.062276	1	-0.657088	-0.452644	-0.657088	1	0.148232	0.00481691	0.156784
ENSG00000004455	AK2	108	0.904351	0.433477	95.6342	0.0822621	0.0347239	3.75024	1	-0.0863076	-0.646715	-0.0863076	1	-0.3874	-0.646715	-0.3874	1	0.152822	1.64119e-06	7.3974e-31
ENSG00000147853	AK3	375	0.997442	1.77909	13.0195	0.102235	0.111814	0.724654	1	-0.0203693	-0.652251	-0.0203693	1	-0.618151	-0.652251	-0.618151	1	0.233473	8.43778e-07	7.35619e-12
ENSG00000162433	AK4	331	0.900165	0.153679	36.6176	0.155934	0.0414654	3.28976	1	-0.0690668	-0.799063	-0.0690668	1	-0.298777	-0.799063	-0.298777	1	0.444781	0.00536204	1.19549e-60
ENSG00000154027	AK5	21	1.38357	0.893971	1.96278	0.593331	0.501146	0.393951	1	-0.0142932	-0.826832	-0.0142932	1	-0.12169	-0.826832	-0.12169	1	0.0455616	0.0768782	0.417409
ENSG00000140057	AK7	57	1.05197	0.735032	2.25115	0.214122	0.110015	0.248066	1	0.1547	-0.631441	0.1547	1	-0.672967	-0.631441	-0.672967	1	0.0304991	0.00635217	0.00973117
ENSG00000155085	AK9	62	0.868609	0.70076	1.87508	0.147013	0.111051	0.172582	1	-0.116946	-0.726918	-0.116946	1	-0.392156	-0.726918	-0.392156	1	0.0189621	0.00746879	0.00458205
ENSG00000121057	AKAP1	292	0.71294	0.203228	5.26991	0.103366	0.0317385	0.237418	1	-0.041854	-0.682484	-0.041854	1	-0.332244	-0.682484	-0.332244	1	0.0889715	0.0201443	6.86641e-75
ENSG00000108599	AKAP10	258	0.984312	0.983797	4.93315	0.0823302	0.0722823	0.250145	1	0.0098086	-0.628825	0.0098086	1	-0.596641	-0.628825	-0.596641	1	0.0596493	6.31803e-09	0.411406
ENSG00000131016	AKAP12	359	0.874086	0.439438	9.03021	0.123043	0.0528359	0.511792	1	-0.022565	-0.616678	-0.022565	1	-0.515063	-0.616678	-0.515063	1	0.175634	0.00126927	2.46852e-23
ENSG00000170776	AKAP13	402	0.999519	2.22462	11.7612	0.109939	0.141541	0.692518	1	-0.0284117	-0.633833	-0.0284117	1	-0.640598	-0.633833	-0.640598	1	0.207878	3.66935e-06	6.27545e-17
ENSG00000241978	AKAP2	299	1.00012	0.132269	4.5298	0.141227	0.0360751	0.270756	1	0.0175893	-0.768215	0.0175893	1	-0.331267	-0.768215	-0.331267	1	0.105223	0.000231189	6.59938e-72
ENSG00000118507	AKAP7	58	0.885904	0.211553	3.23315	0.237728	0.105411	0.426626	1	0.0813212	-0.798536	0.0813212	1	-0.347514	-0.798536	-0.347514	1	0.0722053	0.055122	3.08735e-10
ENSG00000105127	AKAP8	158	1.15497	0.781171	9.62277	0.10446	0.0554879	0.405175	1	-0.146429	-0.578476	-0.146429	1	-0.46319	-0.578476	-0.46319	1	0.0833023	1.71233e-09	6.06033e-05
ENSG00000011243	AKAP8L	30	0.998707	1.44712	7.79102	0.43478	0.412741	1.89473	1	-0.178642	-0.665578	-0.178642	1	-0.511786	-0.665578	-0.511786	1	0.113899	0.130716	0.144128
ENSG00000127914	AKAP9	329	1.18239	1.65547	15.4904	0.0690073	0.0800281	0.623009	1	0.0299989	-0.623712	0.0299989	1	-0.665388	-0.623712	-0.665388	1	0.12018	1.22377e-20	2.98554e-15
ENSG00000166452	AKIP1	353	0.856083	2.44273	13.2942	0.0670676	0.190045	0.846126	1	0.0558792	-0.535713	0.0558792	1	-0.764787	-0.535713	-0.764787	1	0.234491	9.79684e-08	1.44979e-13
ENSG00000174574	AKIRIN1	327	0.999302	0.749518	58.1359	0.101744	0.0619492	2.72895	1	-0.0465968	-0.381597	-0.0465968	1	-0.71589	-0.381597	-0.71589	1	0.510647	7.32162e-07	3.29504e-05
ENSG00000135334	AKIRIN2	305	1.15461	0.806907	30.148	0.0912874	0.0501246	1.17605	1	0.0293038	-0.570812	0.0293038	1	-0.636651	-0.570812	-0.636651	1	0.183854	2.88434e-12	7.14706e-05
ENSG00000117448	AKR1A1	348	1.05361	0.630862	136.687	0.0593635	0.0339299	3.99518	1	-0.0518517	-0.470969	-0.0518517	1	-0.620513	-0.470969	-0.620513	1	0.288228	6.80602e-19	3.36521e-24
ENSG00000085662	AKR1B1	296	1.24517	1.34391	103.312	0.122648	0.108571	5.07851	1	-0.150249	-0.532854	-0.150249	1	-0.533408	-0.532854	-0.533408	1	0.588113	1.9144e-09	0.000849702
ENSG00000053371	AKR7A2	183	1.2242	1.1174	49.325	0.101327	0.070112	2.13232	1	0.0250194	-0.478603	0.0250194	1	-0.691835	-0.478603	-0.691835	1	0.180197	1.0665e-11	0.0478878
ENSG00000142208	AKT1	176	0.833285	2.86602	2.46337	0.104062	0.334031	0.232713	1	-0.0662371	-0.321054	-0.0662371	1	-0.830238	-0.321054	-0.830238	1	0.102644	0.000810213	4.42738e-08
ENSG00000204673	AKT1S1	115	0.947883	1.00583	13.068	0.282437	0.127656	1.1823	1	-0.119214	-0.568823	-0.119214	1	-0.564179	-0.568823	-0.564179	1	0.221614	0.0578042	0.481827
ENSG00000105221	AKT2	229	0.950277	1.12597	6.43978	0.107673	0.0994531	0.392628	1	0.0293925	-0.607121	0.0293925	1	-0.629052	-0.607121	-0.629052	1	0.115952	2.06819e-05	0.103293
ENSG00000117020	AKT3	248	1.32233	1.13902	1.00139	0.203113	0.12482	0.102476	1	0.127167	-0.803146	0.127167	1	-0.574954	-0.803146	-0.574954	1	0.0547202	3.45667e-05	0.133233
ENSG00000166971	AKTIP	40	0.92468	1.31238	6.87655	0.144129	0.168328	0.532066	1	-0.155966	-0.417725	-0.155966	1	-0.610758	-0.417725	-0.610758	1	0.0425667	0.00276672	0.0357335
ENSG00000148218	ALAD	232	1.03513	3.62728	3.23486	0.141808	0.398746	0.287043	1	-0.0627034	-0.375873	-0.0627034	1	-0.812783	-0.375873	-0.812783	1	0.121622	0.000102467	1.5048e-10
ENSG00000023330	ALAS1	234	0.801812	1.05359	15.349	0.0811797	0.0581058	0.52801	1	-0.00099817	-0.429723	-0.00099817	1	-0.694075	-0.429723	-0.694075	1	0.0968981	0.000126106	0.178651
ENSG00000170017	ALCAM	308	0.123229	0.675945	3.46247	0.0734307	0.131872	0.247988	1	-0.288965	-0.303842	-0.288965	1	-0.588937	-0.303842	-0.588937	1	0.159585	1	0.00727672
ENSG00000161618	ALDH16A1	307	0.92869	1.32736	11.8825	0.0871621	0.0870122	0.592391	1	0.0531782	-0.581732	0.0531782	1	-0.670377	-0.581732	-0.670377	1	0.171049	7.15881e-07	0.000101028
ENSG00000059573	ALDH18A1	259	0.515917	0.916455	17.4977	0.143765	0.0891877	0.986384	1	0.000273155	-0.406274	0.000273155	1	-0.689253	-0.406274	-0.689253	1	0.390105	0.455964	0.174888
ENSG00000184254	ALDH1A3	107	0.600702	7.11548	0.664627	0.156664	2.43256	0.213688	1	-0.0219868	-0.250531	-0.0219868	1	-0.932623	-0.250531	-0.932623	1	0.0980231	0.260888	0.00673483
ENSG00000137124	ALDH1B1	311	0.914201	0.689218	12.8338	0.0956724	0.066304	0.639196	1	0.0462664	-0.482173	0.0462664	1	-0.666702	-0.482173	-0.666702	1	0.281662	1.01236e-05	2.08218e-06
ENSG00000072210	ALDH3A2	269	0.795804	1.46764	21.3131	0.159135	0.149698	1.38295	1	-0.0449564	-0.424984	-0.0449564	1	-0.6294	-0.424984	-0.6294	1	0.419702	0.032078	0.000990985
ENSG00000159423	ALDH4A1	323	0.518995	0.216355	9.62017	0.0709377	0.0210142	0.29702	1	0.0323218	-0.570056	0.0323218	1	-0.423663	-0.570056	-0.423663	1	0.0823987	0.394524	8.1573e-119
ENSG00000112294	ALDH5A1	115	1.11762	1.07559	1.30543	0.163915	0.107795	0.111054	1	0.19192	-0.759338	0.19192	1	-0.614175	-0.759338	-0.614175	1	0.022046	0.000132135	0.2423
ENSG00000119711	ALDH6A1	253	0.845791	1.33922	7.87537	0.116667	0.113671	0.463709	1	-0.0343622	-0.495529	-0.0343622	1	-0.69795	-0.495529	-0.69795	1	0.152245	0.00166536	0.00156252
ENSG00000164904	ALDH7A1	382	1.12908	0.809729	86.8854	0.082473	0.0385682	2.79752	1	-0.0539043	-0.612141	-0.0539043	1	-0.552284	-0.612141	-0.552284	1	0.236601	9.74387e-14	6.06194e-07
ENSG00000143149	ALDH9A1	303	0.816037	0.707854	31.4382	0.072722	0.0326518	0.848881	1	-0.0587865	-0.480629	-0.0587865	1	-0.607885	-0.480629	-0.607885	1	0.132349	9.50934e-06	1.93299e-17
ENSG00000149925	ALDOA	76	1.54389	0.868384	635.834	0.224719	0.0822186	32.8563	1	-0.235469	-0.588818	-0.235469	1	-0.448514	-0.588818	-0.448514	1	0.262888	7.33947e-06	0.056869
ENSG00000109107	ALDOC	38	0.568797	0.430153	30.7453	0.699373	0.0983558	2.91925	1	-0.299497	-0.566633	-0.299497	1	-0.336016	-0.566633	-0.336016	1	0.152034	0.4611	7.2194e-07
ENSG00000033011	ALG1	327	1.18209	0.509399	19.4861	0.0995881	0.040809	0.866476	1	0.0289614	-0.644191	0.0289614	1	-0.501079	-0.644191	-0.501079	1	0.246275	1.8723e-11	4.43884e-28
ENSG00000139133	ALG10	86	1.32079	1.16507	2.02766	0.144302	0.100943	0.137852	1	0.031844	-0.732282	0.031844	1	-0.553657	-0.732282	-0.553657	1	0.016521	9.3617e-08	0.0528906
ENSG00000253710	ALG11	277	0.881459	0.864314	7.54935	0.110271	0.0803537	0.414743	1	-0.00294626	-0.476562	-0.00294626	1	-0.670933	-0.476562	-0.670933	1	0.208035	0.000313951	0.0462162
ENSG00000182858	ALG12	120	1.09788	0.676139	6.62151	0.15366	0.0935025	0.609678	1	0.104558	-0.604404	0.104558	1	-0.63818	-0.604404	-0.63818	1	0.169301	8.32035e-05	0.000372672
ENSG00000172339	ALG14	92	0.807542	2.85679	1.2316	0.11972	0.369781	0.154974	1	0.234028	-0.632536	0.234028	1	-0.820317	-0.632536	-0.820317	1	0.0312577	0.0059344	1.309e-06
ENSG00000189366	ALG1L	171	1.30864	0.383737	1.39085	0.213471	0.0813913	0.14149	1	0.0669069	-0.734673	0.0669069	1	-0.478801	-0.734673	-0.478801	1	0.0574468	0.000105595	1.16665e-12
ENSG00000251287	ALG1L2	318	2.23025	7.95765	0.520251	0.383033	1.43289	0.0930736	1	-0.166696	-0.508444	-0.166696	1	-0.734558	-0.508444	-0.734558	1	0.0953085	4.43512e-06	9.46236e-07
ENSG00000119523	ALG2	59	0.30235	0.804535	17.2785	0.313584	0.107942	1.3978	1	-0.0803898	-0.47344	-0.0803898	1	-0.60195	-0.47344	-0.60195	1	0.139025	0.734467	0.0377656
ENSG00000214160	ALG3	172	1.27007	0.576317	57.3763	0.220563	0.0529436	2.77448	1	-0.171513	-0.487723	-0.171513	1	-0.489386	-0.487723	-0.489386	1	0.296412	0.000306565	9.30755e-14
ENSG00000120697	ALG5	107	0.917694	0.995369	28.7757	0.126366	0.0849104	1.88272	1	-0.018392	-0.744786	-0.018392	1	-0.47449	-0.744786	-0.47449	1	0.131348	0.000650941	0.478307
ENSG00000088035	ALG6	259	1.02231	0.51405	13.1105	0.1213	0.0417446	0.520485	1	-0.0851565	-0.559944	-0.0851565	1	-0.50033	-0.559944	-0.50033	1	0.160272	1.18535e-05	1.01564e-25
ENSG00000159063	ALG8	321	1.19601	0.745154	54.3103	0.106199	0.0472669	2.29875	1	0.0640168	-0.637352	0.0640168	1	-0.605202	-0.637352	-0.605202	1	0.319939	1.13088e-10	6.81932e-08
ENSG00000100601	ALKBH1	275	1.29468	0.711451	5.33384	0.123899	0.0575039	0.260515	1	-0.0634697	-0.624284	-0.0634697	1	-0.518296	-0.624284	-0.518296	1	0.0829546	3.1275e-10	4.72445e-07
ENSG00000189046	ALKBH2	28	0.956285	0.441094	22.8445	0.214005	0.103725	2.60558	1	0.100427	-0.598487	0.100427	1	-0.608864	-0.598487	-0.608864	1	0.0629459	0.0215021	6.84584e-06
ENSG00000160993	ALKBH4	177	0.889242	0.743434	11.368	0.0927261	0.0747055	0.602302	1	0.0495192	-0.576084	0.0495192	1	-0.613457	-0.576084	-0.613457	1	0.110548	2.14664e-05	0.000371253
ENSG00000091542	ALKBH5	290	0.760911	1.08296	12.9321	0.0671083	0.0652597	0.501153	1	0.0111015	-0.435973	0.0111015	1	-0.691815	-0.435973	-0.691815	1	0.157668	6.28326e-05	0.102348
ENSG00000125652	ALKBH7	68	1.81289	1.24986	50.5634	0.308182	0.159294	4.41731	1	-0.0500616	-0.518781	-0.0500616	1	-0.632021	-0.518781	-0.632021	1	0.330295	3.36434e-05	0.0608043
ENSG00000137760	ALKBH8	76	0.899575	0.492955	3.4762	0.112155	0.1079	0.259788	1	-0.023306	-0.739295	-0.023306	1	-0.355769	-0.739295	-0.355769	1	0.0446348	0.000325571	5.9972e-06
ENSG00000116127	ALMS1	314	0.698738	0.777943	1.45155	0.10266	0.0833701	0.121486	1	0.128411	-0.782479	0.128411	1	-0.534461	-0.782479	-0.534461	1	0.0803417	0.0268937	0.00406784
ENSG00000262943	ALOX12P2	264	0.94431	0.525522	2.1835	0.151223	0.0796399	0.196567	1	-0.0531014	-0.719741	-0.0531014	1	-0.418072	-0.719741	-0.418072	1	0.0630822	0.00179872	4.12072e-09
ENSG00000162551	ALPL	357	0.789303	0.182471	47.576	0.0951671	0.0223131	1.54776	1	-0.0187191	-0.560203	-0.0187191	1	-0.42721	-0.560203	-0.42721	1	0.253293	0.00127119	8.3732e-123
ENSG00000003393	ALS2	242	0.770224	1.65205	5.4276	0.0672155	0.115069	0.294816	1	-0.057928	-0.561083	-0.057928	1	-0.655357	-0.561083	-0.655357	1	0.0826633	3.89833e-05	2.08765e-08
ENSG00000242110	AMACR	292	0.438453	0.814094	4.72336	0.072098	0.0775734	0.271979	1	0.0763435	-0.581378	0.0763435	1	-0.644882	-0.581378	-0.644882	1	0.0773225	0.802999	0.00859373
ENSG00000110497	AMBRA1	166	0.936947	1.8575	1.49547	0.118484	0.198811	0.143866	1	0.0259296	-0.684514	0.0259296	1	-0.636822	-0.684514	-0.636822	1	0.0632181	0.000153874	1.39009e-05
ENSG00000123505	AMD1	139	0.974493	0.60908	29.7099	0.219343	0.085368	2.30673	1	-0.0140476	-0.489119	-0.0140476	1	-0.59539	-0.489119	-0.59539	1	0.428458	0.016135	5.21468e-06
ENSG00000162066	AMDHD2	20	1.06576	0.5131	15.49	0.13586	0.0790029	1.69136	1	0.0262065	-0.833237	0.0262065	1	-0.339784	-0.833237	-0.339784	1	0.0245582	0.00032495	5.20864e-06
ENSG00000159461	AMFR	279	0.706575	1.73391	4.53402	0.0804846	0.123735	0.271366	1	-0.0388755	-0.588004	-0.0388755	1	-0.629862	-0.588004	-0.629862	1	0.0845373	0.00539833	4.48382e-09
ENSG00000139211	AMIGO2	140	0.655475	5.34022	0.831871	0.149472	1.38698	0.18898	1	-0.0963417	-0.150984	-0.0963417	1	-0.938661	-0.150984	-0.938661	1	0.08915	0.150048	0.00107087
ENSG00000176020	AMIGO3	195	1.962	0.354812	0.75721	0.330208	0.0511519	0.0679162	1	-0.124654	-0.674589	-0.124654	1	-0.452129	-0.674589	-0.452129	1	0.0967225	7.98831e-06	2.91364e-27
ENSG00000144233	AMMECR1L	177	0.868604	1.15292	2.30484	0.0697213	0.0767253	0.109938	1	0.0636608	-0.643978	0.0636608	1	-0.620602	-0.643978	-0.620602	1	0.0841811	1.84808e-07	0.0239098
ENSG00000151743	AMN1	232	0.849557	1.71653	7.86813	0.0862383	0.120231	0.405951	1	-0.100022	-0.435827	-0.100022	1	-0.70038	-0.435827	-0.70038	1	0.0981043	3.45945e-05	4.73636e-09
ENSG00000166025	AMOTL1	285	0.971433	2.43308	2.28136	0.105417	0.185532	0.157649	1	-0.0618422	-0.550066	-0.0618422	1	-0.68519	-0.550066	-0.68519	1	0.159939	5.6199e-06	9.89004e-14
ENSG00000114019	AMOTL2	203	1.00116	4.33167	4.04955	0.132908	0.499385	0.381015	1	-0.0887089	-0.287181	-0.0887089	1	-0.813271	-0.287181	-0.813271	1	0.199699	0.000107139	1.21339e-10
ENSG00000116337	AMPD2	223	0.742556	1.03412	5.16319	0.0921892	0.0869129	0.252253	1	-0.0385186	-0.509773	-0.0385186	1	-0.619495	-0.509773	-0.619495	1	0.0700289	0.00455688	0.347522
ENSG00000078053	AMPH	275	0.674902	1.07908	1.8946	0.120806	0.121995	0.158611	1	0.131103	-0.716622	0.131103	1	-0.583927	-0.716622	-0.583927	1	0.0811936	0.0744132	0.258681
ENSG00000145020	AMT	230	0.845372	0.586049	20.7119	0.0978049	0.0530914	0.889324	1	-0.145483	-0.408586	-0.145483	1	-0.568091	-0.408586	-0.568091	1	0.151225	0.000250411	1.13936e-13
ENSG00000240038	AMY2B	28	3.38769	1.16175	0.234519	3.71117	0.588871	0.190673	1	0.0319283	-0.925553	0.0319283	1	-0.279667	-0.925553	-0.279667	1	0.190573	0.221904	0.392913
ENSG00000153107	ANAPC1	322	0.81255	0.731174	6.9278	0.0838929	0.0581941	0.340266	1	0.0173942	-0.690563	0.0173942	1	-0.539368	-0.690563	-0.539368	1	0.0947034	0.000115204	2.79464e-06
ENSG00000164162	ANAPC10	50	1.29342	1.31846	19.0896	0.218164	0.14921	2.18441	1	-0.0124153	-0.829438	-0.0124153	1	-0.385139	-0.829438	-0.385139	1	0.114533	0.000341786	0.0190313
ENSG00000141552	ANAPC11	33	0.584853	1.19597	237.437	0.224466	0.144601	18.9247	1	0.192842	-0.431354	0.192842	1	-0.756246	-0.431354	-0.756246	1	0.276793	0.354038	0.0927244
ENSG00000129055	ANAPC13	125	1.35646	1.11707	33.1218	0.147301	0.105514	2.36654	1	-0.148476	-0.609845	-0.148476	1	-0.524951	-0.609845	-0.524951	1	0.221798	2.49466e-08	0.134695
ENSG00000110200	ANAPC15	49	0.982788	1.00609	74.7887	0.154173	0.115441	4.85111	1	-0.320038	-0.174937	-0.320038	1	-0.683969	-0.174937	-0.683969	1	0.156994	0.00151061	0.479087
ENSG00000166295	ANAPC16	40	1.12234	0.77058	46.2789	0.160992	0.114081	5.05772	1	0.102616	-0.727004	0.102616	1	-0.586662	-0.727004	-0.586662	1	0.172995	0.000216056	0.025825
ENSG00000176248	ANAPC2	57	0.685091	1.03144	2.14806	0.321051	0.21024	0.296053	1	0.123934	-0.590155	0.123934	1	-0.685442	-0.590155	-0.685442	1	0.111742	0.283331	0.440835
ENSG00000053900	ANAPC4	292	1.04865	0.534032	11.5567	0.0829163	0.0333652	0.371832	1	-0.022152	-0.591617	-0.022152	1	-0.503875	-0.591617	-0.503875	1	0.0997554	8.88283e-11	1.58376e-34
ENSG00000089053	ANAPC5	37	0.879639	0.802519	32.1603	0.110069	0.0944068	3.12019	1	0.0363635	-0.81364	0.0363635	1	-0.411474	-0.81364	-0.411474	1	0.156667	0.000759431	0.0219987
ENSG00000196510	ANAPC7	104	1.13729	0.826607	27.5087	0.107089	0.0606465	1.45813	1	-0.154599	-0.740142	-0.154599	1	-0.360606	-0.740142	-0.360606	1	0.100513	1.93663e-08	0.00258094
ENSG00000214274	ANG	92	1.14929	3.65326	2.19272	0.219374	0.79511	0.407415	1	-0.0713396	-0.346856	-0.0713396	1	-0.850753	-0.346856	-0.850753	1	0.089785	0.00197253	0.000618684
ENSG00000013523	ANGEL1	203	0.850283	0.884815	3.92972	0.101499	0.067334	0.183141	1	-0.0829478	-0.556408	-0.0829478	1	-0.548405	-0.556408	-0.548405	1	0.0732153	0.000340526	0.0443478
ENSG00000174606	ANGEL2	204	0.878366	0.988549	8.78783	0.0901068	0.0722992	0.431355	1	-0.0663438	-0.621441	-0.0663438	1	-0.546073	-0.621441	-0.546073	1	0.0875332	2.01238e-05	0.437157
ENSG00000091879	ANGPT2	253	1.79403	6.65449	0.116221	1.00583	3.76001	0.0658038	1	0.208038	-0.680283	0.208038	1	-0.829029	-0.680283	-0.829029	1	0.242176	0.0997236	0.0669413
ENSG00000167772	ANGPTL4	41	0.782414	2.15668	1.22275	0.266226	0.5756	0.337962	1	-0.0206845	-0.550715	-0.0206845	1	-0.7528	-0.550715	-0.7528	1	0.0259387	0.147737	0.025811
ENSG00000145362	ANK2	395	9.58709	1.48375	0.504648	1.92633	0.141436	0.0954146	1	0.167536	-0.95021	0.167536	1	-0.415634	-0.95021	-0.415634	1	0.07785	1.66464e-06	0.00034566
ENSG00000151150	ANK3	310	1.18554	0.488087	4.03113	0.195697	0.0733641	0.356035	1	0.0296249	-0.827843	0.0296249	1	-0.428803	-0.827843	-0.428803	1	0.107313	0.000264139	9.2662e-12
ENSG00000151687	ANKAR	111	0.374012	1.30983	0.867618	0.110753	0.271831	0.113217	1	-0.0973272	-0.397876	-0.0973272	1	-0.693995	-0.397876	-0.693995	1	0.0452259	0.871089	0.128447
ENSG00000166839	ANKDD1A	301	0.720105	7.09747	0.754054	0.154774	1.913	0.184604	1	0.0853864	-0.368945	0.0853864	1	-0.933513	-0.368945	-0.933513	1	0.163694	0.0780202	0.000794092
ENSG00000132623	ANKEF1	285	1.1033	0.582272	2.71384	0.0917905	0.0448936	0.111393	1	0.0159418	-0.691881	0.0159418	1	-0.502293	-0.691881	-0.502293	1	0.0745358	1.1921e-10	1.94638e-18
ENSG00000185722	ANKFY1	215	1.11752	0.737182	3.28672	0.0968923	0.0518496	0.168615	1	0.051565	-0.773029	0.051565	1	-0.475067	-0.773029	-0.475067	1	0.048446	5.6796e-10	4.35259e-07
ENSG00000154122	ANKH	104	1.40333	1.03698	0.990372	0.31205	0.176444	0.136239	1	-0.185262	-0.662583	-0.185262	1	-0.48971	-0.662583	-0.48971	1	0.0532063	0.00232467	0.417215
ENSG00000131503	ANKHD1	200	0.871493	0.852124	14.5975	0.0694057	0.0533675	0.733222	1	-0.0116674	-0.787313	-0.0116674	1	-0.438127	-0.787313	-0.438127	1	0.0841312	1.1998e-07	0.00306272
ENSG00000001629	ANKIB1	266	1.05382	1.12751	4.22894	0.0851937	0.0718405	0.197839	1	-0.0660364	-0.617188	-0.0660364	1	-0.57048	-0.617188	-0.57048	1	0.0563765	1.99688e-10	0.0385308
ENSG00000160117	ANKLE1	268	1.31031	1.0052	1.85421	0.177092	0.106535	0.155639	1	-0.0842237	-0.782256	-0.0842237	1	-0.415117	-0.782256	-0.415117	1	0.107872	3.65001e-06	0.480562
ENSG00000176915	ANKLE2	324	1.2626	1.36704	5.7513	0.095085	0.0750646	0.2328	1	-0.0991806	-0.571135	-0.0991806	1	-0.591898	-0.571135	-0.591898	1	0.100539	9.96889e-15	7.99585e-07
ENSG00000144504	ANKMY1	230	0.784417	0.961776	0.873785	0.113467	0.114216	0.0695508	1	-0.158175	-0.531075	-0.158175	1	-0.571081	-0.531075	-0.571081	1	0.0436746	0.00644531	0.369092
ENSG00000106524	ANKMY2	370	0.888171	2.468	2.84575	0.120806	0.219831	0.196143	1	0.0633808	-0.454974	0.0633808	1	-0.812057	-0.454974	-0.812057	1	0.147397	0.000714425	4.49579e-11
ENSG00000164331	ANKRA2	152	0.985404	1.13073	6.66797	0.125844	0.102812	0.48287	1	-0.111057	-0.625226	-0.111057	1	-0.560412	-0.625226	-0.560412	1	0.0544326	8.51194e-05	0.102753
ENSG00000088448	ANKRD10	374	0.930119	0.671922	130.742	0.0767697	0.0449091	6.3211	1	0.0600036	-0.6369	0.0600036	1	-0.613765	-0.6369	-0.613765	1	0.45178	2.05948e-08	8.52899e-13
ENSG00000167522	ANKRD11	356	1.0919	0.784194	7.54605	0.138324	0.0628165	0.527786	1	-0.0272134	-0.801581	-0.0272134	1	-0.420176	-0.801581	-0.420176	1	0.170054	1.20994e-05	0.000330959
ENSG00000101745	ANKRD12	279	0.939365	1.02719	18.8897	0.0732521	0.0556497	0.802911	1	-0.129855	-0.700163	-0.129855	1	-0.436131	-0.700163	-0.436131	1	0.103798	3.12335e-09	0.312765
ENSG00000076513	ANKRD13A	113	1.16945	2.16198	1.58119	0.126495	0.225658	0.146438	1	0.0162626	-0.572762	0.0162626	1	-0.723209	-0.572762	-0.723209	1	0.0533133	3.1134e-07	5.77954e-07
ENSG00000118454	ANKRD13C	187	0.76281	1.0123	5.30196	0.0611017	0.0615672	0.2196	1	-0.0161705	-0.594867	-0.0161705	1	-0.583554	-0.594867	-0.583554	1	0.0715938	1.37687e-05	0.420947
ENSG00000172932	ANKRD13D	71	1.00059	1.7548	2.42873	0.172573	0.248421	0.308105	1	0.045168	-0.663624	0.045168	1	-0.665832	-0.663624	-0.665832	1	0.0465119	0.00250562	0.0016865
ENSG00000134461	ANKRD16	138	0.960385	0.529968	1.57103	0.240452	0.115763	0.210046	1	-0.0582592	-0.749567	-0.0582592	1	-0.396235	-0.749567	-0.396235	1	0.0559811	0.0288252	4.13061e-05
ENSG00000132466	ANKRD17	348	1.05203	0.859797	6.63751	0.0852702	0.0537621	0.295452	1	-0.0502228	-0.679806	-0.0502228	1	-0.502934	-0.679806	-0.502934	1	0.145415	1.64266e-10	0.00475368
ENSG00000180071	ANKRD18A	44	0.250132	0.282469	1.71298	0.151307	0.188547	0.351789	1	0.0629793	-0.575493	0.0629793	1	-0.520999	-0.575493	-0.520999	1	0.0609123	0.946851	0.000231913
ENSG00000159712	ANKRD18CP	285	1.07122	0.0282462	1.83191	0.285769	0.0621794	0.299694	1	-0.0139118	-0.904595	-0.0139118	1	-0.202121	-0.904595	-0.202121	1	0.330976	0.0232897	2.17959e-40
ENSG00000187984	ANKRD19P	203	1.31285	1.33889	0.418264	0.397837	0.276749	0.074234	1	-0.0485556	-0.780349	-0.0485556	1	-0.409157	-0.780349	-0.409157	1	0.0841057	0.0211738	0.111094
ENSG00000107890	ANKRD26	240	1.16764	1.83224	2.40567	0.116255	0.115325	0.14078	1	0.0962594	-0.672325	0.0962594	1	-0.675421	-0.672325	-0.675421	1	0.080607	1.41924e-08	3.58769e-12
ENSG00000105186	ANKRD27	296	0.702175	0.685445	5.38372	0.0675398	0.0529325	0.216157	1	0.078452	-0.557812	0.078452	1	-0.608128	-0.557812	-0.608128	1	0.0945067	0.00149684	3.97644e-09
ENSG00000206560	ANKRD28	257	1.2542	0.584767	1.9549	0.15704	0.0603029	0.144484	1	-0.0889272	-0.808857	-0.0889272	1	-0.325104	-0.808857	-0.325104	1	0.0544955	1.33927e-06	2.24472e-11
ENSG00000154065	ANKRD29	23	0.912798	1.08675e-14	2.43012	0.223531	0.300464	0.371979	1	0.274365	-0.795563	0.274365	1	-0.409922	-0.795563	-0.409922	1	0.0250209	0.03982	0.00167611
ENSG00000133302	ANKRD32	279	1.09179	1.26633	10.3469	0.0749423	0.0593094	0.402825	1	0.014187	-0.692729	0.014187	1	-0.571603	-0.692729	-0.571603	1	0.0791381	3.40677e-14	5.22675e-06
ENSG00000135976	ANKRD36	155	0.88655	1.26145	3.07248	0.108984	0.116375	0.252736	1	0.0413833	-0.691422	0.0413833	1	-0.627017	-0.691422	-0.627017	1	0.068381	0.000259347	0.0130526
ENSG00000196912	ANKRD36B	184	0.72941	2.82066	2.31202	0.0882985	0.32827	0.216698	1	-0.025361	-0.435725	-0.025361	1	-0.788618	-0.435725	-0.788618	1	0.105383	0.00507281	5.10855e-08
ENSG00000174501	ANKRD36C	67	0.960511	1.7819	2.42817	0.160528	0.18585	0.25764	1	-0.118341	-0.707692	-0.118341	1	-0.513292	-0.707692	-0.513292	1	0.0483931	0.00278843	4.10802e-05
ENSG00000186352	ANKRD37	83	0.523866	1.04658	2.14325	0.143139	0.249772	0.295673	1	-0.214994	-0.626638	-0.214994	1	-0.397507	-0.626638	-0.397507	1	0.0427241	0.434001	0.426263
ENSG00000154945	ANKRD40	284	0.905126	1.28642	6.07398	0.137347	0.134731	0.432811	1	0.0409517	-0.492122	0.0409517	1	-0.743451	-0.492122	-0.743451	1	0.444912	0.00172455	0.0171934
ENSG00000137494	ANKRD42	192	1.10495	2.56475	1.08201	0.116777	0.215486	0.083551	1	0.0610686	-0.595359	0.0610686	1	-0.741832	-0.595359	-0.741832	1	0.0427949	2.82433e-07	4.85239e-12
ENSG00000183831	ANKRD45	25	0.779026	1.32863	1.67797	0.465282	0.532349	0.538424	1	0.311508	-0.824692	0.311508	1	-0.658303	-0.824692	-0.658303	1	0.0492308	0.277419	0.271679
ENSG00000186106	ANKRD46	317	0.924318	1.22281	7.21797	0.0874506	0.0677804	0.295377	1	0.0290438	-0.588505	0.0290438	1	-0.640682	-0.588505	-0.640682	1	0.109028	9.63717e-07	0.000563229
ENSG00000168876	ANKRD49	234	1.02466	1.26039	5.15572	0.0843911	0.0817039	0.224938	1	-0.0199265	-0.516562	-0.0199265	1	-0.651008	-0.516562	-0.651008	1	0.0610627	1.17311e-09	0.000818039
ENSG00000151458	ANKRD50	121	1.04719	1.73496	0.803489	0.168472	0.193805	0.0725293	1	0.0880458	-0.637576	0.0880458	1	-0.687292	-0.637576	-0.687292	1	0.0707585	0.000756895	0.000118444
ENSG00000139645	ANKRD52	65	1.27931	1.11143	1.83562	0.360111	0.252864	0.302772	1	-0.0461206	-0.642507	-0.0461206	1	-0.561416	-0.642507	-0.561416	1	0.0710531	0.0171594	0.330489
ENSG00000100124	ANKRD54	149	0.953798	1.10002	9.81558	0.12253	0.0861409	0.511867	1	-0.0191326	-0.597932	-0.0191326	1	-0.598452	-0.597932	-0.598452	1	0.0731007	0.000150404	0.123736
ENSG00000135299	ANKRD6	304	1.08451	8.2368	1.07973	0.142847	1.60222	0.190513	1	-0.0882734	-0.19639	-0.0882734	1	-0.939792	-0.19639	-0.939792	1	0.143349	2.75072e-05	4.51426e-06
ENSG00000156381	ANKRD9	38	0.410683	0.888519	7.27239	0.222528	0.313215	1.74259	1	0.0352204	-0.553856	0.0352204	1	-0.670179	-0.553856	-0.670179	1	0.0971055	0.654707	0.362016
ENSG00000064999	ANKS1A	332	1.27133	1.01844	1.38153	0.141737	0.0775675	0.0944319	1	-0.0467495	-0.783612	-0.0467495	1	-0.424005	-0.783612	-0.424005	1	0.0801538	5.15546e-08	0.40612
ENSG00000185046	ANKS1B	211	1.86473	3.38329	0.215479	0.625329	0.939396	0.0570252	1	-0.0820456	-0.653834	-0.0820456	1	-0.635047	-0.653834	-0.635047	1	0.102047	0.0150992	0.00595623
ENSG00000168096	ANKS3	277	0.922141	1.03151	6.12319	0.0678437	0.0623272	0.239827	1	0.0260756	-0.559035	0.0260756	1	-0.64707	-0.559035	-0.64707	1	0.0506387	9.13925e-10	0.306771
ENSG00000165138	ANKS6	152	0.560441	0.660437	4.04955	0.12495	0.112366	0.378598	1	-0.103567	-0.691535	-0.103567	1	-0.399701	-0.691535	-0.399701	1	0.0958067	0.314647	0.00147867
ENSG00000163516	ANKZF1	159	1.08519	0.993814	9.40863	0.125475	0.0938262	0.549862	1	-0.128057	-0.530481	-0.128057	1	-0.578	-0.530481	-0.578	1	0.106752	3.31321e-06	0.473757
ENSG00000011426	ANLN	330	0.788542	1.19527	11.7548	0.0811165	0.0839495	0.496539	1	-0.0534015	-0.478613	-0.0534015	1	-0.648863	-0.478613	-0.648863	1	0.142332	0.000215174	0.0103141
ENSG00000160746	ANO10	295	1.04657	0.974431	11.8487	0.120592	0.0670632	0.52593	1	-0.0498536	-0.554702	-0.0498536	1	-0.590863	-0.554702	-0.590863	1	0.164031	4.25821e-06	0.351641
ENSG00000177119	ANO6	271	1.11587	0.881429	2.30671	0.0981623	0.0554585	0.164803	1	0.0113425	-0.895657	0.0113425	1	-0.335975	-0.895657	-0.335975	1	0.0622056	7.03105e-10	0.0167104
ENSG00000146205	ANO7	93	1.21701	0.941829	1.11683	0.166693	0.102242	0.0907126	1	-0.14658	-0.700661	-0.14658	1	-0.398294	-0.700661	-0.398294	1	0.018259	2.14981e-05	0.285403
ENSG00000140350	ANP32A	150	0.959073	1.31458	79.5164	0.103343	0.102649	5.31415	1	0.0630521	-0.696237	0.0630521	1	-0.621614	-0.696237	-0.621614	1	0.212129	8.70083e-06	0.00129694
ENSG00000136938	ANP32B	36	1.12583	1.8783	47.7055	0.152879	0.219575	3.99359	1	-0.279742	-0.416737	-0.279742	1	-0.674256	-0.416737	-0.674256	1	0.0959579	0.000128857	0.000168243
ENSG00000143401	ANP32E	126	4.59479	0.752077	11.5575	4.61331	0.0917245	11.4117	1	0.192965	-0.998504	0.192965	1	-0.229225	-0.998504	-0.229225	1	0.475032	0.188243	0.0039229
ENSG00000169604	ANTXR1	302	1.20145	0.711026	7.59714	0.135967	0.0550298	0.603281	1	0.246715	-0.89213	0.246715	1	-0.512858	-0.89213	-0.512858	1	0.116735	2.2656e-07	1.43651e-07
ENSG00000163297	ANTXR2	158	0.762413	1.32143	1.34373	0.142299	0.147157	0.121791	1	-0.0850568	-0.640086	-0.0850568	1	-0.540994	-0.640086	-0.540994	1	0.0452781	0.0335389	0.0152215
ENSG00000122359	ANXA11	294	0.54119	1.35797	14.7129	0.139758	0.111761	0.77516	1	-0.0289258	-0.415838	-0.0289258	1	-0.747063	-0.415838	-0.747063	1	0.227608	0.384206	0.000755365
ENSG00000182718	ANXA2	229	1.62872	2.47432	41.5211	0.285731	0.337504	4.3008	1	-0.138788	-0.492498	-0.138788	1	-0.685164	-0.492498	-0.685164	1	0.350892	5.21705e-05	9.54065e-06
ENSG00000138772	ANXA3	243	0.565855	0.818843	7.77177	0.16034	0.300113	1.24553	1	-0.21574	-0.407355	-0.21574	1	-0.630561	-0.407355	-0.630561	1	0.242892	0.340822	0.27333
ENSG00000196975	ANXA4	172	0.750419	1.64498	3.16184	0.137223	0.294869	0.408176	1	-0.323028	-0.234816	-0.323028	1	-0.755337	-0.234816	-0.755337	1	0.129911	0.0348906	0.0150454
ENSG00000164111	ANXA5	294	1.13109	1.19081	117.623	0.0979136	0.0716697	5.02149	1	-0.0477506	-0.439593	-0.0477506	1	-0.686899	-0.439593	-0.686899	1	0.492025	2.38846e-10	0.00409509
ENSG00000197043	ANXA6	307	1.15158	5.31664	6.43922	0.148083	0.624266	0.610173	1	-0.123719	-0.22664	-0.123719	1	-0.869932	-0.22664	-0.869932	1	0.39102	7.49465e-06	1.384e-11
ENSG00000138279	ANXA7	71	1.18411	1.05588	43.519	0.142618	0.116348	2.83179	1	-0.215535	-0.36246	-0.215535	1	-0.65402	-0.36246	-0.65402	1	0.180477	4.5844e-06	0.31627
ENSG00000138660	AP1AR	62	0.674638	0.866856	8.7499	0.118173	0.106373	0.660821	1	-0.0344317	-0.666595	-0.0344317	1	-0.518577	-0.666595	-0.518577	1	0.0686564	0.0723881	0.107815
ENSG00000100280	AP1B1	271	0.565134	1.33085	10.6914	0.0600567	0.0810782	0.428322	1	-0.0443363	-0.347836	-0.0443363	1	-0.720865	-0.347836	-0.720865	1	0.18851	0.139552	2.96509e-05
ENSG00000166747	AP1G1	230	0.967059	0.788213	6.73654	0.0721501	0.0463528	0.270233	1	0.00812433	-0.70811	0.00812433	1	-0.49397	-0.70811	-0.49397	1	0.0544737	2.9225e-10	4.02168e-06
ENSG00000213983	AP1G2	174	0.981443	1.56091	12.207	0.115321	0.126823	0.727511	1	0.0386464	-0.497057	0.0386464	1	-0.716896	-0.497057	-0.716896	1	0.11546	2.37075e-05	8.64284e-06
ENSG00000072958	AP1M1	221	0.765339	1.40695	17.0847	0.0963492	0.0955334	0.776084	1	-0.0551372	-0.307808	-0.0551372	1	-0.742066	-0.307808	-0.742066	1	0.178348	0.00319277	1.52217e-05
ENSG00000129354	AP1M2	178	0.347434	0.069457	53.1298	0.087719	0.0281688	2.45341	1	-0.0884469	-0.365033	-0.0884469	1	-0.340518	-0.365033	-0.340518	1	0.345653	0.958126	2.01919e-77
ENSG00000106367	AP1S1	200	1.07455	0.815631	9.63178	0.18281	0.0730345	0.519317	1	-0.0926565	-0.572027	-0.0926565	1	-0.55267	-0.572027	-0.55267	1	0.11482	0.000965637	0.00618917
ENSG00000152056	AP1S3	115	0.686614	0.229777	5.27497	0.0961639	0.0686323	0.346274	1	0.069248	-0.694824	0.069248	1	-0.35858	-0.694824	-0.35858	1	0.0679571	0.0274113	2.42014e-20
ENSG00000196961	AP2A1	80	0.982456	1.32802	9.55825	0.129837	0.133585	0.729121	1	-0.145856	-0.60823	-0.145856	1	-0.52097	-0.60823	-0.52097	1	0.150688	0.000190902	0.00816128
ENSG00000183020	AP2A2	284	1.38205	1.36365	2.52336	0.139361	0.0981475	0.146203	1	0.0181589	-0.654891	0.0181589	1	-0.615483	-0.654891	-0.615483	1	0.079684	4.85237e-10	0.000127188
ENSG00000006125	AP2B1	327	0.906591	1.43008	8.15918	0.0586122	0.0769488	0.31644	1	-0.00897716	-0.543478	-0.00897716	1	-0.66949	-0.543478	-0.66949	1	0.215761	1.09213e-11	2.42285e-08
ENSG00000161203	AP2M1	221	1.02396	1.18117	174.366	0.0680544	0.0612981	6.17199	1	-0.0890272	-0.364733	-0.0890272	1	-0.708008	-0.364733	-0.708008	1	0.355832	2.36236e-13	0.00173184
ENSG00000042753	AP2S1	233	1.01583	0.837906	243.239	0.0596278	0.0447518	8.19813	1	0.072061	-0.544097	0.072061	1	-0.663387	-0.544097	-0.663387	1	0.299116	4.46673e-16	0.000179798
ENSG00000132842	AP3B1	323	1.06131	0.994934	9.00727	0.0799018	0.050846	0.310475	1	-0.015809	-0.572798	-0.015809	1	-0.608279	-0.572798	-0.608279	1	0.132067	6.46301e-12	0.460346
ENSG00000103723	AP3B2	25	1.01355	1.15881	2.21048	0.249371	0.188029	0.324317	1	0.133947	-0.716081	0.133947	1	-0.614709	-0.716081	-0.614709	1	0.0221951	0.0257436	0.203706
ENSG00000065000	AP3D1	265	0.828491	0.906394	8.91045	0.095587	0.0758926	0.445964	1	-0.0320835	-0.461247	-0.0320835	1	-0.647584	-0.461247	-0.647584	1	0.226813	0.000342479	0.109265
ENSG00000185009	AP3M1	158	0.896498	1.09013	9.04553	0.186413	0.119373	0.713051	1	-0.0168942	-0.602881	-0.0168942	1	-0.589449	-0.602881	-0.589449	1	0.244704	0.0175021	0.225697
ENSG00000070718	AP3M2	246	0.929844	1.14377	7.41145	0.0906939	0.0744252	0.358652	1	-0.0631513	-0.642034	-0.0631513	1	-0.519434	-0.642034	-0.519434	1	0.070936	1.82468e-06	0.0272771
ENSG00000177879	AP3S1	196	1.27845	0.927476	37.6721	0.0882164	0.0539151	1.55464	1	0.000569768	-0.676267	0.000569768	1	-0.545308	-0.676267	-0.545308	1	0.185088	3.29581e-16	0.0900784
ENSG00000157823	AP3S2	238	0.751686	0.824016	13.7448	0.0961677	0.0593058	0.667188	1	-0.111562	-0.626458	-0.111562	1	-0.506003	-0.626458	-0.506003	1	0.130679	0.00472097	0.00165681
ENSG00000134262	AP4B1	249	0.876905	0.691165	5.48338	0.0891516	0.0521926	0.239022	1	0.0113593	-0.612198	0.0113593	1	-0.530742	-0.612198	-0.530742	1	0.0659853	1.6654e-05	5.4613e-09
ENSG00000221838	AP4M1	285	0.44814	1.28782	8.05905	0.0730118	0.0961585	0.404454	1	0.0517817	-0.408055	0.0517817	1	-0.730166	-0.408055	-0.730166	1	0.130497	0.760944	0.00150295
ENSG00000100478	AP4S1	81	0.733136	0.599472	3.85369	0.129099	0.126116	0.428667	1	0.285968	-0.696217	0.285968	1	-0.67411	-0.696217	-0.67411	1	0.0663251	0.037398	0.00107005
ENSG00000053770	AP5M1	111	0.996089	0.981489	12.4159	0.104356	0.0821748	0.64854	1	-0.141151	-0.437836	-0.141151	1	-0.590601	-0.437836	-0.590601	1	0.130002	3.0981e-06	0.411101
ENSG00000125843	AP5S1	49	1.11369	0.734835	2.99812	0.306346	0.153789	0.367996	1	-0.292469	-0.491615	-0.292469	1	-0.524379	-0.491615	-0.524379	1	0.0438302	0.0255309	0.0456921
ENSG00000242802	AP5Z1	142	1.09733	1.05451	4.74003	0.124458	0.111476	0.400357	1	0.0699375	-0.697689	0.0699375	1	-0.5815	-0.697689	-0.5815	1	0.127955	2.02755e-06	0.312819
ENSG00000120868	APAF1	123	0.61591	2.15516	1.28053	0.0723507	0.197626	0.0892433	1	-0.265218	-0.27747	-0.265218	1	-0.732551	-0.27747	-0.732551	1	0.0380511	0.0558864	2.22581e-08
ENSG00000034053	APBA2	97	0.954573	0.75166	2.74948	0.162758	0.140437	0.306961	1	0.144091	-0.765712	0.144091	1	-0.530467	-0.765712	-0.530467	1	0.0805243	0.00316437	0.0401247
ENSG00000011132	APBA3	307	0.70859	0.952372	10.0828	0.074234	0.0535376	0.341595	1	-0.0248187	-0.501071	-0.0248187	1	-0.611896	-0.501071	-0.611896	1	0.0686086	0.00263854	0.187186
ENSG00000166313	APBB1	10	0.704331	2.72367	7.13048	1.02581	0.92632	1.78991	1	-0.473747	-0.495832	-0.473747	1	-0.378107	-0.495832	-0.378107	1	0.0966608	0.423888	0.0525461
ENSG00000163697	APBB2	364	0.808804	0.547795	15.3297	0.0870107	0.0341934	0.662275	1	-0.06416	-0.78363	-0.06416	1	-0.365096	-0.78363	-0.365096	1	0.103993	0.000218868	3.91973e-33
ENSG00000113108	APBB3	265	1.14238	1.87167	1.79933	0.193869	0.295842	0.204347	1	0.071102	-0.47945	0.071102	1	-0.789004	-0.47945	-0.789004	1	0.111971	0.000525679	0.00175219
ENSG00000134982	APC	363	0.755505	3.32856	4.92863	0.088139	0.349154	0.409488	1	-0.0787675	-0.430575	-0.0787675	1	-0.775109	-0.430575	-0.775109	1	0.169936	0.00198724	4.85372e-11
ENSG00000154856	APCDD1	219	1.35057	1.99247	0.597251	0.369074	0.378146	0.111962	1	-0.0605196	-0.654043	-0.0605196	1	-0.585569	-0.654043	-0.585569	1	0.125029	0.0110693	0.00464777
ENSG00000164062	APEH	175	0.60996	0.882171	64.9691	0.281825	0.0555906	2.59491	1	-0.167515	-0.53474	-0.167515	1	-0.544036	-0.53474	-0.544036	1	0.233979	0.348447	0.0177381
ENSG00000100823	APEX1	260	1.48526	0.536532	146.316	0.268845	0.04924	7.15896	1	-0.161391	-0.360778	-0.161391	1	-0.554845	-0.360778	-0.554845	1	0.929967	0.000150331	1.43567e-18
ENSG00000138613	APH1B	216	0.790861	0.235106	5.77067	0.0843636	0.0411907	0.266177	1	-0.105996	-0.691321	-0.105996	1	-0.314712	-0.691321	-0.314712	1	0.0449704	0.000340599	1.0219e-46
ENSG00000166181	API5	206	0.84231	0.676231	33.2612	0.114732	0.0701099	2.1054	1	-0.248254	-0.568847	-0.248254	1	-0.433767	-0.568847	-0.433767	1	0.326168	0.00159928	3.43478e-06
ENSG00000149089	APIP	352	1.0071	1.08899	17.1447	0.0821266	0.068758	0.758778	1	-0.0294975	-0.570969	-0.0294975	1	-0.633591	-0.570969	-0.633591	1	0.226544	9.2192e-10	0.0982256
ENSG00000175279	APITD1	264	1.20147	1.03087	18.5491	0.108315	0.0762032	0.999977	1	0.227271	-0.69931	0.227271	1	-0.687583	-0.69931	-0.687583	1	0.146644	2.32312e-10	0.342879
ENSG00000251503	APITD1-CORT	264	2.26121	0.594428	0.88195	0.410386	0.113046	0.121572	1	0.460114	-0.829541	0.460114	1	-0.762103	-0.829541	-0.762103	1	0.0945382	1.25095e-05	0.000199147
ENSG00000169621	APLF	132	0.799196	1.46801	1.12682	0.127006	0.176185	0.0959652	1	-0.084005	-0.514016	-0.084005	1	-0.647915	-0.514016	-0.647915	1	0.0619425	0.00999575	0.00444796
ENSG00000134817	APLNR	220	2.00884	11.3377	0.318937	0.808163	8.18625	0.216306	1	-0.172439	-0.134335	-0.172439	1	-0.934795	-0.134335	-0.934795	1	0.217055	0.0316255	0.104006
ENSG00000105290	APLP1	46	1.02782	0.667722	3.98009	0.239769	0.162311	0.752187	1	0.304944	-0.814138	0.304944	1	-0.615508	-0.814138	-0.615508	1	0.0559161	0.0165631	0.0233915
ENSG00000084234	APLP2	223	1.29834	3.08709	60.1583	0.0851559	0.215582	3.36211	1	-0.0452261	-0.491521	-0.0452261	1	-0.733929	-0.491521	-0.733929	1	0.380912	4.3584e-18	5.4087e-19
ENSG00000101474	APMAP	213	0.605494	0.919695	31.0567	0.0703308	0.0628483	1.24373	1	-0.0716748	-0.289802	-0.0716748	1	-0.683406	-0.289802	-0.683406	1	0.238239	0.067563	0.101372
ENSG00000163382	APOA1BP	57	1.1178	0.785199	51.5498	0.139009	0.110749	5.4068	1	0.223837	-0.747822	0.223837	1	-0.630638	-0.747822	-0.630638	1	0.260118	2.20984e-05	0.0288334
ENSG00000179750	APOBEC3B	270	0.526843	0.862927	5.52547	0.0701428	0.109196	0.399381	1	-0.0651302	-0.514014	-0.0651302	1	-0.581811	-0.514014	-0.581811	1	0.114191	0.351124	0.105234
ENSG00000244509	APOBEC3C	295	0.631293	3.40359	9.20832	0.178054	0.749328	1.42699	1	-0.0606568	-0.249677	-0.0606568	1	-0.882991	-0.249677	-0.882991	1	0.654796	0.230743	0.000743482
ENSG00000243811	APOBEC3D	374	1.2922	4.88381	0.635604	0.293953	1.12113	0.123003	1	-0.0585623	-0.452556	-0.0585623	1	-0.823407	-0.452556	-0.823407	1	0.242582	0.00367951	0.000297007
ENSG00000128394	APOBEC3F	280	0.953226	17.6996	0.545639	0.148635	6.01302	0.177612	1	-0.0267162	-0.192682	-0.0267162	1	-0.964119	-0.192682	-0.964119	1	0.228197	0.00125804	0.00292827
ENSG00000239713	APOBEC3G	328	0.860382	11.821	0.472718	0.519913	5.87221	0.215212	1	0.0630612	-0.458687	0.0630612	1	-0.867947	-0.458687	-0.867947	1	0.641879	0.244353	0.0331384
ENSG00000130208	APOC1	78	0.275791	0.79013	87.8627	0.263627	0.340329	17.4378	1	0.0648	-0.621558	0.0648	1	-0.649587	-0.621558	-0.649587	1	0.875326	0.801117	0.26966
ENSG00000214855	APOC1P1	14	1.41623	0.907169	2.73613	0.565014	0.268881	0.905818	1	-0.167627	-0.654517	-0.167627	1	-0.55933	-0.654517	-0.55933	1	0.0194797	0.0665866	0.368209
ENSG00000130203	APOE	212	0.335301	1.83841	73.284	0.387733	0.363831	9.42505	1	-0.0365019	-0.420125	-0.0365019	1	-0.73798	-0.420125	-0.73798	1	0.64541	0.664281	0.0110916
ENSG00000128335	APOL2	222	0.407492	0.0759601	2.86078	0.0942181	0.0476198	0.196178	1	-0.0143887	-0.640184	-0.0143887	1	-0.286441	-0.640184	-0.286441	1	0.113592	0.83637	9.013e-50
ENSG00000178878	APOLD1	213	1.09668	0.936627	2.34305	0.0625672	0.0571024	0.0584897	1	-0.171725	-0.347925	-0.171725	1	-0.631024	-0.347925	-0.631024	1	0.207533	1.93263e-18	0.134176
ENSG00000256053	APOPT1	290	1.02223	1.02048	23.388	0.111052	0.0563407	0.790222	1	-0.0757138	-0.407902	-0.0757138	1	-0.675242	-0.407902	-0.675242	1	0.128506	1.99851e-06	0.358222
ENSG00000142192	APP	383	1.22745	0.963433	12.7219	0.137392	0.060475	0.786556	1	-0.0953766	-0.843764	-0.0953766	1	-0.330643	-0.843764	-0.330643	1	0.155837	1.01054e-07	0.27288
ENSG00000062725	APPBP2	57	1.10729	1.06513	5.17972	0.198418	0.133656	0.850005	1	0.0234604	-0.911029	0.0234604	1	-0.347454	-0.911029	-0.347454	1	0.0410657	0.00171828	0.314004
ENSG00000157500	APPL1	306	1.00971	1.15738	17.1752	0.0633185	0.0603954	0.635926	1	-0.0873794	-0.577899	-0.0873794	1	-0.582378	-0.577899	-0.582378	1	0.108872	9.51433e-15	0.004808
ENSG00000136044	APPL2	344	1.04118	1.68413	4.07929	0.0861872	0.0920753	0.187712	1	0.0306895	-0.588046	0.0306895	1	-0.67456	-0.588046	-0.67456	1	0.0728696	5.18042e-10	4.4015e-13
ENSG00000198931	APRT	217	1.20645	0.684066	271.918	0.0994526	0.0462978	11.291	1	-0.0442777	-0.563672	-0.0442777	1	-0.569011	-0.563672	-0.569011	1	0.437679	8.88723e-12	4.48028e-11
ENSG00000137074	APTX	292	1.3168	0.972086	25.1323	0.0829816	0.0479024	1.04229	1	-0.0574594	-0.7486	-0.0574594	1	-0.459686	-0.7486	-0.459686	1	0.122422	3.32564e-20	0.280268
ENSG00000178301	AQP11	93	0.755629	0.545871	1.27572	0.164002	0.116931	0.136646	1	-0.180235	-0.744742	-0.180235	1	-0.323258	-0.744742	-0.323258	1	0.0283454	0.0612892	9.8019e-05
ENSG00000021776	AQR	214	1.37821	0.678806	5.4119	0.132499	0.0635089	0.331011	1	-0.0237266	-0.746237	-0.0237266	1	-0.446034	-0.746237	-0.446034	1	0.18753	1.39611e-10	4.60661e-07
ENSG00000186635	ARAP1	279	0.78806	1.96601	2.78825	0.0807057	0.125596	0.144971	1	0.044691	-0.552418	0.044691	1	-0.707616	-0.552418	-0.707616	1	0.0714025	0.000211027	1.29022e-13
ENSG00000198576	ARC	79	1.15631	4.57828e-20	2.53058	0.338896	0.186901	0.308509	1	0.0807938	-0.789629	0.0807938	1	-0.250649	-0.789629	-0.250649	1	0.0915614	0.028255	4.47961e-07
ENSG00000119682	AREL1	220	1.18012	1.1841	2.31106	0.126494	0.101613	0.145184	1	-0.00797483	-0.598699	-0.00797483	1	-0.61708	-0.598699	-0.61708	1	0.0838482	9.77452e-08	0.035701
ENSG00000143761	ARF1	37	1.09712	2.47992	119.849	0.21748	0.586584	25.5023	1	-0.0677296	-0.472086	-0.0677296	1	-0.810469	-0.472086	-0.810469	1	0.420084	0.00479085	0.00824057
ENSG00000134287	ARF3	262	1.02547	1.05392	28.6188	0.0760309	0.0642132	1.13999	1	0.0443123	-0.497256	0.0443123	1	-0.692513	-0.497256	-0.692513	1	0.15791	1.86222e-11	0.200918
ENSG00000168374	ARF4	246	1.15664	1.41971	97.1547	0.107651	0.112737	4.99929	1	-0.113181	-0.419878	-0.113181	1	-0.702572	-0.419878	-0.702572	1	0.47219	2.07857e-09	0.000122377
ENSG00000165527	ARF6	38	0.924295	0.735942	10.5224	0.210623	0.129382	1.08348	1	-0.102543	-0.589103	-0.102543	1	-0.475071	-0.589103	-0.475071	1	0.15718	0.0258469	0.0244286
ENSG00000101199	ARFGAP1	54	1.28227	1.3612	5.61774	0.252033	0.193433	0.576208	1	0.0660943	-0.58907	0.0660943	1	-0.655264	-0.58907	-0.655264	1	0.090938	0.001557	0.0338053
ENSG00000149182	ARFGAP2	308	1.02196	1.02068	19.8104	0.110131	0.0579138	0.69006	1	-0.116616	-0.384639	-0.116616	1	-0.665196	-0.384639	-0.665196	1	0.178807	1.64571e-06	0.360638
ENSG00000242247	ARFGAP3	258	0.947111	3.27944	3.45615	0.0907774	0.311056	0.265455	1	-0.0103904	-0.317548	-0.0103904	1	-0.871864	-0.317548	-0.871864	1	0.142527	7.57652e-07	1.53859e-12
ENSG00000066777	ARFGEF1	229	1.03198	0.390175	6.49328	0.0981871	0.0399201	0.39246	1	0.0544613	-0.8199	0.0544613	1	-0.392389	-0.8199	-0.392389	1	0.0827521	7.69968e-08	5.74688e-37
ENSG00000124198	ARFGEF2	251	0.857379	1.00817	1.471	0.0995826	0.0983546	0.0965437	1	0.0512065	-0.689048	0.0512065	1	-0.587319	-0.689048	-0.587319	1	0.0694056	0.000200146	0.466952
ENSG00000164144	ARFIP1	322	1.00507	0.886404	13.7459	0.0805087	0.0483622	0.548233	1	0.00496941	-0.706518	0.00496941	1	-0.500812	-0.706518	-0.500812	1	0.142449	5.74472e-10	0.00972025
ENSG00000132254	ARFIP2	39	1.11964	0.95083	29.5372	0.157787	0.084283	2.02509	1	0.0139409	-0.678731	0.0139409	1	-0.563558	-0.678731	-0.563558	1	0.0610961	0.000186388	0.281632
ENSG00000101246	ARFRP1	157	0.985012	1.25303	12.7636	0.11587	0.0889268	0.605091	1	-0.0235372	-0.461355	-0.0235372	1	-0.686476	-0.461355	-0.686476	1	0.0863651	2.38057e-05	0.00251979
ENSG00000081181	ARG2	215	1.41503	0.204882	16.2416	0.233156	0.0425121	1.18009	1	-0.117936	-0.763917	-0.117936	1	-0.252233	-0.763917	-0.252233	1	0.277737	5.8714e-05	4.71668e-47
ENSG00000134884	ARGLU1	115	1.1377	0.694896	23.1	0.148429	0.0611628	1.27907	1	0.210146	-0.68831	0.210146	1	-0.643022	-0.68831	-0.643022	1	0.205794	1.85829e-05	1.12271e-06
ENSG00000175220	ARHGAP1	116	0.841746	1.09163	10.3207	0.194367	0.117405	0.664926	1	-0.123293	-0.323996	-0.123293	1	-0.695669	-0.323996	-0.695669	1	0.264054	0.0407061	0.218387
ENSG00000071205	ARHGAP10	56	1.09763	1.13441	1.83637	0.340368	0.280566	0.414173	1	-0.0717651	-0.691501	-0.0717651	1	-0.580988	-0.691501	-0.580988	1	0.0779779	0.0424467	0.316925
ENSG00000198826	ARHGAP11A	158	0.796355	1.0389	5.28602	0.0969183	0.0994463	0.308065	1	0.024554	-0.589352	0.024554	1	-0.590162	-0.589352	-0.590162	1	0.0927858	0.00131364	0.348104
ENSG00000187951	ARHGAP11B	341	1.07406	0.813527	4.94351	0.115646	0.0653795	0.340847	1	0.0128947	-0.781955	0.0128947	1	-0.440117	-0.781955	-0.440117	1	0.0897132	5.48887e-07	0.00230471
ENSG00000165322	ARHGAP12	358	1.10121	0.822757	6.70125	0.0635633	0.0393501	0.230717	1	-0.0228427	-0.714352	-0.0228427	1	-0.487947	-0.714352	-0.487947	1	0.0893154	2.20705e-19	4.52477e-06
ENSG00000140750	ARHGAP17	170	0.913262	1.12605	10.5925	0.0902235	0.0829838	0.633518	1	-0.0150605	-0.641959	-0.0150605	1	-0.582627	-0.641959	-0.582627	1	0.122942	4.51868e-06	0.0653354
ENSG00000213390	ARHGAP19	269	0.639757	1.15737	4.11397	0.0708221	0.0989081	0.229537	1	0.0885905	-0.528442	0.0885905	1	-0.72467	-0.528442	-0.72467	1	0.143229	0.0247456	0.0563941
ENSG00000269891	ARHGAP19-SLIT1	273	0.623787	1.16499	5.65796	0.0836011	0.116086	0.367829	1	0.103269	-0.510705	0.103269	1	-0.733525	-0.510705	-0.733525	1	0.112865	0.0699289	0.0782007
ENSG00000107863	ARHGAP21	220	0.761524	0.840796	3.32069	0.0926722	0.0747276	0.21109	1	-0.0954525	-0.6593	-0.0954525	1	-0.500797	-0.6593	-0.500797	1	0.0557102	0.00260758	0.0171295
ENSG00000128805	ARHGAP22	52	0.747939	1.31085	1.4613	0.217162	0.283228	0.206173	1	0.10067	-0.653552	0.10067	1	-0.566063	-0.653552	-0.566063	1	0.0503742	0.129559	0.138891
ENSG00000145819	ARHGAP26	301	0.596196	0.504842	2.61348	0.115391	0.0785164	0.200313	1	-0.22128	-0.701297	-0.22128	1	-0.31738	-0.701297	-0.31738	1	0.063255	0.202572	5.14315e-10
ENSG00000088756	ARHGAP28	236	1.48159	2.51323	1.0759	0.271523	0.409689	0.150366	1	-0.0825964	-0.633036	-0.0825964	1	-0.630999	-0.633036	-0.630999	1	0.167239	0.000183941	0.00013776
ENSG00000137962	ARHGAP29	94	0.763172	3.31419	3.87727	0.147103	0.598219	0.696747	1	0.0808725	-0.492548	0.0808725	1	-0.877825	-0.492548	-0.877825	1	0.100971	0.0384686	0.000102773
ENSG00000160007	ARHGAP35	233	1.01631	0.609057	2.10008	0.111225	0.0606591	0.11594	1	-0.0874253	-0.66805	-0.0874253	1	-0.428186	-0.66805	-0.428186	1	0.0932569	2.89887e-06	3.35613e-10
ENSG00000165895	ARHGAP42	378	0.37758	3.72119	1.46314	0.107254	0.70626	0.201454	1	-0.270966	-0.191684	-0.270966	1	-0.834844	-0.191684	-0.834844	1	0.194811	0.872785	6.86212e-05
ENSG00000100852	ARHGAP5	146	1.1584	1.72693	5.98257	0.112446	0.143813	0.401662	1	-0.0338075	-0.605147	-0.0338075	1	-0.63664	-0.605147	-0.63664	1	0.0802018	1.56375e-08	6.48875e-07
ENSG00000241484	ARHGAP8	388	0.697614	0.180204	19.9878	0.125694	0.025975	0.949882	1	-0.189448	-0.705559	-0.189448	1	-0.242413	-0.705559	-0.242413	1	0.170058	0.0583643	3.85993e-109
ENSG00000123329	ARHGAP9	35	3.00756	4.85442	0.41261	1.62698	1.42052	0.218093	1	0.191968	-0.886729	0.191968	1	-0.566081	-0.886729	-0.566081	1	0.0471222	0.0665452	0.00531677
ENSG00000104728	ARHGEF10	376	0.736101	0.779872	4.77107	0.137092	0.0868734	0.376637	1	0.0231164	-0.729272	0.0231164	1	-0.544198	-0.729272	-0.544198	1	0.243178	0.0429301	0.00584441
ENSG00000196914	ARHGEF12	233	0.951439	1.22971	1.45176	0.102289	0.0821535	0.0926558	1	-0.0316986	-0.762313	-0.0316986	1	-0.473845	-0.762313	-0.473845	1	0.0629984	7.82557e-06	0.00280432
ENSG00000130762	ARHGEF16	158	1.54525	2.0383	2.59623	0.226215	0.378534	0.341658	1	-0.0731504	-0.448968	-0.0731504	1	-0.754496	-0.448968	-0.754496	1	0.149106	3.99899e-06	0.00340337
ENSG00000104880	ARHGEF18	265	0.945895	0.875413	1.96985	0.0936191	0.0756226	0.112274	1	-0.00320339	-0.659017	-0.00320339	1	-0.538635	-0.659017	-0.538635	1	0.0661553	1.58164e-06	0.0503287
ENSG00000142632	ARHGEF19	237	0.944968	0.67651	3.58658	0.107024	0.0770698	0.212118	1	0.0365168	-0.64351	0.0365168	1	-0.536314	-0.64351	-0.536314	1	0.0705534	2.25689e-05	1.91873e-05
ENSG00000116584	ARHGEF2	87	1.3478	1.96715	2.35214	0.343186	0.348859	0.366475	1	0.0619135	-0.588564	0.0619135	1	-0.732668	-0.588564	-0.732668	1	0.165137	0.00775983	0.00342682
ENSG00000114790	ARHGEF26	290	0.979838	0.832209	2.72744	0.0749932	0.04826	0.103631	1	0.0242942	-0.675632	0.0242942	1	-0.525231	-0.675632	-0.525231	1	0.0616438	3.18455e-10	0.000292991
ENSG00000163947	ARHGEF3	292	0.853203	2.54218	0.814679	0.133018	0.294336	0.077388	1	-0.161291	-0.469957	-0.161291	1	-0.708533	-0.469957	-0.708533	1	0.0566412	0.00418158	1.55464e-07
ENSG00000213214	ARHGEF35	31	1.23981	0.940069	2.31562	0.207271	0.146869	0.232389	1	-0.132393	-0.71531	-0.132393	1	-0.403503	-0.71531	-0.403503	1	0.02355	0.000657928	0.343166
ENSG00000236699	ARHGEF38	124	0.557968	0.887309	1.44504	0.133954	0.136459	0.130613	1	-0.343165	-0.339079	-0.343165	1	-0.517091	-0.339079	-0.517091	1	0.0397383	0.332986	0.205265
ENSG00000137135	ARHGEF39	324	0.875685	1.34709	8.98663	0.124129	0.131337	0.483183	1	-0.189338	-0.391574	-0.189338	1	-0.637008	-0.391574	-0.637008	1	0.139247	0.00133684	0.00431396
ENSG00000165801	ARHGEF40	257	0.803194	1.35376	3.82829	0.111194	0.098491	0.219078	1	0.0637653	-0.624584	0.0637653	1	-0.643975	-0.624584	-0.643975	1	0.0820409	0.00342132	0.000197125
ENSG00000050327	ARHGEF5	24	3.35699	0.315452	4.3644	1.94674	0.227137	1.60881	1	0.231371	-0.910675	0.231371	1	-0.407293	-0.910675	-0.407293	1	0.193967	0.0785191	0.00330483
ENSG00000102606	ARHGEF7	345	0.89627	1.04115	4.26583	0.0740987	0.0634172	0.188278	1	0.00824214	-0.682307	0.00824214	1	-0.550779	-0.682307	-0.550779	1	0.0799693	8.15791e-08	0.258423
ENSG00000117713	ARID1A	164	0.92065	1.22059	6.77995	0.101736	0.112743	0.414593	1	-0.15785	-0.487781	-0.15785	1	-0.598468	-0.487781	-0.598468	1	0.176733	2.8531e-05	0.0260613
ENSG00000049618	ARID1B	383	1.92975	0.89673	1.17005	0.256794	0.0588532	0.10524	1	-0.0292925	-0.91746	-0.0292925	1	-0.271245	-0.91746	-0.271245	1	0.102024	2.44385e-08	0.0400585
ENSG00000189079	ARID2	226	1.35017	1.02849	3.39496	0.123298	0.0814655	0.20052	1	-0.142227	-0.711296	-0.142227	1	-0.434831	-0.711296	-0.434831	1	0.108246	2.73248e-11	0.36343
ENSG00000116017	ARID3A	317	0.965201	2.64043	3.512	0.0789486	0.219495	0.277407	1	0.0454203	-0.647043	0.0454203	1	-0.690632	-0.647043	-0.690632	1	0.199906	4.90093e-09	3.90888e-13
ENSG00000179361	ARID3B	252	0.922549	0.814538	15.9952	0.0611378	0.0518542	0.690264	1	0.0541352	-0.614742	0.0541352	1	-0.596039	-0.614742	-0.596039	1	0.226434	2.00154e-11	0.000209053
ENSG00000032219	ARID4A	161	0.978205	1.48192	3.37713	0.203679	0.230457	0.341955	1	-0.261163	-0.498626	-0.261163	1	-0.579453	-0.498626	-0.579453	1	0.099037	0.0100609	0.0190573
ENSG00000054267	ARID4B	367	1.36812	1.04189	11.1914	0.1077	0.0755703	0.670012	1	0.0724353	-0.729033	0.0724353	1	-0.566423	-0.729033	-0.566423	1	0.233233	5.51816e-15	0.289855
ENSG00000166233	ARIH1	133	1.19124	1.38381	3.38549	0.104762	0.088311	0.225003	1	-0.0390429	-0.818336	-0.0390429	1	-0.410797	-0.818336	-0.410797	1	0.0332432	4.78707e-10	1.38475e-05
ENSG00000177479	ARIH2	176	0.936395	0.749526	50.5626	0.0727973	0.0555776	2.4207	1	0.0496565	-0.665644	0.0496565	1	-0.541056	-0.665644	-0.541056	1	0.190849	5.78269e-09	6.0437e-06
ENSG00000120805	ARL1	230	0.839637	1.05134	30.4702	0.0631498	0.0546733	1.00383	1	0.0877062	-0.559171	0.0877062	1	-0.666712	-0.559171	-0.666712	1	0.121115	9.33331e-08	0.174336
ENSG00000169379	ARL13B	129	1.17307	2.29691	4.72105	0.153171	0.227557	0.524457	1	0.0854662	-0.741584	0.0854662	1	-0.651288	-0.741584	-0.651288	1	0.0852971	1.16717e-05	4.04037e-08
ENSG00000152219	ARL14EP	234	1.03833	0.62192	21.1117	0.119865	0.0566414	0.944543	1	-0.0516098	-0.544653	-0.0516098	1	-0.545949	-0.544653	-0.545949	1	0.135907	5.59556e-06	9.08201e-11
ENSG00000185305	ARL15	376	2.23293	0.430245	2.19301	0.362126	0.0414462	0.229553	1	-0.0218643	-0.924525	-0.0218643	1	-0.217996	-0.924525	-0.217996	1	0.0737041	1.23132e-06	2.24161e-35
ENSG00000214087	ARL16	196	0.605473	1.01016	33.4262	0.0711264	0.090379	2.30443	1	0.118727	-0.689971	0.118727	1	-0.631894	-0.689971	-0.631894	1	0.243347	0.0698671	0.455311
ENSG00000213465	ARL2	251	0.904045	0.756411	170.235	0.147644	0.0549134	7.2079	1	0.0200464	-0.474955	0.0200464	1	-0.653921	-0.474955	-0.653921	1	0.504736	0.00332826	6.89701e-06
ENSG00000102931	ARL2BP	44	0.698128	1.77801	7.96749	0.280554	0.626609	1.69735	1	-0.161948	-0.318315	-0.161948	1	-0.760799	-0.318315	-0.760799	1	0.30161	0.242029	0.110716
ENSG00000138175	ARL3	102	1.60312	1.25396	8.6265	0.237659	0.128548	0.633958	1	-0.218863	-0.517368	-0.218863	1	-0.557703	-0.517368	-0.557703	1	0.283321	5.31029e-06	0.0254914
ENSG00000122644	ARL4A	274	0.773181	0.408125	17.7818	0.116322	0.0428809	0.784801	1	-0.0607008	-0.535845	-0.0607008	1	-0.522995	-0.535845	-0.522995	1	0.132867	0.00978447	1.75349e-33
ENSG00000188042	ARL4C	140	0.918204	0.581572	1.38059	0.176631	0.101415	0.116205	1	0.0521275	-0.697356	0.0521275	1	-0.452492	-0.697356	-0.452492	1	0.0887963	0.00964925	3.18759e-05
ENSG00000175906	ARL4D	230	1.19365	7.39319	3.2784	0.316978	1.95079	0.691331	1	0.0411405	-0.439748	0.0411405	1	-0.812653	-0.439748	-0.812653	1	0.500142	0.0148332	0.000606341
ENSG00000162980	ARL5A	179	1.13331	1.04097	29.5857	0.101455	0.08836	1.74712	1	0.0803573	-0.598644	0.0803573	1	-0.655487	-0.598644	-0.655487	1	0.230663	1.56467e-09	0.321735
ENSG00000165997	ARL5B	337	0.906553	0.974145	2.31651	0.0636518	0.0513175	0.0801516	1	-0.0228465	-0.577493	-0.0228465	1	-0.587246	-0.577493	-0.587246	1	0.101061	2.83331e-10	0.307359
ENSG00000113966	ARL6	138	0.822598	0.836926	4.10907	0.105655	0.0835651	0.24378	1	0.00363729	-0.623891	0.00363729	1	-0.536868	-0.623891	-0.536868	1	0.0458687	0.00136338	0.0265361
ENSG00000170540	ARL6IP1	200	1.87985	2.09091	67.5342	0.198418	0.188407	4.17014	1	-0.0791249	-0.51056	-0.0791249	1	-0.640099	-0.51056	-0.640099	1	0.30836	2.54831e-11	1.37019e-08
ENSG00000182196	ARL6IP4	81	0.905058	1.2411	78.954	0.079733	0.0926706	4.40504	1	-0.00677002	-0.565765	-0.00677002	1	-0.649551	-0.565765	-0.649551	1	0.178596	1.25672e-06	0.00554841
ENSG00000144746	ARL6IP5	262	0.858306	0.914617	16.5316	0.0830735	0.0617802	0.600824	1	-0.139185	-0.359086	-0.139185	1	-0.627414	-0.359086	-0.627414	1	0.165051	1.14543e-05	0.0840739
ENSG00000177917	ARL6IP6	313	1.39727	1.58588	21.746	0.121649	0.106319	1.14001	1	-0.0647943	-0.626954	-0.0647943	1	-0.583723	-0.626954	-0.583723	1	0.290528	7.5152e-13	3.76503e-08
ENSG00000143862	ARL8A	30	1.40089	1.56542	2.61757	0.484135	0.438406	0.675858	1	0.359778	-0.637973	0.359778	1	-0.867808	-0.637973	-0.867808	1	0.0766471	0.036847	0.104045
ENSG00000134108	ARL8B	103	0.877384	1.86538	17.1016	0.102988	0.147228	1.1916	1	-0.0469197	-0.649608	-0.0469197	1	-0.613657	-0.649608	-0.613657	1	0.104148	0.000199471	2.75092e-08
ENSG00000104442	ARMC1	245	1.00277	0.699099	12.2507	0.0895596	0.0495859	0.52849	1	0.0732795	-0.552249	0.0732795	1	-0.635212	-0.552249	-0.635212	1	0.194632	2.70494e-08	2.47667e-09
ENSG00000170632	ARMC10	182	0.766934	0.893803	14.4976	0.103369	0.0652852	0.639149	1	-0.000753624	-0.487837	-0.000753624	1	-0.632764	-0.487837	-0.632764	1	0.140617	0.00530619	0.0527838
ENSG00000118690	ARMC2	88	0.873057	0.923704	2.22478	0.120335	0.099284	0.162174	1	-0.100984	-0.686721	-0.100984	1	-0.419567	-0.686721	-0.419567	1	0.0228922	0.0013117	0.222172
ENSG00000169126	ARMC4	256	1.12097	3.2537	1.43452	0.141873	0.318235	0.135568	1	0.0252949	-0.585859	0.0252949	1	-0.752564	-0.585859	-0.752564	1	0.0865407	8.80877e-06	7.01384e-12
ENSG00000140691	ARMC5	79	1.14444	1.17699	3.53859	0.159334	0.155825	0.335251	1	0.0944813	-0.59248	0.0944813	1	-0.70114	-0.59248	-0.70114	1	0.06356	6.23547e-05	0.129804
ENSG00000105676	ARMC6	160	1.02127	0.549045	30.2053	0.089329	0.0475726	1.4423	1	0.00681828	-0.61899	0.00681828	1	-0.51507	-0.61899	-0.51507	1	0.174006	1.48831e-08	1.94177e-17
ENSG00000125449	ARMC7	257	0.842549	2.69224	6.88078	0.101389	0.212088	0.424702	1	0.0258803	-0.46649	0.0258803	1	-0.763288	-0.46649	-0.763288	1	0.122055	0.000421594	2.53861e-14
ENSG00000114098	ARMC8	165	0.949326	0.576918	18.3535	0.110333	0.0597183	1.10757	1	0.104934	-0.732998	0.104934	1	-0.527283	-0.732998	-0.527283	1	0.156109	3.63047e-05	2.02318e-11
ENSG00000135931	ARMC9	339	1.08529	0.932733	14.5094	0.0920114	0.0447576	0.46868	1	-0.0994551	-0.542606	-0.0994551	1	-0.561942	-0.542606	-0.561942	1	0.0928894	3.27588e-10	0.0668985
ENSG00000143437	ARNT	301	1.00708	1.55785	4.59057	0.0742839	0.0956209	0.217624	1	0.0584419	-0.577633	0.0584419	1	-0.683452	-0.577633	-0.683452	1	0.11142	2.44231e-11	7.04641e-09
ENSG00000133794	ARNTL	13	0.853691	0.461398	3.1002	0.236459	0.125585	0.457456	1	-0.259402	-0.699969	-0.259402	1	-0.217704	-0.699969	-0.217704	1	0.0200877	0.082793	0.000794664
ENSG00000029153	ARNTL2	68	0.728015	0.873982	1.37914	0.175221	0.169857	0.150352	1	-0.185661	-0.510078	-0.185661	1	-0.505984	-0.510078	-0.505984	1	0.0302958	0.098875	0.230407
ENSG00000241685	ARPC1A	94	0.787115	1.33899	83.767	0.0933485	0.0991873	4.38342	1	0.0394468	-0.417572	0.0394468	1	-0.748282	-0.417572	-0.748282	1	0.218957	0.00138652	0.000473135
ENSG00000130429	ARPC1B	107	0.81357	1.18616	46.8945	0.0919161	0.110922	2.82932	1	-0.02346	-0.392327	-0.02346	1	-0.725433	-0.392327	-0.725433	1	0.198531	0.000460654	0.0481475
ENSG00000163466	ARPC2	258	0.979671	1.3909	204.201	0.0780026	0.07553	11.1172	1	0.0535057	-0.813761	0.0535057	1	-0.512226	-0.813761	-0.512226	1	0.355465	1.49316e-09	2.3051e-07
ENSG00000111229	ARPC3	34	0.889494	1.59604	202.149	0.0858893	0.165088	18.5704	1	0.0728349	-0.557622	0.0728349	1	-0.775071	-0.557622	-0.775071	1	0.200151	4.05428e-05	0.000532155
ENSG00000241553	ARPC4	117	0.747609	1.15022	62.169	0.153102	0.138947	5.46711	1	0.091197	-0.566227	0.091197	1	-0.744684	-0.566227	-0.744684	1	0.425667	0.0542904	0.140966
ENSG00000250151	ARPC4-TTLL3	236	0.904564	1.77366	2.71428	0.0936353	0.143365	0.18477	1	-0.0431983	-0.595729	-0.0431983	1	-0.650677	-0.595729	-0.650677	1	0.0575193	1.15225e-05	8.34839e-08
ENSG00000162704	ARPC5	244	0.984753	1.23737	39.4285	0.120676	0.0766909	1.50988	1	-0.105704	-0.336349	-0.105704	1	-0.713259	-0.336349	-0.713259	1	0.251286	3.94009e-05	0.0011
ENSG00000136950	ARPC5L	174	0.804336	0.674585	44.4082	0.0869645	0.0480503	1.76731	1	-0.0748747	-0.530873	-0.0748747	1	-0.563788	-0.530873	-0.563788	1	0.172664	0.000297143	9.75315e-11
ENSG00000128989	ARPP19	303	0.811651	0.740887	36.2064	0.0878089	0.055211	1.48574	1	-0.0746394	-0.439622	-0.0746394	1	-0.649335	-0.439622	-0.649335	1	0.226002	0.00022418	2.04798e-06
ENSG00000137486	ARRB1	93	1.39852	1.62673	1.70403	0.31606	0.333628	0.28497	1	-0.0853446	-0.49592	-0.0853446	1	-0.734038	-0.49592	-0.734038	1	0.0806333	0.00276581	0.0317734
ENSG00000141480	ARRB2	122	0.66019	0.459239	7.40353	0.166262	0.0716992	0.482851	1	-0.0289332	-0.579135	-0.0289332	1	-0.489011	-0.579135	-0.489011	1	0.12423	0.168631	5.06249e-12
ENSG00000197070	ARRDC1	97	1.26676	1.52167	8.26531	0.262992	0.235471	0.920213	1	-0.125992	-0.464018	-0.125992	1	-0.689712	-0.464018	-0.689712	1	0.140886	0.00221958	0.0145723
ENSG00000113369	ARRDC3	74	0.973082	1.60974	4.76046	0.239214	0.295199	0.627073	1	-0.270921	-0.405959	-0.270921	1	-0.609292	-0.405959	-0.609292	1	0.140207	0.0259251	0.0212624
ENSG00000100299	ARSA	265	0.642282	2.92956	3.78792	0.0660147	0.22133	0.236894	1	-0.0948495	-0.364235	-0.0948495	1	-0.798526	-0.364235	-0.798526	1	0.0671409	0.0160243	1.65425e-16
ENSG00000113273	ARSB	293	1.24506	1.79212	1.86423	0.141321	0.135478	0.123784	1	-0.0389746	-0.655049	-0.0389746	1	-0.60004	-0.655049	-0.60004	1	0.0936037	1.31985e-07	6.73954e-09
ENSG00000141337	ARSG	240	0.972531	0.581016	1.26568	0.118963	0.051799	0.0778846	1	-0.0351742	-0.766211	-0.0351742	1	-0.418452	-0.766211	-0.418452	1	0.046795	4.72741e-05	1.561e-14
ENSG00000164291	ARSK	53	1.07596	1.13798	6.50814	0.184632	0.17566	0.65178	1	0.0156464	-0.654049	0.0156464	1	-0.586453	-0.654049	-0.586453	1	0.0738748	0.00150248	0.217928
ENSG00000173409	ARV1	123	0.786464	0.735132	13.5809	0.0929504	0.0618848	0.850452	1	0.10143	-0.70935	0.10143	1	-0.609332	-0.70935	-0.609332	1	0.065925	0.00127581	1.89073e-05
ENSG00000214435	AS3MT	207	0.93056	1.44931	1.97624	0.109634	0.123296	0.133803	1	-0.113683	-0.63011	-0.113683	1	-0.55031	-0.63011	-0.55031	1	0.0704765	5.87638e-05	0.000170199
ENSG00000104763	ASAH1	317	1.03781	0.736557	29.1468	0.0970938	0.0567127	1.22624	1	-0.0831365	-0.486219	-0.0831365	1	-0.594626	-0.486219	-0.594626	1	0.239697	3.21928e-08	2.5018e-06
ENSG00000204147	ASAH2B	245	0.999416	0.956067	1.974	0.116912	0.0709126	0.110254	1	-0.0481178	-0.637121	-0.0481178	1	-0.55252	-0.637121	-0.55252	1	0.0507645	1.39449e-05	0.268072
ENSG00000153317	ASAP1	355	1.21762	0.731553	4.52483	0.118384	0.0473503	0.246633	1	0.0394824	-0.796436	0.0394824	1	-0.472694	-0.796436	-0.472694	1	0.0709259	1.7333e-09	1.49456e-08
ENSG00000088280	ASAP3	210	0.836955	1.06806	7.39511	0.0850323	0.0772853	0.336788	1	-0.0605656	-0.479198	-0.0605656	1	-0.634689	-0.479198	-0.634689	1	0.0996498	5.09986e-05	0.189762
ENSG00000065802	ASB1	252	1.02204	0.975199	11.6457	0.0961401	0.0745137	0.626206	1	-0.0512547	-0.604858	-0.0512547	1	-0.572288	-0.604858	-0.572288	1	0.108044	6.68971e-08	0.369771
ENSG00000196372	ASB13	301	1.06329	0.527498	4.81703	0.11516	0.0489002	0.244205	1	0.0640016	-0.694915	0.0640016	1	-0.529617	-0.694915	-0.529617	1	0.0845827	8.20378e-07	1.08045e-19
ENSG00000161664	ASB16	245	1.24662	1.15733	1.32004	0.153165	0.124504	0.109875	1	-0.0653098	-0.657146	-0.0653098	1	-0.509776	-0.657146	-0.509776	1	0.0826129	9.87059e-07	0.103779
ENSG00000148331	ASB6	215	0.925212	1.24881	5.23181	0.0935402	0.0778618	0.227603	1	0.060358	-0.578293	0.060358	1	-0.656655	-0.578293	-0.656655	1	0.0562488	4.59731e-06	0.000804514
ENSG00000183475	ASB7	134	1.00358	1.26912	1.71384	0.133571	0.123115	0.121786	1	-0.181395	-0.634192	-0.181395	1	-0.467862	-0.634192	-0.467862	1	0.03571	0.000122928	0.0153003
ENSG00000177981	ASB8	168	0.98569	1.3546	4.88455	0.0966909	0.0968079	0.258231	1	-0.00983776	-0.540004	-0.00983776	1	-0.671096	-0.540004	-0.671096	1	0.0332453	6.54864e-07	0.000167782
ENSG00000138303	ASCC1	209	0.841408	0.859802	14.538	0.0770266	0.0625543	0.627477	1	0.0435687	-0.482558	0.0435687	1	-0.668178	-0.482558	-0.668178	1	0.137508	7.57214e-06	0.0130394
ENSG00000100325	ASCC2	296	1.03996	1.00734	18.9327	0.0739785	0.0536619	0.666997	1	-0.0152173	-0.486938	-0.0152173	1	-0.650372	-0.486938	-0.650372	1	0.11394	1.3706e-12	0.44562
ENSG00000112249	ASCC3	344	1.05137	0.629018	11.18	0.106106	0.0495004	0.524863	1	0.00925017	-0.68733	0.00925017	1	-0.53991	-0.68733	-0.53991	1	0.163259	1.75272e-07	2.89136e-13
ENSG00000111875	ASF1A	308	1.21111	1.21825	18.1498	0.111093	0.0944843	0.847861	1	-0.0661328	-0.472221	-0.0661328	1	-0.675897	-0.472221	-0.675897	1	0.278815	2.9069e-10	0.0107795
ENSG00000105011	ASF1B	118	1.06256	0.898192	19.5501	0.213122	0.134717	1.75312	1	0.138016	-0.560395	0.138016	1	-0.643127	-0.560395	-0.643127	1	0.289136	0.00472565	0.225681
ENSG00000141505	ASGR1	74	1.05648	1.18939	3.31615	0.161933	0.143232	0.231668	1	-0.17898	-0.408638	-0.17898	1	-0.61742	-0.408638	-0.61742	1	0.0259845	0.000494422	0.0951626
ENSG00000116539	ASH1L	161	1.01734	1.0744	3.67437	0.0861141	0.0665638	0.222266	1	0.0634701	-0.861693	0.0634701	1	-0.41769	-0.861693	-0.41769	1	0.0364908	6.25961e-09	0.132687
ENSG00000129691	ASH2L	31	0.921327	2.76539	11.023	0.32237	1.22356	3.27692	1	-0.502473	-0.00222161	-0.502473	1	-0.792257	-0.00222161	-0.792257	1	0.446189	0.100929	0.0800804
ENSG00000126522	ASL	132	1.15668	1.47758	16.4472	0.136092	0.122506	1.09458	1	-0.0835587	-0.606402	-0.0835587	1	-0.594361	-0.606402	-0.594361	1	0.130866	1.93966e-06	7.74416e-05
ENSG00000070669	ASNS	281	0.848544	0.341994	46.781	0.124747	0.0487595	2.32219	1	-0.171549	-0.42652	-0.171549	1	-0.521313	-0.42652	-0.521313	1	0.334627	0.00278399	1.45032e-32
ENSG00000138381	ASNSD1	160	0.957359	0.932029	20.793	0.107579	0.0713401	1.05194	1	0.0392577	-0.552532	0.0392577	1	-0.665586	-0.552532	-0.665586	1	0.164188	1.81719e-05	0.171086
ENSG00000198363	ASPH	358	0.961936	0.868372	15.4765	0.0681397	0.049784	0.643647	1	-0.156609	-0.678824	-0.156609	1	-0.425232	-0.678824	-0.425232	1	0.155908	2.52555e-11	0.00427851
ENSG00000174939	ASPHD1	191	0.918067	0.102467	2.56901	0.211503	0.0588959	0.23601	1	-0.117329	-0.571931	-0.117329	1	-0.45002	-0.571931	-0.45002	1	0.0604645	0.0247716	5.65736e-35
ENSG00000128203	ASPHD2	214	0.867677	0.964087	2.0471	0.11157	0.0845275	0.124675	1	-0.0331029	-0.660988	-0.0331029	1	-0.497425	-0.660988	-0.497425	1	0.064503	0.000576264	0.335682
ENSG00000066279	ASPM	313	1.01687	0.912064	6.38943	0.066692	0.0499773	0.201832	1	0.0295416	-0.643176	0.0295416	1	-0.52905	-0.643176	-0.52905	1	0.110188	6.61898e-14	0.0397376
ENSG00000169696	ASPSCR1	292	0.938408	1.09667	17.2639	0.0875049	0.0654288	0.684036	1	-0.0294133	-0.461885	-0.0294133	1	-0.669119	-0.461885	-0.669119	1	0.138972	4.7449e-07	0.0703214
ENSG00000162174	ASRGL1	335	1.09444	0.779921	25.7765	0.082845	0.052255	1.1087	1	0.00293218	-0.608914	0.00293218	1	-0.596149	-0.608914	-0.596149	1	0.139841	2.36952e-12	1.6348e-05
ENSG00000130707	ASS1	144	1.49616	0.34363	12.5886	0.310268	0.140523	1.31494	1	-0.114496	-0.489848	-0.114496	1	-0.537586	-0.489848	-0.537586	1	0.264805	0.000820215	3.46095e-06
ENSG00000034533	ASTE1	166	1.09478	0.831866	2.98958	0.120976	0.088604	0.185533	1	0.0240142	-0.62346	0.0240142	1	-0.564563	-0.62346	-0.564563	1	0.0537496	1.06668e-06	0.0297588
ENSG00000148219	ASTN2	339	1.32916	0.884801	3.35015	0.112313	0.0521556	0.165866	1	-0.070499	-0.734871	-0.070499	1	-0.490324	-0.734871	-0.490324	1	0.120595	6.16006e-13	0.0139328
ENSG00000064102	ASUN	197	0.7788	0.489589	22.1289	0.097178	0.0390488	0.840919	1	-0.0218988	-0.623554	-0.0218988	1	-0.481329	-0.623554	-0.481329	1	0.123001	0.00228724	1.02333e-28
ENSG00000171456	ASXL1	234	0.891555	5.19553	0.719813	0.114084	0.72559	0.0876144	1	-0.202382	-0.251063	-0.202382	1	-0.85238	-0.251063	-0.85238	1	0.0624536	0.000354705	1.1889e-08
ENSG00000143970	ASXL2	235	1.15988	0.946671	2.00304	0.115001	0.0694765	0.115424	1	0.0973628	-0.744235	0.0973628	1	-0.554556	-0.744235	-0.554556	1	0.050755	1.48844e-08	0.221757
ENSG00000138138	ATAD1	209	0.951425	1.28782	13.7181	0.0798581	0.0947391	0.73511	1	0.0713837	-0.557408	0.0713837	1	-0.689224	-0.557408	-0.689224	1	0.199656	2.60793e-08	0.00134466
ENSG00000156802	ATAD2	107	0.887725	1.15935	3.34564	0.0939021	0.0950479	0.200577	1	0.125163	-0.657258	0.125163	1	-0.648063	-0.657258	-0.648063	1	0.0475565	3.68617e-05	0.0483233
ENSG00000119778	ATAD2B	176	0.974985	1.04275	4.45244	0.108418	0.0701074	0.212522	1	-0.186874	-0.646883	-0.186874	1	-0.442165	-0.646883	-0.442165	1	0.0507417	1.02109e-05	0.271393
ENSG00000197785	ATAD3A	175	0.906794	0.924585	6.26341	0.148621	0.111666	0.55766	1	0.0766452	-0.743277	0.0766452	1	-0.545919	-0.743277	-0.545919	1	0.149987	0.00342466	0.250175
ENSG00000160072	ATAD3B	111	0.666476	0.537753	11.3415	0.107986	0.0918106	1.08702	1	0.0408069	-0.699222	0.0408069	1	-0.481522	-0.699222	-0.481522	1	0.161901	0.0630423	9.63063e-07
ENSG00000176208	ATAD5	309	1.58162	1.13903	3.63776	0.180657	0.0909742	0.194119	1	-0.171068	-0.558943	-0.171068	1	-0.496268	-0.558943	-0.496268	1	0.285072	2.98819e-09	0.063738
ENSG00000167654	ATCAY	66	1.09702	0.298318	3.40338	0.321107	0.139306	0.365825	1	-0.0562433	-0.776999	-0.0562433	1	-0.224609	-0.776999	-0.224609	1	0.0799308	0.0338306	2.11672e-06
ENSG00000107669	ATE1	345	0.999483	0.890433	9.14259	0.089824	0.059899	0.426511	1	0.0318376	-0.674867	0.0318376	1	-0.586945	-0.674867	-0.586945	1	0.074314	2.71153e-08	0.0341206
ENSG00000123268	ATF1	260	0.915889	0.751986	11.0289	0.0832485	0.051441	0.414942	1	-0.109294	-0.523909	-0.109294	1	-0.54575	-0.523909	-0.54575	1	0.0889144	5.41992e-07	1.22171e-06
ENSG00000115966	ATF2	149	1.07581	1.27545	7.37584	0.108919	0.107139	0.49479	1	-0.0615322	-0.678599	-0.0615322	1	-0.53641	-0.678599	-0.53641	1	0.109613	2.22787e-07	0.00557054
ENSG00000162772	ATF3	260	0.682385	1.24358	3.14555	0.140656	0.201925	0.32478	1	0.086608	-0.593097	0.086608	1	-0.708613	-0.593097	-0.708613	1	0.11475	0.0979534	0.114408
ENSG00000128272	ATF4	202	0.738095	0.967541	111.308	0.187103	0.0912557	5.83511	1	-0.128545	-0.218146	-0.128545	1	-0.751331	-0.218146	-0.751331	1	0.412193	0.102335	0.361223
ENSG00000169136	ATF5	175	1.10657	0.854389	2.72365	0.129965	0.0891066	0.188243	1	-0.00262408	-0.710454	-0.00262408	1	-0.490378	-0.710454	-0.490378	1	0.048442	3.05896e-06	0.0520309
ENSG00000118217	ATF6	331	0.889102	1.25206	2.27698	0.0784905	0.0775388	0.0943258	1	-0.0877603	-0.506908	-0.0877603	1	-0.640231	-0.506908	-0.640231	1	0.114557	5.74131e-07	0.000635265
ENSG00000170653	ATF7	208	0.956821	1.17778	7.34763	0.0958498	0.0805312	0.36944	1	-0.180813	-0.55863	-0.180813	1	-0.554658	-0.55863	-0.554658	1	0.0572823	1.7782e-06	0.0141891
ENSG00000171681	ATF7IP	353	1.06323	0.925814	22.1668	0.0782868	0.0596227	0.95791	1	0.0705855	-0.609502	0.0705855	1	-0.641198	-0.609502	-0.641198	1	0.229497	1.91964e-12	0.107118
ENSG00000166669	ATF7IP2	312	0.616877	0.487516	15.4595	0.104864	0.0598629	1.01879	1	-0.342578	-0.643705	-0.342578	1	-0.204459	-0.643705	-0.204459	1	0.180483	0.132953	2.67567e-16
ENSG00000152348	ATG10	392	1.20562	1.09864	7.17988	0.125031	0.0890929	0.382944	1	-0.142714	-0.561511	-0.142714	1	-0.572969	-0.561511	-0.572969	1	0.177521	1.60698e-08	0.134451
ENSG00000145782	ATG12	201	1.06902	1.26354	28.0226	0.0865056	0.0993913	1.55298	1	0.0466616	-0.577946	0.0466616	1	-0.674103	-0.577946	-0.674103	1	0.190315	2.08059e-10	0.00433077
ENSG00000175224	ATG13	188	0.988881	1.48509	17.2734	0.100411	0.116031	0.886422	1	-0.150087	-0.436306	-0.150087	1	-0.663969	-0.436306	-0.663969	1	0.154364	1.19968e-06	2.24005e-05
ENSG00000126775	ATG14	285	1.19801	1.194	0.980241	0.0825122	0.0720144	0.0452346	1	0.0252042	-0.661979	0.0252042	1	-0.588419	-0.661979	-0.588419	1	0.0608638	7.37717e-16	0.00374198
ENSG00000085978	ATG16L1	288	1.09936	1.04512	4.46569	0.0974583	0.0723488	0.219559	1	0.0365246	-0.615211	0.0365246	1	-0.618649	-0.615211	-0.618649	1	0.0914767	1.30676e-09	0.266695
ENSG00000168010	ATG16L2	41	1.00553	0.769449	2.17394	0.304024	0.182369	0.442629	1	0.390899	-0.85186	0.390899	1	-0.666846	-0.85186	-0.666846	1	0.0302739	0.0522898	0.106929
ENSG00000144848	ATG3	59	1.03094	0.514746	45.2584	0.128294	0.0555341	2.31842	1	-0.0342956	-0.604561	-0.0342956	1	-0.492201	-0.604561	-0.492201	1	0.0972634	5.93431e-05	2.39795e-12
ENSG00000168397	ATG4B	373	0.889603	1.10607	35.7044	0.0671003	0.053357	1.15122	1	-0.0441068	-0.488255	-0.0441068	1	-0.657934	-0.488255	-0.657934	1	0.164657	6.87983e-09	0.0237827
ENSG00000125703	ATG4C	214	0.987413	0.710527	9.012	0.0764121	0.0473432	0.341763	1	0.0348477	-0.659596	0.0348477	1	-0.522696	-0.659596	-0.522696	1	0.0712227	5.55493e-10	2.3154e-09
ENSG00000130734	ATG4D	105	0.901651	1.64708	7.08631	0.153088	0.229558	0.741173	1	-0.121557	-0.418196	-0.121557	1	-0.686087	-0.418196	-0.686087	1	0.138912	0.00501698	0.00289531
ENSG00000057663	ATG5	299	0.997303	0.745772	14.7917	0.0927143	0.0417394	0.567651	1	-0.0204355	-0.692657	-0.0204355	1	-0.496209	-0.692657	-0.496209	1	0.161185	8.22549e-08	1.74193e-09
ENSG00000197548	ATG7	300	0.903517	1.15808	8.81745	0.0752751	0.0665096	0.4044	1	0.0757318	-0.664692	0.0757318	1	-0.631253	-0.664692	-0.631253	1	0.0853213	8.34298e-08	0.00904725
ENSG00000198925	ATG9A	246	0.881268	1.56548	9.04193	0.089832	0.114802	0.45098	1	-0.0771244	-0.381927	-0.0771244	1	-0.713133	-0.381927	-0.713133	1	0.163609	1.56138e-05	7.77198e-07
ENSG00000142102	ATHL1	278	0.983728	2.24346	0.940523	0.127426	0.239125	0.0792749	1	-0.0732299	-0.470157	-0.0732299	1	-0.743211	-0.470157	-0.743211	1	0.0652041	9.04179e-05	1.94767e-07
ENSG00000138363	ATIC	322	0.939709	0.465007	105.631	0.0925225	0.0354257	3.89228	1	-0.0771466	-0.506208	-0.0771466	1	-0.558709	-0.506208	-0.558709	1	0.396645	1.52241e-06	1.49357e-39
ENSG00000198513	ATL1	99	0.775693	0.224357	2.629	0.0989415	0.0721128	0.175721	1	0.157852	-0.746939	0.157852	1	-0.410434	-0.746939	-0.410434	1	0.0312235	0.00321151	1.78471e-18
ENSG00000119787	ATL2	298	1.01562	1.55139	10.498	0.0697943	0.0952563	0.481264	1	0.104157	-0.555001	0.104157	1	-0.729503	-0.555001	-0.729503	1	0.15529	7.71077e-13	9.07288e-09
ENSG00000184743	ATL3	101	0.706821	0.820943	5.03534	0.123956	0.110306	0.486849	1	-0.0099846	-0.623439	-0.0099846	1	-0.590036	-0.623439	-0.590036	1	0.0870491	0.0492041	0.0538719
ENSG00000149311	ATM	262	1.12249	0.804415	5.46688	0.0971093	0.0525607	0.273646	1	0.0412293	-0.750747	0.0412293	1	-0.508836	-0.750747	-0.508836	1	0.0688626	3.4181e-10	0.00012163
ENSG00000166454	ATMIN	140	0.927551	0.70831	3.98209	0.0889712	0.0760903	0.263278	1	0.0793762	-0.633384	0.0793762	1	-0.596122	-0.633384	-0.596122	1	0.0880201	2.00076e-06	9.59352e-05
ENSG00000177556	ATOX1	234	0.857044	1.40506	82.7155	0.0761017	0.0923799	3.61033	1	-0.0979805	-0.344235	-0.0979805	1	-0.735495	-0.344235	-0.735495	1	0.307517	2.32045e-06	8.82276e-06
ENSG00000068650	ATP11A	364	0.755447	2.03558	2.27798	0.100882	0.179699	0.170205	1	-0.0474795	-0.576488	-0.0474795	1	-0.683312	-0.576488	-0.683312	1	0.113599	0.00588025	8.87149e-09
ENSG00000058063	ATP11B	148	0.859267	3.01796	1.13254	0.13285	0.347785	0.126822	1	0.0151952	-0.570915	0.0151952	1	-0.760993	-0.570915	-0.760993	1	0.0513148	0.0038321	1.97685e-08
ENSG00000105726	ATP13A1	66	1.52066	0.882835	10.3605	0.297726	0.112211	0.919328	1	0.0487526	-0.64661	0.0487526	1	-0.572405	-0.64661	-0.572405	1	0.124445	0.000537977	0.150204
ENSG00000159363	ATP13A2	317	0.819692	0.850203	6.62819	0.0685716	0.0564156	0.276744	1	0.129265	-0.587114	0.129265	1	-0.657412	-0.587114	-0.657412	1	0.0876995	2.31661e-06	0.00416466
ENSG00000133657	ATP13A3	236	0.927097	1.47484	2.95548	0.0837326	0.115209	0.182633	1	0.0697957	-0.57241	0.0697957	1	-0.718483	-0.57241	-0.718483	1	0.0668351	3.50526e-07	2.61683e-05
ENSG00000163399	ATP1A1	132	1.27758	1.41776	29.2611	0.178743	0.171141	2.27884	1	-0.121354	-0.408732	-0.121354	1	-0.685793	-0.408732	-0.685793	1	0.380977	1.36899e-05	0.00800168
ENSG00000018625	ATP1A2	126	0.624865	1.73979e-15	2.49291	0.218023	0.165523	0.319181	1	-0.0117091	-0.716915	-0.0117091	1	-0.31113	-0.716915	-0.31113	1	0.180881	0.283942	8.39137e-09
ENSG00000143153	ATP1B1	68	1.15863	0.670231	15.0455	0.279217	0.119698	1.74826	1	-0.142085	-0.750708	-0.142085	1	-0.368181	-0.750708	-0.368181	1	0.193776	0.0106742	0.00380266
ENSG00000129244	ATP1B2	262	0.953188	0.43967	2.32521	0.147615	0.075042	0.168882	1	-0.100986	-0.679168	-0.100986	1	-0.411343	-0.679168	-0.411343	1	0.121334	0.00118387	6.27001e-13
ENSG00000069849	ATP1B3	355	1.57161	1.21228	84.5488	0.112118	0.0715383	3.22449	1	-0.289544	-0.425434	-0.289544	1	-0.53775	-0.425434	-0.53775	1	0.562026	1.06963e-19	0.00160476
ENSG00000174437	ATP2A2	127	0.92209	1.01121	3.77158	0.100156	0.0862725	0.218739	1	-0.134086	-0.641594	-0.134086	1	-0.475121	-0.641594	-0.475121	1	0.0659668	2.39149e-05	0.448407
ENSG00000070961	ATP2B1	224	0.925357	1.5052	15.4452	0.0869441	0.0961942	0.704545	1	-0.176218	-0.436113	-0.176218	1	-0.641501	-0.436113	-0.641501	1	0.121874	9.59622e-07	1.76678e-07
ENSG00000058668	ATP2B4	283	1.27963	4.42698	0.590361	0.197584	0.597409	0.0834937	1	0.173434	-0.639312	0.173434	1	-0.819069	-0.639312	-0.819069	1	0.0803222	5.03131e-05	1.25277e-08
ENSG00000017260	ATP2C1	254	0.884704	1.22547	7.37153	0.0853634	0.0818232	0.365112	1	-0.0489912	-0.59519	-0.0489912	1	-0.587883	-0.59519	-0.587883	1	0.145316	5.05259e-06	0.00314465
ENSG00000152234	ATP5A1	229	0.95773	0.957151	401.732	0.0644906	0.0465504	16.4222	1	-0.0980783	-0.731745	-0.0980783	1	-0.464905	-0.731745	-0.464905	1	0.303294	8.11902e-12	0.179152
ENSG00000110955	ATP5B	14	0.934026	1.11849	603.9	0.256986	0.173796	68.0225	1	0.326238	-0.583857	0.326238	1	-0.784005	-0.583857	-0.784005	1	0.277402	0.0596739	0.254737
ENSG00000165629	ATP5C1	316	1.10066	1.05938	191.164	0.0547673	0.0458263	5.42561	1	-0.0503799	-0.430548	-0.0503799	1	-0.696505	-0.430548	-0.696505	1	0.29845	3.34837e-24	0.0980131
ENSG00000099624	ATP5D	36	0.548817	0.862274	211.405	0.266297	0.156675	34.2634	1	0.418064	-0.795876	0.418064	1	-0.765901	-0.795876	-0.765901	1	0.403569	0.427835	0.192863
ENSG00000124172	ATP5E	33	2.09585	1.12353	8.96771	0.709696	0.222645	2.0493	1	0.128853	-0.884718	0.128853	1	-0.491482	-0.884718	-0.491482	1	0.500448	0.0160178	0.291558
ENSG00000116459	ATP5F1	283	0.820612	0.759278	229.048	0.0619674	0.0488603	9.22692	1	0.0716838	-0.572057	0.0716838	1	-0.651003	-0.572057	-0.651003	1	0.444335	2.18884e-07	7.16221e-07
ENSG00000159199	ATP5G1	287	0.888076	0.490347	243.886	0.056338	0.0358995	11.1157	1	0.0499365	-0.745755	0.0499365	1	-0.508065	-0.745755	-0.508065	1	0.363985	1.81662e-11	3.08553e-35
ENSG00000135390	ATP5G2	178	1.01686	0.850317	548.031	0.0670449	0.0389777	22.1029	1	-0.096509	-0.806483	-0.096509	1	-0.350449	-0.806483	-0.350449	1	0.234833	4.564e-13	8.58153e-05
ENSG00000154518	ATP5G3	175	1.00949	0.932468	559.193	0.0513552	0.0443321	16.0074	1	0.0658566	-0.47517	0.0658566	1	-0.695405	-0.47517	-0.695405	1	0.251196	6.26603e-19	0.0647586
ENSG00000167863	ATP5H	180	1.1731	2.27114	183.293	0.148213	0.221725	14.2271	1	-0.17249	-0.43641	-0.17249	1	-0.674105	-0.43641	-0.674105	1	0.857102	5.15068e-06	2.09045e-08
ENSG00000169020	ATP5I	31	1.00269	0.723369	446.424	0.255151	0.167876	51.9362	1	0.139255	-0.498218	0.139255	1	-0.686164	-0.498218	-0.686164	1	0.627947	0.0293902	0.055283
ENSG00000154723	ATP5J	116	0.876391	0.763323	280.501	0.0639723	0.0436417	11.7651	1	-0.15408	-0.778061	-0.15408	1	-0.305782	-0.778061	-0.305782	1	0.171113	2.08647e-08	1.68336e-07
ENSG00000241468	ATP5J2	219	0.891615	1.04321	369.932	0.0651869	0.0757448	16.4547	1	-0.00675257	-0.44877	-0.00675257	1	-0.701824	-0.44877	-0.701824	1	0.510873	3.95244e-09	0.284482
ENSG00000248919	ATP5J2-PTCD1	236	0.79705	0.689454	1.18711	0.0980806	0.0826738	0.0770274	1	-0.0180094	-0.490081	-0.0180094	1	-0.593895	-0.490081	-0.593895	1	0.119923	0.00136665	0.000108973
ENSG00000241837	ATP5O	293	1.11985	0.861411	334.855	0.078597	0.0414086	9.28179	1	0.0480389	-0.400249	0.0480389	1	-0.710328	-0.400249	-0.710328	1	0.383174	3.18627e-14	0.000462544
ENSG00000125375	ATP5S	265	0.891836	0.806419	12.4456	0.0831797	0.0513395	0.533629	1	-0.0616235	-0.640005	-0.0616235	1	-0.500318	-0.640005	-0.500318	1	0.0848844	2.00441e-06	0.000100657
ENSG00000033627	ATP6V0A1	101	1.28145	1.36949	5.43849	0.153968	0.142375	0.421112	1	0.0602382	-0.618277	0.0602382	1	-0.636753	-0.618277	-0.636753	1	0.0913187	9.19328e-07	0.00545272
ENSG00000185344	ATP6V0A2	292	1.05743	1.26455	6.79819	0.0835209	0.0914449	0.376403	1	-0.0526557	-0.637809	-0.0526557	1	-0.573258	-0.637809	-0.573258	1	0.123825	6.34203e-11	0.00205269
ENSG00000117410	ATP6V0B	101	1.18378	1.34308	120.249	0.120735	0.131363	8.99168	1	0.138075	-0.574615	0.138075	1	-0.720091	-0.574615	-0.720091	1	0.404185	7.41932e-08	0.00521315
ENSG00000159720	ATP6V0D1	55	1.82809	1.41495	26.6729	0.373369	0.233617	3.14761	1	-0.0074687	-0.54397	-0.0074687	1	-0.663944	-0.54397	-0.663944	1	0.339934	0.000404957	0.0407764
ENSG00000113732	ATP6V0E1	51	1.94371	1.00838	68.5494	0.316117	0.117843	8.03731	1	0.207572	-0.833468	0.207572	1	-0.598379	-0.833468	-0.598379	1	0.206557	1.73039e-05	0.471803
ENSG00000171130	ATP6V0E2	228	0.495785	0.030679	13.8973	0.0933219	0.0380915	0.942999	1	-0.0590238	-0.62935	-0.0590238	1	-0.32488	-0.62935	-0.32488	1	0.189972	0.517991	1.85984e-68
ENSG00000114573	ATP6V1A	180	0.792785	0.816957	10.4713	0.0795255	0.0721973	0.472906	1	-0.189493	-0.384131	-0.189493	1	-0.589583	-0.384131	-0.589583	1	0.159299	0.000153762	0.00605008
ENSG00000147416	ATP6V1B2	168	1.11599	2.15837	18.6532	0.131491	0.174153	1.20026	1	-0.141237	-0.436132	-0.141237	1	-0.701279	-0.436132	-0.701279	1	0.244517	2.91591e-06	2.03562e-10
ENSG00000155097	ATP6V1C1	300	1.03222	0.597645	11.7396	0.0897176	0.0401721	0.457186	1	0.0147567	-0.652122	0.0147567	1	-0.531181	-0.652122	-0.531181	1	0.122273	4.15404e-09	7.78911e-21
ENSG00000143882	ATP6V1C2	252	1.69769	0.580277	0.552558	0.330357	0.0889883	0.0548523	1	-0.0779609	-0.645273	-0.0779609	1	-0.564541	-0.645273	-0.564541	1	0.048697	0.000174881	1.99915e-06
ENSG00000100554	ATP6V1D	122	1.04396	1.3378	39.5322	0.0708579	0.0764699	1.74969	1	0.0566526	-0.597002	0.0566526	1	-0.669891	-0.597002	-0.669891	1	0.122406	2.51177e-12	1.10768e-05
ENSG00000131100	ATP6V1E1	204	1.23439	1.39566	32.3191	0.180399	0.0937465	1.50777	1	0.041071	-0.475297	0.041071	1	-0.730991	-0.475297	-0.730991	1	0.247382	3.36537e-05	1.84463e-05
ENSG00000136888	ATP6V1G1	13	0.924583	0.970757	131.031	0.154201	0.205365	17.7607	1	0.142771	-0.602131	0.142771	1	-0.727284	-0.602131	-0.727284	1	0.157174	0.0101789	0.444798
ENSG00000047249	ATP6V1H	71	1.19507	1.46007	20.4535	0.168202	0.164205	1.74186	1	-0.043266	-0.613381	-0.043266	1	-0.593481	-0.613381	-0.593481	1	0.165507	5.03039e-05	0.0033067
ENSG00000081923	ATP8B1	273	0.624756	0.582808	1.02663	0.174119	0.0968657	0.108232	1	-0.0361768	-0.787877	-0.0361768	1	-0.400894	-0.787877	-0.400894	1	0.0436845	0.237152	1.15982e-05
ENSG00000143515	ATP8B2	108	1.16696	0.688362	1.27164	0.217215	0.107769	0.135943	1	0.0529662	-0.807796	0.0529662	1	-0.4107	-0.807796	-0.4107	1	0.0325121	0.00136034	0.00232876
ENSG00000166377	ATP9B	331	0.752162	0.82159	7.01523	0.0862667	0.0631568	0.379373	1	-0.0488317	-0.675716	-0.0488317	1	-0.52468	-0.675716	-0.52468	1	0.13445	0.00185354	0.00250974
ENSG00000123472	ATPAF1	248	0.966393	0.872861	8.12716	0.143861	0.0909427	0.579594	1	-0.113815	-0.620986	-0.113815	1	-0.523901	-0.620986	-0.523901	1	0.135941	0.000675954	0.0816875
ENSG00000171953	ATPAF2	168	0.907929	1.74758	15.6802	0.100364	0.154233	1.02713	1	-0.051338	-0.530195	-0.051338	1	-0.682866	-0.530195	-0.682866	1	0.113925	3.71663e-05	1.43666e-06
ENSG00000130770	ATPIF1	273	1.02099	0.773083	311.853	0.0631169	0.0532653	12.7886	1	0.0256754	-0.508587	0.0256754	1	-0.693505	-0.508587	-0.693505	1	0.453516	3.41513e-15	1.41224e-05
ENSG00000175054	ATR	315	0.885107	1.10993	3.54707	0.0799176	0.0751474	0.168408	1	-0.0163789	-0.579295	-0.0163789	1	-0.611264	-0.579295	-0.611264	1	0.0800163	1.12918e-06	0.0722487
ENSG00000138085	ATRAID	206	0.685318	0.999699	115.639	0.176658	0.0857874	6.48637	1	0.0759905	-0.490339	0.0759905	1	-0.746784	-0.490339	-0.746784	1	0.396009	0.147707	0.498601
ENSG00000164053	ATRIP	24	0.806854	1.15115	2.38123	0.173945	0.255177	0.363531	1	-0.0456875	-0.649741	-0.0456875	1	-0.494453	-0.649741	-0.494453	1	0.033541	0.0461307	0.279979
ENSG00000088812	ATRN	263	1.08229	1.44718	1.08445	0.170608	0.161884	0.0972956	1	-0.0814937	-0.62569	-0.0814937	1	-0.56838	-0.62569	-0.56838	1	0.145186	0.000372479	0.00307413
ENSG00000130638	ATXN10	281	0.942607	1.22869	59.4776	0.0543525	0.050216	1.9405	1	-0.11445	-0.675885	-0.11445	1	-0.504234	-0.675885	-0.504234	1	0.159109	6.54065e-15	3.9385e-06
ENSG00000224470	ATXN1L	247	0.863659	1.25143	1.0967	0.0960883	0.110215	0.071057	1	0.0759696	-0.624062	0.0759696	1	-0.666514	-0.624062	-0.666514	1	0.0336479	9.68885e-05	0.0116965
ENSG00000204842	ATXN2	245	1.35013	1.01627	6.56895	0.119424	0.0662562	0.372084	1	0.00482956	-0.776681	0.00482956	1	-0.48041	-0.776681	-0.48041	1	0.100216	6.17166e-12	0.403128
ENSG00000168488	ATXN2L	130	0.667303	1.07299	13.5736	0.0956744	0.109131	1.0009	1	0.119358	-0.621264	0.119358	1	-0.633602	-0.621264	-0.633602	1	0.202118	0.0413825	0.2524
ENSG00000066427	ATXN3	376	1.26489	0.671598	13.2291	0.0953164	0.0374503	0.539865	1	0.0155041	-0.736249	0.0155041	1	-0.489279	-0.736249	-0.489279	1	0.114951	6.6782e-15	3.24579e-17
ENSG00000163635	ATXN7	169	0.908773	1.73603	0.934486	0.169984	0.198439	0.0885375	1	-0.264844	-0.653973	-0.264844	1	-0.424101	-0.653973	-0.424101	1	0.0426827	0.00864126	0.00014167
ENSG00000146776	ATXN7L1	357	0.904928	0.188688	7.5612	0.144298	0.0296268	0.480792	1	-0.256072	-0.857729	-0.256072	1	-0.0392762	-0.857729	-0.0392762	1	0.122807	0.00264519	9.64298e-90
ENSG00000087152	ATXN7L3	145	1.05462	1.46527	1.76545	0.136066	0.179716	0.167385	1	0.203516	-0.62962	0.203516	1	-0.757553	-0.62962	-0.757553	1	0.0743079	3.79507e-05	0.00531483
ENSG00000253719	ATXN7L3B	284	0.989825	1.64491	13.8486	0.158756	0.125085	0.717824	1	-0.0713561	-0.384333	-0.0713561	1	-0.725755	-0.384333	-0.725755	1	0.341029	0.00111778	2.38526e-07
ENSG00000148090	AUH	195	0.947716	0.625069	14.0594	0.0796511	0.0418145	0.544111	1	-0.0232254	-0.655766	-0.0232254	1	-0.486987	-0.655766	-0.486987	1	0.0746025	3.30704e-08	1.36683e-16
ENSG00000127423	AUNIP	233	0.938348	0.477233	9.70177	0.0682917	0.0451747	0.433823	1	0.0577757	-0.620773	0.0577757	1	-0.542236	-0.620773	-0.542236	1	0.118474	3.88309e-10	5.21648e-25
ENSG00000115307	AUP1	204	0.587468	0.9424	58.3886	0.154183	0.0648355	2.42076	1	-0.116269	-0.454506	-0.116269	1	-0.59629	-0.454506	-0.59629	1	0.285579	0.285572	0.187694
ENSG00000087586	AURKA	321	1.03616	0.632351	24.6579	0.143433	0.067182	1.25381	1	-0.0203225	-0.520761	-0.0203225	1	-0.548382	-0.520761	-0.548382	1	0.174138	0.000109923	4.50587e-08
ENSG00000175756	AURKAIP1	73	1.11997	0.585515	195.602	0.174078	0.0915878	22.0458	1	0.25145	-0.720409	0.25145	1	-0.691791	-0.720409	-0.691791	1	0.488475	0.000334177	1.20159e-05
ENSG00000178999	AURKB	223	0.528815	0.782394	123.264	0.181789	0.0944301	6.36299	1	-0.0228366	-0.42656	-0.0228366	1	-0.618904	-0.42656	-0.618904	1	0.346275	0.437101	0.011066
ENSG00000105146	AURKC	34	1.58586	0.417102	3.00826	0.488367	0.216778	0.612376	1	0.311967	-0.91359	0.311967	1	-0.488061	-0.91359	-0.488061	1	0.0304781	0.0168044	0.0057166
ENSG00000158321	AUTS2	390	1.78618	1.27002	1.8953	0.509351	0.202562	0.36287	1	-0.0256496	-0.874009	-0.0256496	1	-0.392658	-0.874009	-0.392658	1	0.23072	0.005982	0.0916547
ENSG00000169857	AVEN	136	0.869532	1.09726	2.71178	0.119229	0.108677	0.204311	1	0.0668984	-0.692469	0.0668984	1	-0.598122	-0.692469	-0.598122	1	0.0338068	0.00118374	0.186208
ENSG00000105778	AVL9	401	9.42478e-21	0.993525	13.0039	0.0548043	0.149497	1.16507	1	-0.0998906	-0.373033	-0.0998906	1	-0.707037	-0.373033	-0.707037	1	0.624297	1	0.482737
ENSG00000119986	AVPI1	174	0.328895	0.675996	7.52342	0.0850063	0.0740627	0.385244	1	-0.0309172	-0.486163	-0.0309172	1	-0.577772	-0.486163	-0.577772	1	0.0603477	0.97715	1.05436e-05
ENSG00000103126	AXIN1	268	0.747458	1.00084	2.20064	0.117301	0.109744	0.162174	1	-0.0390132	-0.589917	-0.0390132	1	-0.595785	-0.589917	-0.595785	1	0.0961361	0.0179154	0.496934
ENSG00000168646	AXIN2	279	0.993794	1.74055	1.67802	0.167315	0.187427	0.154437	1	-0.0531181	-0.583928	-0.0531181	1	-0.628323	-0.583928	-0.628323	1	0.126329	0.0017182	4.94261e-05
ENSG00000141577	AZI1	226	0.784629	0.814406	3.82944	0.105244	0.0752414	0.206118	1	-0.195212	-0.575565	-0.195212	1	-0.4425	-0.575565	-0.4425	1	0.0683232	0.00368462	0.00719603
ENSG00000163512	AZI2	221	0.70834	1.09659	19.4836	0.0548117	0.0562	0.669787	1	-0.0419109	-0.457462	-0.0419109	1	-0.658972	-0.457462	-0.658972	1	0.0869864	9.35055e-05	0.0435379
ENSG00000155096	AZIN1	298	0.974298	0.688873	28.8931	0.125755	0.0618802	1.44159	1	-0.0901572	-0.421846	-0.0901572	1	-0.645185	-0.421846	-0.645185	1	0.415129	9.79855e-05	4.31024e-07
ENSG00000166710	B2M	106	1.18071	1.01611	130.955	0.176551	0.094289	8.07605	1	-0.0540187	-0.458749	-0.0540187	1	-0.637627	-0.458749	-0.637627	1	0.236257	0.000100609	0.432338
ENSG00000169255	B3GALNT1	110	1.28124	1.74238	1.93094	0.255793	0.271725	0.237866	1	0.149647	-0.638983	0.149647	1	-0.730087	-0.638983	-0.730087	1	0.0734056	0.00142409	0.0036817
ENSG00000162885	B3GALNT2	238	0.957404	0.866886	6.1783	0.0927983	0.0547091	0.257146	1	-0.109211	-0.627315	-0.109211	1	-0.48784	-0.627315	-0.48784	1	0.0579393	7.80663e-07	0.00785831
ENSG00000172318	B3GALT1	219	1.64111	0.0352312	2.73677	0.364161	0.0477594	0.302709	1	-0.0822152	-0.793033	-0.0822152	1	-0.23296	-0.793033	-0.23296	1	0.327824	0.000983372	5.76206e-52
ENSG00000176022	B3GALT6	37	1.25547	1.34213	2.58129	0.453341	0.486004	0.585178	1	-0.47848	-0.317438	-0.47848	1	-0.535805	-0.317438	-0.535805	1	0.164456	0.0524064	0.243126
ENSG00000187676	B3GALTL	267	1.11329	1.83436	0.81655	0.153074	0.162568	0.0702172	1	0.0537006	-0.706356	0.0537006	1	-0.627087	-0.706356	-0.627087	1	0.0798448	4.00986e-05	2.77685e-07
ENSG00000149541	B3GAT3	19	0.949674	2.32028	12.5768	0.140318	0.375655	1.67917	1	-0.235286	-0.476789	-0.235286	1	-0.625078	-0.476789	-0.625078	1	0.0553959	0.00276161	0.00143672
ENSG00000174684	B3GNT1	54	0.472899	1.01597	11.6554	0.209176	0.217968	1.33909	1	-0.17568	-0.204253	-0.17568	1	-0.730715	-0.204253	-0.730715	1	0.195132	0.551288	0.470943
ENSG00000170340	B3GNT2	94	4.91401e-15	3.00932	6.45505	0.728892	0.771451	1.24188	1	0.0053944	-0.426417	0.0053944	1	-0.813416	-0.426417	-0.813416	1	0.423389	0.752763	0.0053715
ENSG00000176383	B3GNT4	213	0.35427	0.987005	0.359749	0.15875	0.104834	0.0189765	1	-0.114151	-0.41412	-0.114151	1	-0.572049	-0.41412	-0.572049	1	0.0760403	0.820159	0.450733
ENSG00000176597	B3GNT5	242	1.21918	7.28717	0.86359	0.154137	1.10063	0.121558	1	-0.0253478	-0.333222	-0.0253478	1	-0.899164	-0.333222	-0.899164	1	0.112523	2.56037e-06	1.64879e-08
ENSG00000156966	B3GNT7	226	1.09702	0.236064	18.2051	0.224085	0.0525875	1.81113	1	0.146635	-0.688258	0.146635	1	-0.466339	-0.688258	-0.466339	1	0.483824	0.00413986	2.15347e-34
ENSG00000177191	B3GNT8	155	1.04819	3.76398	0.640817	0.12837	0.515468	0.0799168	1	-0.0592521	-0.375473	-0.0592521	1	-0.852092	-0.375473	-0.852092	1	0.0252115	1.71209e-05	1.50139e-07
ENSG00000175711	B3GNTL1	348	1.30269	0.921096	5.80796	0.175936	0.0780139	0.360615	1	-0.145148	-0.711967	-0.145148	1	-0.413878	-0.711967	-0.413878	1	0.0874613	3.51997e-06	0.156265
ENSG00000182272	B4GALNT4	22	1.33506	1.74867	1.86295	0.562562	0.779081	0.526047	1	-0.0495371	-0.585739	-0.0495371	1	-0.565039	-0.585739	-0.565039	1	0.101756	0.077054	0.174321
ENSG00000086062	B4GALT1	240	0.855483	2.80234	2.96274	0.0916881	0.23417	0.212893	1	-0.0390752	-0.490294	-0.0390752	1	-0.749419	-0.490294	-0.749419	1	0.228669	6.84679e-05	1.8778e-13
ENSG00000117411	B4GALT2	124	0.976165	1.1388	6.45749	0.115842	0.122503	0.447179	1	-0.000351295	-0.49091	-0.000351295	1	-0.669662	-0.49091	-0.669662	1	0.0841124	3.61178e-05	0.129722
ENSG00000158850	B4GALT3	208	0.629392	1.12703	17.6175	0.111277	0.089409	0.869608	1	-0.0886793	-0.319493	-0.0886793	1	-0.699869	-0.319493	-0.699869	1	0.194965	0.123133	0.0784493
ENSG00000121578	B4GALT4	332	1.35166	8.31526	3.36995	0.290938	2.45313	0.847556	1	-0.00870399	-0.227603	-0.00870399	1	-0.94644	-0.227603	-0.94644	1	0.796597	0.00182869	0.00153869
ENSG00000118276	B4GALT6	114	0.720121	0.410902	1.54566	0.176099	0.106421	0.176359	1	-0.0232085	-0.780226	-0.0232085	1	-0.346721	-0.780226	-0.346721	1	0.0462735	0.106967	1.04947e-07
ENSG00000027847	B4GALT7	253	0.538503	0.95768	11.3685	0.0808693	0.0716763	0.515629	1	-0.0521183	-0.463823	-0.0521183	1	-0.635903	-0.463823	-0.635903	1	0.113702	0.317204	0.277718
ENSG00000108641	B9D1	50	0.978417	1.01174	34.6544	0.142866	0.156098	3.85215	1	0.123588	-0.700703	0.123588	1	-0.612865	-0.700703	-0.612865	1	0.116513	0.000803224	0.47019
ENSG00000123810	B9D2	178	0.933273	1.68024	7.44868	0.104211	0.131969	0.442664	1	-0.086733	-0.444252	-0.086733	1	-0.704488	-0.444252	-0.704488	1	0.0667296	2.51323e-05	3.40835e-07
ENSG00000105393	BABAM1	203	1.16397	0.966915	68.1539	0.0881905	0.0571173	2.65482	1	-0.0148752	-0.548292	-0.0148752	1	-0.62465	-0.548292	-0.62465	1	0.236447	8.58482e-13	0.281535
ENSG00000186318	BACE1	308	1.18158	1.99517	4.03519	0.253906	0.298452	0.448866	1	-0.176291	-0.414513	-0.176291	1	-0.718848	-0.414513	-0.718848	1	0.182604	0.00383199	0.000480076
ENSG00000182240	BACE2	110	1.14226	1.1994	1.93548	0.254474	0.192677	0.226712	1	-0.105514	-0.625967	-0.105514	1	-0.53482	-0.625967	-0.53482	1	0.0484581	0.00653804	0.151524
ENSG00000156273	BACH1	305	0.788649	1.44968	6.04088	0.079368	0.0944901	0.316002	1	-0.0918421	-0.62265	-0.0918421	1	-0.563452	-0.62265	-0.563452	1	0.0849761	0.00016221	1.51041e-06
ENSG00000002330	BAD	162	0.947218	1.75102	24.2664	0.145162	0.209805	1.96833	1	-0.131466	-0.27953	-0.131466	1	-0.778497	-0.27953	-0.778497	1	0.236167	0.00121658	0.000228297
ENSG00000107262	BAG1	43	0.906812	1.2387	25.6803	0.224263	0.2655	3.68632	1	-0.0678799	-0.732047	-0.0678799	1	-0.421153	-0.732047	-0.421153	1	0.196618	0.0385923	0.187001
ENSG00000112208	BAG2	91	0.630336	0.694063	8.02033	0.105376	0.133856	0.785963	1	-0.0865009	-0.510096	-0.0865009	1	-0.608375	-0.510096	-0.608375	1	0.121773	0.109713	0.0123411
ENSG00000151929	BAG3	317	0.970618	4.00309	3.18753	0.143624	0.424782	0.276666	1	-0.0734024	-0.385708	-0.0734024	1	-0.791411	-0.385708	-0.791411	1	0.185082	0.000583824	5.0534e-12
ENSG00000156735	BAG4	236	0.852726	0.889639	12.1338	0.196942	0.0668248	0.53434	1	-0.151013	-0.496934	-0.151013	1	-0.553681	-0.496934	-0.553681	1	0.196206	0.0372946	0.0499928
ENSG00000166170	BAG5	262	0.756177	0.741546	9.10998	0.0826274	0.0568164	0.383987	1	0.00613602	-0.530501	0.00613602	1	-0.614041	-0.530501	-0.614041	1	0.113354	0.00107304	4.14558e-06
ENSG00000175866	BAIAP2	266	0.728373	1.36133	9.03054	0.0744327	0.0937387	0.433933	1	-0.0336077	-0.462998	-0.0336077	1	-0.675102	-0.462998	-0.675102	1	0.109181	0.00118935	7.28631e-05
ENSG00000006453	BAIAP2L1	299	0.967264	0.621577	8.472	0.0753459	0.0404219	0.32621	1	-0.0179442	-0.625086	-0.0179442	1	-0.527085	-0.625086	-0.527085	1	0.102901	9.38192e-10	1.02449e-18
ENSG00000030110	BAK1	269	0.740732	0.984021	15.137	0.110205	0.0670396	0.634218	1	-0.0409582	-0.417921	-0.0409582	1	-0.684759	-0.417921	-0.684759	1	0.184394	0.014903	0.405894
ENSG00000095739	BAMBI	88	6.13187	0.377414	3.97572	3.52913	0.157441	1.66112	1	-0.50987	-0.934323	-0.50987	1	0.26849	-0.934323	0.26849	1	0.291532	0.05712	7.91363e-05
ENSG00000175334	BANF1	253	1.14825	1.04181	247.415	0.09407	0.0662267	10.1605	1	-0.0424841	-0.528167	-0.0424841	1	-0.663373	-0.528167	-0.663373	1	0.423196	2.23928e-11	0.264219
ENSG00000172530	BANP	334	0.792216	0.783312	10.0053	0.0824459	0.0447774	0.344343	1	-0.0634341	-0.540044	-0.0634341	1	-0.554719	-0.540044	-0.554719	1	0.078596	0.000225112	1.0011e-06
ENSG00000163930	BAP1	34	0.942713	1.01859	5.44217	0.190362	0.219484	0.930458	1	0.0607292	-0.753128	0.0607292	1	-0.51307	-0.753128	-0.51307	1	0.0916838	0.0133764	0.466527
ENSG00000138376	BARD1	374	1.17708	0.876056	10.3232	0.0964432	0.0550046	0.396859	1	-0.0700434	-0.549149	-0.0700434	1	-0.575733	-0.549149	-0.575733	1	0.144825	5.29724e-12	0.0124105
ENSG00000176788	BASP1	147	1.17262	1.17209	4.52979	0.268671	0.18828	0.626816	1	-0.159229	-0.772243	-0.159229	1	-0.358465	-0.772243	-0.358465	1	0.16381	0.0067062	0.181117
ENSG00000087088	BAX	128	0.794692	1.2292	22.8759	0.0803183	0.121165	1.55745	1	0.0920692	-0.535043	0.0920692	1	-0.726056	-0.535043	-0.726056	1	0.1626	0.000179476	0.030428
ENSG00000198604	BAZ1A	321	0.822176	2.01787	3.74397	0.105959	0.149928	0.240309	1	-0.00176959	-0.600491	-0.00176959	1	-0.656549	-0.600491	-0.656549	1	0.175674	0.00127874	2.77104e-11
ENSG00000076108	BAZ2A	150	0.945692	1.39944	5.03936	0.0938079	0.122199	0.359969	1	-0.0206633	-0.630624	-0.0206633	1	-0.608824	-0.630624	-0.608824	1	0.104307	2.38351e-06	0.000672612
ENSG00000123636	BAZ2B	333	1.25036	1.09177	9.98914	0.117678	0.074767	0.541523	1	0.0787468	-0.697933	0.0787468	1	-0.626085	-0.697933	-0.626085	1	0.13686	3.05792e-10	0.110264
ENSG00000105327	BBC3	21	0.818573	1.50445	2.96277	0.502091	0.646233	1.38026	1	0.243182	-0.695744	0.243182	1	-0.775986	-0.695744	-0.775986	1	0.0884799	0.266871	0.222591
ENSG00000214413	BBIP1	145	0.941455	1.47444	15.3937	0.082055	0.110039	0.884651	1	-0.177827	-0.572992	-0.177827	1	-0.549341	-0.572992	-0.549341	1	0.0628614	1.49873e-07	1.50744e-05
ENSG00000174483	BBS1	279	1.27375	1.28697	4.69546	0.109705	0.0951961	0.253927	1	0.0130788	-0.588708	0.0130788	1	-0.652636	-0.588708	-0.652636	1	0.0855408	7.04697e-12	0.00140669
ENSG00000179941	BBS10	83	0.777055	1.1372	1.47168	0.241283	0.18453	0.149559	1	-0.273918	-0.48148	-0.273918	1	-0.4958	-0.48148	-0.4958	1	0.0880042	0.127143	0.229681
ENSG00000181004	BBS12	210	0.957407	1.27308	0.922982	0.0938528	0.125598	0.0637386	1	-0.0182073	-0.546975	-0.0182073	1	-0.661739	-0.546975	-0.661739	1	0.0416076	1.08854e-06	0.0154122
ENSG00000125124	BBS2	328	0.271632	1.81925	4.55241	0.0498932	0.158127	0.257489	1	-0.194422	-0.0747862	-0.194422	1	-0.815286	-0.0747862	-0.815286	1	0.121903	0.999997	1.94132e-07
ENSG00000140463	BBS4	267	1.0337	1.04598	12.7827	0.0847218	0.0746255	0.597315	1	-0.0260832	-0.536254	-0.0260832	1	-0.651289	-0.536254	-0.651289	1	0.123897	6.21595e-10	0.269183
ENSG00000138686	BBS7	267	0.962561	0.978311	14.3471	0.0735653	0.0478805	0.472471	1	-0.0870175	-0.592526	-0.0870175	1	-0.53375	-0.592526	-0.53375	1	0.0736391	6.63772e-10	0.325465
ENSG00000122507	BBS9	260	1.13461	0.51043	2.88294	0.142242	0.0618377	0.190527	1	-0.059522	-0.689896	-0.059522	1	-0.445301	-0.689896	-0.445301	1	0.0710851	6.09066e-06	3.65839e-14
ENSG00000114439	BBX	367	1.02683	1.80269	19.6506	0.0816125	0.0824319	0.809826	1	-0.0955087	-0.700303	-0.0955087	1	-0.527543	-0.700303	-0.527543	1	0.120592	1.72701e-10	2.28764e-20
ENSG00000187244	BCAM	154	1.19808	4.33947e-23	4.81771	0.249223	0.108882	0.484232	1	0.0450277	-0.741382	0.0450277	1	-0.379687	-0.741382	-0.379687	1	0.224295	0.0028807	1.50292e-16
ENSG00000075790	BCAP29	243	0.888898	1.5608	14.8787	0.0911898	0.0917788	0.712488	1	-0.003455	-0.594672	-0.003455	1	-0.650944	-0.594672	-0.650944	1	0.119638	1.44011e-05	1.99257e-09
ENSG00000050820	BCAR1	305	1.04136	0.845281	4.57029	0.139145	0.0841218	0.281836	1	-0.0780074	-0.581103	-0.0780074	1	-0.583261	-0.581103	-0.583261	1	0.120629	6.15228e-05	0.0334314
ENSG00000137936	BCAR3	236	0.902769	8.05591	0.99547	0.106936	1.19573	0.145643	1	0.00144831	-0.399855	0.00144831	1	-0.89536	-0.399855	-0.89536	1	0.0735602	0.00010488	6.32741e-09
ENSG00000116752	BCAS2	212	1.13134	0.512486	47.6294	0.143534	0.0475281	2.36061	1	0.0340134	-0.510014	0.0340134	1	-0.607576	-0.510014	-0.607576	1	0.347066	8.67695e-06	1.47626e-20
ENSG00000141376	BCAS3	173	0.954088	1.19286	5.07905	0.0818292	0.0771588	0.257697	1	-0.00324955	-0.711996	-0.00324955	1	-0.525817	-0.711996	-0.525817	1	0.052246	5.41482e-08	0.00669154
ENSG00000124243	BCAS4	260	0.876144	0.491063	15.4543	0.115539	0.0597118	0.843901	1	-0.113802	-0.52673	-0.113802	1	-0.525459	-0.52673	-0.525459	1	0.171055	0.000641869	6.6924e-16
ENSG00000060982	BCAT1	394	1.78589	0.482794	25.2538	0.218767	0.0586241	1.29226	1	-0.278842	-0.623242	-0.278842	1	-0.319251	-0.623242	-0.319251	1	0.416106	4.45486e-09	1.88466e-17
ENSG00000105552	BCAT2	217	1.07484	2.73151	11.4991	0.22606	0.529728	1.61073	1	0.00699652	-0.373174	0.00699652	1	-0.847802	-0.373174	-0.847802	1	0.381202	0.00585103	0.000629423
ENSG00000107949	BCCIP	279	1.02977	0.614079	87.5146	0.0584198	0.03242	2.78762	1	-0.0573009	-0.616643	-0.0573009	1	-0.520671	-0.616643	-0.520671	1	0.238395	1.16149e-17	5.9975e-27
ENSG00000186666	BCDIN3D	128	0.861916	1.38209	2.52452	0.113637	0.136883	0.183132	1	-0.0729438	-0.554293	-0.0729438	1	-0.61758	-0.554293	-0.61758	1	0.0393684	0.000914317	0.00303688
ENSG00000114200	BCHE	66	1.2054	1.32678	1.08	0.271484	0.295411	0.155538	1	0.101187	-0.787225	0.101187	1	-0.521314	-0.787225	-0.521314	1	0.0258678	0.00582593	0.136423
ENSG00000248098	BCKDHA	284	1.01195	1.03745	15.0082	0.103884	0.0716061	0.647943	1	-0.0582324	-0.446012	-0.0582324	1	-0.66943	-0.446012	-0.66943	1	0.171909	7.10478e-07	0.300707
ENSG00000083123	BCKDHB	342	1.16599	0.361229	12.5427	0.108418	0.0267125	0.693441	1	0.0112273	-0.827704	0.0112273	1	-0.329303	-0.827704	-0.329303	1	0.160306	1.13546e-09	4.79377e-75
ENSG00000103507	BCKDK	229	0.75064	0.990734	37.7259	0.119702	0.0825355	1.86524	1	-0.0113874	-0.384611	-0.0113874	1	-0.713094	-0.384611	-0.713094	1	0.303957	0.0186935	0.455356
ENSG00000142867	BCL10	302	1.34145	0.880584	6.00383	0.128647	0.063699	0.280731	1	-0.109162	-0.56039	-0.109162	1	-0.570019	-0.56039	-0.570019	1	0.196947	1.32398e-10	0.0309052
ENSG00000119866	BCL11A	316	1.18713	0.561327	20.5545	0.126133	0.0472502	1.05815	1	-0.0486256	-0.697455	-0.0486256	1	-0.441018	-0.697455	-0.441018	1	0.191656	5.17233e-08	1.40693e-18
ENSG00000171552	BCL2L1	73	1.23854	0.406025	9.1472	0.265618	0.0817584	0.926179	1	-0.0521049	-0.753739	-0.0521049	1	-0.350073	-0.753739	-0.350073	1	0.149147	0.00348362	2.04828e-10
ENSG00000153094	BCL2L11	196	0.843443	0.846861	5.25158	0.108323	0.0791284	0.306326	1	-0.00439636	-0.73795	-0.00439636	1	-0.455623	-0.73795	-0.455623	1	0.0525057	0.000884934	0.0272059
ENSG00000126453	BCL2L12	207	1.03885	0.719364	69.4782	0.0791245	0.0445982	2.67091	1	0.0670903	-0.56481	0.0670903	1	-0.615184	-0.56481	-0.615184	1	0.244398	5.34859e-11	9.36938e-10
ENSG00000099968	BCL2L13	333	0.881137	0.975718	8.03127	0.0606739	0.0498625	0.265205	1	-0.00660785	-0.504686	-0.00660785	1	-0.651316	-0.504686	-0.651316	1	0.0913482	5.28282e-10	0.313299
ENSG00000258643	BCL2L2-PABPN1	141	0.863528	1.57428	2.00117	0.0968813	0.121749	0.103257	1	-0.289163	-0.562198	-0.289163	1	-0.396786	-0.562198	-0.396786	1	0.0445561	0.000128603	2.89877e-06
ENSG00000110987	BCL7A	328	0.929944	1.2885	3.719	0.0787913	0.0715914	0.171673	1	-0.0417709	-0.679496	-0.0417709	1	-0.537578	-0.679496	-0.537578	1	0.0748915	4.81597e-08	3.47846e-05
ENSG00000099385	BCL7C	86	0.925371	4.20726	4.1535	0.147876	0.905104	0.860727	1	0.133279	-0.449293	0.133279	1	-0.91755	-0.449293	-0.91755	1	0.110963	0.00255442	0.000325624
ENSG00000116128	BCL9	12	1.15315	0.76117	3.43631	0.528731	0.219071	0.679426	1	-0.437797	-0.563692	-0.437797	1	-0.260104	-0.563692	-0.260104	1	0.0697558	0.123992	0.151977
ENSG00000029363	BCLAF1	13	1.08348	0.582879	40.5191	0.253036	0.160897	6.20629	1	0.0636242	-0.749747	0.0636242	1	-0.484628	-0.749747	-0.484628	1	0.141262	0.0219049	0.0134181
ENSG00000186716	BCR	337	1.11935	0.619436	2.9319	0.141597	0.0670789	0.165347	1	-0.116416	-0.5858	-0.116416	1	-0.509	-0.5858	-0.509	1	0.122624	8.16013e-06	1.51857e-08
ENSG00000074582	BCS1L	147	0.877928	1.02939	27.2044	0.107095	0.0865433	1.44003	1	-0.12711	-0.518466	-0.12711	1	-0.562123	-0.518466	-0.562123	1	0.122319	0.000280249	0.367331
ENSG00000161267	BDH1	203	0.734502	0.865644	10.3924	0.130075	0.104653	0.700055	1	-0.157941	-0.596363	-0.157941	1	-0.456965	-0.596363	-0.456965	1	0.122223	0.0364613	0.100344
ENSG00000164039	BDH2	190	0.544532	0.485675	34.7649	0.129904	0.0472526	1.70506	1	0.0325669	-0.477084	0.0325669	1	-0.601233	-0.477084	-0.601233	1	0.216157	0.366065	5.47711e-22
ENSG00000126581	BECN1	95	0.870287	1.08149	24.027	0.0824129	0.0836716	1.25247	1	-0.0609914	-0.505829	-0.0609914	1	-0.625266	-0.505829	-0.625266	1	0.0969146	1.01863e-05	0.166336
ENSG00000162373	BEND5	65	1.22766	0.414057	3.19576	0.219836	0.114071	0.406143	1	0.0136251	-0.784109	0.0136251	1	-0.416263	-0.784109	-0.416263	1	0.0425401	0.000778877	1.50366e-06
ENSG00000142959	BEST4	42	0.852094	1.37859	1.2172	0.128085	0.172769	0.114202	1	-0.187595	-0.505239	-0.187595	1	-0.535185	-0.505239	-0.535185	1	0.0167289	0.00450593	0.0172353
ENSG00000105829	BET1	235	1.24458	2.05458	15.4867	0.143342	0.206974	1.14649	1	-0.060997	-0.422668	-0.060997	1	-0.761004	-0.422668	-0.761004	1	0.349867	2.2461e-07	3.60876e-07
ENSG00000177951	BET1L	340	0.668822	1.18884	15.1104	0.057021	0.0754839	0.719159	1	-0.0179302	-0.56833	-0.0179302	1	-0.627833	-0.56833	-0.627833	1	0.216182	0.00164351	0.00641622
ENSG00000103429	BFAR	261	0.585187	0.542914	30.1388	0.0658038	0.0365991	1.0528	1	0.0531434	-0.503918	0.0531434	1	-0.608731	-0.503918	-0.608731	1	0.190111	0.0983154	1.29804e-28
ENSG00000151746	BICD1	374	1.31116	0.428239	6.81483	0.187777	0.0355945	0.444778	1	-0.177994	-0.867315	-0.177994	1	-0.179199	-0.867315	-0.179199	1	0.0992844	1.00367e-05	9.40793e-45
ENSG00000185963	BICD2	181	0.911494	1.38886	1.40265	0.115497	0.111855	0.0845872	1	-0.0172741	-0.58966	-0.0172741	1	-0.602454	-0.58966	-0.602454	1	0.0729723	0.000235474	0.000319224
ENSG00000015475	BID	182	0.298222	0.340079	35.7475	0.165927	0.0518809	2.1486	1	-0.039179	-0.441613	-0.039179	1	-0.557403	-0.441613	-0.557403	1	0.262437	0.887219	4.02775e-27
ENSG00000136717	BIN1	219	0.976264	1.15215	5.5492	0.161578	0.161933	0.490607	1	-0.0791678	-0.525767	-0.0791678	1	-0.655281	-0.525767	-0.655281	1	0.181017	0.00177727	0.174241
ENSG00000147439	BIN3	303	0.833399	1.16485	13.964	0.106617	0.0870904	0.660358	1	-0.0993764	-0.439836	-0.0993764	1	-0.629144	-0.439836	-0.629144	1	0.179436	0.000969348	0.0296723
ENSG00000110330	BIRC2	117	0.75021	1.48097	6.10779	0.144481	0.166582	0.461059	1	-0.0463711	-0.431578	-0.0463711	1	-0.724515	-0.431578	-0.724515	1	0.143714	0.043008	0.00232513
ENSG00000089685	BIRC5	348	0.869838	0.921031	50.8386	0.066431	0.0773122	2.24902	1	0.0107726	-0.543564	0.0107726	1	-0.61808	-0.543564	-0.61808	1	0.381859	2.60446e-08	0.153884
ENSG00000115760	BIRC6	325	0.898977	1.13214	6.33585	0.0810868	0.0602015	0.285203	1	-0.0463808	-0.725632	-0.0463808	1	-0.497507	-0.725632	-0.497507	1	0.0697709	6.90445e-07	0.0144411
ENSG00000134897	BIVM	101	1.2485	1.53839	1.84972	0.179417	0.159055	0.167007	1	-0.137456	-0.637957	-0.137456	1	-0.559527	-0.637957	-0.559527	1	0.0338202	3.26883e-05	0.000512614
ENSG00000197299	BLM	188	1.26521	0.471747	8.40392	0.114788	0.0459251	0.495527	1	0.141051	-0.824654	0.141051	1	-0.435697	-0.824654	-0.435697	1	0.101306	1.46402e-10	9.54935e-24
ENSG00000108578	BLMH	212	0.879505	0.947846	22.9792	0.147263	0.0774534	1.17214	1	0.143333	-0.485876	0.143333	1	-0.717775	-0.485876	-0.717775	1	0.295835	0.00532655	0.250731
ENSG00000135441	BLOC1S1	13	0.624245	0.864905	118.932	0.165839	0.119935	13.1831	1	0.23085	-0.624852	0.23085	1	-0.770882	-0.624852	-0.770882	1	0.0662932	0.2355	0.143149
ENSG00000196072	BLOC1S2	46	1.15306	0.646064	31.7007	0.185522	0.101028	3.52959	1	0.264417	-0.736667	0.264417	1	-0.653586	-0.736667	-0.653586	1	0.180843	0.000517089	0.000543004
ENSG00000189114	BLOC1S3	97	1.00206	0.865306	2.95574	0.216574	0.157329	0.409476	1	0.0472027	-0.754438	0.0472027	1	-0.523712	-0.754438	-0.523712	1	0.121491	0.011304	0.197052
ENSG00000186222	BLOC1S4	183	0.941226	0.955403	6.4201	0.155911	0.113136	0.476304	1	0.00131585	-0.439978	0.00131585	1	-0.684271	-0.439978	-0.684271	1	0.147139	0.00259204	0.346953
ENSG00000188428	BLOC1S5	307	1.11655	0.821091	6.63072	0.0687611	0.043421	0.23002	1	-0.0208145	-0.638972	-0.0208145	1	-0.543112	-0.638972	-0.543112	1	0.0651518	1.59699e-17	2.44143e-05
ENSG00000259040	BLOC1S5-TXNDC5	358	0.999138	0.710396	2.3547	0.0856641	0.050758	0.0989407	1	-0.10366	-0.601142	-0.10366	1	-0.512223	-0.601142	-0.512223	1	0.195061	6.34504e-09	1.22345e-08
ENSG00000104164	BLOC1S6	66	1.42669	1.6025	13.9028	0.1919	0.212164	1.30996	1	-0.0204093	-0.508159	-0.0204093	1	-0.717386	-0.508159	-0.717386	1	0.208024	4.56054e-06	0.00303562
ENSG00000106605	BLVRA	328	0.846817	0.761275	22.2322	0.156298	0.0575796	0.859059	1	-0.26225	-0.47429	-0.26225	1	-0.505621	-0.47429	-0.505621	1	0.137489	0.0135903	2.16096e-05
ENSG00000090013	BLVRB	87	0.67077	0.885817	29.4266	0.186599	0.13831	2.77031	1	0.0990099	-0.408214	0.0990099	1	-0.716723	-0.408214	-0.716723	1	0.230871	0.181361	0.205698
ENSG00000117475	BLZF1	235	0.947809	1.14474	3.96651	0.106912	0.0888034	0.232169	1	-0.024188	-0.629072	-0.024188	1	-0.588194	-0.629072	-0.588194	1	0.0958216	1.99477e-05	0.0522376
ENSG00000104081	BMF	209	1.07777	2.36283	0.687735	0.176471	0.312567	0.0851566	1	0.122547	-0.641967	0.122547	1	-0.742843	-0.641967	-0.742843	1	0.0583266	0.000621807	1.02618e-05
ENSG00000168487	BMP1	33	0.617785	1.05871	1.43729	0.162344	0.239036	0.316857	1	0.375034	-0.680418	0.375034	1	-0.867016	-0.680418	-0.867016	1	0.0201758	0.236877	0.403832
ENSG00000138756	BMP2K	68	1.3096	0.541553	1.33843	0.445097	0.104763	0.29349	1	0.307871	-0.918137	0.307871	1	-0.524147	-0.918137	-0.524147	1	0.0414192	0.0367648	2.2382e-05
ENSG00000125378	BMP4	122	0.854483	3.45714	1.7904	0.196373	0.819035	0.343402	1	-0.0741449	-0.348486	-0.0741449	1	-0.82967	-0.348486	-0.82967	1	0.0795009	0.03679	0.0016443
ENSG00000101144	BMP7	81	0.585843	1.04732	2.62455	0.249254	0.273431	0.493575	1	0.221208	-0.666537	0.221208	1	-0.654271	-0.666537	-0.654271	1	0.139753	0.365736	0.431529
ENSG00000107779	BMPR1A	374	1.36363	0.538789	2.33261	0.162279	0.0420709	0.153239	1	-0.131878	-0.846756	-0.131878	1	-0.247642	-0.846756	-0.247642	1	0.149786	8.90681e-08	1.0272e-24
ENSG00000204217	BMPR2	332	1.05661	4.89841	0.632107	0.08772	0.300711	0.0400382	1	-0.0643283	-0.581117	-0.0643283	1	-0.711148	-0.581117	-0.711148	1	0.0819672	3.67456e-10	1.2407e-31
ENSG00000165733	BMS1	319	0.93733	0.817964	7.48366	0.0731755	0.0474942	0.269945	1	0.0110194	-0.513403	0.0110194	1	-0.619634	-0.513403	-0.619634	1	0.285246	3.07508e-09	7.64369e-05
ENSG00000242338	BMS1P4	228	1.12903	1.18194	1.81361	0.100416	0.0797739	0.0896191	1	-0.0636234	-0.616647	-0.0636234	1	-0.546838	-0.616647	-0.546838	1	0.0506843	9.41117e-10	0.0117529
ENSG00000113734	BNIP1	31	0.522557	0.70894	10.3381	0.171477	0.105477	0.65235	1	-0.120934	-0.518789	-0.120934	1	-0.479451	-0.518789	-0.479451	1	0.0327925	0.448143	0.0050458
ENSG00000140299	BNIP2	332	0.936385	1.30565	18.8669	0.0636382	0.0711928	0.798755	1	0.0172716	-0.606845	0.0172716	1	-0.627579	-0.606845	-0.627579	1	0.175856	1.741e-11	1.1599e-05
ENSG00000176171	BNIP3	266	0.687943	5.4149	20.1581	0.113626	0.68572	2.03466	1	0.0233319	-0.280948	0.0233319	1	-0.888114	-0.280948	-0.888114	1	0.32494	0.0496558	2.85149e-10
ENSG00000104765	BNIP3L	344	1.07271	1.03705	27.7113	0.104493	0.0711485	1.24	1	0.0395161	-0.540429	0.0395161	1	-0.669798	-0.540429	-0.669798	1	0.231619	4.12242e-08	0.301424
ENSG00000145919	BOD1	191	1.02888	0.489556	31.9343	0.15133	0.0610247	2.02222	1	0.127628	-0.640796	0.127628	1	-0.553366	-0.640796	-0.553366	1	0.319322	0.000295754	6.67834e-15
ENSG00000038219	BOD1L1	257	0.893974	1.10259	2.85324	0.0930058	0.0799103	0.147785	1	-0.11539	-0.608707	-0.11539	1	-0.520002	-0.608707	-0.520002	1	0.114394	1.59218e-05	0.100179
ENSG00000176720	BOK	262	1.01606	1.0951	6.39044	0.147574	0.0892905	0.784373	1	0.00505027	-0.92965	0.00505027	1	-0.285818	-0.92965	-0.285818	1	0.108664	0.000276784	0.143922
ENSG00000163170	BOLA3	13	1.32685	0.41652	90.2482	0.33246	0.102922	12.79	1	-0.189332	-0.825511	-0.189332	1	-0.145394	-0.825511	-0.145394	1	0.129033	0.0160759	0.00010346
ENSG00000136122	BORA	200	0.687732	0.583642	7.4842	0.104537	0.0659438	0.405602	1	-0.0554111	-0.538938	-0.0554111	1	-0.496672	-0.538938	-0.496672	1	0.107447	0.0370262	8.8426e-10
ENSG00000172331	BPGM	51	1.21775	0.467787	10.3978	0.196349	0.0848974	0.897519	1	0.191981	-0.726061	0.191981	1	-0.552566	-0.726061	-0.552566	1	0.0900353	0.000317726	4.86235e-08
ENSG00000137274	BPHL	65	0.871183	1.02056	22.7671	0.0887589	0.0919269	1.65126	1	-0.201136	-0.723448	-0.201136	1	-0.373762	-0.723448	-0.373762	1	0.0828042	4.62373e-05	0.411887
ENSG00000162813	BPNT1	101	0.863924	0.657904	5.54859	0.0772053	0.0598543	0.290839	1	0.0383415	-0.696411	0.0383415	1	-0.489216	-0.696411	-0.489216	1	0.0321135	4.02484e-06	5.9024e-08
ENSG00000171634	BPTF	178	1.29711	0.516003	6.13122	0.136161	0.0490674	0.388975	1	-0.0849819	-0.796444	-0.0849819	1	-0.33877	-0.796444	-0.33877	1	0.142397	1.15779e-08	7.89772e-19
ENSG00000157764	BRAF	244	1.30532	0.529427	2.88918	0.106906	0.0361455	0.165915	1	0.0395452	-0.845192	0.0395452	1	-0.38714	-0.845192	-0.38714	1	0.0451083	4.97482e-13	5.35947e-30
ENSG00000089234	BRAP	54	0.66072	0.991105	11.123	0.0822694	0.125069	0.962443	1	0.0779104	-0.705154	0.0779104	1	-0.560832	-0.705154	-0.560832	1	0.0948369	0.028123	0.471789
ENSG00000106009	BRAT1	261	0.959775	0.629961	13.0659	0.112575	0.0559523	0.657178	1	-0.0025386	-0.532781	-0.0025386	1	-0.600932	-0.532781	-0.600932	1	0.174141	2.95346e-05	1.07499e-10
ENSG00000012048	BRCA1	288	1.00691	0.853591	7.44015	0.0512649	0.0457026	0.258098	1	0.00896298	-0.678475	0.00896298	1	-0.518377	-0.678475	-0.518377	1	0.0511907	2.57728e-20	0.000755796
ENSG00000139618	BRCA2	321	0.90468	0.732595	8.2532	0.110012	0.0481174	0.348968	1	-0.0693198	-0.665979	-0.0693198	1	-0.459846	-0.665979	-0.459846	1	0.115231	0.000137698	2.90024e-08
ENSG00000100425	BRD1	192	1.00286	1.51994	1.52853	0.12819	0.125883	0.102044	1	-0.00716038	-0.625235	-0.00716038	1	-0.624466	-0.625235	-0.624466	1	0.0607455	6.1209e-05	2.71745e-05
ENSG00000169925	BRD3	336	0.645468	1.10999	23.7681	0.126003	0.0698859	0.986417	1	0.00553678	-0.423443	0.00553678	1	-0.738083	-0.423443	-0.738083	1	0.334514	0.124564	0.0582431
ENSG00000141867	BRD4	232	0.908806	1.01889	7.39615	0.100259	0.0849363	0.464508	1	-0.0701008	-0.682059	-0.0701008	1	-0.492152	-0.682059	-0.492152	1	0.172445	3.14125e-05	0.412116
ENSG00000166164	BRD7	152	0.934249	0.875761	21.6742	0.116264	0.0897912	1.43402	1	0.0561773	-0.665877	0.0561773	1	-0.545108	-0.665877	-0.545108	1	0.186397	0.000133338	0.0842677
ENSG00000112983	BRD8	152	1.1035	0.974111	27.7001	0.163767	0.0912923	1.70439	1	-0.079956	-0.590211	-0.079956	1	-0.516993	-0.590211	-0.516993	1	0.175579	0.000159697	0.388559
ENSG00000028310	BRD9	93	0.786694	1.12069	9.96912	0.0751562	0.10517	0.622043	1	0.0184461	-0.61827	0.0184461	1	-0.601687	-0.61827	-0.601687	1	0.091282	0.000124844	0.127096
ENSG00000158019	BRE	212	0.756478	1.00102	17.5949	0.0764613	0.0637403	0.950205	1	0.040582	-0.753376	0.040582	1	-0.535886	-0.753376	-0.535886	1	0.102597	0.000472292	0.493649
ENSG00000185024	BRF1	191	0.85367	1.00741	2.47639	0.0945774	0.0943885	0.158905	1	-0.0403667	-0.585159	-0.0403667	1	-0.595314	-0.585159	-0.595314	1	0.0542722	0.000122343	0.468773
ENSG00000104221	BRF2	10	1.55683	1.73211	2.86419	0.330676	0.418727	0.62114	1	0.318626	-0.781042	0.318626	1	-0.726544	-0.781042	-0.726544	1	0.032941	0.00757517	0.0619396
ENSG00000164713	BRI3	300	0.549639	0.879753	33.02	0.0984831	0.0830178	2.00897	1	0.00536451	-0.507043	0.00536451	1	-0.65319	-0.507043	-0.65319	1	0.308329	0.307305	0.0742727
ENSG00000184992	BRI3BP	270	0.831984	0.99289	1.60827	0.0692582	0.0615391	0.0659349	1	-0.157374	-0.616661	-0.157374	1	-0.465992	-0.616661	-0.465992	1	0.078519	1.36286e-06	0.454056
ENSG00000078725	BRINP1	220	0.584897	0.19099	4.77763	0.1326	0.0608843	0.303072	1	0.0100659	-0.668839	0.0100659	1	-0.359231	-0.668839	-0.359231	1	0.120738	0.261344	3.55476e-30
ENSG00000136492	BRIP1	301	0.823201	0.910486	3.87593	0.102516	0.0766314	0.246995	1	0.118611	-0.725498	0.118611	1	-0.584869	-0.725498	-0.584869	1	0.110157	0.000891347	0.121847
ENSG00000113460	BRIX1	67	1.18986	0.485824	45.9445	0.350906	0.0983783	4.80205	1	0.0290063	-0.75142	0.0290063	1	-0.483395	-0.75142	-0.483395	1	0.371178	0.0268232	1.00946e-06
ENSG00000254999	BRK1	125	1.25517	0.786242	104.907	0.139265	0.0608143	5.62328	1	0.042564	-0.614983	0.042564	1	-0.631213	-0.614983	-0.631213	1	0.294712	1.50937e-07	0.00030904
ENSG00000174744	BRMS1	280	1.32071	0.820021	26.2503	0.190633	0.069413	1.26223	1	-0.210188	-0.40413	-0.210188	1	-0.574139	-0.40413	-0.574139	1	0.306983	1.15885e-05	0.00501179
ENSG00000100916	BRMS1L	21	1.19907	1.43439	5.05561	0.309456	0.238737	0.753454	1	0.10782	-0.730222	0.10782	1	-0.616129	-0.730222	-0.616129	1	0.0327593	0.0182629	0.0427532
ENSG00000162819	BROX	145	1.06723	1.24918	8.07691	0.220908	0.146169	0.730429	1	-0.00569953	-0.58416	-0.00569953	1	-0.617616	-0.58416	-0.617616	1	0.372358	0.00563559	0.0452138
ENSG00000156983	BRPF1	23	1.44396	1.15632	1.20397	0.494457	0.388658	0.325775	1	-0.185676	-0.84335	-0.185676	1	-0.207883	-0.84335	-0.207883	1	0.0534901	0.0353525	0.345899
ENSG00000096070	BRPF3	234	0.97867	1.33092	1.70942	0.114756	0.11664	0.139654	1	-0.00105674	-0.77467	-0.00105674	1	-0.497053	-0.77467	-0.497053	1	0.0718875	2.14483e-05	0.0024786
ENSG00000185658	BRWD1	359	1.06164	1.34736	8.90332	0.0732338	0.0773448	0.391159	1	0.0216494	-0.621905	0.0216494	1	-0.653753	-0.621905	-0.653753	1	0.165536	8.35241e-14	4.79566e-06
ENSG00000168000	BSCL2	213	1.45703	0.820935	48.257	0.127737	0.0685576	2.40128	1	-0.0230049	-0.503893	-0.0230049	1	-0.626016	-0.503893	-0.626016	1	0.292737	9.2815e-13	0.00482718
ENSG00000160058	BSDC1	114	0.855181	1.77758	8.82941	0.201983	0.207982	0.710352	1	-0.0399467	-0.393762	-0.0399467	1	-0.739254	-0.393762	-0.739254	1	0.156144	0.0407115	0.00014711
ENSG00000172270	BSG	312	0.754849	1.21964	261.324	0.0864669	0.0817942	11.4668	1	0.108504	-0.360021	0.108504	1	-0.787042	-0.360021	-0.787042	1	0.683955	0.00172452	0.00381914
ENSG00000130303	BST2	129	0.362923	0.285328	14.8515	0.16568	0.220327	2.80867	1	-0.0590523	-0.528455	-0.0590523	1	-0.536236	-0.528455	-0.536236	1	0.288744	0.795201	0.000755379
ENSG00000095564	BTAF1	258	0.885874	1.22035	6.1484	0.0743001	0.0589716	0.23299	1	-0.132355	-0.676665	-0.132355	1	-0.473567	-0.676665	-0.473567	1	0.0733708	2.11223e-07	0.000115136
ENSG00000064726	BTBD1	270	1.03841	1.05973	10.0549	0.073513	0.0498842	0.332735	1	0.0089414	-0.586591	0.0089414	1	-0.619955	-0.586591	-0.619955	1	0.0798966	1.42369e-12	0.116119
ENSG00000148925	BTBD10	216	1.01454	2.57896	8.55028	0.133359	0.208238	0.51107	1	-0.0775952	-0.2811	-0.0775952	1	-0.814639	-0.2811	-0.814639	1	0.160078	7.56513e-05	5.16289e-13
ENSG00000204347	BTBD17	51	0.306992	1.63398e-20	12.7839	0.185958	1.12343	1.91683	1	0.0777834	-0.590939	0.0777834	1	-0.219684	-0.590939	-0.219684	1	0.27903	0.847744	0.188917
ENSG00000133243	BTBD2	206	0.851185	0.853188	7.13332	0.0995329	0.0871158	0.459924	1	0.128661	-0.626144	0.128661	1	-0.644802	-0.626144	-0.644802	1	0.126436	0.000258584	0.0467382
ENSG00000132640	BTBD3	321	0.950716	1.29428	4.09691	0.0887238	0.0922656	0.211373	1	-0.0727701	-0.575625	-0.0727701	1	-0.603878	-0.575625	-0.603878	1	0.137993	3.22325e-07	0.000783532
ENSG00000184887	BTBD6	79	1.58587	1.17795	1.1246	0.43268	0.305151	0.216264	1	-0.131317	-0.558462	-0.131317	1	-0.593584	-0.558462	-0.593584	1	0.075174	0.00710641	0.28076
ENSG00000011114	BTBD7	301	1.12835	1.08806	1.70546	0.17715	0.114147	0.155014	1	-0.096945	-0.760803	-0.096945	1	-0.437071	-0.760803	-0.437071	1	0.107423	0.000226229	0.220524
ENSG00000169814	BTD	185	0.761897	1.26509	13.1335	0.0955577	0.135419	0.923407	1	-0.065584	-0.571388	-0.065584	1	-0.606088	-0.571388	-0.606088	1	0.137007	0.00337077	0.0259044
ENSG00000145741	BTF3	100	1.0231	0.741931	559.645	0.0683411	0.0325115	15.1482	1	-0.00387009	-0.480852	-0.00387009	1	-0.641758	-0.480852	-0.641758	1	0.143297	7.23234e-12	1.81891e-12
ENSG00000134717	BTF3L4	71	1.37299	0.74898	40.0829	0.173802	0.0937103	3.84042	1	0.0527014	-0.786913	0.0527014	1	-0.475252	-0.786913	-0.475252	1	0.270052	1.95901e-06	0.0046302
ENSG00000133639	BTG1	275	0.780392	0.902149	6.68433	0.09074	0.0715212	0.344687	1	-0.0152706	-0.569645	-0.0152706	1	-0.601842	-0.569645	-0.601842	1	0.130107	0.00110433	0.0861987
ENSG00000154640	BTG3	69	0.82622	2.11056	17.2971	0.107197	0.180364	1.16355	1	-0.116649	-0.547253	-0.116649	1	-0.635455	-0.547253	-0.635455	1	0.0721264	0.00167937	2.47058e-08
ENSG00000112763	BTN2A1	235	1.09872	1.38098	2.72182	0.136541	0.140753	0.223978	1	0.0261949	-0.637506	0.0261949	1	-0.652979	-0.637506	-0.652979	1	0.10701	8.80184e-06	0.00365032
ENSG00000124508	BTN2A2	183	0.740356	0.760466	2.92051	0.0981381	0.0805721	0.166807	1	-0.0974752	-0.624368	-0.0974752	1	-0.475982	-0.624368	-0.475982	1	0.0380666	0.00763837	0.00167691
ENSG00000166167	BTRC	271	0.887504	0.727785	3.53656	0.104388	0.0787576	0.209894	1	-0.275524	-0.606221	-0.275524	1	-0.362408	-0.606221	-0.362408	1	0.109758	0.000124976	0.000318237
ENSG00000169679	BUB1	68	1.22162	0.817145	29.4134	0.241844	0.200182	4.29357	1	0.176334	-0.725314	0.176334	1	-0.620226	-0.725314	-0.620226	1	0.358618	0.00200336	0.182193
ENSG00000156970	BUB1B	311	1.10842	0.448935	19.5792	0.103526	0.0504595	0.85694	1	-0.0225647	-0.562652	-0.0225647	1	-0.528199	-0.562652	-0.528199	1	0.218635	5.42401e-09	5.4817e-24
ENSG00000154473	BUB3	168	1.06993	0.398804	132.314	0.134888	0.0356716	5.43097	1	0.00176829	-0.473994	0.00176829	1	-0.57651	-0.473994	-0.57651	1	0.207659	1.96995e-05	5.22471e-38
ENSG00000137656	BUD13	226	0.805077	0.856816	8.80301	0.0902149	0.0606897	0.361411	1	-0.0938972	-0.465205	-0.0938972	1	-0.605704	-0.465205	-0.605704	1	0.118016	0.000425338	0.00958708
ENSG00000106245	BUD31	86	1.24496	0.98284	87.6359	0.172328	0.118362	6.71134	1	0.0558742	-0.561061	0.0558742	1	-0.66778	-0.561061	-0.66778	1	0.344768	2.12677e-05	0.44254
ENSG00000112578	BYSL	113	0.765663	0.940343	21.5663	0.20632	0.102263	1.34791	1	-0.0197061	-0.383091	-0.0197061	1	-0.680706	-0.383091	-0.680706	1	0.206939	0.100289	0.280419
ENSG00000082153	BZW1	200	1.01543	0.963052	79.5011	0.102572	0.075033	5.01248	1	0.0757618	-0.696679	0.0757618	1	-0.605878	-0.696679	-0.605878	1	0.466514	5.63011e-07	0.311483
ENSG00000136261	BZW2	254	0.878348	0.918362	60.0664	0.0743827	0.0411745	1.62185	1	-0.0307234	-0.477083	-0.0307234	1	-0.63804	-0.477083	-0.63804	1	0.150571	3.57263e-07	0.0242442
ENSG00000165813	C10orf118	216	1.09854	0.738631	7.63997	0.0860104	0.0603424	0.357128	1	-0.00316238	-0.556614	-0.00316238	1	-0.613334	-0.556614	-0.613334	1	0.14501	2.08241e-11	1.14066e-05
ENSG00000173088	C10orf131	143	0.939907	1.04046	3.94765	0.150555	0.125083	0.329089	1	-0.00033941	-0.619673	-0.00033941	1	-0.62266	-0.619673	-0.62266	1	0.0514167	0.0020287	0.373401
ENSG00000107815	C10orf2	117	1.09972	0.503105	3.16677	0.174031	0.088669	0.247248	1	-0.0193636	-0.705847	-0.0193636	1	-0.382921	-0.705847	-0.382921	1	0.0572855	0.000398637	7.38453e-08
ENSG00000166275	C10orf32	178	1.21197	0.861556	4.1243	0.125625	0.0792176	0.251692	1	0.00316759	-0.689732	0.00316759	1	-0.528858	-0.689732	-0.528858	1	0.0573314	2.93451e-08	0.0411394
ENSG00000171224	C10orf35	293	0.939072	1.4353	13.9551	0.126304	0.122141	0.771908	1	-0.0412205	-0.367505	-0.0412205	1	-0.756843	-0.367505	-0.756843	1	0.16952	0.000293082	0.000213565
ENSG00000120029	C10orf76	224	0.95673	0.948435	4.03329	0.0902279	0.0588665	0.182275	1	0.00315603	-0.668133	0.00315603	1	-0.562216	-0.668133	-0.562216	1	0.0357116	4.36548e-07	0.191
ENSG00000119965	C10orf88	45	1.25358	1.80312	3.82392	0.189181	0.191407	0.452298	1	0.0339357	-0.796447	0.0339357	1	-0.528413	-0.796447	-0.528413	1	0.0396092	0.000132327	6.88186e-05
ENSG00000171067	C11orf24	328	0.807446	0.816303	25.0634	0.0824514	0.0572668	1.01581	1	-0.0541497	-0.464343	-0.0541497	1	-0.642266	-0.464343	-0.642266	1	0.205665	0.000113456	0.000735546
ENSG00000158636	C11orf30	262	1.02004	0.836791	5.0089	0.0903882	0.0574501	0.240078	1	-0.125309	-0.696179	-0.125309	1	-0.431976	-0.696179	-0.431976	1	0.0648157	1.23044e-08	0.00242827
ENSG00000211450	C11orf31	141	1.01313	0.578683	271.586	0.0958214	0.0572705	16.735	1	0.171774	-0.722547	0.171774	1	-0.593295	-0.722547	-0.593295	1	0.509536	1.74084e-07	7.63658e-12
ENSG00000162194	C11orf48	355	1.0254	0.760957	167.866	0.0568206	0.0447005	6.0103	1	-0.0405978	-0.483029	-0.0405978	1	-0.66332	-0.483029	-0.66332	1	0.382653	1.13781e-18	8.03426e-08
ENSG00000149179	C11orf49	299	1.21671	1.76431	19.863	0.0953348	0.100335	0.875155	1	-0.158724	-0.573383	-0.158724	1	-0.592065	-0.573383	-0.592065	1	0.143269	3.33812e-13	1.75385e-13
ENSG00000182919	C11orf54	233	0.958932	0.914019	8.42006	0.0713154	0.0607631	0.438923	1	0.0240747	-0.743596	0.0240747	1	-0.526713	-0.743596	-0.526713	1	0.0801742	3.54222e-10	0.0792068
ENSG00000150776	C11orf57	88	0.805465	1.07214	2.02045	0.100275	0.0965373	0.123438	1	0.0385843	-0.639959	0.0385843	1	-0.559287	-0.639959	-0.559287	1	0.0650102	0.0015429	0.228489
ENSG00000110696	C11orf58	323	0.925688	0.903066	117.788	0.102685	0.0588361	4.66911	1	-0.0102995	-0.370246	-0.0102995	1	-0.72928	-0.370246	-0.72928	1	0.540411	2.17287e-05	0.0502166
ENSG00000175573	C11orf68	28	0.794045	0.994744	2.69303	0.241424	0.369224	0.71438	1	-0.0212165	-0.63534	-0.0212165	1	-0.590956	-0.63534	-0.590956	1	0.0770605	0.117305	0.494378
ENSG00000180425	C11orf71	146	1.11942	1.00286	5.4146	0.0966318	0.0864185	0.282124	1	-0.0824669	-0.609436	-0.0824669	1	-0.518589	-0.609436	-0.518589	1	0.0330614	9.89304e-10	0.486801
ENSG00000149196	C11orf73	233	1.44611	0.92889	53.199	0.116865	0.0683961	2.4144	1	-0.10283	-0.49101	-0.10283	1	-0.638905	-0.49101	-0.638905	1	0.318339	1.65129e-14	0.149789
ENSG00000166352	C11orf74	103	0.354292	1.33772	18.2379	0.136184	0.186646	1.62118	1	0.0455349	-0.426952	0.0455349	1	-0.757221	-0.426952	-0.757221	1	0.166028	0.856389	0.0366955
ENSG00000173715	C11orf80	172	0.917047	1.36284	6.27809	0.101258	0.0992856	0.352062	1	-0.0683648	-0.580279	-0.0683648	1	-0.61091	-0.580279	-0.61091	1	0.0544397	2.97626e-05	0.000171817
ENSG00000165490	C11orf82	265	0.842516	0.597296	10.3041	0.0939041	0.0500064	0.449485	1	-0.0888285	-0.619729	-0.0888285	1	-0.450926	-0.619729	-0.450926	1	0.136285	0.000159714	1.42455e-14
ENSG00000204922	C11orf83	231	1.19591	0.580922	15.463	0.0889548	0.0469214	0.716695	1	0.0239178	-0.568667	0.0239178	1	-0.593712	-0.568667	-0.593712	1	0.264724	9.53987e-14	7.17721e-17
ENSG00000139637	C12orf10	28	0.912041	0.743528	60.8687	0.229385	0.127574	12.9317	1	-0.228028	-0.927767	-0.228028	1	-0.056118	-0.927767	-0.056118	1	0.160106	0.0422724	0.0276484
ENSG00000151135	C12orf23	250	0.785848	2.63674	3.99796	0.0727768	0.207364	0.245484	1	-0.0908836	-0.370944	-0.0908836	1	-0.761801	-0.370944	-0.761801	1	0.127269	5.56574e-05	4.80269e-14
ENSG00000133641	C12orf29	204	0.844212	0.754041	12.4872	0.146761	0.073047	0.719956	1	0.0764506	-0.508278	0.0764506	1	-0.674381	-0.508278	-0.674381	1	0.147868	0.00999067	0.00045505
ENSG00000047621	C12orf4	108	0.913581	0.698532	9.63002	0.0936437	0.0633382	0.578689	1	-0.0281491	-0.725868	-0.0281491	1	-0.457808	-0.725868	-0.457808	1	0.0664783	1.22217e-05	3.11282e-06
ENSG00000157895	C12orf43	339	0.839764	0.747004	10.5192	0.118769	0.0543165	0.443446	1	-0.0114261	-0.546076	-0.0114261	1	-0.598028	-0.546076	-0.598028	1	0.159054	0.0022457	2.30551e-06
ENSG00000123395	C12orf44	191	0.758995	0.66379	30.66	0.141811	0.0577358	1.32328	1	-0.129171	-0.377045	-0.129171	1	-0.601119	-0.377045	-0.601119	1	0.192194	0.0346924	1.22877e-08
ENSG00000151131	C12orf45	225	1.0377	0.404697	32.4977	0.0869233	0.0389921	1.56141	1	0.138174	-0.694011	0.138174	1	-0.547658	-0.694011	-0.547658	1	0.257305	1.46839e-09	9.27078e-37
ENSG00000111412	C12orf49	59	0.726682	1.13909	3.84585	0.231506	0.244597	0.506617	1	-0.0838507	-0.559635	-0.0838507	1	-0.587665	-0.559635	-0.587665	1	0.0752351	0.165855	0.285941
ENSG00000182993	C12orf60	151	0.989241	0.958659	2.51288	0.100948	0.0883251	0.136648	1	-0.145834	-0.634081	-0.145834	1	-0.460178	-0.634081	-0.460178	1	0.0385941	1.57065e-06	0.320218
ENSG00000130921	C12orf65	231	1.06665	1.27868	9.78487	0.0661161	0.0625269	0.377134	1	-0.00530822	-0.591089	-0.00530822	1	-0.64668	-0.591089	-0.64668	1	0.0803411	7.86395e-16	6.51771e-06
ENSG00000174206	C12orf66	79	1.16725	0.877093	2.86188	0.192654	0.0949964	0.259607	1	-0.0519154	-0.78226	-0.0519154	1	-0.387849	-0.78226	-0.387849	1	0.0322637	0.00043967	0.0998244
ENSG00000204954	C12orf73	327	1.11088	0.99948	12.0271	0.0856217	0.0595781	0.518868	1	-0.0301233	-0.655316	-0.0301233	1	-0.558461	-0.655316	-0.558461	1	0.100672	3.1932e-12	0.496522
ENSG00000235162	C12orf75	242	0.633924	0.853023	20.3149	0.102047	0.0745848	1.08192	1	-0.0584599	-0.512072	-0.0584599	1	-0.601805	-0.512072	-0.601805	1	0.176225	0.0953249	0.0249617
ENSG00000174456	C12orf76	152	1.01097	1.20822	7.55995	0.0887229	0.0977561	0.436299	1	-0.0515689	-0.574969	-0.0515689	1	-0.612686	-0.574969	-0.612686	1	0.0771995	2.33719e-08	0.0174092
ENSG00000133935	C14orf1	25	1.27673	0.571806	30.7973	0.352643	0.126428	3.84828	1	0.179063	-0.598294	0.179063	1	-0.648287	-0.598294	-0.648287	1	0.256792	0.0191997	0.00132661
ENSG00000179933	C14orf119	278	1.1359	1.23668	80.5853	0.066393	0.0598651	2.70601	1	0.00184064	-0.502665	0.00184064	1	-0.689306	-0.502665	-0.689306	1	0.18894	3.06771e-19	4.89867e-05
ENSG00000227051	C14orf132	314	0.94842	1.0508	2.64863	0.0908988	0.074816	0.122022	1	0.0262003	-0.611701	0.0262003	1	-0.593129	-0.611701	-0.593129	1	0.0661823	6.60101e-07	0.248835
ENSG00000170270	C14orf142	16	0.594039	0.744612	9.49804	0.195286	0.155427	0.957013	1	0.0933177	-0.448246	0.0933177	1	-0.605814	-0.448246	-0.605814	1	0.0475195	0.319067	0.0621548
ENSG00000133943	C14orf159	272	0.969104	0.565786	6.82105	0.116468	0.0663938	0.387936	1	-0.109533	-0.646322	-0.109533	1	-0.445771	-0.646322	-0.445771	1	0.110355	3.66573e-05	1.5422e-10
ENSG00000087302	C14orf166	46	1.12536	0.651977	219.805	0.173793	0.102693	23.8528	1	0.357402	-0.744735	0.357402	1	-0.752486	-0.744735	-0.752486	1	0.37038	0.00041108	0.000756039
ENSG00000156411	C14orf2	263	1.08083	1.33325	143.372	0.0995661	0.0877806	6.95995	1	-0.0969012	-0.51974	-0.0969012	1	-0.620053	-0.51974	-0.620053	1	0.589778	8.03038e-09	9.13853e-05
ENSG00000139971	C14orf37	384	0.999914	0.990707	9.74419	0.0813876	0.0547839	0.394703	1	-0.00540192	-0.659473	-0.00540192	1	-0.573078	-0.659473	-0.573078	1	0.0993237	1.02328e-09	0.432692
ENSG00000140104	C14orf79	208	1.64872	5.6246	0.342323	0.214195	0.707515	0.0430828	1	0.254145	-0.602624	0.254145	1	-0.848207	-0.602624	-0.848207	1	0.0504865	1.09953e-07	2.45225e-10
ENSG00000100802	C14orf93	125	0.950128	0.808194	3.89457	0.0929514	0.0728169	0.230565	1	0.0111267	-0.698549	0.0111267	1	-0.507325	-0.698549	-0.507325	1	0.0264073	1.89985e-06	0.00476463
ENSG00000242498	C15orf38	105	0.827368	2.34251	0.931209	0.0914432	0.246968	0.0846399	1	0.106112	-0.531322	0.106112	1	-0.814459	-0.531322	-0.814459	1	0.0281935	0.000263937	1.86827e-07
ENSG00000250021	C15orf38-AP3S2	225	0.912821	0.942908	10.8196	0.0981865	0.0726111	0.613305	1	0.0321758	-0.677705	0.0321758	1	-0.584573	-0.677705	-0.584573	1	0.182281	1.8979e-05	0.216272
ENSG00000167173	C15orf39	88	0.861588	0.51392	2.12614	0.129971	0.0968358	0.179413	1	0.056193	-0.76327	0.056193	1	-0.392398	-0.76327	-0.392398	1	0.0691814	0.0033263	1.40605e-06
ENSG00000169609	C15orf40	301	1.15498	0.968501	10.9723	0.0922103	0.0577403	0.462842	1	-0.0718909	-0.649038	-0.0718909	1	-0.524023	-0.649038	-0.524023	1	0.0770955	4.50293e-12	0.292896
ENSG00000186073	C15orf41	288	0.691241	0.555138	5.92682	0.098065	0.0545776	0.281702	1	-0.0256147	-0.616932	-0.0256147	1	-0.521388	-0.616932	-0.521388	1	0.0759258	0.0260694	5.75928e-15
ENSG00000128891	C15orf57	309	0.98463	1.31884	6.70242	0.0845913	0.0811854	0.331465	1	0.0330172	-0.662163	0.0330172	1	-0.618019	-0.662163	-0.618019	1	0.0758782	1.20776e-08	5.31096e-05
ENSG00000261652	C15orf65	24	0.975554	1.46892	1.95363	0.162558	0.23429	0.292204	1	0.180848	-0.574597	0.180848	1	-0.80292	-0.574597	-0.80292	1	0.00939175	0.00404229	0.0292151
ENSG00000130731	C16orf13	79	1.02666	0.94423	89.2003	0.184097	0.147425	8.34699	1	0.0568521	-0.520861	0.0568521	1	-0.728541	-0.520861	-0.728541	1	0.333921	0.00272723	0.353135
ENSG00000166780	C16orf45	211	1.133	0.187806	9.52226	0.128826	0.0430602	0.598946	1	0.0764977	-0.797804	0.0764977	1	-0.35693	-0.797804	-0.35693	1	0.0979043	9.04485e-07	3.19284e-47
ENSG00000166455	C16orf46	151	0.904655	3.2199	1.04491	0.130798	0.334583	0.10088	1	-0.170295	-0.556388	-0.170295	1	-0.638014	-0.556388	-0.638014	1	0.0468524	0.0011818	2.86561e-10
ENSG00000140688	C16orf58	25	0.915456	1.42735	7.65088	0.169009	0.235548	1.2233	1	-0.272675	-0.759439	-0.272675	1	-0.298451	-0.759439	-0.298451	1	0.0574967	0.0111541	0.0416493
ENSG00000162062	C16orf59	207	0.942894	0.64647	20.6594	0.105973	0.0575415	0.927069	1	-0.12686	-0.47892	-0.12686	1	-0.53541	-0.47892	-0.53541	1	0.134951	2.16829e-05	2.07677e-09
ENSG00000103544	C16orf62	336	0.950572	0.982744	12.5912	0.0780072	0.0591159	0.495765	1	-0.11448	-0.575857	-0.11448	1	-0.555192	-0.575857	-0.555192	1	0.13906	8.77753e-09	0.385272
ENSG00000125149	C16orf70	173	0.645207	0.884202	8.602	0.0689206	0.0682635	0.372932	1	0.056766	-0.505883	0.056766	1	-0.638187	-0.505883	-0.638187	1	0.0827523	0.0182983	0.0458261
ENSG00000182831	C16orf72	360	1.12176	0.891801	1.06551	0.108672	0.0679379	0.0540086	1	-0.0464763	-0.649155	-0.0464763	1	-0.549825	-0.649155	-0.549825	1	0.0833364	1.1193e-08	0.0560661
ENSG00000154102	C16orf74	143	0.765375	1.0435	3.67099	0.179033	0.172681	0.36662	1	-0.276343	-0.565907	-0.276343	1	-0.419619	-0.565907	-0.419619	1	0.0694929	0.0702576	0.400734
ENSG00000070761	C16orf80	76	0.935882	0.943446	46.9761	0.270192	0.132596	4.21228	1	-0.0176414	-0.491331	-0.0176414	1	-0.629914	-0.491331	-0.629914	1	0.360489	0.0555051	0.335496
ENSG00000155330	C16orf87	26	1.11743	1.67008	13.3582	0.241593	0.259808	1.91153	1	-0.0523314	-0.646415	-0.0523314	1	-0.618144	-0.646415	-0.618144	1	0.0931773	0.00883745	0.00838702
ENSG00000153446	C16orf89	85	0.624288	0.235827	4.49195	0.162263	0.307332	0.56677	1	0.0417889	-0.670019	0.0417889	1	-0.368476	-0.670019	-0.368476	1	0.0844275	0.222949	0.0074656
ENSG00000196118	C16orf93	36	1.10776	1.42663	2.75078	0.245262	0.246957	0.448593	1	0.165662	-0.712746	0.165662	1	-0.704169	-0.712746	-0.704169	1	0.0210239	0.00925109	0.0467092
ENSG00000260456	C16orf95	114	0.794137	0.92219	4.44977	0.126508	0.105423	0.344922	1	-0.0147255	-0.605351	-0.0147255	1	-0.598169	-0.605351	-0.598169	1	0.0332042	0.0109441	0.231015
ENSG00000212734	C17orf100	68	1.07133	1.28362	0.729506	0.20447	0.20155	0.0958299	1	-0.0691721	-0.745547	-0.0691721	1	-0.445986	-0.745547	-0.445986	1	0.0281608	0.00341474	0.0820667
ENSG00000258315	C17orf49	126	0.809604	0.780804	112.988	0.131422	0.0798698	7.13618	1	-0.103018	-0.441593	-0.103018	1	-0.595908	-0.441593	-0.595908	1	0.426777	0.0100319	0.00348499
ENSG00000125319	C17orf53	207	1.1913	1.14346	4.58492	0.141657	0.121298	0.296455	1	-0.13167	-0.50191	-0.13167	1	-0.585573	-0.50191	-0.585573	1	0.131859	1.06725e-06	0.119155
ENSG00000196544	C17orf59	47	1.10222	2.5933	2.16975	0.292384	0.69883	0.50056	1	0.173759	-0.55633	0.173759	1	-0.835272	-0.55633	-0.835272	1	0.0674035	0.0226864	0.0137562
ENSG00000178927	C17orf62	211	1.14226	1.04512	20.6919	0.0910048	0.0729749	0.944985	1	-0.106187	-0.521678	-0.106187	1	-0.595434	-0.521678	-0.595434	1	0.140275	1.24185e-11	0.268544
ENSG00000185504	C17orf70	233	0.706014	0.656644	8.60152	0.0993897	0.0562494	0.400255	1	0.0648956	-0.612074	0.0648956	1	-0.572886	-0.612074	-0.572886	1	0.110063	0.0196529	2.17593e-09
ENSG00000108666	C17orf75	133	0.876382	0.864473	30.1042	0.0669002	0.0512257	1.0384	1	-0.101638	-0.627892	-0.101638	1	-0.48311	-0.627892	-0.48311	1	0.065416	5.40876e-08	0.00457932
ENSG00000141219	C17orf80	265	0.876585	1.01046	5.4115	0.0656159	0.0619986	0.222064	1	0.0217589	-0.562027	0.0217589	1	-0.618162	-0.562027	-0.618162	1	0.0904631	1.31136e-08	0.43308
ENSG00000074356	C17orf85	129	1.05971	1.04493	8.86005	0.0771269	0.0585008	0.3471	1	-0.109283	-0.676603	-0.109283	1	-0.459264	-0.676603	-0.459264	1	0.0520768	1.78773e-11	0.221945
ENSG00000224877	C17orf89	221	1.16558	0.615451	51.655	0.135894	0.065967	3.7393	1	0.09875	-0.762338	0.09875	1	-0.52958	-0.762338	-0.52958	1	0.382606	9.43673e-07	9.9275e-09
ENSG00000141428	C18orf21	186	1.06376	0.47199	22.6961	0.100866	0.0387551	0.895526	1	-0.0379599	-0.572771	-0.0379599	1	-0.481739	-0.572771	-0.481739	1	0.108365	4.08698e-08	6.13731e-30
ENSG00000152242	C18orf25	216	1.06989	1.06692	2.08779	0.140052	0.101373	0.163425	1	-0.0293755	-0.713298	-0.0293755	1	-0.507794	-0.713298	-0.507794	1	0.0932737	3.32406e-05	0.25494
ENSG00000177576	C18orf32	19	1.00812	2.38079	25.0971	0.193886	0.446289	3.85097	1	0.0374329	-0.46615	0.0374329	1	-0.778005	-0.46615	-0.778005	1	0.133271	0.00927143	0.00348388
ENSG00000166845	C18orf54	318	1.05075	0.780838	3.15102	0.0860055	0.059001	0.136416	1	-0.0362676	-0.528321	-0.0362676	1	-0.586102	-0.528321	-0.586102	1	0.134222	2.75501e-10	0.000120376
ENSG00000176912	C18orf56	214	0.518664	0.375446	10.5579	0.113362	0.0631827	0.669851	1	-0.0766947	-0.588397	-0.0766947	1	-0.464606	-0.588397	-0.464606	1	0.104497	0.434693	1.76937e-19
ENSG00000141452	C18orf8	281	1.11362	1.67572	6.21763	0.127494	0.127712	0.350335	1	-0.0589619	-0.455743	-0.0589619	1	-0.716561	-0.455743	-0.716561	1	0.11635	1.22205e-06	1.23523e-07
ENSG00000074842	C19orf10	290	1.20694	2.18351	62.7425	0.0838601	0.151422	3.3887	1	-0.137475	-0.442256	-0.137475	1	-0.72843	-0.442256	-0.72843	1	0.325189	8.49921e-16	5.2007e-14
ENSG00000131943	C19orf12	296	0.957611	1.33934	5.90036	0.0692355	0.100044	0.320399	1	0.048625	-0.574998	0.048625	1	-0.69201	-0.574998	-0.69201	1	0.0922774	9.09805e-11	0.000394731
ENSG00000228300	C19orf24	133	1.82086	0.732523	37.2326	0.361397	0.0756134	2.27501	1	-0.142274	-0.489199	-0.142274	1	-0.553667	-0.489199	-0.553667	1	0.222368	0.000186083	0.000280412
ENSG00000119559	C19orf25	40	1.22661	0.868442	25.1446	0.375822	0.137836	2.46819	1	-0.103782	-0.518828	-0.103782	1	-0.552758	-0.518828	-0.552758	1	0.160107	0.0304336	0.173025
ENSG00000167644	C19orf33	60	1.88179	0.131982	5.71006	0.848383	0.165996	1.61793	1	0.070414	-0.919296	0.070414	1	-0.233525	-0.919296	-0.233525	1	0.152454	0.0544426	1.26284e-06
ENSG00000131944	C19orf40	300	0.907197	1.13101	3.43473	0.0753814	0.072875	0.14764	1	-0.0605924	-0.559994	-0.0605924	1	-0.596817	-0.559994	-0.596817	1	0.0360958	6.77044e-08	0.0366216
ENSG00000105072	C19orf44	255	0.738934	0.831157	1.06948	0.150193	0.0938856	0.0721859	1	-0.10938	-0.50886	-0.10938	1	-0.547711	-0.50886	-0.547711	1	0.0585654	0.0564485	0.0366557
ENSG00000160392	C19orf47	11	0.483436	1.5128	5.4284	0.115059	0.377352	0.709479	1	-0.135107	-0.328522	-0.135107	1	-0.677284	-0.328522	-0.677284	1	0.0244146	0.555454	0.105618
ENSG00000167747	C19orf48	325	1.4703	1.32424	64.8295	0.284118	0.131097	4.548	1	0.00405934	-0.494798	0.00405934	1	-0.663859	-0.494798	-0.663859	1	0.868734	0.000359585	0.00695217
ENSG00000142444	C19orf52	24	1.29969	0.607939	16.9018	0.271296	0.122586	2.06032	1	0.133899	-0.719674	0.133899	1	-0.551719	-0.719674	-0.551719	1	0.0651399	0.00384307	0.00216042
ENSG00000104979	C19orf53	182	1.26749	0.960892	90.7166	0.15365	0.0744055	4.38358	1	-0.000883438	-0.426517	-0.000883438	1	-0.70169	-0.426517	-0.70169	1	0.427224	6.95221e-07	0.299905
ENSG00000188493	C19orf54	313	1.30602	1.28341	5.95365	0.117287	0.0883597	0.29003	1	-0.0402658	-0.529522	-0.0402658	1	-0.665905	-0.529522	-0.665905	1	0.119203	1.73805e-11	0.000739651
ENSG00000167595	C19orf55	213	0.973773	1.5634	3.13394	0.125904	0.136826	0.223151	1	-0.120467	-0.612761	-0.120467	1	-0.578423	-0.612761	-0.578423	1	0.0639019	0.000108926	2.75092e-05
ENSG00000006015	C19orf60	316	0.985135	1.15267	82.5604	0.106194	0.0769976	3.572	1	0.0838399	-0.483165	0.0838399	1	-0.721118	-0.483165	-0.721118	1	0.338469	3.53938e-06	0.0241358
ENSG00000130813	C19orf66	43	1.29428	0.0456631	4.43016	0.416916	0.162486	0.618453	1	0.018487	-0.731509	0.018487	1	-0.341062	-0.731509	-0.341062	1	0.0863539	0.031985	3.56102e-07
ENSG00000185453	C19orf68	52	1.07551	0.494073	1.01747	0.347003	0.165214	0.180857	1	-0.14463	-0.732519	-0.14463	1	-0.332197	-0.732519	-0.332197	1	0.0137302	0.0518013	0.00178116
ENSG00000221916	C19orf73	70	1.01889	1.38817	2.93533	0.181477	0.196294	0.324693	1	-0.0254723	-0.607613	-0.0254723	1	-0.593539	-0.607613	-0.593539	1	0.0323478	0.00282764	0.0260513
ENSG00000095932	C19orf77	84	0.46015	0.437095	8.87294	0.0956235	0.105215	0.779688	1	-0.0474059	-0.57064	-0.0474059	1	-0.395139	-0.57064	-0.395139	1	0.0646521	0.661013	3.98851e-07
ENSG00000267106	C19orf82	52	0.932386	1.02792	6.11241	0.206757	0.1533	0.666832	1	-0.0303765	-0.633785	-0.0303765	1	-0.587005	-0.633785	-0.587005	1	0.0465168	0.0208549	0.428129
ENSG00000262874	C19orf84	81	1.70948	0.132877	1.10003	0.464745	0.174721	0.238068	1	0.2487	-0.850428	0.2487	1	-0.46973	-0.850428	-0.46973	1	0.0723691	0.00553653	1.99308e-06
ENSG00000197223	C1D	103	0.501636	0.933771	25.7538	0.0726456	0.100067	1.99337	1	0.109268	-0.644883	0.109268	1	-0.649812	-0.644883	-0.649812	1	0.195752	0.49104	0.254797
ENSG00000106392	C1GALT1	360	1.10947	1.33893	22.1961	0.182477	0.163644	2.06595	1	0.0511525	-0.72563	0.0511525	1	-0.6083	-0.72563	-0.6083	1	0.38633	0.000463115	0.0195323
ENSG00000108561	C1QBP	165	1.14317	0.360724	489.828	0.122452	0.0389018	24.4543	1	0.0918468	-0.556521	0.0918468	1	-0.587427	-0.556521	-0.587427	1	0.544814	2.33178e-07	1.22679e-36
ENSG00000172247	C1QTNF4	20	0.494862	1.31749	5.75637	0.153477	0.300809	0.825984	1	-0.404782	-0.297886	-0.404782	1	-0.534929	-0.297886	-0.534929	1	0.0250334	0.513159	0.152993
ENSG00000133466	C1QTNF6	171	1.19504	3.7381	0.930618	0.225499	0.644228	0.148702	1	-0.18277	-0.506379	-0.18277	1	-0.695538	-0.506379	-0.695538	1	0.0890544	0.00120092	1.76667e-05
ENSG00000139178	C1RL	194	0.633259	1.5687	6.9021	0.103563	0.155364	0.518537	1	-0.103053	-0.603616	-0.103053	1	-0.564075	-0.603616	-0.564075	1	0.0437427	0.099871	0.000162895
ENSG00000163362	C1orf106	259	0.576699	0.781009	3.98701	0.075854	0.0691177	0.195847	1	-0.00974095	-0.557464	-0.00974095	1	-0.590177	-0.557464	-0.590177	1	0.0946959	0.156452	0.00085953
ENSG00000116922	C1orf109	344	0.97975	0.54626	19.4527	0.096393	0.036912	0.68976	1	-0.0666074	-0.595265	-0.0666074	1	-0.495736	-0.595265	-0.495736	1	0.121608	5.13306e-07	2.67061e-29
ENSG00000000460	C1orf112	297	1.23612	0.917167	8.88816	0.111454	0.0616263	0.42389	1	-0.0519714	-0.618241	-0.0519714	1	-0.572477	-0.618241	-0.572477	1	0.14685	9.31466e-11	0.0899722
ENSG00000162384	C1orf123	313	0.865374	1.10593	34.5449	0.105154	0.0527647	1.08208	1	-0.106722	-0.434194	-0.106722	1	-0.639777	-0.434194	-0.639777	1	0.171103	0.000292181	0.0227729
ENSG00000143633	C1orf131	127	1.15931	1.28888	6.09222	0.12016	0.106424	0.386231	1	0.255636	-0.690325	0.255636	1	-0.714406	-0.690325	-0.714406	1	0.0733339	1.10124e-07	0.00379304
ENSG00000204377	C1orf134	37	0.494903	1.26643	3.72952	0.134763	0.440114	1.28217	1	0.375197	-0.672665	0.375197	1	-0.891366	-0.672665	-0.891366	1	0.0197988	0.514975	0.27448
ENSG00000131591	C1orf159	315	0.595833	1.50229	5.41724	0.0735688	0.141244	0.373302	1	0.0605182	-0.539511	0.0605182	1	-0.727228	-0.539511	-0.727228	1	0.117209	0.0968295	0.000217308
ENSG00000175707	C1orf172	210	0.675744	0.187696	12.6122	0.103692	0.0374984	0.505856	1	-0.0593263	-0.48821	-0.0593263	1	-0.381189	-0.48821	-0.381189	1	0.120845	0.0458029	2.02848e-55
ENSG00000198912	C1orf174	308	0.883542	1.11531	12.2486	0.100111	0.0736484	0.548853	1	0.0279312	-0.520493	0.0279312	1	-0.690478	-0.520493	-0.690478	1	0.183055	7.74318e-05	0.0592362
ENSG00000119280	C1orf198	235	0.996113	1.01335	8.71606	0.139716	0.0835927	0.49717	1	0.0914897	-0.585284	0.0914897	1	-0.668337	-0.585284	-0.668337	1	0.187688	0.000232427	0.436621
ENSG00000116667	C1orf21	240	1.1631	1.95205	2.69898	0.247017	0.328385	0.370247	1	-0.128564	-0.570642	-0.128564	1	-0.647998	-0.570642	-0.647998	1	0.242775	0.00388908	0.00204616
ENSG00000253313	C1orf210	99	0.732456	3.74709e-30	6.74084	0.148231	0.128871	0.493253	1	-0.0599668	-0.579538	-0.0599668	1	-0.380482	-0.579538	-0.380482	1	0.0946098	0.0600619	4.56461e-12
ENSG00000249087	C1orf213	28	1.30963	8.66634	0.543108	0.476828	5.75433	0.338982	1	-0.148945	-0.113627	-0.148945	1	-0.954656	-0.113627	-0.954656	1	0.0334604	0.050967	0.097394
ENSG00000142686	C1orf216	41	1.05388	0.593647	2.66929	0.184182	0.120507	0.268987	1	-0.068122	-0.716655	-0.068122	1	-0.355295	-0.716655	-0.355295	1	0.0335972	0.00232809	0.000863115
ENSG00000157181	C1orf27	303	0.957805	0.837907	8.21659	0.0951145	0.0562694	0.372554	1	0.0648406	-0.641919	0.0648406	1	-0.581622	-0.641919	-0.581622	1	0.108388	1.17886e-06	0.00212718
ENSG00000143793	C1orf35	182	1.26567	1.16459	14.4566	0.160744	0.108513	0.841041	1	-0.149818	-0.444759	-0.149818	1	-0.642925	-0.444759	-0.642925	1	0.174118	1.9606e-06	0.0655486
ENSG00000143612	C1orf43	267	1.13815	0.971903	67.2254	0.0830751	0.0590262	2.56908	1	0.0157135	-0.456901	0.0157135	1	-0.705801	-0.456901	-0.705801	1	0.279095	1.54043e-13	0.317229
ENSG00000164008	C1orf50	58	0.920323	1.13198	11.9363	0.111388	0.108832	1.10556	1	0.176471	-0.766796	0.176471	1	-0.641733	-0.766796	-0.641733	1	0.0476385	0.00019804	0.115209
ENSG00000162642	C1orf52	244	1.0049	0.888736	26.6497	0.122987	0.0611248	1.13888	1	-0.122597	-0.512603	-0.122597	1	-0.563392	-0.512603	-0.563392	1	0.161957	2.76599e-05	0.0349791
ENSG00000203724	C1orf53	98	0.904577	1.97639	1.76563	0.140213	0.259964	0.19597	1	-0.066769	-0.498814	-0.066769	1	-0.717936	-0.498814	-0.717936	1	0.0230706	0.00241859	0.000148894
ENSG00000143443	C1orf56	25	3.74327e-14	3.37703	3.31913	2.07727	4.70033	4.94067	1	0.609578	-0.822922	0.609578	1	-0.936055	-0.822922	-0.936055	1	0.422464	0.593992	0.309043
ENSG00000125462	C1orf61	164	0.870158	71.5036	0.533394	0.37151	134.481	0.984676	1	0.0494765	-0.0926787	0.0494765	1	-0.99782	-0.0926787	-0.99782	1	0.462045	0.160285	0.300408
ENSG00000117616	C1orf63	208	0.839729	1.2386	19.8863	0.087261	0.077006	0.860607	1	0.00116149	-0.502528	0.00116149	1	-0.694897	-0.502528	-0.694897	1	0.0988239	6.6888e-05	0.00110918
ENSG00000162757	C1orf74	198	1.00862	0.567941	4.03519	0.0829053	0.049905	0.176035	1	-0.0635821	-0.58559	-0.0635821	1	-0.496657	-0.58559	-0.496657	1	0.037063	2.32885e-09	9.02815e-16
ENSG00000198715	C1orf85	247	0.8938	1.1687	27.0816	0.100012	0.0695823	1.06304	1	-0.0532114	-0.426145	-0.0532114	1	-0.683436	-0.426145	-0.683436	1	0.167207	5.37295e-05	0.00802894
ENSG00000162585	C1orf86	291	1.01915	1.3856	38.018	0.128111	0.147753	2.59562	1	-0.0373434	-0.383875	-0.0373434	1	-0.741239	-0.383875	-0.741239	1	0.577633	3.26376e-05	0.00476752
ENSG00000142698	C1orf94	153	0.827377	0.676527	1.54181	0.184208	0.149474	0.165275	1	-0.160696	-0.638195	-0.160696	1	-0.384129	-0.638195	-0.384129	1	0.0760195	0.0387795	0.0160204
ENSG00000197183	C20orf112	253	1.32484	1.47927	4.8985	0.146262	0.143198	0.378375	1	0.0449928	-0.585341	0.0449928	1	-0.713779	-0.585341	-0.713779	1	0.12878	2.30073e-08	0.000471453
ENSG00000171984	C20orf196	219	0.9525	0.706681	4.59338	0.105474	0.0676672	0.261652	1	-0.142971	-0.673859	-0.142971	1	-0.389391	-0.673859	-0.389391	1	0.0482535	1.34695e-05	1.11865e-05
ENSG00000101084	C20orf24	122	0.728182	0.928472	95.6501	0.0728698	0.0804826	4.90424	1	-0.130401	-0.408068	-0.130401	1	-0.632738	-0.408068	-0.632738	1	0.19683	0.00109496	0.187968
ENSG00000101220	C20orf27	246	0.926698	0.476817	82.0926	0.147639	0.0379682	3.17483	1	-0.150779	-0.387681	-0.150779	1	-0.544884	-0.387681	-0.544884	1	0.344446	0.0020994	1.31096e-32
ENSG00000196476	C20orf96	347	1.34138	0.89185	10.5402	0.129181	0.078444	0.583347	1	0.0394721	-0.580111	0.0394721	1	-0.655446	-0.580111	-0.655446	1	0.172491	1.30569e-10	0.084444
ENSG00000256073	C21orf119	38	0.392573	1.34387	3.74352	0.131979	0.410295	0.651664	1	-0.208024	-0.495841	-0.208024	1	-0.564616	-0.495841	-0.564616	1	0.0299759	0.789419	0.203833
ENSG00000160226	C21orf2	213	0.824609	2.34913	9.45834	0.0826702	0.195843	0.614558	1	-0.156162	-0.357554	-0.156162	1	-0.744415	-0.357554	-0.744415	1	0.112607	5.84241e-05	3.21453e-11
ENSG00000160221	C21orf33	182	0.816824	0.705748	55.1437	0.0831978	0.0639022	2.87368	1	0.0845158	-0.463024	0.0845158	1	-0.695913	-0.463024	-0.695913	1	0.327982	9.6126e-05	3.90592e-06
ENSG00000160298	C21orf58	237	1.07921	1.01344	4.37137	0.0929478	0.0671399	0.254665	1	0.0458099	-0.802221	0.0458099	1	-0.477938	-0.802221	-0.477938	1	0.0715772	1.06435e-09	0.420732
ENSG00000159079	C21orf59	307	0.805257	0.577823	56.4736	0.0736657	0.0366937	4.57132	1	0.0370554	-0.937447	0.0370554	1	-0.287237	-0.937447	-0.287237	1	0.223506	2.21642e-05	5.66359e-26
ENSG00000184809	C21orf88	138	0.69192	0.0337402	4.92374	0.198902	0.0759959	0.593034	1	-0.0192904	-0.783064	-0.0192904	1	-0.189716	-0.783064	-0.189716	1	0.167	0.16816	3.83722e-25
ENSG00000154642	C21orf91	313	0.977187	0.736508	7.21324	0.0810651	0.0544471	0.287646	1	-0.0746829	-0.566981	-0.0746829	1	-0.549056	-0.566981	-0.549056	1	0.0764634	5.12132e-09	1.02836e-06
ENSG00000169314	C22orf15	31	0.719588	2.46125e-28	4.24724	0.145522	0.275883	0.531399	1	-0.144336	-0.782389	-0.144336	1	-0.144483	-0.782389	-0.144483	1	0.0311286	0.0712552	0.000569024
ENSG00000215012	C22orf29	299	0.848655	0.89258	4.09146	0.106451	0.0928087	0.325869	1	0.0567169	-0.757248	0.0567169	1	-0.532375	-0.757248	-0.532375	1	0.122546	0.000590482	0.124015
ENSG00000242259	C22orf39	339	1.20789	1.07776	6.37111	0.0858568	0.0674757	0.27046	1	-0.0177633	-0.584068	-0.0177633	1	-0.622168	-0.584068	-0.622168	1	0.136741	1.88297e-15	0.124975
ENSG00000205856	C22orf42	56	1.24996	4.23097	0.394125	0.442096	1.23596	0.141051	1	0.239632	-0.723142	0.239632	1	-0.790981	-0.723142	-0.790981	1	0.0278577	0.0478413	0.0058098
ENSG00000184208	C22orf46	91	1.20117	1.12571	1.16788	0.166756	0.132185	0.102877	1	-0.177159	-0.696325	-0.177159	1	-0.404852	-0.696325	-0.404852	1	0.0231421	3.1322e-05	0.172104
ENSG00000168014	C2CD3	230	1.16848	1.1147	4.34945	0.10958	0.0794824	0.274348	1	-0.055233	-0.791437	-0.055233	1	-0.421556	-0.791437	-0.421556	1	0.0943756	2.25936e-09	0.075179
ENSG00000111731	C2CD5	77	0.607831	0.581003	6.1809	0.117305	0.0730185	0.414784	1	-0.0278893	-0.616494	-0.0278893	1	-0.457488	-0.616494	-0.457488	1	0.077618	0.18048	9.85927e-08
ENSG00000241962	C2orf15	352	1.15097	0.938636	2.73662	0.0981536	0.0687773	0.153263	1	0.0480882	-0.658055	0.0480882	1	-0.609373	-0.658055	-0.609373	1	0.295146	6.30663e-11	0.186448
ENSG00000197927	C2orf27A	49	0.580093	0.543276	1.78891	0.185555	0.213214	0.245064	1	-0.228302	-0.769041	-0.228302	1	-0.221477	-0.769041	-0.221477	1	0.0356693	0.33401	0.0187567
ENSG00000119147	C2orf40	65	0.847568	0.160698	4.66198	0.205699	0.164865	0.516169	1	0.00816462	-0.748562	0.00816462	1	-0.211587	-0.748562	-0.211587	1	0.0625028	0.0480553	1.78299e-06
ENSG00000115998	C2orf42	276	0.999853	1.05002	2.4371	0.112165	0.0907546	0.162582	1	-0.0563326	-0.700231	-0.0563326	1	-0.485308	-0.700231	-0.485308	1	0.0675738	6.0877e-06	0.291003
ENSG00000118961	C2orf43	325	1.22509	0.924786	9.73447	0.122529	0.0613675	0.486566	1	-0.0217328	-0.695369	-0.0217328	1	-0.524317	-0.695369	-0.524317	1	0.160102	4.17492e-09	0.110617
ENSG00000163026	C2orf44	263	0.777748	0.441178	5.65823	0.0820253	0.0438691	0.241916	1	0.0524066	-0.650693	0.0524066	1	-0.499139	-0.650693	-0.499139	1	0.0861929	0.000409255	1.65292e-29
ENSG00000162972	C2orf47	224	1.05705	0.607126	22.4534	0.0713534	0.0407618	1.11018	1	-0.0305719	-0.833704	-0.0305719	1	-0.346124	-0.833704	-0.346124	1	0.103406	1.16283e-13	7.05485e-19
ENSG00000135974	C2orf49	148	1.08686	0.851586	5.66493	0.106662	0.0577958	0.237063	1	0.00198377	-0.534238	0.00198377	1	-0.620094	-0.534238	-0.620094	1	0.0542507	8.27065e-08	0.00562154
ENSG00000239605	C2orf61	83	0.788578	1.00597	9.39749	0.222933	0.219382	1.37202	1	-0.267218	-0.58419	-0.267218	1	-0.403851	-0.58419	-0.403851	1	0.362403	0.0996156	0.489183
ENSG00000168887	C2orf68	190	0.888871	1.04299	17.778	0.102765	0.09025	0.992468	1	0.0058124	-0.497952	0.0058124	1	-0.664787	-0.497952	-0.664787	1	0.274028	0.000103804	0.317191
ENSG00000178074	C2orf69	326	1.12792	0.474856	7.39668	0.082172	0.0312139	0.301693	1	-0.110719	-0.755446	-0.110719	1	-0.334393	-0.755446	-0.334393	1	0.124245	1.23226e-13	2.34957e-46
ENSG00000237651	C2orf74	213	0.875966	1.75477	6.53355	0.140598	0.212612	0.693469	1	0.00805778	-0.700783	0.00805778	1	-0.619886	-0.700783	-0.619886	1	0.142421	0.00404184	0.000237695
ENSG00000186132	C2orf76	276	1.53816	1.47379	6.6166	0.125977	0.124209	0.421972	1	0.0769066	-0.598156	0.0769066	1	-0.699275	-0.598156	-0.699275	1	0.106455	3.60687e-15	8.43965e-05
ENSG00000187699	C2orf88	166	0.940137	1.37655	1.0923	0.108226	0.15291	0.0871628	1	-0.147611	-0.613301	-0.147611	1	-0.507566	-0.613301	-0.507566	1	0.0466541	3.70136e-05	0.00741785
ENSG00000125730	C3	110	1.02105	1.65033	1.73631	0.184242	0.233863	0.196999	1	-0.258824	-0.428315	-0.258824	1	-0.668255	-0.428315	-0.668255	1	0.0538024	0.00279563	0.00320425
ENSG00000114405	C3orf14	23	0.463472	0.545437	28.2982	0.317116	0.117809	3.15111	1	0.0171235	-0.513743	0.0171235	1	-0.504048	-0.513743	-0.504048	1	0.0824863	0.545278	0.000489646
ENSG00000163608	C3orf17	196	0.975606	0.783491	14.635	0.0758642	0.0470268	0.565171	1	-0.0260636	-0.592867	-0.0260636	1	-0.577038	-0.592867	-0.577038	1	0.074917	1.16179e-09	3.75343e-06
ENSG00000088543	C3orf18	100	0.666312	1.90118	1.92628	0.104309	0.185805	0.163348	1	-0.0244378	-0.472667	-0.0244378	1	-0.760615	-0.472667	-0.760615	1	0.0277053	0.057048	2.34994e-06
ENSG00000174928	C3orf33	192	0.954636	0.51538	2.44558	0.0919828	0.0524748	0.119871	1	0.118685	-0.66869	0.118685	1	-0.542085	-0.66869	-0.542085	1	0.0383296	8.46762e-07	2.66436e-17
ENSG00000179021	C3orf38	167	1.2805	1.02837	7.56255	0.0990333	0.0862426	0.479668	1	0.0129391	-0.692237	0.0129391	1	-0.556037	-0.692237	-0.556037	1	0.130931	2.13418e-13	0.371296
ENSG00000114529	C3orf52	195	0.777681	0.487193	4.77839	0.116555	0.0643083	0.282175	1	-0.00370648	-0.619741	-0.00370648	1	-0.480611	-0.619741	-0.480611	1	0.0866867	0.0090883	6.71927e-14
ENSG00000181744	C3orf58	266	1.16978	1.17675	4.92894	0.1103	0.0897472	0.261949	1	-0.101473	-0.649902	-0.101473	1	-0.470004	-0.649902	-0.470004	1	0.124618	2.19537e-09	0.0249791
ENSG00000163689	C3orf67	70	0.778981	0.6819	3.46567	0.11106	0.0840701	0.262032	1	-0.173494	-0.735593	-0.173494	1	-0.285906	-0.735593	-0.285906	1	0.0194831	0.00721043	0.000166032
ENSG00000138658	C4orf21	293	1.0585	0.659597	6.65504	0.0914805	0.0421835	0.294841	1	0.0587651	-0.752826	0.0587651	1	-0.461291	-0.752826	-0.461291	1	0.0784124	1.64469e-09	9.43894e-15
ENSG00000056050	C4orf27	171	1.41921	1.05729	32.3832	0.241934	0.091637	2.39046	1	0.0972837	-0.722096	0.0972837	1	-0.632408	-0.722096	-0.632408	1	0.271066	0.000101242	0.266332
ENSG00000164074	C4orf29	215	1.31001	1.02786	3.12537	0.109906	0.0649673	0.203101	1	-0.0142233	-0.860008	-0.0142233	1	-0.369034	-0.860008	-0.369034	1	0.0459875	1.87949e-12	0.334246
ENSG00000164096	C4orf3	300	1.01859	0.99829	23.9649	0.0717555	0.0605704	1.01195	1	0.0526137	-0.657395	0.0526137	1	-0.620775	-0.657395	-0.620775	1	0.222319	2.09214e-12	0.488749
ENSG00000174749	C4orf32	12	0.679891	1.66094	1.35521	0.211263	0.747393	0.427489	1	-0.221928	-0.476534	-0.221928	1	-0.695055	-0.476534	-0.695055	1	0.19438	0.208285	0.199763
ENSG00000151470	C4orf33	186	0.829523	1.1615	1.53825	0.0990193	0.109448	0.102437	1	0.0699596	-0.615584	0.0699596	1	-0.637376	-0.615584	-0.637376	1	0.0284385	0.000528955	0.0708815
ENSG00000163633	C4orf36	113	1.19713	1.23819	2.30152	0.136839	0.100591	0.151332	1	-0.127512	-0.745209	-0.127512	1	-0.385036	-0.745209	-0.385036	1	0.0282451	7.30655e-07	0.00981699
ENSG00000205208	C4orf46	224	0.744553	0.759649	8.53975	0.106431	0.0629186	0.370598	1	0.0141609	-0.542454	0.0141609	1	-0.570176	-0.542454	-0.570176	1	0.157884	0.0112556	8.6706e-05
ENSG00000205129	C4orf47	25	1.65793	0.937046	2.29624	0.533462	0.311789	0.510876	1	-0.143382	-0.791809	-0.143382	1	-0.248972	-0.791809	-0.248972	1	0.0342375	0.0205149	0.420921
ENSG00000113583	C5orf15	193	1.1471	1.32388	17.2476	0.143877	0.0982646	0.906548	1	-0.0236032	-0.500173	-0.0236032	1	-0.670061	-0.500173	-0.670061	1	0.2418	5.97232e-06	0.000585024
ENSG00000248874	C5orf17	159	0.742446	1.78223	1.91703	0.18233	0.298177	0.316066	1	-0.122471	-0.789351	-0.122471	1	-0.379673	-0.789351	-0.379673	1	0.113173	0.0927777	0.00478505
ENSG00000082213	C5orf22	345	1.4331	0.958306	7.63369	0.131171	0.0681978	0.398547	1	0.0141117	-0.668379	0.0141117	1	-0.566928	-0.668379	-0.566928	1	0.175686	3.33121e-12	0.270683
ENSG00000181904	C5orf24	48	1.09399	1.65377	3.8657	0.174644	0.162342	0.323837	1	-0.0723522	-0.571185	-0.0723522	1	-0.645911	-0.571185	-0.645911	1	0.0443458	0.000708581	0.000107186
ENSG00000151881	C5orf28	203	0.868309	1.33509	3.07127	0.0848818	0.100267	0.168557	1	-0.0393773	-0.606433	-0.0393773	1	-0.591598	-0.606433	-0.591598	1	0.0517083	1.13467e-05	0.00049641
ENSG00000172244	C5orf34	253	0.905144	0.805193	4.34563	0.124173	0.0785261	0.258571	1	0.0288584	-0.655699	0.0288584	1	-0.56885	-0.655699	-0.56885	1	0.0899106	0.00062863	0.00688384
ENSG00000197603	C5orf42	90	1.10167	2.97258	0.621422	0.187937	0.462414	0.0890921	1	-0.103623	-0.545178	-0.103623	1	-0.710243	-0.545178	-0.710243	1	0.0413985	0.000954926	2.52307e-05
ENSG00000161010	C5orf45	337	0.969224	0.953854	8.2489	0.0599688	0.0457882	0.260326	1	-0.100084	-0.563194	-0.100084	1	-0.543963	-0.563194	-0.543963	1	0.0705115	3.38857e-14	0.157137
ENSG00000205765	C5orf51	109	0.854691	1.36525	6.74808	0.113161	0.137697	0.410891	1	-0.129466	-0.392229	-0.129466	1	-0.663133	-0.392229	-0.663133	1	0.103959	0.00111402	0.00460759
ENSG00000221886	C5orf54	79	1.09884	0.460148	2.16192	0.151245	0.0881078	0.136751	1	-0.0163419	-0.726059	-0.0163419	1	-0.30227	-0.726059	-0.30227	1	0.0313089	8.39144e-05	1.83517e-08
ENSG00000221990	C5orf55	226	1.04606	0.940259	1.75721	0.117612	0.0778409	0.0937011	1	-0.0862299	-0.588877	-0.0862299	1	-0.536455	-0.588877	-0.536455	1	0.0312666	2.9332e-06	0.221805
ENSG00000164241	C5orf63	24	0.784253	2.17553	2.91736	0.204636	0.560399	0.52136	1	-0.414491	-0.643695	-0.414491	1	-0.300895	-0.643695	-0.300895	1	0.0274562	0.0896846	0.0241076
ENSG00000186577	C6orf1	132	0.812317	1.74645	7.78367	0.169422	0.207582	0.758422	1	0.131679	-0.52821	0.131679	1	-0.764734	-0.52821	-0.764734	1	0.134187	0.0337808	0.00022947
ENSG00000196821	C6orf106	167	0.952253	0.893428	3.07885	0.0972431	0.0759091	0.173644	1	0.0158475	-0.652938	0.0158475	1	-0.567002	-0.652938	-0.567002	1	0.0675679	3.3869e-06	0.0811133
ENSG00000185127	C6orf120	150	0.932194	0.868852	11.3613	0.0796317	0.0688049	0.596613	1	0.172051	-0.632123	0.172051	1	-0.646713	-0.632123	-0.646713	1	0.0892595	1.1525e-07	0.0292954
ENSG00000188112	C6orf132	227	1.32948	0.213273	5.16103	0.180753	0.0457882	0.342726	1	-0.0187084	-0.796667	-0.0187084	1	-0.274632	-0.796667	-0.274632	1	0.0946579	3.70786e-06	4.52025e-43
ENSG00000197261	C6orf141	75	1.02682	0.366867	5.92593	0.270881	0.135166	0.935911	1	0.032551	-0.836782	0.032551	1	-0.218735	-0.836782	-0.218735	1	0.107804	0.0278493	6.45977e-06
ENSG00000146476	C6orf211	170	1.3096	1.60286	16.535	0.241991	0.205819	1.47681	1	0.0224625	-0.476786	0.0224625	1	-0.733523	-0.476786	-0.733523	1	0.432485	0.000507078	0.00193738
ENSG00000221821	C6orf226	23	1.26244	1.36826	4.98819	0.397214	0.265636	0.754465	1	-0.178189	-0.624582	-0.178189	1	-0.494919	-0.624582	-0.494919	1	0.0300046	0.0346531	0.0904522
ENSG00000137434	C6orf52	12	0.391577	0.663858	9.39698	0.169977	0.280828	3.84153	1	0.00728489	-0.826499	0.00728489	1	-0.485582	-0.826499	-0.485582	1	0.0196354	0.730278	0.130948
ENSG00000154079	C6orf57	240	1.11343	1.6687	3.81197	0.156284	0.147463	0.364703	1	0.00665073	-0.791433	0.00665073	1	-0.520975	-0.791433	-0.520975	1	0.1605	5.68314e-05	4.581e-06
ENSG00000112308	C6orf62	309	0.854556	1.24402	39.2487	0.221987	0.139395	3.1266	1	-0.0872259	-0.486185	-0.0872259	1	-0.653487	-0.486185	-0.653487	1	0.918754	0.0556274	0.0405095
ENSG00000198663	C6orf89	250	0.820032	1.27792	4.25208	0.0867944	0.0908576	0.225548	1	-0.0983062	-0.589809	-0.0983062	1	-0.554848	-0.589809	-0.554848	1	0.0805787	0.000139368	0.00123325
ENSG00000244291	C7orf13	98	0.964446	1.09711	2.19025	0.180214	0.143425	0.203321	1	0.112528	-0.663175	0.112528	1	-0.620809	-0.663175	-0.620809	1	0.0488859	0.0057495	0.24999
ENSG00000136197	C7orf25	104	0.999033	1.01133	3.01369	0.139952	0.111975	0.209071	1	-0.0449618	-0.520439	-0.0449618	1	-0.608525	-0.520439	-0.608525	1	0.0661888	0.000278104	0.459818
ENSG00000146576	C7orf26	93	0.829998	1.18048	3.64518	0.175011	0.148852	0.29513	1	0.00236097	-0.570314	0.00236097	1	-0.612583	-0.570314	-0.612583	1	0.0695657	0.0312884	0.114254
ENSG00000146826	C7orf43	58	0.930536	1.54026	1.53893	0.19471	0.238917	0.198569	1	0.0633596	-0.522752	0.0633596	1	-0.758688	-0.522752	-0.758688	1	0.0264848	0.0155997	0.0138579
ENSG00000122783	C7orf49	337	0.947753	1.20989	17.8961	0.0905706	0.085589	0.969396	1	0.0838387	-0.616589	0.0838387	1	-0.670811	-0.616589	-0.670811	1	0.194571	6.07846e-07	0.00735222
ENSG00000146540	C7orf50	351	0.735161	1.18524	64.9744	0.0995067	0.073967	2.76943	1	-0.00887358	-0.486494	-0.00887358	1	-0.689551	-0.486494	-0.689551	1	0.356231	0.00933184	0.00636195
ENSG00000164898	C7orf55	172	0.791681	1.02633	16.4907	0.126926	0.100066	0.993555	1	-0.116039	-0.505791	-0.116039	1	-0.610546	-0.505791	-0.610546	1	0.162716	0.0113923	0.396373
ENSG00000146963	C7orf55-LUC7L2	294	0.98456	0.884021	14.2241	0.0550484	0.0470584	0.556112	1	0.0337338	-0.652409	0.0337338	1	-0.599432	-0.652409	-0.599432	1	0.174868	6.08843e-17	0.00714773
ENSG00000164603	C7orf60	95	1.40808	0.927771	1.0979	0.236719	0.105541	0.0992545	1	-0.110699	-0.72391	-0.110699	1	-0.435862	-0.72391	-0.435862	1	0.0200367	0.000114439	0.247731
ENSG00000105792	C7orf63	65	0.654951	1.02747	1.71762	0.123433	0.113375	0.125108	1	-0.199014	-0.700902	-0.199014	1	-0.334851	-0.700902	-0.334851	1	0.0210721	0.107032	0.404665
ENSG00000243317	C7orf73	295	0.899094	0.756888	51.451	0.0920301	0.0427056	2.20521	1	-0.0375689	-0.709943	-0.0375689	1	-0.476275	-0.709943	-0.476275	1	0.297182	9.9754e-06	1.52163e-08
ENSG00000177335	C8orf31	66	1.35804	12.9901	0.340837	0.630413	12.3574	0.308259	1	-0.242337	-0.124186	-0.242337	1	-0.927514	-0.124186	-0.927514	1	0.106366	0.089169	0.167809
ENSG00000182307	C8orf33	122	0.715064	0.771309	19.5088	0.10923	0.0701276	1.03886	1	-0.0339303	-0.427211	-0.0339303	1	-0.642105	-0.427211	-0.642105	1	0.161537	0.0256432	0.000724053
ENSG00000213865	C8orf44	119	1.28054	0.862908	2.96201	0.149774	0.0933203	0.230367	1	0.0283368	-0.71415	0.0283368	1	-0.505527	-0.71415	-0.505527	1	0.0330902	4.12258e-07	0.0722627
ENSG00000241852	C8orf58	50	0.680654	2.75125	3.06805	0.227859	0.604731	0.552638	1	-0.26937	-0.424641	-0.26937	1	-0.648686	-0.424641	-0.648686	1	0.0956777	0.21593	0.00286042
ENSG00000176731	C8orf59	137	1.03853	0.953362	52.1038	0.100377	0.0746174	2.89477	1	-0.0126955	-0.603667	-0.0126955	1	-0.62581	-0.603667	-0.62581	1	0.193458	1.72564e-07	0.266508
ENSG00000189376	C8orf76	11	0.924012	0.934168	20.686	0.501483	0.121425	1.53512	1	-0.29647	-0.390881	-0.29647	1	-0.508309	-0.390881	-0.508309	1	0.027743	0.211195	0.301238
ENSG00000213563	C8orf82	73	0.706667	0.851598	4.24156	0.189558	0.219122	0.61825	1	-0.0356973	-0.551275	-0.0356973	1	-0.556605	-0.551275	-0.556605	1	0.0864064	0.139669	0.250237
ENSG00000198917	C9orf114	244	1.15962	0.872722	18.7794	0.0921763	0.0750513	1.03882	1	-0.0460251	-0.55591	-0.0460251	1	-0.594688	-0.55591	-0.594688	1	0.158597	4.97111e-12	0.0455995
ENSG00000160345	C9orf116	79	0.969724	0.481013	17.961	0.19083	0.0713133	1.37978	1	-0.158146	-0.592154	-0.158146	1	-0.442327	-0.592154	-0.442327	1	0.0799705	0.00805193	1.31197e-10
ENSG00000204711	C9orf135	125	0.399874	2.04574e-15	16.0658	0.173958	0.11261	2.53202	1	-0.0580467	-0.690175	-0.0580467	1	-0.220119	-0.690175	-0.220119	1	0.408363	0.717019	3.51771e-15
ENSG00000148362	C9orf142	72	0.904964	0.867867	51.6468	0.156905	0.0796857	6.3741	1	0.17633	-0.930863	0.17633	1	-0.406129	-0.930863	-0.406129	1	0.107067	0.00599119	0.0509105
ENSG00000230185	C9orf147	117	0.897487	1.35676	1.97494	0.0992844	0.127128	0.14198	1	0.0675208	-0.645764	0.0675208	1	-0.630799	-0.645764	-0.630799	1	0.0387586	5.57254e-05	0.00294756
ENSG00000136932	C9orf156	291	0.972296	1.19981	3.9694	0.121743	0.105605	0.258639	1	-0.0840444	-0.582841	-0.0840444	1	-0.570806	-0.582841	-0.570806	1	0.0888684	6.48945e-05	0.0297436
ENSG00000171159	C9orf16	53	0.983573	0.968187	79.8454	0.120602	0.110566	6.13729	1	-0.158801	-0.660132	-0.158801	1	-0.418311	-0.660132	-0.418311	1	0.187437	0.00010141	0.387372
ENSG00000164972	C9orf24	22	0.745334	7.44521e-18	3.05221	0.383893	0.381202	0.428146	1	-0.0593708	-0.785604	-0.0593708	1	-0.235102	-0.785604	-0.235102	1	0.0134548	0.265204	0.00836595
ENSG00000148120	C9orf3	275	0.993747	0.503029	8.39407	0.117222	0.0527732	0.51013	1	-0.0419151	-0.752335	-0.0419151	1	-0.361561	-0.752335	-0.361561	1	0.136664	1.7221e-05	1.03659e-18
ENSG00000203993	C9orf37	116	0.696015	0.744231	13.7756	0.186903	0.0729282	0.794325	1	-0.0341223	-0.568013	-0.0341223	1	-0.563491	-0.568013	-0.563491	1	0.0955301	0.148266	0.000325458
ENSG00000135045	C9orf40	161	0.842425	1.32609	1.96694	0.140134	0.157003	0.152601	1	-0.192911	-0.465455	-0.192911	1	-0.597463	-0.465455	-0.597463	1	0.0761526	0.00782216	0.019712
ENSG00000156017	C9orf41	173	0.838997	0.4761	5.39545	0.107667	0.0651058	0.30659	1	-1.88238e-05	-0.721852	-1.88238e-05	1	-0.383321	-0.721852	-0.383321	1	0.107255	0.00096914	6.99172e-14
ENSG00000165118	C9orf64	166	0.262751	0.915588	4.71929	0.0839016	0.151176	0.48478	1	0.0959363	-0.61764	0.0959363	1	-0.644513	-0.61764	-0.644513	1	0.134207	0.997362	0.28868
ENSG00000238227	C9orf69	101	0.623882	1.54083	3.07075	0.110926	0.20597	0.312819	1	0.0210554	-0.488558	0.0210554	1	-0.74093	-0.488558	-0.74093	1	0.0739568	0.133406	0.00501575
ENSG00000147894	C9orf72	320	0.837327	0.883414	3.83384	0.102143	0.0707634	0.192224	1	-0.075882	-0.589438	-0.075882	1	-0.542259	-0.589438	-0.542259	1	0.110362	0.000533875	0.0502178
ENSG00000136819	C9orf78	215	0.911189	0.516258	42.4692	0.0562932	0.0351318	1.58957	1	0.0925235	-0.565697	0.0925235	1	-0.616854	-0.565697	-0.616854	1	0.180771	2.77877e-12	1.54152e-31
ENSG00000155621	C9orf85	155	0.987241	0.687781	8.9297	0.079371	0.0546492	0.431301	1	0.0777671	-0.707836	0.0777671	1	-0.53688	-0.707836	-0.53688	1	0.0627315	3.46069e-09	2.83559e-08
ENSG00000165233	C9orf89	231	1.16222	1.51885	14.5347	0.171814	0.134829	0.954509	1	0.0488395	-0.522833	0.0488395	1	-0.720827	-0.522833	-0.720827	1	0.162628	7.54805e-05	7.72483e-05
ENSG00000165698	C9orf9	55	0.934528	4.19529	0.63976	0.181354	1.30283	0.188926	1	0.184761	-0.395063	0.184761	1	-0.958092	-0.395063	-0.958092	1	0.0245466	0.0101034	0.00878781
ENSG00000185015	CA13	29	1.52975	0.691981	1.77307	0.33026	0.127258	0.303315	1	0.172672	-0.768478	0.172672	1	-0.675818	-0.768478	-0.675818	1	0.0170273	0.00220564	0.0113948
ENSG00000104267	CA2	212	1.27259	2.91747	6.12405	0.243753	0.428119	0.73727	1	-0.157301	-0.348671	-0.157301	1	-0.728736	-0.348671	-0.728736	1	0.335967	0.000877854	6.17235e-06
ENSG00000178538	CA8	210	0.939856	0.426841	1.40224	0.156915	0.0857255	0.102745	1	0.0390792	-0.725586	0.0390792	1	-0.409914	-0.725586	-0.409914	1	0.0432635	0.00277076	1.04623e-10
ENSG00000120159	CAAP1	211	0.922056	0.87879	14.8896	0.0501552	0.0370938	0.417942	1	-0.0403206	-0.640446	-0.0403206	1	-0.533162	-0.640446	-0.533162	1	0.0523717	3.15683e-15	0.000634273
ENSG00000135932	CAB39	199	1.02274	0.858839	2.11277	0.0942225	0.0713804	0.120122	1	-0.0434698	-0.648618	-0.0434698	1	-0.541033	-0.648618	-0.541033	1	0.0498345	4.64381e-08	0.0246885
ENSG00000102547	CAB39L	237	0.923785	1.2169	1.43768	0.120477	0.109716	0.0940182	1	-0.135361	-0.592867	-0.135361	1	-0.562231	-0.592867	-0.562231	1	0.0395967	0.00026153	0.0246105
ENSG00000099991	CABIN1	168	0.873929	1.09443	5.27349	0.0991645	0.110508	0.385518	1	-0.0281576	-0.691793	-0.0281576	1	-0.525921	-0.691793	-0.525921	1	0.0955681	0.000113191	0.197025
ENSG00000134508	CABLES1	219	1.30904	0.485021	1.58484	0.231588	0.0557112	0.130905	1	-0.208153	-0.782819	-0.208153	1	-0.221814	-0.782819	-0.221814	1	0.039439	0.000289164	1.1704e-17
ENSG00000154040	CABYR	180	0.731085	0.775435	4.74948	0.0914356	0.0765777	0.259943	1	-0.0619998	-0.586495	-0.0619998	1	-0.521381	-0.586495	-0.521381	1	0.0527649	0.00618501	0.00190351
ENSG00000158966	CACHD1	315	1.10957	1.16878	1.57674	0.126108	0.0846324	0.104857	1	-0.0312896	-0.781859	-0.0312896	1	-0.438242	-0.781859	-0.438242	1	0.0876956	1.0533e-06	0.0234931
ENSG00000153956	CACNA2D1	324	0.842855	0.528226	4.70535	0.120718	0.0463433	0.301464	1	-0.0888942	-0.844552	-0.0888942	1	-0.275119	-0.844552	-0.275119	1	0.0674398	0.00239871	1.40454e-21
ENSG00000165995	CACNB2	304	1.27355	0.503295	0.89218	0.214206	0.0590209	0.0856048	1	-0.0291391	-0.861774	-0.0291391	1	-0.321735	-0.861774	-0.321735	1	0.041041	0.000178448	8.01301e-16
ENSG00000167535	CACNB3	147	0.93034	12.1075	0.426076	0.141515	4.97518	0.16663	1	-0.0306447	-0.0898101	-0.0306447	1	-0.986591	-0.0898101	-0.986591	1	0.0699908	0.00140137	0.0135597
ENSG00000105298	CACTIN	183	0.980366	1.22522	1.18967	0.123248	0.132891	0.0891557	1	-0.0840194	-0.573623	-0.0840194	1	-0.583688	-0.573623	-0.583688	1	0.0599373	6.84782e-05	0.0459279
ENSG00000151893	CACUL1	293	1.75218	0.8693	12.7437	0.168182	0.0734758	0.847226	1	-0.135811	-0.763051	-0.135811	1	-0.375399	-0.763051	-0.375399	1	0.208252	5.54613e-13	0.0381589
ENSG00000116161	CACYBP	237	1.24039	0.544579	160.125	0.167399	0.0526017	7.44532	1	-0.0508691	-0.386869	-0.0508691	1	-0.672534	-0.386869	-0.672534	1	0.521783	7.46052e-06	3.95877e-16
ENSG00000084774	CAD	229	0.892824	0.592313	9.21965	0.116693	0.0525269	0.409122	1	-0.123074	-0.55281	-0.123074	1	-0.498912	-0.55281	-0.498912	1	0.112249	0.000447603	1.44051e-13
ENSG00000182985	CADM1	352	0.454927	2.63614	12.0147	0.0958916	0.293212	1.01962	1	-0.0201679	-0.457292	-0.0201679	1	-0.746309	-0.457292	-0.746309	1	0.319789	0.680691	2.41587e-08
ENSG00000175161	CADM2	354	0.88878	0.57392	5.96601	0.168392	0.0861582	0.557106	1	-0.0346074	-0.741562	-0.0346074	1	-0.462524	-0.741562	-0.462524	1	0.157171	0.010768	5.90356e-07
ENSG00000104327	CALB1	176	1.34242	1.39964	127.98	0.265433	0.346877	22.5735	1	0.0464292	-0.517232	0.0464292	1	-0.809595	-0.517232	-0.809595	1	0.881445	0.000890589	0.125435
ENSG00000175868	CALCB	84	1.22448	1.10441e-29	4.02342	0.277114	0.226809	0.578996	1	0.14048	-0.797387	0.14048	1	-0.478039	-0.797387	-0.478039	1	0.0905943	0.00532809	1.58084e-05
ENSG00000012822	CALCOCO1	110	1.23572	2.19788	2.87342	0.205701	0.259807	0.279848	1	-0.0737525	-0.456852	-0.0737525	1	-0.743248	-0.456852	-0.743248	1	0.0715225	0.000262038	5.58189e-06
ENSG00000136436	CALCOCO2	263	0.99657	1.89143	7.52149	0.132832	0.17855	0.524155	1	-0.0222218	-0.436759	-0.0222218	1	-0.775933	-0.436759	-0.775933	1	0.162371	0.000113917	5.46482e-07
ENSG00000122786	CALD1	320	0.777975	0.105177	43.4357	0.107739	0.0374977	2.5349	1	-0.216905	-0.690559	-0.216905	1	-0.308891	-0.690559	-0.308891	1	0.222701	0.00516361	4.56231e-73
ENSG00000198668	CALM1	227	1.20308	0.916731	376.559	0.0888959	0.0616211	15.5992	1	0.0503907	-0.4975	0.0503907	1	-0.694368	-0.4975	-0.694368	1	0.449005	5.88956e-14	0.0889795
ENSG00000143933	CALM2	99	1.09315	0.934497	514.693	0.151201	0.106589	41.3002	1	-0.058989	-0.78892	-0.058989	1	-0.394042	-0.78892	-0.394042	1	0.408617	8.21669e-05	0.270155
ENSG00000160014	CALM3	306	0.570305	2.5643	61.4104	0.227589	0.20616	3.44741	1	-0.0127035	-0.35109	-0.0127035	1	-0.794706	-0.35109	-0.794706	1	0.503193	0.3788	2.01778e-13
ENSG00000129007	CALML4	80	1.00244	0.935625	2.03464	0.183755	0.145903	0.204904	1	-0.236112	-0.696622	-0.236112	1	-0.35819	-0.696622	-0.35819	1	0.027702	0.0038771	0.330146
ENSG00000183166	CALN1	298	0.476916	1.309	1.24003	0.135919	0.278725	0.172787	1	-0.0201717	-0.607902	-0.0201717	1	-0.654396	-0.607902	-0.654396	1	0.0858451	0.567374	0.134246
ENSG00000179218	CALR	193	0.894229	1.30845	132.599	0.283046	0.146954	10.1258	1	-0.101717	-0.551462	-0.101717	1	-0.641655	-0.551462	-0.641655	1	0.624606	0.0826527	0.0185704
ENSG00000128595	CALU	379	0.621695	1.39075	45.5825	0.139233	0.0877542	1.86649	1	-0.00231895	-0.390014	-0.00231895	1	-0.743182	-0.390014	-0.743182	1	0.447135	0.191327	5.5942e-06
ENSG00000134072	CAMK1	72	0.73428	3.11133	1.69491	0.19856	0.726061	0.32831	1	-0.00761279	-0.341241	-0.00761279	1	-0.866957	-0.341241	-0.866957	1	0.0552352	0.121047	0.00244509
ENSG00000183049	CAMK1D	290	1.06232	0.534904	1.22861	0.160044	0.0667515	0.0939654	1	-0.0654363	-0.779808	-0.0654363	1	-0.362438	-0.779808	-0.362438	1	0.0648543	0.000256784	1.10493e-11
ENSG00000145349	CAMK2D	345	1.09843	9.47796	0.99777	0.156608	1.39961	0.139251	1	-0.0453771	-0.321231	-0.0453771	1	-0.904817	-0.321231	-0.904817	1	0.168676	7.88624e-05	1.82361e-09
ENSG00000148660	CAMK2G	236	0.974414	1.07446	8.26556	0.0939177	0.0831603	0.407441	1	-0.0498349	-0.551842	-0.0498349	1	-0.612746	-0.551842	-0.612746	1	0.0983324	4.42797e-07	0.185754
ENSG00000152495	CAMK4	57	0.733987	0.496327	1.85568	0.157248	0.159099	0.185238	1	0.085672	-0.707936	0.085672	1	-0.440567	-0.707936	-0.440567	1	0.0286039	0.071283	0.00127129
ENSG00000110931	CAMKK2	323	0.921052	4.52087	5.28415	0.114182	0.36153	0.400854	1	-0.024304	-0.526091	-0.024304	1	-0.735666	-0.526091	-0.735666	1	0.224999	0.000132959	4.23103e-20
ENSG00000143919	CAMKMT	354	0.78122	0.642323	13.3755	0.14138	0.0811601	1.00611	1	-0.166926	-0.835318	-0.166926	1	-0.245072	-0.835318	-0.245072	1	0.163573	0.0237325	6.97118e-06
ENSG00000164076	CAMKV	125	0.687282	2.09865e-24	8.31432	0.146698	0.180975	0.720892	1	-0.10446	-0.460928	-0.10446	1	-0.541912	-0.460928	-0.541912	1	0.237735	0.102075	9.46126e-08
ENSG00000164615	CAMLG	123	0.879692	0.720832	20.1787	0.107311	0.0647058	1.03406	1	-0.0502248	-0.438364	-0.0502248	1	-0.611899	-0.438364	-0.611899	1	0.170561	0.00028688	1.65299e-05
ENSG00000130559	CAMSAP1	129	1.0603	0.996246	1.80151	0.137482	0.103874	0.141211	1	-0.123879	-0.667069	-0.123879	1	-0.47065	-0.667069	-0.47065	1	0.0370316	4.03674e-05	0.485612
ENSG00000118200	CAMSAP2	205	1.13561	0.909148	1.03507	0.132302	0.0852855	0.0668843	1	-0.140651	-0.708906	-0.140651	1	-0.428237	-0.708906	-0.428237	1	0.0379675	1.51194e-06	0.144012
ENSG00000171735	CAMTA1	370	0.979702	0.74529	119.351	0.0704276	0.0342771	3.79886	1	-0.0643659	-0.642561	-0.0643659	1	-0.526934	-0.642561	-0.526934	1	0.250323	1.98555e-11	3.8254e-13
ENSG00000111530	CAND1	320	0.898376	0.844479	21.1781	0.0551168	0.0478149	0.768366	1	-0.0236341	-0.552455	-0.0236341	1	-0.606687	-0.552455	-0.606687	1	0.13296	1.84461e-12	0.000633458
ENSG00000171302	CANT1	227	0.817887	1.99508	3.61667	0.100854	0.169614	0.229034	1	-0.0863128	-0.36903	-0.0863128	1	-0.734367	-0.36903	-0.734367	1	0.170521	0.000921766	7.92406e-09
ENSG00000127022	CANX	302	0.926461	0.991746	40.3329	0.100233	0.0642233	1.65083	1	0.0767109	-0.46599	0.0767109	1	-0.687222	-0.46599	-0.687222	1	0.41049	1.40196e-05	0.448911
ENSG00000131236	CAP1	145	0.855307	1.50661	51.4657	0.193611	0.183908	3.76466	1	-0.222626	-0.161946	-0.222626	1	-0.76706	-0.161946	-0.76706	1	0.554335	0.0342874	0.00332251
ENSG00000112186	CAP2	321	1.45657	5.89002	3.3795	0.237744	0.878302	0.462068	1	-0.000529471	-0.433671	-0.000529471	1	-0.858696	-0.433671	-0.858696	1	0.362316	3.58453e-05	2.74918e-08
ENSG00000042493	CAPG	282	0.749853	0.734696	25.2355	0.129315	0.0921521	1.59236	1	-0.0735861	-0.488755	-0.0735861	1	-0.594043	-0.488755	-0.594043	1	0.315213	0.0271778	0.0021493
ENSG00000014216	CAPN1	239	0.764737	1.02662	25.7156	0.124958	0.0822503	1.18408	1	-0.10467	-0.391759	-0.10467	1	-0.675855	-0.391759	-0.675855	1	0.238638	0.0175843	0.373243
ENSG00000142330	CAPN10	198	0.971385	1.37275	2.53559	0.137235	0.151518	0.197087	1	-0.0467135	-0.575659	-0.0467135	1	-0.627073	-0.575659	-0.627073	1	0.0639545	0.000362119	0.0073796
ENSG00000182472	CAPN12	175	1.16213	3.29503	1.75409	0.191288	0.556548	0.246731	1	-0.128178	-0.428424	-0.128178	1	-0.755028	-0.428424	-0.755028	1	0.105182	0.000338904	2.89648e-05
ENSG00000103326	CAPN15	54	1.28039	0.702003	2.68719	0.213481	0.104199	0.263269	1	-0.158242	-0.722226	-0.158242	1	-0.353867	-0.722226	-0.353867	1	0.0427171	0.000303428	0.00306329
ENSG00000162909	CAPN2	277	0.988899	2.06548	4.23199	0.109473	0.183169	0.278725	1	-0.0054044	-0.442291	-0.0054044	1	-0.771973	-0.442291	-0.771973	1	0.146114	5.83246e-06	8.33952e-09
ENSG00000131375	CAPN7	145	0.965401	1.86603	3.3906	0.0719336	0.110379	0.162736	1	-0.0541577	-0.53137	-0.0541577	1	-0.694309	-0.53137	-0.694309	1	0.034315	7.4074e-10	4.70394e-13
ENSG00000126247	CAPNS1	51	0.782963	1.49307	13.2836	0.272601	0.320475	1.76222	1	-0.324358	-0.113538	-0.324358	1	-0.768953	-0.113538	-0.768953	1	0.203505	0.152233	0.0652397
ENSG00000135387	CAPRIN1	90	1.39487	0.732121	39.1217	0.134193	0.0663445	2.43596	1	0.133999	-0.717109	0.133999	1	-0.58697	-0.717109	-0.58697	1	0.213597	1.13867e-09	5.79421e-05
ENSG00000110888	CAPRIN2	333	0.930339	1.48616	4.52586	0.0807929	0.10019	0.262797	1	0.128108	-0.665972	0.128108	1	-0.678909	-0.665972	-0.678909	1	0.0830566	9.2863e-08	9.42144e-07
ENSG00000105519	CAPS	53	0.709512	1.2499	1.53834	0.212467	0.305081	0.389179	1	0.363407	-0.743964	0.363407	1	-0.838753	-0.743964	-0.838753	1	0.0258362	0.164418	0.208297
ENSG00000180881	CAPS2	187	1.09709	0.764929	1.299	0.337527	0.142796	0.315496	1	0.0847844	-0.951665	0.0847844	1	-0.285959	-0.951665	-0.285959	1	0.0755683	0.0392732	0.0507147
ENSG00000116489	CAPZA1	298	1.2018	0.964543	38.3326	0.0937638	0.0655841	1.85436	1	0.00637535	-0.587777	0.00637535	1	-0.637794	-0.587777	-0.637794	1	0.462964	4.15698e-13	0.294583
ENSG00000198898	CAPZA2	260	1.34181	0.778003	49.4242	0.17372	0.0639062	2.44096	1	0.0414391	-0.475942	0.0414391	1	-0.689862	-0.475942	-0.689862	1	0.378928	1.09166e-06	0.000301014
ENSG00000077549	CAPZB	345	0.955779	1.02497	107.247	0.0616016	0.0541328	4.0022	1	-0.0718696	-0.598773	-0.0718696	1	-0.600501	-0.598773	-0.600501	1	0.360967	5.3653e-13	0.322417
ENSG00000100065	CARD10	22	0.742512	1.00683	1.47659	0.245897	0.219493	0.184839	1	-0.130705	-0.599151	-0.130705	1	-0.436533	-0.599151	-0.436533	1	0.0174659	0.168205	0.487758
ENSG00000105483	CARD8	340	1.12371	1.37344	3.78574	0.112519	0.101601	0.235177	1	0.116983	-0.671654	0.116983	1	-0.679687	-0.671654	-0.679687	1	0.0796988	3.00162e-08	0.000138037
ENSG00000153048	CARHSP1	346	1.03641	0.836033	107.315	0.0977803	0.0611707	4.9227	1	-0.0195657	-0.520962	-0.0195657	1	-0.633043	-0.520962	-0.633043	1	0.554242	4.00218e-08	0.00385328
ENSG00000213995	CARKD	260	1.45932	1.14945	7.53689	0.135943	0.08993	0.421631	1	0.0390587	-0.59038	0.0390587	1	-0.649517	-0.59038	-0.649517	1	0.157416	7.90697e-12	0.0488799
ENSG00000110619	CARS	272	1.09519	0.765404	15.873	0.147408	0.0890058	1.01762	1	-0.0160871	-0.550135	-0.0160871	1	-0.642609	-0.550135	-0.642609	1	0.29913	3.52253e-05	0.00444139
ENSG00000134905	CARS2	303	0.762702	0.667963	10.3985	0.0847341	0.0490137	0.504984	1	-0.00543206	-0.634172	-0.00543206	1	-0.568641	-0.634172	-0.568641	1	0.0697622	0.00105838	3.30201e-11
ENSG00000204682	CASC10	65	1.10216	2.11294	1.22363	0.247597	0.350885	0.159856	1	-0.266533	-0.256942	-0.266533	1	-0.764084	-0.256942	-0.764084	1	0.0729404	0.0089581	0.00117814
ENSG00000108349	CASC3	58	0.987469	0.620091	13.6554	0.121503	0.0705456	0.774413	1	-0.0423401	-0.465594	-0.0423401	1	-0.589398	-0.465594	-0.589398	1	0.11111	9.17295e-05	7.73291e-07
ENSG00000166734	CASC4	23	1.05579	0.829682	16.3804	0.18067	0.160101	1.45439	1	-0.599989	-0.400434	-0.599989	1	-0.32187	-0.400434	-0.32187	1	0.0739127	0.00297822	0.150044
ENSG00000137812	CASC5	291	0.817864	1.29584	3.28792	0.0756084	0.0890062	0.146252	1	-0.0599749	-0.480055	-0.0599749	1	-0.636017	-0.480055	-0.636017	1	0.0885845	1.75126e-05	0.000501387
ENSG00000127995	CASD1	274	0.599054	1.71184	2.18186	0.0714499	0.131422	0.129117	1	0.0404329	-0.548192	0.0404329	1	-0.721616	-0.548192	-0.721616	1	0.0538372	0.0833908	6.70792e-08
ENSG00000003400	CASP10	60	1.0445	2.33655	1.22771	0.205442	0.358869	0.18441	1	-0.0857386	-0.478806	-0.0857386	1	-0.774199	-0.478806	-0.774199	1	0.0403106	0.00519472	0.000225445
ENSG00000106144	CASP2	20	0.743947	0.675746	7.45559	0.430402	0.429406	1.97028	1	-0.131576	-0.569396	-0.131576	1	-0.553109	-0.569396	-0.553109	1	0.465809	0.289133	0.230256
ENSG00000164305	CASP3	294	0.505531	0.773788	25.82	0.087746	0.0759655	1.52843	1	-0.0733058	-0.301593	-0.0733058	1	-0.701507	-0.301593	-0.701507	1	0.46815	0.474893	0.00157361
ENSG00000138794	CASP6	110	0.993607	0.689608	28.966	0.100715	0.0700076	1.50924	1	0.119444	-0.696918	0.119444	1	-0.518156	-0.696918	-0.518156	1	0.0999999	1.70524e-06	1.12591e-05
ENSG00000165806	CASP7	280	0.632098	0.779243	2.1834	0.090192	0.0672738	0.101524	1	-0.0761157	-0.572582	-0.0761157	1	-0.497199	-0.572582	-0.497199	1	0.0420421	0.0720783	0.000582498
ENSG00000132906	CASP9	262	1.03887	0.869766	5.66972	0.102628	0.0752118	0.300881	1	0.10696	-0.615383	0.10696	1	-0.642126	-0.615383	-0.642126	1	0.0887619	1.58028e-07	0.0422709
ENSG00000153113	CAST	307	0.767037	1.30657	7.47318	0.0935108	0.0965616	0.389609	1	-0.0423548	-0.590291	-0.0423548	1	-0.633776	-0.590291	-0.633776	1	0.12539	0.00229502	0.000826515
ENSG00000121691	CAT	160	0.467356	0.922466	5.42684	0.0766782	0.12645	0.457806	1	0.0381305	-0.564177	0.0381305	1	-0.613073	-0.564177	-0.613073	1	0.114935	0.664553	0.270329
ENSG00000205771	CATSPER2P1	152	1.60199	1.37462	0.580892	0.903784	0.252292	0.0636403	1	-0.318178	-0.187631	-0.318178	1	-0.732724	-0.187631	-0.732724	1	0.0561967	0.112328	0.0698484
ENSG00000105974	CAV1	119	0.567741	0.732189	6.82209	0.167104	0.209447	0.913116	1	-0.00318078	-0.681546	-0.00318078	1	-0.425741	-0.681546	-0.425741	1	0.106522	0.342972	0.101785
ENSG00000105971	CAV2	67	0.929764	1.40435	1.28005	0.20855	0.248871	0.175534	1	-0.0962013	-0.634707	-0.0962013	1	-0.551756	-0.634707	-0.551756	1	0.0439327	0.0216991	0.0545684
ENSG00000078699	CBFA2T2	205	0.957215	2.67694	1.52536	0.132421	0.297373	0.146989	1	-0.0808074	-0.544762	-0.0808074	1	-0.693202	-0.544762	-0.693202	1	0.0707263	0.000337957	2.85398e-08
ENSG00000067955	CBFB	124	1.09399	1.39962	5.46492	0.120263	0.119885	0.518732	1	-0.107358	-0.787425	-0.107358	1	-0.430191	-0.787425	-0.430191	1	0.0807473	1.27236e-06	0.000569534
ENSG00000110395	CBL	292	0.916046	0.949374	1.41586	0.0712846	0.0563919	0.0551111	1	-0.0295386	-0.609271	-0.0295386	1	-0.551228	-0.609271	-0.551228	1	0.105528	7.15076e-09	0.18503
ENSG00000114423	CBLB	322	1.9498	0.596637	3.01109	0.210517	0.0567426	0.237818	1	0.22325	-0.841588	0.22325	1	-0.528682	-0.841588	-0.528682	1	0.11626	1.52122e-11	3.85923e-12
ENSG00000142273	CBLC	42	1.09776	7.42653e-22	5.62215	0.242016	0.196404	0.636199	1	-0.138867	-0.709606	-0.138867	1	-0.248419	-0.709606	-0.248419	1	0.0598197	0.0089979	4.6891e-06
ENSG00000105879	CBLL1	223	0.608599	0.962442	17.2102	0.126685	0.0956346	1.00602	1	-0.0714678	-0.543104	-0.0714678	1	-0.571569	-0.543104	-0.571569	1	0.244525	0.196123	0.347452
ENSG00000159231	CBR3	206	0.720786	0.664651	2.71202	0.147965	0.140279	0.333075	1	0.153513	-0.731699	0.153513	1	-0.530802	-0.731699	-0.530802	1	0.0713654	0.0686068	0.0088675
ENSG00000145439	CBR4	305	1.13697	1.07319	14.3389	0.0694617	0.0660648	0.654191	1	0.00528297	-0.630745	0.00528297	1	-0.621986	-0.630745	-0.621986	1	0.194968	3.7787e-18	0.134403
ENSG00000160200	CBS	373	1.51859	1.39204	58.4776	0.133595	0.0978473	2.92117	1	-0.145965	-0.409527	-0.145965	1	-0.682876	-0.409527	-0.682876	1	0.57134	1.04326e-13	3.72382e-05
ENSG00000172785	CBWD1	302	0.537008	0.783993	46.0456	0.0467681	0.0506606	2.20342	1	0.0638614	-0.71285	0.0638614	1	-0.560618	-0.71285	-0.560618	1	0.31291	0.214696	1.34913e-05
ENSG00000136682	CBWD2	176	1.00787	0.939247	24.6412	0.0941467	0.0719978	1.57986	1	0.0427077	-0.750275	0.0427077	1	-0.520606	-0.750275	-0.520606	1	0.239208	1.11639e-07	0.199969
ENSG00000108468	CBX1	322	0.542923	1.2145	31.3873	0.146385	0.0736528	1.27859	1	0.0119481	-0.449067	0.0119481	1	-0.715039	-0.449067	-0.715039	1	0.32133	0.384773	0.00192014
ENSG00000122565	CBX3	382	0.946322	0.830388	44.2764	0.0715777	0.0432219	2.66593	1	0.00824091	-0.885477	0.00824091	1	-0.362115	-0.885477	-0.362115	1	0.281769	6.01237e-10	5.1659e-05
ENSG00000094916	CBX5	320	0.916634	1.34655	27.5003	0.0949107	0.0875183	1.28618	1	0.0937001	-0.517225	0.0937001	1	-0.734141	-0.517225	-0.734141	1	0.43987	7.73978e-06	4.63405e-05
ENSG00000183741	CBX6	192	0.892319	0.716719	4.91964	0.0959167	0.0612707	0.266256	1	0.175148	-0.623878	0.175148	1	-0.649658	-0.623878	-0.649658	1	0.154742	3.18685e-05	3.49062e-06
ENSG00000100211	CBY1	262	1.08822	1.3139	23.57	0.0719074	0.0794512	0.926524	1	-0.0124717	-0.420589	-0.0124717	1	-0.715199	-0.420589	-0.715199	1	0.137779	6.40692e-15	5.02306e-05
ENSG00000132024	CC2D1A	215	0.811305	0.754637	3.39123	0.076166	0.0615826	0.155902	1	-0.0876921	-0.547146	-0.0876921	1	-0.53518	-0.547146	-0.53518	1	0.0505193	3.09777e-05	4.65309e-05
ENSG00000154222	CC2D1B	55	0.859047	1.93765	1.42538	0.136161	0.267555	0.151373	1	-0.125962	-0.468989	-0.125962	1	-0.722527	-0.468989	-0.722527	1	0.027994	0.0055028	0.000475189
ENSG00000048342	CC2D2A	235	0.321215	0.517335	5.24252	0.0639188	0.0585585	0.263331	1	-0.294006	-0.556952	-0.294006	1	-0.362006	-0.556952	-0.362006	1	0.0642361	0.997205	6.23743e-15
ENSG00000060339	CCAR1	244	0.965338	0.817258	44.8694	0.0776892	0.0503437	1.76311	1	0.0400167	-0.559235	0.0400167	1	-0.641031	-0.559235	-0.641031	1	0.196223	3.79656e-09	0.000173121
ENSG00000158941	CCAR2	324	1.09508	1.06351	10.7892	0.105459	0.0626116	0.418226	1	-0.0980972	-0.498893	-0.0980972	1	-0.602851	-0.498893	-0.602851	1	0.147095	1.83909e-08	0.155594
ENSG00000171097	CCBL1	78	0.987654	0.932394	9.12324	0.172874	0.141067	0.811822	1	-0.119622	-0.597085	-0.119622	1	-0.498278	-0.597085	-0.498278	1	0.117873	0.00306276	0.316578
ENSG00000137944	CCBL2	338	1.48324	0.739849	16.4565	0.127487	0.0553384	0.874902	1	0.0803571	-0.723659	0.0803571	1	-0.566613	-0.723659	-0.566613	1	0.23725	7.11702e-14	1.89306e-06
ENSG00000176476	CCDC101	143	0.981894	0.968592	15.1885	0.107584	0.0784145	0.711505	1	-0.158761	-0.406442	-0.158761	1	-0.597767	-0.406442	-0.597767	1	0.0772463	7.71346e-06	0.344684
ENSG00000163001	CCDC104	137	1.4339	1.52753	11.2325	0.153702	0.135595	0.708471	1	-0.170259	-0.492021	-0.170259	1	-0.622034	-0.492021	-0.622034	1	0.121638	5.99215e-09	7.84425e-05
ENSG00000173581	CCDC106	292	0.994516	0.720959	2.74662	0.23091	0.13704	0.274957	1	0.0474798	-0.516575	0.0474798	1	-0.717228	-0.516575	-0.717228	1	0.183077	0.0165311	0.0213213
ENSG00000159884	CCDC107	286	1.06202	1.32721	9.06432	0.126605	0.101164	0.48917	1	0.0617354	-0.547911	0.0617354	1	-0.721811	-0.547911	-0.721811	1	0.102392	6.47733e-06	0.000681681
ENSG00000005059	CCDC109B	256	0.638325	0.296285	8.46544	0.091543	0.0462901	0.438559	1	0.0247424	-0.557339	0.0247424	1	-0.50186	-0.557339	-0.50186	1	0.141682	0.0660133	8.07278e-38
ENSG00000164221	CCDC112	49	1.04579	0.298683	8.33035	0.181714	0.0819146	0.812042	1	0.0464588	-0.846684	0.0464588	1	-0.30786	-0.846684	-0.30786	1	0.066843	0.00215291	2.22894e-11
ENSG00000103021	CCDC113	161	1.01563	0.878191	1.26116	0.139514	0.0998971	0.110336	1	-0.160467	-0.739343	-0.160467	1	-0.350954	-0.739343	-0.350954	1	0.0502353	0.000150815	0.112266
ENSG00000136710	CCDC115	54	0.999517	0.796748	13.5695	0.120795	0.0879614	0.89757	1	-0.104701	-0.721098	-0.104701	1	-0.349464	-0.721098	-0.349464	1	0.0637179	6.62253e-05	0.0124646
ENSG00000159873	CCDC117	221	0.897482	1.00864	7.071	0.125132	0.0797512	0.353206	1	-0.00336912	-0.511749	-0.00336912	1	-0.644069	-0.511749	-0.644069	1	0.14221	0.00085324	0.456905
ENSG00000160799	CCDC12	181	0.910546	0.820383	52.2292	0.114621	0.0746798	2.77386	1	-0.0765637	-0.375977	-0.0765637	1	-0.68343	-0.375977	-0.68343	1	0.327628	0.000220096	0.00859486
ENSG00000151773	CCDC122	181	0.986754	0.902549	3.4221	0.112666	0.0705468	0.207268	1	-0.0519871	-0.73913	-0.0519871	1	-0.461851	-0.73913	-0.461851	1	0.0799606	1.2927e-05	0.0844479
ENSG00000007080	CCDC124	336	0.651545	0.820273	104.877	0.115085	0.0544675	4.20673	1	-0.105192	-0.361594	-0.105192	1	-0.643111	-0.361594	-0.643111	1	0.475966	0.0944035	0.000536312
ENSG00000169193	CCDC126	117	0.858969	2.23174	2.51911	0.157159	0.249125	0.248047	1	-0.0333076	-0.535404	-0.0333076	1	-0.736694	-0.535404	-0.736694	1	0.0492035	0.0121081	1.32642e-06
ENSG00000164366	CCDC127	178	1.53796	1.76869	1.78452	0.144509	0.15517	0.123144	1	-0.0427279	-0.565069	-0.0427279	1	-0.673185	-0.565069	-0.673185	1	0.127151	9.42555e-12	8.52926e-07
ENSG00000244607	CCDC13	35	1.08273	4.6015	0.488244	0.353639	1.07236	0.103085	1	-0.402766	-0.626884	-0.402766	1	-0.34448	-0.626884	-0.34448	1	0.026981	0.0545883	0.00101838
ENSG00000104957	CCDC130	179	0.987375	1.71166	9.80673	0.0965892	0.117602	0.526462	1	-0.157904	-0.522672	-0.157904	1	-0.615485	-0.522672	-0.615485	1	0.0830663	5.59208e-07	4.21088e-09
ENSG00000004766	CCDC132	165	0.459756	0.852276	3.00133	0.081345	0.0815957	0.159903	1	-0.132981	-0.561328	-0.132981	1	-0.501476	-0.561328	-0.501476	1	0.0414074	0.689273	0.0360407
ENSG00000100147	CCDC134	139	0.565623	0.831029	3.24366	0.111262	0.0936077	0.226371	1	-0.0340477	-0.640416	-0.0340477	1	-0.524526	-0.640416	-0.524526	1	0.0383333	0.27815	0.0366361
ENSG00000128596	CCDC136	27	1.33573	0.556662	2.14398	0.308436	0.142384	0.342342	1	0.245186	-0.831732	0.245186	1	-0.492932	-0.831732	-0.492932	1	0.0244294	0.00611738	0.00236481
ENSG00000185298	CCDC137	249	1.01161	0.735733	14.7216	0.115696	0.0607034	0.684049	1	-0.0783655	-0.495822	-0.0783655	1	-0.579799	-0.495822	-0.579799	1	0.201715	7.34129e-06	9.83639e-06
ENSG00000163006	CCDC138	265	1.09259	0.603619	10.7719	0.0880793	0.0468909	0.543242	1	0.151527	-0.761011	0.151527	1	-0.540886	-0.761011	-0.540886	1	0.132742	5.38788e-11	9.98117e-16
ENSG00000175455	CCDC14	295	1.05104	1.01992	8.70209	0.0629593	0.0516963	0.336152	1	0.0665757	-0.634937	0.0665757	1	-0.621956	-0.634937	-0.621956	1	0.0859011	8.55169e-17	0.350146
ENSG00000135637	CCDC142	165	1.35932	0.969128	0.864649	0.556529	0.187505	0.148676	1	0.090178	-0.79756	0.090178	1	-0.536654	-0.79756	-0.536654	1	0.125992	0.0622624	0.434714
ENSG00000144395	CCDC150	227	0.812582	0.58539	9.5984	0.0797398	0.0440114	0.471112	1	0.0235199	-0.747155	0.0235199	1	-0.425556	-0.747155	-0.425556	1	0.0626339	5.88421e-05	2.88661e-18
ENSG00000198865	CCDC152	282	6.65712	0.382092	0.690008	3.10364	0.178408	0.2197	1	-0.323572	-0.88931	-0.323572	1	-0.0146741	-0.88931	-0.0146741	1	0.627321	0.0241268	0.000308518
ENSG00000248712	CCDC153	61	1.15642	0.896698	1.53853	0.147599	0.109697	0.138542	1	0.0217783	-0.730486	0.0217783	1	-0.498058	-0.730486	-0.498058	1	0.0110082	1.99491e-05	0.175127
ENSG00000187860	CCDC157	249	1.01512	1.06947	2.71904	0.0986953	0.0908139	0.162652	1	-0.0149312	-0.62965	-0.0149312	1	-0.582553	-0.62965	-0.582553	1	0.0506188	1.90924e-07	0.222527
ENSG00000183401	CCDC159	64	0.635874	1.3902	3.41751	0.148782	0.192438	0.380495	1	-0.155619	-0.476842	-0.155619	1	-0.67467	-0.476842	-0.67467	1	0.0213434	0.182355	0.0234847
ENSG00000236624	CCDC163P	92	0.852028	1.34099	1.53555	0.114271	0.1619	0.126735	1	-0.201954	-0.500674	-0.201954	1	-0.586436	-0.500674	-0.586436	1	0.0291828	0.00137401	0.0190027
ENSG00000198937	CCDC167	172	0.55105	4.51741	18.2957	0.231305	0.47683	1.64318	1	0.08454	-0.389	0.08454	1	-0.872531	-0.389	-0.872531	1	0.210144	0.412794	3.48238e-12
ENSG00000242715	CCDC169	321	0.784894	0.577629	7.74054	0.108491	0.067261	0.580107	1	-0.091491	-0.720656	-0.091491	1	-0.390316	-0.720656	-0.390316	1	0.162554	0.00452922	5.56682e-10
ENSG00000164989	CCDC171	205	0.900934	0.89701	1.10619	0.103653	0.0687308	0.0644484	1	-0.0768529	-0.697165	-0.0768529	1	-0.485774	-0.697165	-0.485774	1	0.0400788	7.39712e-05	0.067789
ENSG00000154781	CCDC174	208	1.01228	1.11742	7.75799	0.0622422	0.0558364	0.29818	1	-0.00517775	-0.646529	-0.00517775	1	-0.598214	-0.646529	-0.598214	1	0.0452936	1.07516e-14	0.0183482
ENSG00000122483	CCDC18	303	1.04189	0.708658	7.38113	0.132298	0.0540993	0.463789	1	-0.0313965	-0.800431	-0.0313965	1	-0.393166	-0.800431	-0.393166	1	0.0879026	2.70644e-05	7.31253e-08
ENSG00000197816	CCDC180	172	1.30744	0.48886	0.82428	0.253156	0.0678286	0.0976277	1	0.0776933	-0.89914	0.0776933	1	-0.326416	-0.89914	-0.326416	1	0.0594724	0.000849393	1.40465e-12
ENSG00000117477	CCDC181	194	0.678698	0.495099	2.45686	0.0953735	0.0633779	0.137243	1	0.020133	-0.631996	0.020133	1	-0.450823	-0.631996	-0.450823	1	0.0424662	0.031252	7.17777e-14
ENSG00000177868	CCDC23	66	1.31566	1.39602	41.3565	0.151117	0.128833	2.92712	1	-0.0511582	-0.580376	-0.0511582	1	-0.608246	-0.580376	-0.608246	1	0.140924	5.44689e-07	0.00156052
ENSG00000159214	CCDC24	76	0.907995	1.53321	7.451	0.148944	0.148316	0.543755	1	-0.052759	-0.493558	-0.052759	1	-0.677897	-0.493558	-0.677897	1	0.0462623	0.00386712	0.000293022
ENSG00000147419	CCDC25	296	1.08965	0.797912	27.8477	0.0562183	0.0470046	1.02055	1	-0.0119239	-0.574731	-0.0119239	1	-0.61278	-0.574731	-0.61278	1	0.143519	2.30432e-22	1.16769e-05
ENSG00000024862	CCDC28A	185	0.638538	1.07585	7.78578	0.101777	0.102238	0.456956	1	-0.0254267	-0.449001	-0.0254267	1	-0.694325	-0.449001	-0.694325	1	0.116541	0.0875668	0.229539
ENSG00000160050	CCDC28B	10	1.24122e-12	1.67884	17.0276	1.8078	0.847585	7.93514	1	0.508122	-0.782267	0.508122	1	-0.878592	-0.782267	-0.878592	1	0.0984991	0.604954	0.224753
ENSG00000186409	CCDC30	58	1.18883	1.19552	1.01429	0.306512	0.237441	0.133348	1	-0.155912	-0.67664	-0.155912	1	-0.418715	-0.67664	-0.418715	1	0.0319629	0.0143253	0.206907
ENSG00000109881	CCDC34	155	0.971221	0.838587	8.84271	0.110059	0.0759377	0.437789	1	0.00144366	-0.581903	0.00144366	1	-0.563281	-0.581903	-0.563281	1	0.131195	1.63737e-05	0.0175763
ENSG00000141519	CCDC40	205	0.935067	0.940569	2.79995	0.0990749	0.0808641	0.17181	1	-0.118505	-0.713722	-0.118505	1	-0.430427	-0.713722	-0.430427	1	0.0364031	9.08276e-06	0.231612
ENSG00000173588	CCDC41	291	0.826334	0.677443	9.76508	0.0678326	0.0393891	0.360116	1	-0.0415523	-0.721232	-0.0415523	1	-0.427091	-0.721232	-0.427091	1	0.0531386	1.21365e-06	4.3224e-15
ENSG00000180329	CCDC43	11	1.3766	0.725289	14.1963	0.740316	0.389749	4.56948	1	-0.277907	-0.930243	-0.277907	1	0.0386165	-0.930243	0.0386165	1	0.0740364	0.13518	0.250456
ENSG00000108588	CCDC47	289	0.918637	0.607988	37.4944	0.0985716	0.043137	1.46067	1	-0.138519	-0.543819	-0.138519	1	-0.474098	-0.543819	-0.474098	1	0.298467	1.46636e-05	8.66206e-18
ENSG00000152492	CCDC50	323	1.40032	2.45489	4.18193	0.138766	0.203564	0.283681	1	0.00449316	-0.498572	0.00449316	1	-0.771317	-0.498572	-0.771317	1	0.220096	1.65238e-10	3.0165e-12
ENSG00000164051	CCDC51	200	1.05559	0.685885	15.0268	0.12414	0.0706156	0.78276	1	-0.113571	-0.455178	-0.113571	1	-0.590531	-0.455178	-0.590531	1	0.157795	6.44018e-06	7.22962e-06
ENSG00000120860	CCDC53	176	1.23142	1.83336	7.55003	0.180497	0.202833	0.605951	1	-0.143568	-0.431091	-0.143568	1	-0.719491	-0.431091	-0.719491	1	0.104626	3.82566e-05	3.06659e-05
ENSG00000176155	CCDC57	285	0.838919	1.81251	3.09056	0.0961268	0.144412	0.201612	1	-0.130401	-0.592365	-0.130401	1	-0.603569	-0.592365	-0.603569	1	0.0587772	0.000246329	2.21783e-08
ENSG00000160124	CCDC58	277	0.91181	0.594412	34.6668	0.0966206	0.05786	1.99355	1	-0.126742	-0.67839	-0.126742	1	-0.423437	-0.67839	-0.423437	1	0.415005	1.39406e-05	9.28928e-12
ENSG00000133773	CCDC59	112	1.15394	0.942376	42.5755	0.156662	0.0935596	2.49612	1	-0.0346632	-0.48811	-0.0346632	1	-0.641873	-0.48811	-0.641873	1	0.199642	3.01847e-05	0.269621
ENSG00000108091	CCDC6	351	0.944763	0.332063	4.55905	0.0604578	0.0219459	0.151241	1	-0.0183099	-0.72911	-0.0183099	1	-0.385243	-0.72911	-0.385243	1	0.0960182	6.83407e-13	2.06397e-100
ENSG00000135127	CCDC64	38	0.850878	0.97418	1.87547	0.258995	0.329624	0.267698	1	-0.073028	-0.688497	-0.073028	1	-0.38994	-0.688497	-0.38994	1	0.0289758	0.0920863	0.469005
ENSG00000162069	CCDC64B	115	1.15022	7.97421e-17	3.28575	0.206082	0.149875	0.318297	1	-0.0180445	-0.797665	-0.0180445	1	-0.328861	-0.797665	-0.328861	1	0.0546996	0.00103024	5.00883e-10
ENSG00000180376	CCDC66	363	1.05652	0.491578	11.5991	0.074461	0.0332547	0.50139	1	-0.0342827	-0.727066	-0.0342827	1	-0.432535	-0.727066	-0.432535	1	0.110024	2.98405e-13	2.56717e-41
ENSG00000198624	CCDC69	218	0.75018	0.570791	2.73403	0.0802084	0.0538184	0.140919	1	-0.0599946	-0.685189	-0.0599946	1	-0.437066	-0.685189	-0.437066	1	0.0317693	0.00103117	4.46304e-14
ENSG00000163040	CCDC74A	268	1.86269	0.742245	4.39074	0.184051	0.0673274	0.342619	1	-0.0493297	-0.845927	-0.0493297	1	-0.339991	-0.845927	-0.339991	1	0.0872888	8.80751e-13	8.05094e-05
ENSG00000152076	CCDC74B	261	0.790981	0.702587	2.46136	0.102901	0.0768232	0.183401	1	-0.0900897	-0.75046	-0.0900897	1	-0.366652	-0.75046	-0.366652	1	0.0639437	0.00252736	6.85899e-05
ENSG00000120647	CCDC77	273	1.17804	0.720248	16.9254	0.108046	0.0432075	0.61868	1	-0.0255944	-0.605566	-0.0255944	1	-0.520183	-0.605566	-0.520183	1	0.114549	6.90902e-10	2.2336e-10
ENSG00000169515	CCDC8	210	0.942474	1.94708	1.69878	0.0951542	0.15369	0.108464	1	0.050565	-0.532582	0.050565	1	-0.738051	-0.532582	-0.738051	1	0.0575979	2.95431e-06	1.84344e-09
ENSG00000149231	CCDC82	243	0.95273	2.00686	7.18108	0.0815795	0.122317	0.361841	1	-0.116134	-0.52819	-0.116134	1	-0.650841	-0.52819	-0.650841	1	0.0855564	3.77902e-08	5.92967e-15
ENSG00000110104	CCDC86	342	0.645146	0.262151	28.9023	0.118929	0.031735	1.21863	1	-0.133977	-0.431575	-0.133977	1	-0.486196	-0.431575	-0.486196	1	0.318435	0.111572	1.79796e-72
ENSG00000115355	CCDC88A	289	1.04967	0.777741	4.45724	0.0777856	0.0429324	0.191925	1	-0.127023	-0.732654	-0.127023	1	-0.407959	-0.732654	-0.407959	1	0.0656298	6.07846e-12	2.12867e-07
ENSG00000168071	CCDC88B	137	1.03396	1.58388	0.80464	0.165322	0.218899	0.0834144	1	-0.083621	-0.519585	-0.083621	1	-0.670021	-0.519585	-0.670021	1	0.0284261	0.000779093	0.00429385
ENSG00000015133	CCDC88C	181	1.11221	0.750738	2.94851	0.102761	0.0616613	0.159387	1	-0.031147	-0.732317	-0.031147	1	-0.427361	-0.732317	-0.427361	1	0.0476787	6.69318e-09	3.93206e-05
ENSG00000105321	CCDC9	209	0.953305	1.43441	2.74731	0.124037	0.12911	0.18364	1	-0.11819	-0.51843	-0.11819	1	-0.644226	-0.51843	-0.644226	1	0.0531473	0.000163446	0.000457042
ENSG00000137500	CCDC90B	321	0.793735	2.11023	41.7449	0.0710136	0.107964	1.51485	1	-0.0585734	-0.2844	-0.0585734	1	-0.803516	-0.2844	-0.803516	1	0.234376	2.26096e-05	6.64653e-22
ENSG00000123106	CCDC91	359	1.11917	0.902249	10.7723	0.0806153	0.0443476	0.434161	1	-0.0959571	-0.762928	-0.0959571	1	-0.409023	-0.762928	-0.409023	1	0.0700536	7.73935e-14	0.0140745
ENSG00000119242	CCDC92	209	0.378939	19.607	0.31791	0.0846019	14.0724	0.219413	1	-0.0987976	0.0240133	-0.0987976	1	-0.994686	0.0240133	-0.994686	1	0.1003	0.923019	0.0937781
ENSG00000125633	CCDC93	318	1.01354	1.13725	3.06648	0.0986665	0.0749183	0.169845	1	0.0956957	-0.689203	0.0956957	1	-0.611464	-0.689203	-0.611464	1	0.0674212	1.75495e-07	0.0339493
ENSG00000105248	CCDC94	211	0.77174	0.640787	18.4334	0.101569	0.0596979	0.918209	1	-0.0372914	-0.45429	-0.0372914	1	-0.605781	-0.45429	-0.605781	1	0.175477	0.00402866	3.94942e-09
ENSG00000142039	CCDC97	130	1.20079	2.06475	6.12307	0.181877	0.227849	0.540618	1	-0.00223424	-0.447803	-0.00223424	1	-0.774614	-0.447803	-0.774614	1	0.11203	9.20762e-05	3.72808e-06
ENSG00000204536	CCHCR1	48	0.590421	1.02757	3.81049	0.166011	0.250444	0.822107	1	0.0653975	-0.888007	0.0653975	1	-0.351462	-0.888007	-0.351462	1	0.0816591	0.294336	0.456412
ENSG00000110148	CCKBR	322	0.636271	2.41091e-10	5.41627	0.388511	0.452286	1.20047	1	-0.136972	-0.552404	-0.136972	1	-0.509524	-0.552404	-0.509524	1	0.695204	0.363003	0.0138728
ENSG00000108691	CCL2	157	1.04333	1.13215	2.93706	0.232559	0.251262	0.356744	1	-0.00265422	-0.682027	-0.00265422	1	-0.495886	-0.682027	-0.495886	1	0.0778816	0.010382	0.299837
ENSG00000136280	CCM2	317	0.933026	1.15461	7.27033	0.0888114	0.071767	0.301431	1	-0.123431	-0.537058	-0.123431	1	-0.56723	-0.537058	-0.56723	1	0.0905395	8.62096e-07	0.0159875
ENSG00000145386	CCNA2	325	0.769345	0.608677	43.1265	0.0714899	0.0537815	1.56243	1	-0.0396235	-0.476555	-0.0396235	1	-0.539149	-0.476555	-0.539149	1	0.270853	9.79867e-05	1.31939e-12
ENSG00000134057	CCNB1	307	1.59278	0.70848	121.239	0.257439	0.084743	7.62071	1	0.0512682	-0.674066	0.0512682	1	-0.530509	-0.674066	-0.530509	1	0.348543	1.45489e-05	0.000331472
ENSG00000100814	CCNB1IP1	266	1.21401	0.791983	47.8642	0.0986443	0.0549112	2.05138	1	-0.0171862	-0.549612	-0.0171862	1	-0.577991	-0.549612	-0.577991	1	0.290653	2.49934e-12	9.40442e-05
ENSG00000157456	CCNB2	37	1.24326	0.896274	79.8215	0.112545	0.0765504	4.08745	1	0.0325885	-0.695829	0.0325885	1	-0.453294	-0.695829	-0.453294	1	0.0510471	7.15061e-08	0.0921749
ENSG00000112237	CCNC	337	0.973909	0.741941	60.1434	0.0866674	0.0442798	2.39937	1	-0.00240136	-0.624317	-0.00240136	1	-0.563459	-0.624317	-0.563459	1	0.381084	4.46174e-08	6.61043e-09
ENSG00000110092	CCND1	289	0.775044	0.13761	41.7246	0.185952	0.0500735	2.91015	1	-0.0755388	-0.49265	-0.0755388	1	-0.422928	-0.49265	-0.422928	1	0.438415	0.0701057	2.13003e-46
ENSG00000118971	CCND2	362	0.759304	1.56958	11.6411	0.141661	0.11232	0.559567	1	0.0582347	-0.55695	0.0582347	1	-0.653121	-0.55695	-0.653121	1	0.252257	0.0340052	3.17643e-07
ENSG00000112576	CCND3	270	0.68498	0.740478	8.94813	0.138382	0.10908	0.655886	1	0.0344942	-0.536942	0.0344942	1	-0.669369	-0.536942	-0.669369	1	0.172859	0.0912226	0.00902682
ENSG00000105173	CCNE1	298	0.875387	0.437622	11.8572	0.106427	0.0489481	0.527699	1	-0.0800682	-0.519932	-0.0800682	1	-0.494255	-0.519932	-0.494255	1	0.11193	0.000243429	8.46224e-26
ENSG00000175305	CCNE2	74	0.566422	1.06619	3.66413	0.130823	0.160337	0.358662	1	0.0738076	-0.637532	0.0738076	1	-0.551698	-0.637532	-0.551698	1	0.0499326	0.306612	0.340487
ENSG00000162063	CCNF	97	1.24586	0.99385	9.93322	0.195961	0.122671	0.71598	1	-0.257387	-0.679714	-0.257387	1	-0.319704	-0.679714	-0.319704	1	0.118905	0.000125617	0.48006
ENSG00000113328	CCNG1	83	1.17373	1.5186	92.0074	0.121244	0.115747	5.08886	1	0.151316	-0.513886	0.151316	1	-0.75949	-0.513886	-0.75949	1	0.183447	1.74803e-07	1.22599e-05
ENSG00000138764	CCNG2	118	1.00259	2.41069	0.787015	0.178021	0.385295	0.11052	1	-0.0850754	-0.516057	-0.0850754	1	-0.738576	-0.516057	-0.738576	1	0.0494176	0.00280236	0.000190276
ENSG00000134480	CCNH	165	0.966738	0.85985	23.4503	0.0971391	0.0519488	0.858193	1	-0.0402879	-0.454853	-0.0402879	1	-0.649538	-0.454853	-0.649538	1	0.0927528	1.75348e-06	0.00385901
ENSG00000118816	CCNI	126	1.19948	1.49936	63.784	0.118135	0.129283	4.08173	1	-0.167953	-0.449326	-0.167953	1	-0.665954	-0.449326	-0.665954	1	0.354455	1.48791e-08	9.02096e-05
ENSG00000107443	CCNJ	235	0.699218	0.752462	4.25353	0.0909701	0.0786682	0.249304	1	0.0216778	-0.638371	0.0216778	1	-0.524277	-0.638371	-0.524277	1	0.156946	0.014763	0.000934023
ENSG00000135083	CCNJL	146	0.75645	0.566921	4.10297	0.139382	0.0967561	0.344429	1	-0.0741388	-0.721729	-0.0741388	1	-0.37482	-0.721729	-0.37482	1	0.0887967	0.0339279	7.70952e-06
ENSG00000090061	CCNK	127	0.606979	1.02964	20.2985	0.102876	0.116252	1.60971	1	-0.0910967	-0.636202	-0.0910967	1	-0.50879	-0.636202	-0.50879	1	0.25523	0.150209	0.399574
ENSG00000163660	CCNL1	159	1.14716	1.05707	23.4247	0.0847549	0.0653143	1.08525	1	0.100289	-0.634835	0.100289	1	-0.644794	-0.634835	-0.644794	1	0.115906	1.0533e-12	0.191808
ENSG00000221978	CCNL2	148	1.20629	0.924011	25.2662	0.121726	0.0740469	1.48928	1	0.13545	-0.602616	0.13545	1	-0.675768	-0.602616	-0.675768	1	0.170822	1.97743e-08	0.153245
ENSG00000129315	CCNT1	284	0.981731	1.08175	3.53914	0.0756667	0.0695232	0.165338	1	0.11983	-0.633744	0.11983	1	-0.656021	-0.633744	-0.656021	1	0.0571141	3.92677e-10	0.120334
ENSG00000082258	CCNT2	267	1.03844	0.962197	9.10002	0.0752924	0.0588176	0.412732	1	0.00154818	-0.694946	0.00154818	1	-0.536126	-0.694946	-0.536126	1	0.0920533	4.22324e-12	0.260482
ENSG00000108100	CCNY	221	0.882821	1.24204	2.21162	0.0838873	0.0906477	0.125807	1	0.0468475	-0.645607	0.0468475	1	-0.620146	-0.645607	-0.620146	1	0.0602203	4.1994e-06	0.00407711
ENSG00000163249	CCNYL1	122	0.989224	1.67012	3.09619	0.178952	0.224459	0.372399	1	-0.127784	-0.607007	-0.127784	1	-0.593458	-0.607007	-0.593458	1	0.111271	0.00360826	0.00171885
ENSG00000103540	CCP110	267	0.960525	1.0101	2.682	0.0798962	0.0678617	0.119722	1	0.00642937	-0.56894	0.00642937	1	-0.634373	-0.56894	-0.634373	1	0.074071	1.14289e-08	0.440913
ENSG00000260916	CCPG1	311	0.830935	1.98248	3.67593	0.0755028	0.126014	0.179756	1	-0.0056528	-0.503791	-0.0056528	1	-0.723117	-0.503791	-0.723117	1	0.0757609	8.03596e-06	4.94636e-14
ENSG00000151014	CCRN4L	203	0.779748	0.77936	2.35353	0.13095	0.140441	0.243037	1	-0.331424	-0.655429	-0.331424	1	-0.295465	-0.655429	-0.295465	1	0.11027	0.016935	0.0588761
ENSG00000173992	CCS	123	0.634699	1.41491	20.2155	0.174443	0.155805	1.40896	1	-0.128586	-0.272317	-0.128586	1	-0.757753	-0.272317	-0.757753	1	0.171807	0.220766	0.00440369
ENSG00000107771	CCSER2	342	0.882219	1.14278	4.99241	0.0929305	0.0726247	0.257071	1	-0.0351583	-0.696737	-0.0351583	1	-0.528878	-0.696737	-0.528878	1	0.112718	2.45362e-05	0.0250558
ENSG00000166226	CCT2	304	1.12127	0.742614	240.535	0.0749059	0.0441084	9.33834	1	0.0111732	-0.574191	0.0111732	1	-0.597182	-0.574191	-0.597182	1	0.557738	1.85107e-15	6.93455e-09
ENSG00000163468	CCT3	242	1.13941	0.792683	186.381	0.0770545	0.0447525	6.94115	1	0.00858576	-0.565124	0.00858576	1	-0.627179	-0.565124	-0.627179	1	0.392377	3.899e-15	2.96874e-06
ENSG00000115484	CCT4	266	1.15095	0.727386	150.138	0.082526	0.0414641	4.9066	1	-0.0916011	-0.452476	-0.0916011	1	-0.630482	-0.452476	-0.630482	1	0.346984	4.13403e-14	1.30533e-10
ENSG00000150753	CCT5	305	0.840433	0.750975	292.233	0.0416133	0.0446607	11.2467	1	0.0036419	-0.6051	0.0036419	1	-0.606917	-0.6051	-0.606917	1	0.463819	3.9634e-15	2.73287e-08
ENSG00000146731	CCT6A	271	1.25372	0.621675	162.9	0.143969	0.0419527	6.76203	1	0.0762594	-0.527976	0.0762594	1	-0.663882	-0.527976	-0.663882	1	0.540955	1.66571e-07	1.88563e-17
ENSG00000234585	CCT6P3	115	1.1434	1.23835	1.01315	0.137911	0.113881	0.0871241	1	-0.0527142	-0.79987	-0.0527142	1	-0.40157	-0.79987	-0.40157	1	0.0426166	4.29317e-06	0.0193034
ENSG00000135624	CCT7	253	5.54009e-17	1.4348	159.89	0.308708	0.115728	9.61962	1	0.193313	-0.509137	0.193313	1	-0.778505	-0.509137	-0.778505	1	0.856842	0.946716	0.000106969
ENSG00000156261	CCT8	278	0.909725	0.692163	169.602	0.117939	0.0378516	5.64582	1	0.144498	-0.501512	0.144498	1	-0.691702	-0.501512	-0.691702	1	0.419445	0.000297698	7.2537e-15
ENSG00000122674	CCZ1	30	1.42928	1.09321	8.88979	0.360337	0.194304	1.58113	1	0.0604307	-0.769555	0.0604307	1	-0.512242	-0.769555	-0.512242	1	0.202125	0.00784031	0.317645
ENSG00000146574	CCZ1B	155	1.20684	1.01189	9.74282	0.122501	0.0702875	0.608735	1	0.0281318	-0.792077	0.0281318	1	-0.482642	-0.792077	-0.482642	1	0.088946	2.15135e-08	0.432956
ENSG00000177697	CD151	244	0.52507	2.34745	14.8156	0.113074	0.246541	1.15785	1	0.067311	-0.396831	0.067311	1	-0.815672	-0.396831	-0.815672	1	0.389656	0.412361	5.75399e-08
ENSG00000135535	CD164	242	1.10131	1.04054	24.3796	0.157552	0.0781437	1.2577	1	0.0277858	-0.526656	0.0277858	1	-0.660106	-0.526656	-0.660106	1	0.332772	8.61909e-05	0.302187
ENSG00000204936	CD177	125	0.647751	1.95777	1.14156	0.167607	0.428546	0.211381	1	-0.0152178	-0.698727	-0.0152178	1	-0.502116	-0.698727	-0.502116	1	0.0740619	0.189881	0.0136213
ENSG00000158473	CD1D	19	0.294208	0.0556092	25.2251	0.128203	0.0613958	4.71288	1	0.00869983	-0.53051	0.00869983	1	-0.330548	-0.53051	-0.330548	1	0.184918	0.935999	2.61861e-11
ENSG00000091972	CD200	295	0.76645	0.331831	23.2049	0.110677	0.0398917	0.935194	1	-0.117315	-0.493958	-0.117315	1	-0.484158	-0.493958	-0.484158	1	0.189791	0.00834238	6.70826e-45
ENSG00000103855	CD276	264	0.726803	0.777586	27.6602	0.0747821	0.0510088	0.982093	1	-0.0511698	-0.371146	-0.0511698	1	-0.668131	-0.371146	-0.668131	1	0.182756	0.00133332	9.35289e-06
ENSG00000198087	CD2AP	338	0.694054	0.734016	3.64593	0.0690362	0.0536787	0.166659	1	0.0030529	-0.65874	0.0030529	1	-0.557815	-0.65874	-0.557815	1	0.0889466	0.00261551	5.74743e-07
ENSG00000169217	CD2BP2	234	0.936323	1.32776	15.3645	0.107142	0.0879097	0.678477	1	-0.131997	-0.422537	-0.131997	1	-0.657952	-0.422537	-0.657952	1	0.173535	3.19807e-05	0.000121234
ENSG00000167775	CD320	100	0.610655	0.655162	97.718	0.0835139	0.0813819	6.45972	1	-0.221871	-0.566952	-0.221871	1	-0.423046	-0.566952	-0.423046	1	0.286165	0.0941431	2.57829e-05
ENSG00000117877	CD3EAP	309	0.951882	0.275562	12.8676	0.0989068	0.0388817	0.932445	1	0.0179111	-0.810444	0.0179111	1	-0.390105	-0.810444	-0.390105	1	0.20987	3.56183e-06	1.29572e-52
ENSG00000101017	CD40	171	0.703974	1.21048	7.56893	0.08624	0.114292	0.480954	1	-0.00386262	-0.564106	-0.00386262	1	-0.626406	-0.564106	-0.626406	1	0.0951092	0.00958095	0.0336484
ENSG00000026508	CD44	102	1.02302	0.84702	2.0845	0.246266	0.173864	0.257889	1	-0.0655296	-0.704318	-0.0655296	1	-0.431348	-0.704318	-0.431348	1	0.0498101	0.01809	0.190526
ENSG00000117335	CD46	294	1.11782	0.942368	17.1928	0.0758165	0.0524769	0.653364	1	0.012275	-0.61108	0.012275	1	-0.583146	-0.61108	-0.583146	1	0.154551	5.48854e-15	0.136505
ENSG00000196776	CD47	128	1.02176	0.296874	11.7742	0.147388	0.0529617	0.982989	1	0.178443	-0.877956	0.178443	1	-0.371306	-0.877956	-0.371306	1	0.100123	0.000281334	6.15233e-26
ENSG00000169442	CD52	38	3.81666	1.30441	0.632993	4.63701	0.514568	0.709377	1	-0.0368518	-0.988142	-0.0368518	1	-0.0534962	-0.988142	-0.0534962	1	0.0686353	0.239597	0.278967
ENSG00000196352	CD55	50	1.08958	1.19543	10.1434	0.170569	0.1535	0.844321	1	0.110524	-0.733863	0.110524	1	-0.565314	-0.733863	-0.565314	1	0.0582675	0.000585576	0.104609
ENSG00000116815	CD58	12	2.031	0.412578	5.58096	0.625309	0.197297	1.0407	1	-0.265692	-0.64985	-0.265692	1	-0.335128	-0.64985	-0.335128	1	0.0406963	0.0184271	0.0077581
ENSG00000085063	CD59	325	0.79497	1.11458	23.7324	0.0775905	0.0653898	0.911759	1	-0.0481612	-0.48158	-0.0481612	1	-0.674043	-0.48158	-0.674043	1	0.184655	8.59591e-05	0.0403393
ENSG00000135404	CD63	22	1.44017	1.74839	219.647	0.277396	0.315895	23.6994	1	-0.296574	-0.343035	-0.296574	1	-0.64646	-0.343035	-0.64646	1	0.243621	0.00153919	0.0142897
ENSG00000125726	CD70	53	1.51894	1.89296	1.85336	0.551242	0.900278	0.691498	1	-0.436667	-0.0954018	-0.436667	1	-0.811977	-0.0954018	-0.811977	1	0.0688075	0.0352284	0.163017
ENSG00000137101	CD72	69	2.21888	1.42982	0.447406	0.734769	0.339811	0.129041	1	0.260431	-0.875049	0.260431	1	-0.594925	-0.875049	-0.594925	1	0.0325284	0.0111768	0.105179
ENSG00000019582	CD74	66	0.348919	0.113473	12.0085	0.259866	0.15772	2.08841	1	0.0344128	-0.608129	0.0344128	1	-0.405823	-0.608129	-0.405823	1	0.311436	0.718471	2.31551e-07
ENSG00000110651	CD81	32	1.26586	1.32977	10.2326	0.187478	0.218819	1.3794	1	0.0803229	-0.713266	0.0803229	1	-0.596693	-0.713266	-0.596693	1	0.0757525	0.000158698	0.0713059
ENSG00000085117	CD82	132	1.09475	0.201968	4.23108	0.178531	0.0850819	0.339661	1	0.081648	-0.813393	0.081648	1	-0.312039	-0.813393	-0.312039	1	0.0608799	0.000563827	1.48078e-16
ENSG00000010278	CD9	101	1.9269	0.0780349	110.905	0.416222	0.0341767	7.55753	1	-0.129	-0.698239	-0.129	1	-0.201439	-0.698239	-0.201439	1	0.278748	0.000444949	1.88833e-47
ENSG00000158825	CDA	269	0.596107	3.29936	6.59709	0.114401	0.357643	0.60865	1	0.136844	-0.507992	0.136844	1	-0.790714	-0.507992	-0.790714	1	0.161932	0.200806	2.95647e-10
ENSG00000102543	CDADC1	40	0.624412	1.48256	5.25723	0.134654	0.240849	0.682501	1	-0.0488393	-0.633676	-0.0488393	1	-0.607505	-0.633676	-0.607505	1	0.0408604	0.180753	0.0262399
ENSG00000151465	CDC123	309	1.41979	0.60896	107.852	0.150361	0.0520955	5.30437	1	0.136557	-0.568287	0.136557	1	-0.671932	-0.568287	-0.671932	1	0.669273	1.45288e-09	3.34549e-13
ENSG00000079335	CDC14A	244	0.966634	1.89008	1.24144	0.137415	0.183495	0.111804	1	-0.0118688	-0.678807	-0.0118688	1	-0.626908	-0.678807	-0.626908	1	0.0716906	0.000400072	1.1043e-06
ENSG00000081377	CDC14B	183	0.772124	0.745841	3.99185	0.0937769	0.0812198	0.29077	1	0.0222698	-0.655028	0.0222698	1	-0.529063	-0.655028	-0.529063	1	0.111436	0.00208669	0.00102235
ENSG00000130177	CDC16	275	0.783296	0.906317	8.01522	0.124445	0.108614	0.639009	1	-0.0485464	-0.638008	-0.0485464	1	-0.58548	-0.638008	-0.58548	1	0.214752	0.0117972	0.194577
ENSG00000117399	CDC20	241	1.45199	1.29418	59.6318	0.24188	0.15373	5.08959	1	0.0410531	-0.643551	0.0410531	1	-0.592109	-0.643551	-0.592109	1	0.447416	5.44469e-05	0.0284367
ENSG00000094880	CDC23	180	1.01009	0.879981	13.3521	0.0892193	0.0598684	0.587776	1	0.0464176	-0.639303	0.0464176	1	-0.579277	-0.639303	-0.579277	1	0.110284	2.25994e-08	0.0232586
ENSG00000164045	CDC25A	40	1.08349	0.608479	2.69862	0.382528	0.197837	0.505589	1	-0.153608	-0.835331	-0.153608	1	-0.151371	-0.835331	-0.151371	1	0.100481	0.0678376	0.0276471
ENSG00000101224	CDC25B	191	1.04244	1.10395	2.25239	0.195863	0.180256	0.222158	1	-0.0341721	-0.582058	-0.0341721	1	-0.630075	-0.582058	-0.630075	1	0.108793	0.00308878	0.282428
ENSG00000158402	CDC25C	279	1.09281	0.95161	11.4644	0.10154	0.0697734	0.55819	1	0.0211846	-0.713028	0.0211846	1	-0.497773	-0.713028	-0.497773	1	0.10646	7.39181e-09	0.244282
ENSG00000176386	CDC26	339	1.12212	0.517396	54.7278	0.0857107	0.03167	1.84526	1	-0.113672	-0.605336	-0.113672	1	-0.463272	-0.605336	-0.463272	1	0.23797	1.36815e-12	1.57411e-40
ENSG00000004897	CDC27	291	0.858203	1.31264	30.3167	0.0737312	0.0805368	1.32154	1	-0.159621	-0.618793	-0.159621	1	-0.525626	-0.618793	-0.525626	1	0.124789	9.73871e-07	6.42668e-05
ENSG00000099804	CDC34	233	1.0266	1.12215	18.0215	0.0911626	0.0883424	1.02411	1	-0.0401866	-0.57024	-0.0401866	1	-0.613536	-0.57024	-0.613536	1	0.123734	1.23042e-08	0.0840561
ENSG00000105401	CDC37	83	1.471	0.859888	78.8949	0.272954	0.122341	7.33186	1	-0.152102	-0.513941	-0.152102	1	-0.570987	-0.513941	-0.570987	1	0.531716	0.000316542	0.127757
ENSG00000106993	CDC37L1	244	0.91312	0.729109	9.29068	0.0649926	0.048904	0.351751	1	-0.116867	-0.494128	-0.116867	1	-0.5752	-0.494128	-0.5752	1	0.0935222	5.12378e-10	3.96702e-08
ENSG00000168438	CDC40	75	1.11072	1.34675	5.84071	0.17509	0.154581	0.531937	1	-0.0911979	-0.645834	-0.0911979	1	-0.562828	-0.645834	-0.562828	1	0.0814974	0.000416852	0.013981
ENSG00000070831	CDC42	191	1.27171	1.89871	39.859	0.108477	0.124268	2.55401	1	-0.0337905	-0.720832	-0.0337905	1	-0.577664	-0.720832	-0.577664	1	0.262155	1.14853e-11	5.83663e-12
ENSG00000143776	CDC42BPA	378	1.67489	0.489676	1.44125	0.248194	0.0604409	0.120906	1	-0.20792	-0.807633	-0.20792	1	-0.260263	-0.807633	-0.260263	1	0.102659	1.56476e-06	3.41709e-16
ENSG00000198752	CDC42BPB	202	0.821053	1.55968	1.27052	0.141148	0.171454	0.12614	1	-0.0210632	-0.664395	-0.0210632	1	-0.606635	-0.664395	-0.606635	1	0.0666242	0.0119985	0.000645795
ENSG00000128283	CDC42EP1	195	1.36091	6.24454	2.08238	0.20748	1.20427	0.399213	1	0.0191913	-0.501494	0.0191913	1	-0.836359	-0.501494	-0.836359	1	0.209418	2.50264e-05	1.08177e-05
ENSG00000149798	CDC42EP2	51	0.858282	0.501424	7.55873	0.326705	0.152974	0.875201	1	0.0136799	-0.600675	0.0136799	1	-0.500605	-0.600675	-0.500605	1	0.106244	0.139132	0.00102834
ENSG00000163171	CDC42EP3	253	1.2934	1.24543	7.12841	0.136775	0.128251	0.551353	1	0.0654402	-0.682963	0.0654402	1	-0.628119	-0.682963	-0.628119	1	0.156461	9.9385e-09	0.0284002
ENSG00000179604	CDC42EP4	338	0.460548	4.12206	2.26747	0.101077	0.63295	0.28494	1	0.0963395	-0.331225	0.0963395	1	-0.914338	-0.331225	-0.914338	1	0.216451	0.651723	6.40241e-07
ENSG00000197622	CDC42SE1	170	1.29082	1.26805	8.36265	0.236093	0.127717	0.588394	1	0.0535611	-0.466143	0.0535611	1	-0.730491	-0.466143	-0.730491	1	0.231099	0.000500185	0.0186708
ENSG00000158985	CDC42SE2	281	1.28102	1.06244	5.90787	0.122391	0.0709801	0.449128	1	-0.0156736	-0.869986	-0.0156736	1	-0.368742	-0.869986	-0.368742	1	0.172166	3.65876e-10	0.189896
ENSG00000093009	CDC45	76	1.0866	0.83064	17.6646	0.149827	0.117094	1.46426	1	-0.0340596	-0.673477	-0.0340596	1	-0.464663	-0.673477	-0.464663	1	0.130171	0.00010056	0.0761795
ENSG00000096401	CDC5L	173	0.988439	0.975729	7.41219	0.0678513	0.0587005	0.282408	1	0.0404504	-0.485604	0.0404504	1	-0.672559	-0.485604	-0.672559	1	0.184448	9.35004e-12	0.339892
ENSG00000094804	CDC6	120	0.781543	0.574328	27.1469	0.159912	0.0695771	1.41004	1	-0.0324916	-0.469668	-0.0324916	1	-0.561033	-0.469668	-0.561033	1	0.147103	0.0404585	6.47145e-09
ENSG00000097046	CDC7	236	0.668817	0.570196	12.1078	0.10494	0.053569	0.597537	1	-0.200062	-0.568024	-0.200062	1	-0.418681	-0.568024	-0.418681	1	0.176901	0.0545179	2.5103e-14
ENSG00000134371	CDC73	172	1.03727	0.705595	8.96886	0.0886976	0.0424357	0.387336	1	-0.170642	-0.732087	-0.170642	1	-0.344262	-0.732087	-0.344262	1	0.10707	4.3583e-09	4.05843e-11
ENSG00000184661	CDCA2	281	1.16935	0.611575	14.2228	0.0882511	0.0533688	0.646672	1	-0.0785439	-0.705435	-0.0785439	1	-0.410048	-0.705435	-0.410048	1	0.120066	2.51513e-13	1.73763e-12
ENSG00000170779	CDCA4	264	1.27858	1.13345	23.8093	0.0908202	0.073298	0.920008	1	0.0592282	-0.468941	0.0592282	1	-0.686022	-0.468941	-0.686022	1	0.218905	4.51505e-16	0.0349043
ENSG00000146670	CDCA5	299	1.07258	0.546509	25.6373	0.102231	0.0439221	0.890132	1	-0.12415	-0.436772	-0.12415	1	-0.537421	-0.436772	-0.537421	1	0.190505	2.43733e-08	7.56404e-22
ENSG00000144354	CDCA7	369	0.843538	0.782586	27.138	0.122561	0.0827602	1.78183	1	0.147952	-0.636451	0.147952	1	-0.649326	-0.636451	-0.649326	1	0.471405	0.00266626	0.00448762
ENSG00000164649	CDCA7L	342	1.01215	0.313325	38.1362	0.145771	0.0303362	1.37224	1	-0.180582	-0.456655	-0.180582	1	-0.406128	-0.456655	-0.406128	1	0.356296	0.000251218	4.562e-70
ENSG00000134690	CDCA8	345	0.923706	0.649877	18.338	0.121093	0.0584157	0.741762	1	-0.0744652	-0.478571	-0.0744652	1	-0.52079	-0.478571	-0.52079	1	0.18239	0.000264372	2.60402e-09
ENSG00000163814	CDCP1	175	0.77853	3.81989e-23	3.02567	0.175573	0.0665118	0.257603	1	-0.0378427	-0.790517	-0.0378427	1	-0.254819	-0.790517	-0.254819	1	0.105575	0.0572414	1.8383e-33
ENSG00000039068	CDH1	223	0.992307	1.14623e-18	14.7925	0.140352	0.0405612	0.843182	1	0.0861938	-0.679596	0.0861938	1	-0.365363	-0.679596	-0.365363	1	0.376534	0.000273981	1.54441e-65
ENSG00000140937	CDH11	225	0.969572	1.36931	1.64109	0.2266	0.205933	0.205181	1	-0.0731601	-0.70283	-0.0731601	1	-0.447325	-0.70283	-0.447325	1	0.0836811	0.0196983	0.0371398
ENSG00000140945	CDH13	45	2.34744	1.91759	0.477132	0.901085	0.700982	0.178627	1	0.0808462	-0.706972	0.0808462	1	-0.700501	-0.706972	-0.700501	1	0.0657089	0.0233086	0.0988238
ENSG00000170558	CDH2	402	1.38197	24.8841	2.09371	0.144589	2.54778	0.231782	1	0.0306264	-0.485116	0.0306264	1	-0.861503	-0.485116	-0.861503	1	0.351341	1.25596e-09	2.63254e-19
ENSG00000062038	CDH3	334	0.691645	0.0808415	22.5298	0.188083	0.037458	1.75921	1	-0.12116	-0.644416	-0.12116	1	-0.208913	-0.644416	-0.208913	1	0.708319	0.154489	8.72999e-77
ENSG00000113361	CDH6	52	0.573136	1.43971	0.894472	0.272644	0.703352	0.222893	1	-0.127988	-0.680192	-0.127988	1	-0.345298	-0.680192	-0.345298	1	0.0592263	0.394817	0.267382
ENSG00000150394	CDH8	47	0.725144	1.01451	6.20426	0.130413	0.1364	0.576123	1	-0.146948	-0.718626	-0.146948	1	-0.329548	-0.718626	-0.329548	1	0.0359101	0.0456468	0.457889
ENSG00000128536	CDHR3	320	1.24351	0.622276	1.57879	0.16818	0.0611706	0.111075	1	-0.178562	-0.791826	-0.178562	1	-0.238987	-0.791826	-0.238987	1	0.0681513	6.75883e-06	1.01278e-09
ENSG00000089486	CDIP1	243	0.982593	0.782004	13.161	0.085096	0.0635917	0.628742	1	-0.0708408	-0.457829	-0.0708408	1	-0.639514	-0.457829	-0.639514	1	0.193992	2.03074e-08	0.000357634
ENSG00000103502	CDIPT	58	0.639303	1.15873	20.4938	0.17873	0.187787	2.09689	1	-0.170895	-0.360341	-0.170895	1	-0.625688	-0.360341	-0.625688	1	0.201904	0.219542	0.200817
ENSG00000170312	CDK1	316	1.26712	0.764698	45.1095	0.1395	0.0737171	2.26285	1	-0.0181315	-0.569065	-0.0181315	1	-0.55847	-0.569065	-0.55847	1	0.19711	3.96894e-08	0.000778309
ENSG00000185324	CDK10	303	0.656133	0.977141	19.3907	0.0705769	0.0620152	0.897946	1	0.0383416	-0.665912	0.0383416	1	-0.583369	-0.665912	-0.583369	1	0.135253	0.0138517	0.356339
ENSG00000008128	CDK11A	239	1.05117	1.02522	9.62953	0.098246	0.0585916	0.458108	1	-0.0119749	-0.724692	-0.0119749	1	-0.517692	-0.724692	-0.517692	1	0.0811942	2.82169e-08	0.333656
ENSG00000248333	CDK11B	28	2.35023	1.32346	9.55725	1.31768	0.237553	5.08733	1	-0.0954017	-0.98017	-0.0954017	1	-0.0626538	-0.98017	-0.0626538	1	0.0800618	0.0862871	0.0927303
ENSG00000167258	CDK12	230	0.955401	0.923498	3.38658	0.0924992	0.0648652	0.182303	1	-0.0923033	-0.790065	-0.0923033	1	-0.350957	-0.790065	-0.350957	1	0.0947584	8.18546e-07	0.119738
ENSG00000065883	CDK13	283	0.733794	0.880146	2.08711	0.0737681	0.0553459	0.0920541	1	-0.10763	-0.680605	-0.10763	1	-0.439238	-0.680605	-0.439238	1	0.0560803	0.000848717	0.0155954
ENSG00000058091	CDK14	372	1.0463	1.00968	1.72148	0.19929	0.103751	0.160033	1	-0.0462028	-0.801971	-0.0462028	1	-0.435827	-0.801971	-0.435827	1	0.100191	0.00320934	0.462876
ENSG00000059758	CDK17	304	0.968381	2.76962	2.73808	0.118635	0.24341	0.216304	1	-0.0151736	-0.538425	-0.0151736	1	-0.727309	-0.538425	-0.727309	1	0.174395	4.90715e-05	1.55736e-12
ENSG00000117266	CDK18	238	1.36682	0.442895	2.14118	0.206697	0.0714103	0.182807	1	0.171521	-0.831996	0.171521	1	-0.46096	-0.831996	-0.46096	1	0.084692	1.94519e-05	9.97286e-14
ENSG00000123374	CDK2	135	1.09252	1.16001	9.32384	0.12755	0.101642	0.549176	1	-0.0549962	-0.476929	-0.0549962	1	-0.651868	-0.476929	-0.651868	1	0.121893	4.05388e-06	0.0589156
ENSG00000156345	CDK20	64	1.23391	1.94479	0.862126	0.295513	0.397458	0.144014	1	-0.243386	-0.537142	-0.243386	1	-0.590521	-0.537142	-0.590521	1	0.0401385	0.00788674	0.0103013
ENSG00000111328	CDK2AP1	146	1.1916	0.478369	31.251	0.387601	0.0692079	2.23149	1	-0.178025	-0.52873	-0.178025	1	-0.47605	-0.52873	-0.47605	1	0.331944	0.0382477	2.51733e-12
ENSG00000135446	CDK4	153	1.0608	0.780308	124.586	0.157691	0.0800777	8.29443	1	0.0528973	-0.564761	0.0528973	1	-0.649773	-0.564761	-0.649773	1	0.552304	0.000251781	0.00341033
ENSG00000164885	CDK5	92	1.04143	1.17145	9.47229	0.131803	0.118191	0.516815	1	-0.129532	-0.394985	-0.129532	1	-0.598383	-0.394985	-0.598383	1	0.0907435	4.42658e-05	0.0752035
ENSG00000176749	CDK5R1	122	1.00861	1.12972	1.05923	0.14114	0.116303	0.0797444	1	-0.107512	-0.567193	-0.107512	1	-0.581402	-0.567193	-0.581402	1	0.0351774	0.000229673	0.133465
ENSG00000101391	CDK5RAP1	200	0.945026	0.782789	26.3369	0.0963418	0.0679241	1.23717	1	-0.150804	-0.458311	-0.150804	1	-0.57208	-0.458311	-0.57208	1	0.194301	3.47275e-06	0.000806648
ENSG00000136861	CDK5RAP2	175	1.21915	1.32899	4.04764	0.162602	0.14368	0.333994	1	-0.0618449	-0.613153	-0.0618449	1	-0.594523	-0.613153	-0.594523	1	0.0988704	8.61656e-06	0.0116257
ENSG00000108465	CDK5RAP3	291	1.03605	1.61673	19.8827	0.0682718	0.0740528	0.627756	1	-0.1508	-0.38706	-0.1508	1	-0.694176	-0.38706	-0.694176	1	0.108868	4.07839e-14	1.68355e-15
ENSG00000105810	CDK6	287	0.102892	4.24545	5.53269	0.0484968	0.752532	0.809526	1	0.0720516	-0.35387	0.0720516	1	-0.885805	-0.35387	-0.885805	1	0.267786	1	1.11369e-05
ENSG00000132964	CDK8	179	1.12198	1.17864	2.51901	0.137145	0.104991	0.183796	1	-0.110249	-0.744318	-0.110249	1	-0.421015	-0.744318	-0.421015	1	0.0706494	5.3062e-06	0.0453117
ENSG00000136807	CDK9	214	0.971026	0.846674	16.593	0.102649	0.0734994	0.823114	1	-0.053526	-0.439664	-0.053526	1	-0.659965	-0.439664	-0.659965	1	0.138764	3.82436e-06	0.0190868
ENSG00000145996	CDKAL1	393	1.37444	0.978192	4.49591	0.167237	0.0629611	0.252805	1	-0.186056	-0.786849	-0.186056	1	-0.319017	-0.786849	-0.319017	1	0.166184	1.39485e-07	0.364627
ENSG00000100490	CDKL1	83	0.779465	0.930409	2.6158	0.194691	0.171147	0.320542	1	-0.0860789	-0.748382	-0.0860789	1	-0.385813	-0.748382	-0.385813	1	0.0486178	0.0775322	0.342688
ENSG00000006837	CDKL3	291	1.69832	1.3596	1.45522	0.129631	0.116273	0.0979942	1	0.0106919	-0.687922	0.0106919	1	-0.588198	-0.687922	-0.588198	1	0.0743909	2.73364e-18	0.00108884
ENSG00000124762	CDKN1A	78	1.12098	1.71161	1.4561	0.350723	0.566338	0.360006	1	0.0630524	-0.607587	0.0630524	1	-0.703774	-0.607587	-0.703774	1	0.0471604	0.0403474	0.106416
ENSG00000111276	CDKN1B	125	0.721271	2.12367	1.1187	0.101446	0.276849	0.11708	1	0.0297383	-0.443605	0.0297383	1	-0.804663	-0.443605	-0.804663	1	0.0505977	0.0155441	4.37284e-05
ENSG00000168564	CDKN2AIP	113	1.12479	1.08874	4.94684	0.138771	0.120877	0.503463	1	0.0716636	-0.79396	0.0716636	1	-0.518039	-0.79396	-0.518039	1	0.105502	8.39863e-06	0.232211
ENSG00000237190	CDKN2AIPNL	31	0.728042	0.883548	40.5633	0.31338	0.110103	3.50482	1	-0.0209154	-0.593896	-0.0209154	1	-0.625602	-0.593896	-0.625602	1	0.11673	0.236424	0.149626
ENSG00000129596	CDO1	31	1.42742	0.478065	9.00236	0.344075	0.113474	1.09479	1	0.185449	-0.696377	0.185449	1	-0.592135	-0.696377	-0.592135	1	0.0550931	0.00587801	4.14108e-05
ENSG00000205643	CDPF1	129	0.644435	1.39577	5.94293	0.0871471	0.123041	0.364778	1	-0.0828093	-0.441698	-0.0828093	1	-0.686148	-0.441698	-0.686148	1	0.051047	0.049966	0.000824379
ENSG00000140743	CDR2	12	0.515485	1.29934	3.32315	0.328688	0.763708	1.43528	1	-0.469358	-0.880242	-0.469358	1	0.138694	-0.880242	0.138694	1	0.046464	0.481726	0.352107
ENSG00000109089	CDR2L	93	0.746908	1.00702	8.79169	0.175722	0.151928	0.871433	1	-0.0629816	-0.544183	-0.0629816	1	-0.568678	-0.544183	-0.568678	1	0.283254	0.0817168	0.481636
ENSG00000239704	CDRT4	264	0.979038	2.46831	0.696418	0.138701	0.288143	0.066649	1	-0.20852	-0.569427	-0.20852	1	-0.586494	-0.569427	-0.586494	1	0.0752535	0.000322466	3.3355e-07
ENSG00000101290	CDS2	187	1.47099	2.33163	18.6327	0.227377	0.269151	2.17794	1	0.0516826	-0.735876	0.0516826	1	-0.616196	-0.735876	-0.616196	1	0.444252	1.56171e-05	8.44734e-07
ENSG00000167513	CDT1	301	0.880881	0.614901	8.99645	0.115924	0.0593199	0.428873	1	-0.164646	-0.470773	-0.164646	1	-0.494697	-0.470773	-0.494697	1	0.182044	0.000569588	1.76821e-10
ENSG00000091527	CDV3	180	0.950394	0.861693	8.56191	0.10089	0.0833643	0.52575	1	-0.105	-0.572724	-0.105	1	-0.563478	-0.572724	-0.563478	1	0.196404	7.13685e-06	0.0494366
ENSG00000153046	CDYL	314	0.9004	0.0619097	14.8776	0.114149	0.020245	0.744569	1	-0.128707	-0.710906	-0.128707	1	-0.251028	-0.710906	-0.251028	1	0.206321	0.000259319	5.8784e-142
ENSG00000172216	CEBPB	16	0.418695	0.94669	6.3465	0.620964	0.358805	1.50381	1	-0.264487	-0.50074	-0.264487	1	-0.487973	-0.50074	-0.487973	1	0.0889778	0.551084	0.442084
ENSG00000153879	CEBPG	195	0.820125	0.904016	7.85534	0.0888223	0.0531292	0.276398	1	-0.0495628	-0.55127	-0.0495628	1	-0.578049	-0.55127	-0.578049	1	0.0977858	0.00019954	0.0361938
ENSG00000115816	CEBPZ	324	0.909687	0.289994	21.7312	0.0822514	0.0263597	0.774556	1	-0.0709251	-0.535736	-0.0709251	1	-0.495407	-0.535736	-0.495407	1	0.249743	5.17891e-07	1.12612e-84
ENSG00000218739	CEBPZ-AS1	266	0.815746	0.353601	18.9949	0.0883945	0.0517737	1.10567	1	0.0442553	-0.605227	0.0442553	1	-0.559964	-0.605227	-0.559964	1	0.229482	0.000210584	1.05252e-28
ENSG00000093072	CECR1	343	1.03056	0.903442	4.43655	0.124558	0.0934387	0.270824	1	-0.182867	-0.55713	-0.182867	1	-0.51868	-0.55713	-0.51868	1	0.183305	1.32763e-05	0.151078
ENSG00000099954	CECR2	385	0.530015	0.622461	3.5327	0.110593	0.0612419	0.21134	1	-0.333885	-0.649895	-0.333885	1	-0.31482	-0.649895	-0.31482	1	0.117065	0.393116	8.98144e-10
ENSG00000069998	CECR5	337	0.702538	0.715998	41.2537	0.0756962	0.0477509	1.43495	1	-0.0969992	-0.423521	-0.0969992	1	-0.612282	-0.423521	-0.612282	1	0.247889	0.00391281	3.43173e-09
ENSG00000149187	CELF1	300	1.17513	1.54781	20.6051	0.0795774	0.0867212	0.926879	1	-0.0345344	-0.641304	-0.0345344	1	-0.604687	-0.641304	-0.604687	1	0.200592	5.22712e-16	4.86417e-10
ENSG00000048740	CELF2	338	1.59722	4.01379	2.0653	0.288279	0.763971	0.335988	1	0.00558054	-0.524519	0.00558054	1	-0.800097	-0.524519	-0.800097	1	0.352583	8.39094e-05	4.86328e-05
ENSG00000101489	CELF4	15	5.84934	8.62117	0.0808326	19.1139	13.624	0.227909	1	-0.309811	-0.878227	-0.309811	1	-0.175658	-0.878227	-0.175658	1	0.0662003	0.392173	0.293092
ENSG00000115163	CENPA	272	0.629542	1.28563	6.64378	0.136943	0.15288	0.491326	1	-0.104723	-0.39695	-0.104723	1	-0.667608	-0.39695	-0.667608	1	0.116165	0.17251	0.0314005
ENSG00000177946	CENPBD1	207	1.17864	0.988627	2.52441	0.103323	0.0889448	0.160574	1	-0.00938886	-0.650387	-0.00938886	1	-0.559721	-0.650387	-0.559721	1	0.0778196	2.07627e-10	0.449189
ENSG00000213753	CENPBD1P1	285	1.08466	1.13067	6.79988	0.0600901	0.0584162	0.275273	1	0.0384877	-0.642905	0.0384877	1	-0.614926	-0.642905	-0.614926	1	0.0748048	8.82299e-20	0.0130393
ENSG00000145241	CENPC	265	1.11838	1.08445	3.80227	0.0683975	0.051256	0.130683	1	-0.0395766	-0.61278	-0.0395766	1	-0.583602	-0.61278	-0.583602	1	0.0638757	1.77747e-17	0.0503068
ENSG00000138778	CENPE	300	1.62081	0.692881	12.34	0.152065	0.0573291	0.634796	1	-0.0920588	-0.669447	-0.0920588	1	-0.41041	-0.669447	-0.41041	1	0.190555	8.48063e-13	8.48906e-08
ENSG00000117724	CENPF	341	1.07183	0.589192	50.1113	0.103615	0.044123	1.72971	1	-0.0893747	-0.458016	-0.0893747	1	-0.513499	-0.458016	-0.513499	1	0.239277	3.40189e-08	8.31422e-19
ENSG00000153044	CENPH	319	1.05604	0.800344	33.8109	0.0759853	0.0431735	1.20608	1	-0.0397531	-0.640946	-0.0397531	1	-0.524731	-0.640946	-0.524731	1	0.209097	1.04913e-12	2.74113e-06
ENSG00000151849	CENPJ	288	1.07907	0.993207	4.47023	0.0920842	0.0701764	0.21169	1	0.107214	-0.640116	0.107214	1	-0.632129	-0.640116	-0.632129	1	0.117286	6.0052e-10	0.46148
ENSG00000123219	CENPK	358	0.969756	0.679795	34.0538	0.0903487	0.0393914	1.35424	1	0.0140318	-0.755848	0.0140318	1	-0.460513	-0.755848	-0.460513	1	0.182064	1.692e-07	3.65295e-15
ENSG00000120334	CENPL	124	1.02923	1.07704	8.46683	0.120721	0.0926314	0.495841	1	0.000173571	-0.668665	0.000173571	1	-0.562365	-0.668665	-0.562365	1	0.0722536	1.25007e-05	0.203616
ENSG00000100162	CENPM	186	0.959431	0.750252	56.0871	0.0800581	0.0600636	2.56929	1	0.055838	-0.536168	0.055838	1	-0.618477	-0.536168	-0.618477	1	0.201414	1.94694e-08	2.46344e-05
ENSG00000166451	CENPN	295	0.760194	0.900462	59.0538	0.0545865	0.0488388	2.26198	1	0.017475	-0.674142	0.017475	1	-0.536578	-0.674142	-0.536578	1	0.191486	1.47951e-06	0.0212207
ENSG00000138092	CENPO	304	1.09964	0.656235	8.88102	0.0865713	0.0492678	0.362925	1	-0.105894	-0.598914	-0.105894	1	-0.482418	-0.598914	-0.482418	1	0.0952718	1.30882e-11	9.58919e-12
ENSG00000188312	CENPP	278	1.05453	0.525135	1.2705	0.105825	0.042409	0.0653581	1	-0.101239	-0.806906	-0.101239	1	-0.271831	-0.806906	-0.271831	1	0.0678571	1.59997e-07	1.57787e-24
ENSG00000031691	CENPQ	306	0.789013	0.70614	8.11888	0.0850407	0.0512166	0.345713	1	-0.0832701	-0.582413	-0.0832701	1	-0.510415	-0.582413	-0.510415	1	0.1218	0.000384066	1.16362e-08
ENSG00000102901	CENPT	65	0.408738	0.972911	19.6953	0.102662	0.176883	2.27694	1	0.0899608	-0.511645	0.0899608	1	-0.70404	-0.511645	-0.70404	1	0.284668	0.811269	0.43939
ENSG00000151725	CENPU	251	0.66697	0.474574	67.8788	0.083568	0.0360258	3.25372	1	0.0295279	-0.76623	0.0295279	1	-0.410129	-0.76623	-0.410129	1	0.269691	0.0234037	1.64279e-35
ENSG00000166582	CENPV	306	1.04062	0.903609	61.0979	0.128077	0.0762785	4.26032	1	0.0273197	-0.759456	0.0273197	1	-0.506288	-0.759456	-0.506288	1	0.330747	1.60862e-05	0.10366
ENSG00000203760	CENPW	67	0.466245	0.903513	90.6097	0.182719	0.0971766	4.90524	1	-0.194572	-0.174889	-0.194572	1	-0.635228	-0.174889	-0.635228	1	0.208144	0.572989	0.162249
ENSG00000116198	CEP104	322	0.931531	1.45421	4.35345	0.122023	0.122911	0.288544	1	0.024544	-0.628432	0.024544	1	-0.641785	-0.628432	-0.641785	1	0.0967112	0.000232803	0.000129123
ENSG00000154240	CEP112	248	1.14501	4.91721	1.39732	0.132055	0.470564	0.13201	1	-0.0259137	-0.503941	-0.0259137	1	-0.800901	-0.503941	-0.800901	1	0.0686202	9.37071e-07	2.99777e-15
ENSG00000100629	CEP128	331	0.747574	1.16499	2.94509	0.13901	0.106322	0.215671	1	-0.179395	-0.69379	-0.179395	1	-0.399191	-0.69379	-0.399191	1	0.105113	0.0379205	0.0608402
ENSG00000174799	CEP135	201	0.87756	0.988646	5.31514	0.0780646	0.0599257	0.224768	1	0.054009	-0.671028	0.054009	1	-0.578246	-0.671028	-0.578246	1	0.0682022	1.3249e-06	0.424961
ENSG00000103995	CEP152	187	0.934148	0.848546	5.76195	0.105996	0.0677887	0.297994	1	0.0523219	-0.656388	0.0523219	1	-0.553935	-0.656388	-0.553935	1	0.0739203	3.14757e-05	0.0133364
ENSG00000110274	CEP164	266	0.994314	1.55028	5.75821	0.110694	0.107493	0.331872	1	-0.115561	-0.616216	-0.115561	1	-0.571568	-0.616216	-0.571568	1	0.0662494	5.93157e-06	2.96513e-07
ENSG00000226937	CEP164P1	217	1.03251	0.759377	1.11318	0.0970204	0.0527717	0.048023	1	-0.0693018	-0.535421	-0.0693018	1	-0.568811	-0.535421	-0.568811	1	0.0930393	5.70207e-08	4.30822e-06
ENSG00000143702	CEP170	253	1.01227	1.70173	13.7608	0.0783628	0.0982792	0.603376	1	-0.260459	-0.536888	-0.260459	1	-0.540465	-0.536888	-0.540465	1	0.108393	1.75068e-10	5.05739e-12
ENSG00000174007	CEP19	153	0.704896	3.17026	0.711728	0.110244	0.376385	0.0733753	1	-0.023259	-0.377058	-0.023259	1	-0.854421	-0.377058	-0.854421	1	0.0268064	0.0325241	2.23718e-08
ENSG00000101639	CEP192	349	1.14593	2.50362	1.25563	0.147108	0.257223	0.106732	1	-0.0747176	-0.542561	-0.0747176	1	-0.708168	-0.542561	-0.708168	1	0.126351	7.51206e-06	5.83771e-09
ENSG00000126001	CEP250	12	0.608137	0.908903	7.44589	0.144177	0.202801	1.18632	1	-0.252519	-0.688933	-0.252519	1	-0.379011	-0.688933	-0.379011	1	0.0235902	0.236194	0.331956
ENSG00000198707	CEP290	103	0.891729	1.28335	10.098	0.106529	0.127056	0.812872	1	-0.0322015	-0.583713	-0.0322015	1	-0.679046	-0.583713	-0.679046	1	0.0722974	0.000190821	0.013988
ENSG00000135837	CEP350	245	1.07844	0.972547	4.87459	0.103636	0.0766989	0.292129	1	-0.00424293	-0.696959	-0.00424293	1	-0.529149	-0.696959	-0.529149	1	0.0860554	3.18904e-08	0.360355
ENSG00000164118	CEP44	302	0.759114	1.2722	4.79146	0.0479162	0.0656526	0.173631	1	0.00311983	-0.528471	0.00311983	1	-0.679111	-0.528471	-0.679111	1	0.0426292	6.54372e-08	2.20495e-05
ENSG00000138180	CEP55	219	1.08968	1.65318	2.54429	0.108873	0.130743	0.15951	1	0.120814	-0.647627	0.120814	1	-0.651851	-0.647627	-0.651851	1	0.0739593	8.08635e-08	6.03805e-07
ENSG00000166037	CEP57	323	1.15216	0.789073	29.9797	0.0677806	0.0428992	1.17918	1	0.0052017	-0.691618	0.0052017	1	-0.524951	-0.691618	-0.524951	1	0.183996	1.02671e-19	7.04247e-07
ENSG00000183137	CEP57L1	78	1.03116	0.947385	9.28774	0.145049	0.10622	0.776895	1	0.0843877	-0.716084	0.0843877	1	-0.573858	-0.716084	-0.573858	1	0.0567907	0.000231874	0.310906
ENSG00000182923	CEP63	285	1.13163	0.935197	9.24296	0.0737833	0.0503466	0.366867	1	-0.0840545	-0.687141	-0.0840545	1	-0.482848	-0.687141	-0.482848	1	0.0663638	3.68653e-16	0.0995505
ENSG00000011523	CEP68	317	0.800118	1.03043	4.48692	0.0716283	0.0836011	0.22863	1	-0.0135407	-0.565065	-0.0135407	1	-0.610321	-0.565065	-0.610321	1	0.131832	1.81538e-05	0.358037
ENSG00000114107	CEP70	309	0.944667	0.890225	9.9073	0.0728999	0.0622404	0.412253	1	-0.000708248	-0.552332	-0.000708248	1	-0.617409	-0.552332	-0.617409	1	0.103777	1.60209e-09	0.0393878
ENSG00000112877	CEP72	288	1.14638	0.833535	3.30747	0.11999	0.0548526	0.167561	1	-0.100048	-0.766861	-0.100048	1	-0.385395	-0.766861	-0.385395	1	0.0446787	7.50916e-08	0.00131469
ENSG00000101624	CEP76	201	0.879401	0.724494	6.99625	0.0698306	0.0398324	0.264069	1	-0.0454764	-0.747038	-0.0454764	1	-0.427685	-0.747038	-0.427685	1	0.0335315	8.07302e-08	3.12028e-11
ENSG00000148019	CEP78	315	0.722815	0.935632	11.3415	0.0659539	0.065139	0.55283	1	0.0948843	-0.651923	0.0948843	1	-0.605234	-0.651923	-0.605234	1	0.201371	0.00041086	0.161921
ENSG00000130695	CEP85	324	1.23569	1.00797	4.76294	0.103183	0.0637019	0.206437	1	0.00997195	-0.619772	0.00997195	1	-0.586189	-0.619772	-0.586189	1	0.119197	3.34194e-12	0.450273
ENSG00000111860	CEP85L	238	0.890876	1.43184	1.81102	0.130558	0.142176	0.13737	1	-0.0424969	-0.592745	-0.0424969	1	-0.627513	-0.592745	-0.627513	1	0.0588518	0.00152445	0.00132789
ENSG00000121289	CEP89	365	1.09139	1.61715	6.37138	0.084491	0.092256	0.288751	1	0.0582634	-0.586898	0.0582634	1	-0.704167	-0.586898	-0.704167	1	0.0975734	6.2682e-12	4.25827e-11
ENSG00000182504	CEP97	52	1.10188	1.2871	2.60599	0.162631	0.167372	0.242458	1	-0.206235	-0.495538	-0.206235	1	-0.616412	-0.495538	-0.616412	1	0.0321515	0.000272075	0.0462987
ENSG00000134255	CEPT1	253	0.837428	1.16281	7.43365	0.101325	0.0875448	0.379905	1	-0.0450224	-0.548727	-0.0450224	1	-0.610642	-0.548727	-0.610642	1	0.135079	0.000499496	0.0320497
ENSG00000147869	CER1	257	5.44205	126.886	0.359856	7.06675	120.384	0.497756	1	0.255624	-0.79719	0.255624	1	-0.743444	-0.79719	-0.743444	1	1.67068	0.24249	0.148347
ENSG00000167123	CERCAM	111	0.752317	4.8323	2.12647	0.101358	0.816022	0.334912	1	0.0815625	-0.393495	0.0815625	1	-0.906024	-0.393495	-0.906024	1	0.0779121	0.0071611	3.91635e-06
ENSG00000100422	CERK	310	0.721863	0.963222	4.37006	0.0821151	0.0707297	0.240917	1	0.108228	-0.649082	0.108228	1	-0.639867	-0.649082	-0.639867	1	0.109232	0.00363943	0.301727
ENSG00000188452	CERKL	37	0.73718	3.08769	1.45745	0.269651	4.04389	1.84471	1	0.41625	-0.49822	0.41625	1	-0.993553	-0.49822	-0.993553	1	0.0753814	0.192631	0.304508
ENSG00000223802	CERS1	105	0.885429	0.523699	2.96321	0.167624	0.124374	0.273767	1	-0.06292	-0.686292	-0.06292	1	-0.407253	-0.686292	-0.407253	1	0.0451879	0.0117612	0.000110918
ENSG00000143418	CERS2	270	1.26925	1.11608	13.4091	0.125218	0.0819168	0.64195	1	-0.0575686	-0.494608	-0.0575686	1	-0.650782	-0.494608	-0.650782	1	0.182065	1.46128e-09	0.0788108
ENSG00000090661	CERS4	374	0.989407	1.1699	17.5215	0.130585	0.147394	1.20953	1	-0.111355	-0.41016	-0.111355	1	-0.727526	-0.41016	-0.727526	1	0.297671	0.000103403	0.124885
ENSG00000139624	CERS5	352	0.986481	1.32156	22.6656	0.0632606	0.0762642	0.932267	1	0.0821271	-0.522553	0.0821271	1	-0.720321	-0.522553	-0.720321	1	0.219218	7.56595e-14	1.58291e-05
ENSG00000172292	CERS6	346	1.01259	1.31959	1.0096	0.107506	0.0878463	0.056425	1	-0.0611973	-0.71161	-0.0611973	1	-0.511492	-0.71161	-0.511492	1	0.0850629	1.37752e-06	0.000158453
ENSG00000172831	CES2	100	0.850433	2.70606	1.94053	0.123632	0.286411	0.176195	1	-0.0233527	-0.409623	-0.0233527	1	-0.814281	-0.409623	-0.814281	1	0.0441635	0.00279257	2.06528e-08
ENSG00000153140	CETN3	139	1.25715	1.7086	14.1118	0.376772	0.274152	1.67276	1	0.116176	-0.483346	0.116176	1	-0.810058	-0.483346	-0.810058	1	0.373822	0.0232269	0.00539999
ENSG00000153774	CFDP1	380	1.12053	1.21679	38.5586	0.0625354	0.0565216	1.50817	1	0.0650274	-0.711987	0.0650274	1	-0.610513	-0.711987	-0.610513	1	0.212147	4.50931e-21	7.33975e-05
ENSG00000172757	CFL1	250	1.48435	1.96238	646.716	0.133061	0.158684	36.8258	1	-0.0967818	-0.270137	-0.0967818	1	-0.76957	-0.270137	-0.76957	1	1.12742	1.07919e-12	2.46216e-09
ENSG00000223820	CFL1P1	33	0.814979	1.23247	4.22221	0.159144	0.201746	0.57829	1	0.399453	-0.783448	0.399453	1	-0.712691	-0.783448	-0.712691	1	0.0120475	0.028517	0.129153
ENSG00000165410	CFL2	190	1.15133	1.26492	11.0099	0.0897071	0.0934304	0.582696	1	0.0532847	-0.578482	0.0532847	1	-0.661647	-0.578482	-0.661647	1	0.103275	5.02297e-12	0.00253998
ENSG00000003402	CFLAR	238	1.70118	16.8117	1.31897	0.457013	9.05139	0.672867	1	-0.0548839	-0.281047	-0.0548839	1	-0.931939	-0.281047	-0.931939	1	0.70255	0.00457309	0.0409826
ENSG00000001626	CFTR	16	2.38048	1.75966	1.76031	1.621	2.00506	0.695946	1	0.395057	-0.886662	0.395057	1	-0.445556	-0.886662	-0.445556	1	0.0531309	0.133441	0.355449
ENSG00000163320	CGGBP1	304	1.08236	1.33808	16.0956	0.0698986	0.0851082	0.775344	1	-0.0120932	-0.547964	-0.0120932	1	-0.67237	-0.547964	-0.67237	1	0.185958	1.43156e-15	4.45511e-05
ENSG00000143375	CGN	73	1.15729	0.0366776	3.33838	0.163193	0.0889984	0.311888	1	0.104071	-0.796247	0.104071	1	-0.287047	-0.796247	-0.287047	1	0.0852267	7.05186e-05	6.69851e-17
ENSG00000128849	CGNL1	338	1.51782	4.97959	0.423494	0.40428	2.22599	0.155973	1	-0.0896168	-0.254879	-0.0896168	1	-0.92137	-0.254879	-0.92137	1	0.443781	0.00614077	0.0373577
ENSG00000138028	CGREF1	101	1.18128	0.511724	1.12502	0.282548	0.178494	0.164466	1	-0.112649	-0.882639	-0.112649	1	-0.141542	-0.882639	-0.141542	1	0.0287118	0.00888147	0.00369692
ENSG00000100532	CGRRF1	63	0.824548	1.28585	14.3982	0.0604165	0.0861137	0.814912	1	0.0959337	-0.716864	0.0959337	1	-0.600615	-0.716864	-0.600615	1	0.0389758	6.67647e-07	0.0007687
ENSG00000128965	CHAC1	78	0.0971569	0.415064	5.94606	0.975334	0.518307	2.43703	1	-0.0388795	-0.71288	-0.0388795	1	-0.479228	-0.71288	-0.479228	1	0.288376	0.659619	0.131342
ENSG00000143942	CHAC2	177	0.960352	0.318057	13.8653	0.107045	0.0371328	0.641605	1	-0.13059	-0.627832	-0.13059	1	-0.317597	-0.627832	-0.317597	1	0.114476	1.41688e-05	6.98518e-43
ENSG00000167670	CHAF1A	295	0.753538	0.464627	11.1656	0.0841599	0.0421026	0.463309	1	0.0187447	-0.549006	0.0187447	1	-0.533038	-0.549006	-0.533038	1	0.151063	0.00140864	4.44284e-30
ENSG00000159259	CHAF1B	165	0.813027	0.816381	7.6057	0.0740991	0.0652013	0.336369	1	0.0191516	-0.478784	0.0191516	1	-0.644791	-0.478784	-0.644791	1	0.0979706	1.99321e-05	0.00273192
ENSG00000198824	CHAMP1	88	0.740142	0.820368	4.12001	0.149136	0.112441	0.31093	1	-0.124883	-0.464862	-0.124883	1	-0.57913	-0.464862	-0.57913	1	0.0705293	0.0555285	0.0569257
ENSG00000250479	CHCHD10	151	0.856695	1.1362	17.1482	0.17819	0.218554	2.02008	1	-0.140406	-0.412756	-0.140406	1	-0.681998	-0.412756	-0.681998	1	0.48487	0.0235686	0.267059
ENSG00000106153	CHCHD2	186	6.4214	10.7828	1.28062	5.22541	9.29143	1.36002	1	-0.0105856	-0.658054	-0.0105856	1	-0.722928	-0.658054	-0.722928	1	1.78693	0.129308	0.14689
ENSG00000106554	CHCHD3	307	1.19144	0.521261	69.3729	0.0963436	0.0314552	3.05835	1	-0.0795145	-0.823013	-0.0795145	1	-0.313979	-0.823013	-0.313979	1	0.257981	2.74412e-12	1.40397e-39
ENSG00000163528	CHCHD4	209	0.940797	0.737433	12.329	0.0851178	0.0624605	0.496359	1	-0.160397	-0.479967	-0.160397	1	-0.521895	-0.479967	-0.521895	1	0.102699	2.65124e-07	1.95627e-05
ENSG00000125611	CHCHD5	244	0.833502	0.915405	45.4051	0.116233	0.0715956	2.16542	1	-0.0696018	-0.46115	-0.0696018	1	-0.640957	-0.46115	-0.640957	1	0.266783	0.00223975	0.119271
ENSG00000159685	CHCHD6	193	0.956837	0.700501	34.7244	0.109097	0.0573966	1.50454	1	-0.0354454	-0.460892	-0.0354454	1	-0.620576	-0.460892	-0.620576	1	0.15696	2.15676e-05	2.35461e-07
ENSG00000170791	CHCHD7	75	0.893842	0.838501	43.1166	0.107889	0.0934468	3.07531	1	0.134281	-0.664958	0.134281	1	-0.617557	-0.664958	-0.617557	1	0.201293	0.00024637	0.0441156
ENSG00000153922	CHD1	301	1.15222	0.830994	9.46884	0.090343	0.0522318	0.472393	1	0.130508	-0.759254	0.130508	1	-0.56189	-0.759254	-0.56189	1	0.0997114	2.18278e-12	0.000675058
ENSG00000131778	CHD1L	92	0.793631	1.0498	7.50413	0.079185	0.0802623	0.532578	1	-0.189684	-0.79966	-0.189684	1	-0.287254	-0.79966	-0.287254	1	0.0797197	0.00018131	0.268263
ENSG00000170004	CHD3	16	1.73702	3.99524	0.545667	0.681225	3.60858	0.504717	1	0.32316	-0.514836	0.32316	1	-0.968262	-0.514836	-0.968262	1	0.0386827	0.0462566	0.210751
ENSG00000111642	CHD4	314	0.919666	0.878525	20.1522	0.05901	0.0473232	0.827915	1	0.038238	-0.693887	0.038238	1	-0.565148	-0.693887	-0.565148	1	0.167379	3.95471e-12	0.00536403
ENSG00000124177	CHD6	243	0.809729	1.06616	22.819	0.0730777	0.0659024	1.05676	1	-0.0376726	-0.677855	-0.0376726	1	-0.545592	-0.677855	-0.545592	1	0.106694	1.60667e-05	0.158228
ENSG00000171316	CHD7	329	1.11366	1.21792	17.4699	0.0883585	0.0743395	0.922183	1	0.0897832	-0.7148	0.0897832	1	-0.617035	-0.7148	-0.617035	1	0.203887	1.0286e-11	0.00180618
ENSG00000100888	CHD8	252	0.984341	0.806711	7.30942	0.0869734	0.048017	0.273001	1	-0.049278	-0.603245	-0.049278	1	-0.552677	-0.603245	-0.552677	1	0.0841491	3.31578e-08	3.77601e-05
ENSG00000177200	CHD9	324	0.906566	0.707472	32.9702	0.0799428	0.0370255	1.44606	1	-0.0460432	-0.800668	-0.0460432	1	-0.389502	-0.800668	-0.389502	1	0.119444	3.11977e-07	2.23289e-14
ENSG00000016391	CHDH	201	0.803401	0.834385	1.13019	0.125326	0.0867413	0.085446	1	-0.0084469	-0.737531	-0.0084469	1	-0.4828	-0.737531	-0.4828	1	0.0365702	0.00819219	0.0288349
ENSG00000149554	CHEK1	367	1.01895	0.710553	32.095	0.0944647	0.0417636	1.32058	1	-0.047222	-0.760093	-0.047222	1	-0.426176	-0.760093	-0.426176	1	0.163904	3.70606e-08	9.5718e-12
ENSG00000183765	CHEK2	262	0.855832	0.467351	30.8	0.0762796	0.0353468	1.36619	1	-0.0987625	-0.753366	-0.0987625	1	-0.342167	-0.753366	-0.342167	1	0.16217	2.47734e-06	1.41468e-37
ENSG00000085872	CHERP	265	1.1176	0.75853	9.8902	0.102471	0.0468588	0.381864	1	-0.0873912	-0.528422	-0.0873912	1	-0.545067	-0.528422	-0.545067	1	0.128759	2.82169e-09	2.5234e-07
ENSG00000072609	CHFR	373	0.98782	1.45481	7.84924	0.0876917	0.0757899	0.316713	1	0.00203478	-0.584767	0.00203478	1	-0.648303	-0.584767	-0.648303	1	0.132638	2.54823e-08	2.33943e-09
ENSG00000100604	CHGA	230	0.717227	0.14869	7.33195	0.176532	0.0756941	0.606738	1	-0.120489	-0.640119	-0.120489	1	-0.314489	-0.640119	-0.314489	1	0.183742	0.109888	6.46466e-24
ENSG00000177830	CHID1	306	1.07867	0.892631	47.2246	0.0623795	0.0457164	1.54378	1	0.0590968	-0.509446	0.0590968	1	-0.676224	-0.509446	-0.676224	1	0.185162	1.71463e-18	0.00974336
ENSG00000110721	CHKA	297	1.1347	0.612571	10.902	0.125843	0.0537856	0.622199	1	-0.00706289	-0.747606	-0.00706289	1	-0.434271	-0.747606	-0.434271	1	0.155849	4.00412e-07	2.47888e-12
ENSG00000100288	CHKB	294	0.895086	1.48023	7.51877	0.0918512	0.12555	0.486892	1	0.0792666	-0.66542	0.0792666	1	-0.660719	-0.66542	-0.660719	1	0.104856	1.15996e-05	8.00244e-05
ENSG00000203668	CHML	224	0.831561	0.165754	1.77232	0.103095	0.0306252	0.0812563	1	0.0326899	-0.736512	0.0326899	1	-0.334114	-0.736512	-0.334114	1	0.101496	0.000747137	7.02418e-73
ENSG00000131165	CHMP1A	218	0.689963	1.20458	27.1516	0.0701128	0.0752355	1.05259	1	-0.0864775	-0.3411	-0.0864775	1	-0.696709	-0.3411	-0.696709	1	0.201987	0.00364204	0.00353999
ENSG00000255112	CHMP1B	132	0.665229	1.24314	19.7347	0.217111	0.118691	1.08158	1	-0.127401	-0.456893	-0.127401	1	-0.570606	-0.456893	-0.570606	1	0.262284	0.224013	0.0212681
ENSG00000130724	CHMP2A	55	0.910275	1.17809	100.261	0.0747869	0.08317	5.93684	1	0.103643	-0.635744	0.103643	1	-0.67897	-0.635744	-0.67897	1	0.101729	6.16001e-07	0.0184787
ENSG00000083937	CHMP2B	237	0.908072	0.906797	35.3436	0.110974	0.0626432	1.48401	1	0.00039258	-0.486163	0.00039258	1	-0.658506	-0.486163	-0.658506	1	0.18733	0.000146281	0.0690687
ENSG00000115561	CHMP3	296	1.18231	1.06225	12.2402	0.0881234	0.0641096	0.51889	1	-0.0540738	-0.625456	-0.0540738	1	-0.553002	-0.625456	-0.553002	1	0.108851	7.97089e-14	0.166176
ENSG00000254505	CHMP4A	250	0.915852	0.984497	35.7799	0.0920371	0.0605487	1.35399	1	-0.0735964	-0.403323	-0.0735964	1	-0.645976	-0.403323	-0.645976	1	0.170741	4.83429e-06	0.399066
ENSG00000164695	CHMP4C	184	1.32839	1.2693	2.22882	0.356	0.227631	0.398223	1	-0.134617	-0.756387	-0.134617	1	-0.397207	-0.756387	-0.397207	1	0.238406	0.0105373	0.11917
ENSG00000086065	CHMP5	11	0.843176	1.66969	46.6516	0.151899	0.361209	9.81534	1	0.646794	-0.82231	0.646794	1	-0.928142	-0.82231	-0.928142	1	0.0692572	0.0268935	0.0504252
ENSG00000176108	CHMP6	298	0.972038	1.16393	11.8897	0.118644	0.0742377	0.503561	1	0.0386317	-0.522034	0.0386317	1	-0.682974	-0.522034	-0.682974	1	0.109477	4.36504e-05	0.0139998
ENSG00000147457	CHMP7	300	0.906363	1.14864	12.9533	0.0857871	0.0702589	0.540173	1	-0.0116871	-0.451161	-0.0116871	1	-0.682297	-0.451161	-0.682297	1	0.18871	1.6839e-06	0.0176047
ENSG00000128656	CHN1	234	0.955803	0.533624	17.8808	0.0888182	0.0424913	0.974682	1	0.0696878	-0.824795	0.0696878	1	-0.413185	-0.824795	-0.413185	1	0.112957	3.04031e-07	3.93496e-23
ENSG00000106069	CHN2	236	0.761588	0.357118	3.68158	0.121842	0.0536317	0.303347	1	0.00307073	-0.851253	0.00307073	1	-0.274629	-0.851253	-0.274629	1	0.0492521	0.016415	2.08071e-26
ENSG00000110172	CHORDC1	305	1.15278	0.410788	35.7087	0.126238	0.0327013	1.38402	1	-0.0833868	-0.610895	-0.0833868	1	-0.464451	-0.610895	-0.464451	1	0.252052	2.12288e-07	4.29049e-50
ENSG00000187446	CHP1	189	1.25488	1.44066	29.0108	0.155166	0.136287	1.88299	1	-0.113624	-0.373751	-0.113624	1	-0.721511	-0.373751	-0.721511	1	0.464613	1.21566e-06	0.000723807
ENSG00000123989	CHPF	296	0.810814	0.899378	19.2159	0.0848618	0.0663726	0.801639	1	-0.134311	-0.356495	-0.134311	1	-0.651159	-0.356495	-0.651159	1	0.171794	0.000148103	0.0652973
ENSG00000033100	CHPF2	220	0.97047	1.62104	1.43202	0.109428	0.132496	0.0944023	1	0.00683708	-0.565408	0.00683708	1	-0.694903	-0.565408	-0.694903	1	0.0555431	1.29399e-05	2.44452e-06
ENSG00000111666	CHPT1	301	0.913976	0.851701	7.56559	0.141813	0.0655171	0.450885	1	0.0584117	-0.731348	0.0584117	1	-0.528841	-0.731348	-0.528841	1	0.112915	0.00188864	0.0121613
ENSG00000104472	CHRAC1	156	1.09465	0.639191	15.3419	0.137601	0.075589	0.964853	1	-0.0725501	-0.520078	-0.0725501	1	-0.555678	-0.520078	-0.555678	1	0.255068	1.3888e-05	2.10029e-06
ENSG00000080644	CHRNA3	260	0.685844	0.800696	1.21828	0.137968	0.132687	0.114711	1	0.0488948	-0.632343	0.0488948	1	-0.570104	-0.632343	-0.570104	1	0.0582392	0.0895819	0.0671547
ENSG00000169684	CHRNA5	292	1.02308	0.542678	6.73674	0.109304	0.0441794	0.324167	1	-0.0139061	-0.693579	-0.0139061	1	-0.417199	-0.693579	-0.417199	1	0.112441	1.36243e-06	7.22176e-22
ENSG00000170175	CHRNB1	206	0.731883	0.805475	5.57253	0.0924717	0.0670802	0.272508	1	0.020984	-0.575945	0.020984	1	-0.594794	-0.575945	-0.594794	1	0.0596189	0.00646935	0.00207194
ENSG00000117971	CHRNB4	117	0.79854	1.31286	1.53476	0.20683	0.238154	0.23383	1	-0.0779759	-0.710228	-0.0779759	1	-0.47123	-0.710228	-0.47123	1	0.0817593	0.0758238	0.0957939
ENSG00000115526	CHST10	242	1.01872	0.480628	2.73603	0.103255	0.0566052	0.142239	1	-0.0229183	-0.644181	-0.0229183	1	-0.469724	-0.644181	-0.469724	1	0.053606	4.96441e-07	1.08946e-17
ENSG00000171310	CHST11	364	0.829939	3.53703	0.569148	0.221369	0.567342	0.0912863	1	-0.011183	-0.660752	-0.011183	1	-0.668637	-0.660752	-0.668637	1	0.122108	0.0684893	5.20169e-06
ENSG00000136213	CHST12	185	1.05043	1.96223	8.45662	0.0963098	0.159153	0.719209	1	0.124753	-0.779468	0.124753	1	-0.624399	-0.779468	-0.624399	1	0.101726	2.20436e-08	4.11367e-09
ENSG00000180767	CHST13	69	1.47815	1.36754e-15	2.01462	0.530858	0.21117	0.431407	1	-0.170344	-0.906399	-0.170344	1	-0.0198021	-0.906399	-0.0198021	1	0.053168	0.0349403	6.00106e-06
ENSG00000169105	CHST14	30	1.31769	2.69878	1.62534	0.614025	0.695151	0.38985	1	0.0847826	-0.535773	0.0847826	1	-0.795286	-0.535773	-0.795286	1	0.0679986	0.0970476	0.0106759
ENSG00000182022	CHST15	166	1.06381	1.24852	0.891081	0.166513	0.146015	0.0825034	1	0.0288576	-0.648968	0.0288576	1	-0.620212	-0.648968	-0.620212	1	0.0545129	0.000444371	0.0453292
ENSG00000140835	CHST4	23	1.18021	0.308891	4.84945	0.367927	0.225394	0.8941	1	0.296185	-0.819099	0.296185	1	-0.507649	-0.819099	-0.507649	1	0.0594388	0.0396664	0.00304682
ENSG00000183196	CHST6	80	1.21048	0.255502	2.31241	0.18485	0.06734	0.200488	1	0.105397	-0.85698	0.105397	1	-0.308716	-0.85698	-0.308716	1	0.0352882	0.000123945	7.30499e-18
ENSG00000124302	CHST8	144	1.16554	0.780815	6.47868	0.202629	0.153422	0.614791	1	-0.192038	-0.668665	-0.192038	1	-0.371071	-0.668665	-0.371071	1	0.118026	0.000644358	0.0776595
ENSG00000154080	CHST9	158	0.925435	0.553057	3.11804	0.192973	0.0874941	0.301902	1	-0.152777	-0.796473	-0.152777	1	-0.256199	-0.796473	-0.256199	1	0.08835	0.0144765	4.71712e-07
ENSG00000131873	CHSY1	317	1.39254	0.756736	2.29596	0.173585	0.0784036	0.157313	1	0.00468666	-0.654312	0.00468666	1	-0.567521	-0.654312	-0.567521	1	0.171802	2.39871e-07	0.00104593
ENSG00000127586	CHTF18	256	0.810809	1.05444	9.19951	0.0683636	0.0723566	0.414365	1	0.0193075	-0.529569	0.0193075	1	-0.647275	-0.529569	-0.647275	1	0.0972238	4.23241e-06	0.226277
ENSG00000168802	CHTF8	110	0.935714	1.19778	33.3998	0.185294	0.103618	1.93462	1	-0.0328101	-0.449094	-0.0328101	1	-0.684671	-0.449094	-0.684671	1	0.166807	0.0102649	0.0294889
ENSG00000160679	CHTOP	221	1.21492	1.15348	38.4116	0.0791512	0.070599	1.62162	1	-0.0112066	-0.599785	-0.0112066	1	-0.621134	-0.599785	-0.621134	1	0.221928	4.56806e-17	0.0153915
ENSG00000213341	CHUK	170	0.872595	0.986843	3.08877	0.0996026	0.082679	0.175634	1	-0.0331135	-0.595172	-0.0331135	1	-0.565782	-0.595172	-0.565782	1	0.0722725	0.000125923	0.436877
ENSG00000258289	CHURC1	284	1.28028	0.90053	33.9353	0.116259	0.0627222	1.99235	1	-0.0979696	-0.756698	-0.0979696	1	-0.417824	-0.756698	-0.417824	1	0.247687	5.30521e-11	0.0569458
ENSG00000125954	CHURC1-FNTB	355	1.28292	1.04019	2.60814	0.233404	0.12043	0.275281	1	-0.148421	-0.758976	-0.148421	1	-0.393809	-0.758976	-0.393809	1	0.226916	0.000441039	0.369401
ENSG00000144021	CIAO1	250	1.12484	0.885662	35.627	0.0929904	0.0561989	1.38879	1	-0.00146896	-0.502862	-0.00146896	1	-0.650115	-0.502862	-0.650115	1	0.194078	6.25495e-11	0.0214834
ENSG00000005194	CIAPIN1	232	1.2804	0.712612	43.9	0.0998399	0.0616377	2.25097	1	0.0634213	-0.687181	0.0634213	1	-0.553361	-0.687181	-0.553361	1	0.329466	9.81046e-14	2.65325e-06
ENSG00000185043	CIB1	174	0.754692	1.62401	23.8348	0.060913	0.0975746	1.25375	1	0.0294882	-0.664532	0.0294882	1	-0.638148	-0.664532	-0.638148	1	0.118177	2.31059e-05	7.38469e-10
ENSG00000136425	CIB2	211	0.794223	0.826079	7.85328	0.113199	0.0785714	0.431879	1	-0.0536954	-0.547237	-0.0536954	1	-0.575884	-0.547237	-0.575884	1	0.0943177	0.00500716	0.0139737
ENSG00000186162	CIDECP	262	1.06058	1.50076	3.95126	0.0931707	0.112499	0.217451	1	-0.0427821	-0.529608	-0.0427821	1	-0.66936	-0.529608	-0.66936	1	0.0585917	3.02259e-09	6.34766e-06
ENSG00000100865	CINP	322	0.933389	0.842346	31.4308	0.0752308	0.0488854	1.03559	1	-0.0133879	-0.405296	-0.0133879	1	-0.684614	-0.405296	-0.684614	1	0.140435	9.85743e-09	0.000695181
ENSG00000198894	CIPC	255	0.712561	0.317987	3.84105	0.0996161	0.0507481	0.201836	1	-0.0870672	-0.531667	-0.0870672	1	-0.504013	-0.531667	-0.504013	1	0.0931416	0.0169125	1.03549e-31
ENSG00000138433	CIR1	215	1.09101	1.38646	10.2598	0.0929296	0.085023	0.449985	1	-0.0833703	-0.510719	-0.0833703	1	-0.656538	-0.510719	-0.656538	1	0.105866	6.11565e-10	4.60472e-06
ENSG00000099622	CIRBP	189	1.02504	1.30259	49.689	0.0924853	0.0866045	2.25942	1	0.101059	-0.436966	0.101059	1	-0.728762	-0.436966	-0.728762	1	0.268981	2.59637e-08	0.00029746
ENSG00000141076	CIRH1A	49	1.11932	0.360945	30.9993	0.379701	0.0810903	2.48241	1	-0.108268	-0.551309	-0.108268	1	-0.446971	-0.551309	-0.446971	1	0.221034	0.0548518	2.21754e-10
ENSG00000122873	CISD1	144	0.809989	0.835224	49.6966	0.0671829	0.0592958	2.28123	1	0.00980166	-0.623069	0.00980166	1	-0.581179	-0.623069	-0.581179	1	0.147746	4.39309e-06	0.00309935
ENSG00000145354	CISD2	252	1.18391	0.734069	28.7321	0.166763	0.0630907	1.73833	1	0.0189863	-0.691466	0.0189863	1	-0.544867	-0.691466	-0.544867	1	0.372321	2.78608e-05	1.74783e-05
ENSG00000230055	CISD3	283	1.14939	1.02964	5.13372	0.125118	0.0833316	0.334956	1	-0.0214209	-0.733767	-0.0214209	1	-0.503683	-0.733767	-0.503683	1	0.129627	2.02041e-07	0.361185
ENSG00000122966	CIT	346	1.00801	0.97714	2.78717	0.099801	0.0703733	0.141065	1	0.021748	-0.674554	0.021748	1	-0.533634	-0.674554	-0.533634	1	0.0967051	2.95406e-07	0.372751
ENSG00000164442	CITED2	239	1.37896	1.43063	4.87818	0.295864	0.214863	0.515132	1	-0.053754	-0.511996	-0.053754	1	-0.645327	-0.511996	-0.645327	1	0.285041	0.00163845	0.0230952
ENSG00000179862	CITED4	99	0.542148	0.278748	6.41342	0.205152	0.14591	0.851031	1	-0.0515198	-0.566491	-0.0515198	1	-0.41525	-0.566491	-0.41525	1	0.111111	0.418828	1.62936e-06
ENSG00000148337	CIZ1	131	0.85916	1.09999	8.2963	0.0935119	0.10237	0.482147	1	-0.0060903	-0.483368	-0.0060903	1	-0.671542	-0.483368	-0.671542	1	0.0923881	9.59952e-05	0.165259
ENSG00000136108	CKAP2	246	1.03753	1.25449	22.055	0.103688	0.0865557	1.03782	1	0.0194792	-0.62272	0.0194792	1	-0.590635	-0.62272	-0.590635	1	0.188887	2.28443e-07	0.00179794
ENSG00000169607	CKAP2L	166	0.999554	1.11716	4.62471	0.186182	0.141923	0.360699	1	-0.103367	-0.51926	-0.103367	1	-0.598707	-0.51926	-0.598707	1	0.107979	0.00402274	0.205149
ENSG00000136026	CKAP4	146	0.642885	1.67617	11.8515	0.292566	0.147936	0.791526	1	-0.0832109	-0.490221	-0.0832109	1	-0.68344	-0.490221	-0.68344	1	0.156061	0.313013	5.21185e-06
ENSG00000175216	CKAP5	248	1.09186	1.2155	23.1374	0.0767752	0.0696826	0.958298	1	-0.152316	-0.647555	-0.152316	1	-0.480445	-0.647555	-0.480445	1	0.10417	1.58367e-13	0.00110716
ENSG00000166165	CKB	258	0.812588	1.05306	138.418	0.134708	0.123254	9.41524	1	-0.0653431	-0.303767	-0.0653431	1	-0.715811	-0.303767	-0.715811	1	0.60702	0.0105519	0.333595
ENSG00000223572	CKMT1A	13	1.02703	0.180723	15.7734	0.201159	0.355749	1.65669	1	-0.350994	-0.639388	-0.350994	1	-0.156201	-0.639388	-0.156201	1	0.06167	0.0127992	0.0220159
ENSG00000237289	CKMT1B	42	0.93305	1.2658e-20	15.9497	0.132564	0.122377	1.55687	1	0.11754	-0.713128	0.11754	1	-0.486262	-0.713128	-0.486262	1	0.113788	0.00113632	2.79874e-10
ENSG00000131730	CKMT2	216	1.16164	0.256284	1.24718	0.211398	0.0557362	0.134233	1	0.043018	-0.76392	0.043018	1	-0.418869	-0.76392	-0.418869	1	0.0454494	0.000997134	3.19503e-30
ENSG00000123975	CKS2	153	1.12934	0.497906	478.15	0.140655	0.0558872	21.6769	1	0.0354111	-0.470431	0.0354111	1	-0.58343	-0.470431	-0.58343	1	0.216398	7.53025e-06	5.14566e-16
ENSG00000074054	CLASP1	293	1.37629	1.74017	2.20559	0.128844	0.127744	0.15124	1	0.0350702	-0.725098	0.0350702	1	-0.602083	-0.725098	-0.602083	1	0.0590822	2.96344e-11	8.93566e-09
ENSG00000163539	CLASP2	326	1.07847	0.996855	5.31548	0.0724243	0.0446647	0.193424	1	-0.0386227	-0.712663	-0.0386227	1	-0.496443	-0.712663	-0.496443	1	0.0579901	1.22682e-14	0.47195
ENSG00000104859	CLASRP	188	0.929613	1.07006	4.75175	0.107059	0.0748139	0.349629	1	-0.0965863	-0.847638	-0.0965863	1	-0.30829	-0.847638	-0.30829	1	0.0519225	4.35187e-05	0.175127
ENSG00000121940	CLCC1	346	1.03203	1.31662	4.5603	0.097885	0.085816	0.20789	1	-0.0938892	-0.48819	-0.0938892	1	-0.667455	-0.48819	-0.667455	1	0.120654	5.20175e-08	0.000130585
ENSG00000114859	CLCN2	78	1.28304	1.51046	0.840471	0.249775	0.209666	0.10922	1	0.137341	-0.685047	0.137341	1	-0.703101	-0.685047	-0.703101	1	0.0211149	0.0012269	0.00864271
ENSG00000109572	CLCN3	194	1.15891	1.17798	3.25583	0.0999284	0.0767595	0.172248	1	0.035168	-0.702545	0.035168	1	-0.56765	-0.702545	-0.56765	1	0.0616861	2.04272e-10	0.010735
ENSG00000011021	CLCN6	285	1.37168	0.964433	3.49958	0.131312	0.0733233	0.208526	1	-0.0153885	-0.741961	-0.0153885	1	-0.481131	-0.741961	-0.481131	1	0.0854071	8.12514e-11	0.314003
ENSG00000103249	CLCN7	278	1.04943	0.941465	2.73176	0.134015	0.080967	0.176305	1	0.140459	-0.710793	0.140459	1	-0.591425	-0.710793	-0.591425	1	0.0908593	2.72479e-05	0.235162
ENSG00000163347	CLDN1	290	1.33962	4.88659	0.406145	0.203428	0.658517	0.0493486	1	-0.0793147	-0.496732	-0.0793147	1	-0.75119	-0.496732	-0.75119	1	0.0774894	2.40709e-05	5.05451e-09
ENSG00000134873	CLDN10	224	1.05583	0.0443945	42.06	0.132041	0.0257728	2.0225	1	-0.00694329	-0.669851	-0.00694329	1	-0.27131	-0.669851	-0.27131	1	0.214591	1.86152e-05	3.86454e-97
ENSG00000013297	CLDN11	242	1.14006	4.13681	1.25723	0.276129	0.914737	0.239393	1	-0.236375	-0.568541	-0.236375	1	-0.591923	-0.568541	-0.591923	1	0.196185	0.0106476	0.000356448
ENSG00000157224	CLDN12	279	0.822987	0.750067	7.73744	0.179555	0.0698944	0.451483	1	-0.0554539	-0.603251	-0.0554539	1	-0.508965	-0.603251	-0.508965	1	0.23617	0.03657	0.000206004
ENSG00000184113	CLDN5	35	0.955181	2.1047	0.934202	0.390295	0.57515	0.264784	1	-0.0289525	-0.765929	-0.0289525	1	-0.496696	-0.765929	-0.496696	1	0.0190889	0.126066	0.0318585
ENSG00000184697	CLDN6	283	0.199285	0.892378	69.7184	0.311231	0.129977	6.2569	1	0.141909	-0.479005	0.141909	1	-0.731649	-0.479005	-0.731649	1	0.952087	0.832613	0.204187
ENSG00000181885	CLDN7	251	0.0983659	7.2513e-11	96.6278	0.0771908	0.0262421	3.96949	1	-0.153307	-0.301615	-0.153307	1	-0.27172	-0.301615	-0.27172	1	0.38537	1	5.88478e-106
ENSG00000080822	CLDND1	59	0.593453	2.02967	38.4764	0.112875	0.305843	5.29142	1	0.211084	-0.589114	0.211084	1	-0.823851	-0.589114	-0.823851	1	0.310382	0.205611	0.000690258
ENSG00000160318	CLDND2	24	1.17509	0.50426	2.53755	0.404577	0.286698	0.6071	1	0.0713893	-0.727058	0.0713893	1	-0.566999	-0.727058	-0.566999	1	0.0349266	0.0550161	0.0492296
ENSG00000105472	CLEC11A	97	0.800422	0.776329	6.80162	0.137689	0.110134	0.500678	1	-0.0159649	-0.453178	-0.0159649	1	-0.624048	-0.453178	-0.624048	1	0.0909067	0.0158058	0.022545
ENSG00000038532	CLEC16A	295	1.37936	1.58872	1.4422	0.210289	0.172595	0.149493	1	-0.113825	-0.762984	-0.113825	1	-0.455743	-0.762984	-0.455743	1	0.0984457	1.9151e-05	0.000369296
ENSG00000069493	CLEC2D	282	0.92137	1.4	2.02596	0.146388	0.143704	0.186037	1	-0.0458934	-0.706018	-0.0458934	1	-0.535843	-0.706018	-0.535843	1	0.0704358	0.00215286	0.00287275
ENSG00000153132	CLGN	153	0.809052	3.63251	1.3412	0.119028	0.478258	0.148877	1	-0.169288	-0.330309	-0.169288	1	-0.797332	-0.330309	-0.797332	1	0.0776057	0.00517783	7.8305e-08
ENSG00000162994	CLHC1	320	0.982964	1.60289	2.49903	0.126413	0.18632	0.237808	1	0.089057	-0.636945	0.089057	1	-0.696933	-0.636945	-0.696933	1	0.0664014	8.01138e-05	0.000670571
ENSG00000169504	CLIC4	240	1.11442	0.874953	21.9441	0.102954	0.0621333	1.03704	1	0.0358392	-0.562357	0.0358392	1	-0.640318	-0.562357	-0.640318	1	0.282287	4.35046e-09	0.0226459
ENSG00000113282	CLINT1	272	1.0656	1.04133	17.9039	0.075065	0.053372	0.573764	1	-0.0590349	-0.510098	-0.0590349	1	-0.612241	-0.510098	-0.612241	1	0.150618	3.73468e-13	0.219695
ENSG00000130779	CLIP1	275	1.00384	1.6682	3.74296	0.0834404	0.0850473	0.155614	1	-0.0245268	-0.614046	-0.0245268	1	-0.625137	-0.614046	-0.625137	1	0.0704891	2.54595e-09	4.59995e-14
ENSG00000105270	CLIP3	75	0.735632	0.936015	4.39113	0.159323	0.17508	0.414499	1	-0.296601	-0.607516	-0.296601	1	-0.318691	-0.607516	-0.318691	1	0.0651748	0.0717567	0.357919
ENSG00000013441	CLK1	65	1.06882	2.49865	8.83779	0.165749	0.341143	0.949597	1	-0.155442	-0.353294	-0.155442	1	-0.759201	-0.353294	-0.759201	1	0.107741	0.000536393	2.22406e-05
ENSG00000179335	CLK3	17	2.52727	1.03321	11.686	0.934353	0.416854	2.56337	1	-0.332239	-0.640831	-0.332239	1	-0.317218	-0.640831	-0.317218	1	0.146763	0.0238652	0.468813
ENSG00000113240	CLK4	125	0.977768	1.01446	4.21171	0.109887	0.0887429	0.256864	1	-0.0916564	-0.744134	-0.0916564	1	-0.415727	-0.744134	-0.415727	1	0.0446056	1.43389e-05	0.435404
ENSG00000166250	CLMP	241	1.73736	1.3513	1.06021	0.545128	0.303842	0.219707	1	-0.0867742	-0.781222	-0.0867742	1	-0.456656	-0.781222	-0.456656	1	0.148178	0.0120561	0.124383
ENSG00000188603	CLN3	27	0.833823	0.783924	16.5385	0.208528	0.10122	1.37332	1	0.000647196	-0.613233	0.000647196	1	-0.569326	-0.613233	-0.569326	1	0.0507931	0.0612457	0.0215993
ENSG00000102805	CLN5	86	0.853044	0.851175	4.17215	0.0928501	0.094558	0.316605	1	0.172236	-0.661638	0.172236	1	-0.651949	-0.661638	-0.651949	1	0.0408837	0.000136375	0.0596569
ENSG00000128973	CLN6	258	0.773068	0.796755	9.68493	0.0752744	0.0623515	0.450891	1	-0.0856728	-0.550308	-0.0856728	1	-0.532864	-0.550308	-0.532864	1	0.125705	0.000172721	0.000633615
ENSG00000182372	CLN8	256	1.29149	2.2385	7.64944	0.196192	0.221578	0.735904	1	0.0672773	-0.72081	0.0672773	1	-0.646078	-0.72081	-0.646078	1	0.155341	3.62923e-05	2.94298e-08
ENSG00000074201	CLNS1A	217	2.26836	0.916337	60.3186	0.287911	0.0811743	5.34257	1	0.0558133	-0.825698	0.0558133	1	-0.460324	-0.825698	-0.460324	1	0.585657	1.95807e-09	0.151934
ENSG00000134852	CLOCK	331	1.07086	0.8576	3.17258	0.10428	0.0615613	0.179727	1	-0.00128738	-0.734645	-0.00128738	1	-0.497449	-0.734645	-0.497449	1	0.0607348	4.37268e-08	0.0106663
ENSG00000172409	CLP1	40	0.502386	0.38687	20.3897	0.116712	0.0692861	2.31798	1	-0.0478392	-0.681248	-0.0478392	1	-0.378219	-0.681248	-0.378219	1	0.154947	0.491898	5.75483e-11
ENSG00000162129	CLPB	26	0.992119	1.02976	5.14283	0.192772	0.160373	0.532574	1	0.0881727	-0.541874	0.0881727	1	-0.668487	-0.541874	-0.668487	1	0.0295251	0.00889268	0.4272
ENSG00000125656	CLPP	65	1.06492	1.0838	49.4841	0.106847	0.130967	4.07329	1	-0.0659631	-0.550261	-0.0659631	1	-0.628618	-0.550261	-0.628618	1	0.21963	8.55417e-07	0.262306
ENSG00000104853	CLPTM1	259	0.997641	1.09996	22.2952	0.109319	0.0669501	0.849092	1	-0.0718645	-0.360669	-0.0718645	1	-0.699242	-0.360669	-0.699242	1	0.188452	4.10624e-06	0.0683187
ENSG00000049656	CLPTM1L	62	0.875911	0.68576	10.3369	0.158658	0.104665	0.790284	1	-0.222293	-0.453901	-0.222293	1	-0.48235	-0.453901	-0.48235	1	0.0842696	0.0105558	0.00196215
ENSG00000166855	CLPX	34	0.861395	0.716668	11.49	0.123055	0.126941	1.19005	1	-0.0349252	-0.599875	-0.0349252	1	-0.547602	-0.599875	-0.547602	1	0.0840024	0.00310118	0.0164895
ENSG00000092853	CLSPN	116	0.852786	0.875243	6.51597	0.114489	0.0787277	0.353101	1	0.035925	-0.525915	0.035925	1	-0.576188	-0.525915	-0.576188	1	0.158925	0.00129409	0.0579184
ENSG00000171603	CLSTN1	120	0.806118	1.01377	5.44489	0.0769184	0.0940141	0.340545	1	0.0620692	-0.588391	0.0620692	1	-0.633912	-0.588391	-0.633912	1	0.100495	6.00298e-05	0.441892
ENSG00000139182	CLSTN3	100	0.698055	1.55212	2.89878	0.105606	0.198841	0.279259	1	0.021616	-0.493624	0.021616	1	-0.761672	-0.493624	-0.761672	1	0.0449458	0.031872	0.00329592
ENSG00000122705	CLTA	240	1.09207	1.02393	225.24	0.058346	0.038636	5.89355	1	-0.0793119	-0.543104	-0.0793119	1	-0.584009	-0.543104	-0.584009	1	0.201139	1.25836e-20	0.268107
ENSG00000175416	CLTB	176	1.63874	2.59313	7.34028	0.306984	0.409396	0.872875	1	-0.00259982	-0.468985	-0.00259982	1	-0.781121	-0.468985	-0.781121	1	0.214019	0.00013982	7.10152e-05
ENSG00000141367	CLTC	165	0.999322	1.20195	19.1635	0.0799189	0.0655151	0.872603	1	-0.0528621	-0.720462	-0.0528621	1	-0.495015	-0.720462	-0.495015	1	0.121708	1.76442e-09	0.00120655
ENSG00000120885	CLU	215	1.09466	0.109955	55.5956	0.251552	0.0503505	4.56465	1	-0.145936	-0.433671	-0.145936	1	-0.477921	-0.433671	-0.477921	1	0.473749	0.009492	7.06429e-44
ENSG00000103351	CLUAP1	114	0.961563	1.64963	6.13402	0.102713	0.145041	0.42568	1	-0.0857722	-0.582516	-0.0857722	1	-0.633255	-0.582516	-0.633255	1	0.0487432	8.62748e-06	9.14831e-06
ENSG00000132361	CLUH	126	0.851411	0.68665	2.83867	0.11037	0.120772	0.233733	1	0.0409176	-0.629536	0.0409176	1	-0.582845	-0.629536	-0.582845	1	0.0610024	0.000920353	0.00531096
ENSG00000131797	CLUHP3	130	0.952681	1.1038	3.21738	0.0880157	0.0879076	0.178249	1	-0.0662444	-0.635862	-0.0662444	1	-0.524917	-0.635862	-0.524917	1	0.0274724	4.98001e-07	0.119938
ENSG00000125246	CLYBL	246	0.978037	0.641875	4.08072	0.120975	0.0633709	0.251813	1	-0.0300425	-0.736647	-0.0300425	1	-0.449673	-0.736647	-0.449673	1	0.0533796	5.0911e-05	2.22305e-08
ENSG00000111726	CMAS	165	0.844196	0.943335	48.504	0.121298	0.079455	2.28203	1	0.0633341	-0.444306	0.0633341	1	-0.701333	-0.444306	-0.701333	1	0.201401	0.00256342	0.238381
ENSG00000164237	CMBL	205	0.807092	0.178615	8.59705	0.143217	0.049429	0.543881	1	-0.0342528	-0.608608	-0.0342528	1	-0.422757	-0.608608	-0.422757	1	0.14534	0.0166038	5.89858e-40
ENSG00000187118	CMC1	177	0.918533	1.07966	37.5842	0.103636	0.0668801	2.06184	1	-0.0447791	-0.772122	-0.0447791	1	-0.452791	-0.772122	-0.452791	1	0.125544	4.02736e-05	0.117617
ENSG00000103121	CMC2	279	0.94985	1.24445	66.3603	0.0440828	0.055987	2.20709	1	-0.012046	-0.590643	-0.012046	1	-0.629895	-0.590643	-0.629895	1	0.148226	2.95937e-21	8.94873e-06
ENSG00000162368	CMPK1	308	1.01678	1.2707	11.3368	0.143035	0.0761244	0.492392	1	-0.0136191	-0.530263	-0.0136191	1	-0.664226	-0.530263	-0.664226	1	0.189164	0.000176956	0.000218176
ENSG00000184220	CMSS1	343	1.05511	0.563811	45.7782	0.0671582	0.028699	1.51337	1	-0.0542871	-0.733605	-0.0542871	1	-0.417049	-0.733605	-0.417049	1	0.179506	1.57773e-15	1.78847e-40
ENSG00000140931	CMTM3	209	0.745401	1.81507	6.04846	0.131582	0.192507	0.459395	1	-0.10339	-0.372016	-0.10339	1	-0.724201	-0.372016	-0.724201	1	0.170621	0.0318019	1.72929e-05
ENSG00000183723	CMTM4	45	1.03877	0.8272	1.78033	0.246852	0.204051	0.266343	1	-0.300527	-0.69124	-0.300527	1	-0.244606	-0.69124	-0.244606	1	0.0888387	0.0173553	0.20094
ENSG00000091317	CMTM6	238	0.89853	1.24173	16.5634	0.0621948	0.0718744	0.661606	1	-0.00238498	-0.519458	-0.00238498	1	-0.673524	-0.519458	-0.673524	1	0.177119	3.99441e-10	0.000449568
ENSG00000153551	CMTM7	224	1.1057	0.124324	24.8142	0.116737	0.0235129	1.11176	1	0.119634	-0.752388	0.119634	1	-0.352132	-0.752388	-0.352132	1	0.111622	2.39491e-07	1.66322e-97
ENSG00000170293	CMTM8	131	0.745694	0.25285	5.76346	0.162003	0.050891	0.632098	1	-0.292803	-0.857991	-0.292803	1	0.0159457	-0.857991	0.0159457	1	0.0619869	0.0659166	1.60084e-29
ENSG00000137200	CMTR1	177	0.768826	1.40675	3.17245	0.0847533	0.108373	0.169448	1	0.0266525	-0.52957	0.0266525	1	-0.679591	-0.52957	-0.679591	1	0.0696096	0.00089532	0.000118833
ENSG00000180917	CMTR2	212	0.937181	1.26554	2.46195	0.0850657	0.0850508	0.115092	1	-0.0272809	-0.544347	-0.0272809	1	-0.636521	-0.544347	-0.636521	1	0.0502127	3.15778e-07	0.00102473
ENSG00000169714	CNBP	32	1.29259	0.715741	215.228	0.189689	0.134139	23.8412	1	0.144433	-0.637721	0.144433	1	-0.627714	-0.637721	-0.627714	1	0.45676	0.000122998	0.0213812
ENSG00000133313	CNDP2	336	1.20055	1.35982	48.1016	0.0800526	0.0804203	1.80559	1	-0.161931	-0.382018	-0.161931	1	-0.676149	-0.382018	-0.676149	1	0.343892	5.37491e-17	5.27022e-06
ENSG00000205423	CNEP1R1	54	0.85742	1.20617	6.68245	0.127685	0.119898	0.404795	1	-0.149767	-0.388335	-0.149767	1	-0.651433	-0.388335	-0.651433	1	0.0462971	0.00360717	0.0457873
ENSG00000100528	CNIH1	135	1.25839	0.527775	62.9483	0.331099	0.0490168	2.83648	1	-0.381358	-0.38653	-0.381358	1	-0.435659	-0.38653	-0.435659	1	0.28823	0.0117885	2.91821e-17
ENSG00000143786	CNIH3	204	1.01595	2.2844	3.15482	0.127368	0.165296	0.208292	1	-0.0776127	-0.658986	-0.0776127	1	-0.572409	-0.658986	-0.572409	1	0.0542492	3.64268e-05	1.97604e-13
ENSG00000143771	CNIH4	196	1.03378	0.649137	72.0608	0.0756493	0.0493014	3.25336	1	-0.0439435	-0.670037	-0.0439435	1	-0.480062	-0.670037	-0.480062	1	0.30356	1.49815e-11	1.05769e-11
ENSG00000142675	CNKSR1	101	1.06789	1.32741	2.87553	0.150525	0.174221	0.265719	1	-0.147856	-0.596152	-0.147856	1	-0.533738	-0.596152	-0.533738	1	0.0559414	0.000138256	0.0315888
ENSG00000153721	CNKSR3	299	0.761774	3.33111	0.593371	0.204845	0.509885	0.100214	1	0.26642	-0.731242	0.26642	1	-0.750101	-0.731242	-0.750101	1	0.154364	0.10114	3.55616e-06
ENSG00000130176	CNN1	13	4.13111e-17	5.349	6.73822	0.507156	2.39445	2.54934	1	-0.195835	-0.424333	-0.195835	1	-0.634024	-0.424333	-0.634024	1	0.133798	0.82628	0.0496887
ENSG00000064666	CNN2	350	1.18041	1.13269	92.5356	0.30187	0.112426	5.71528	1	-0.00959346	-0.452799	-0.00959346	1	-0.763642	-0.452799	-0.763642	1	0.7126	0.0124105	0.119349
ENSG00000117519	CNN3	309	1.05083	1.77584	105.635	0.142638	0.137243	5.9741	1	-0.0208588	-0.492899	-0.0208588	1	-0.731114	-0.492899	-0.731114	1	0.67053	6.86981e-05	1.80649e-08
ENSG00000168763	CNNM3	41	0.67315	1.00556	2.08498	0.143688	0.265165	0.338108	1	0.138251	-0.694751	0.138251	1	-0.571522	-0.694751	-0.571522	1	0.0585355	0.117819	0.491695
ENSG00000125107	CNOT1	347	1.04668	0.802602	15.7278	0.0771522	0.0510722	0.694758	1	-0.0361116	-0.667271	-0.0361116	1	-0.522607	-0.667271	-0.522607	1	0.151148	3.93397e-12	6.63744e-05
ENSG00000182973	CNOT10	96	0.802155	1.00466	20.9216	0.0889649	0.0709209	1.10463	1	-0.0120912	-0.667435	-0.0120912	1	-0.552338	-0.667435	-0.552338	1	0.0850912	0.000503092	0.473879
ENSG00000158435	CNOT11	59	1.42082	0.597266	4.93516	0.243968	0.105272	0.485357	1	-0.0117416	-0.721375	-0.0117416	1	-0.419171	-0.721375	-0.419171	1	0.0756087	0.000194774	0.000165278
ENSG00000111596	CNOT2	370	1.03179	1.11772	37.625	0.0654526	0.0473915	1.64327	1	0.0169643	-0.833175	0.0169643	1	-0.443806	-0.833175	-0.443806	1	0.155888	3.45692e-15	0.0067192
ENSG00000080802	CNOT4	294	0.992635	0.616207	7.61647	0.0703452	0.0312886	0.271483	1	-0.0300082	-0.741499	-0.0300082	1	-0.425702	-0.741499	-0.425702	1	0.0647454	8.68644e-12	1.83775e-28
ENSG00000113300	CNOT6	211	0.969832	0.816426	2.60092	0.100463	0.0585707	0.138988	1	-0.00793747	-0.727028	-0.00793747	1	-0.479555	-0.727028	-0.479555	1	0.0814108	2.62146e-06	0.000985965
ENSG00000138767	CNOT6L	42	0.687339	0.308546	1.94684	0.230488	0.101871	0.283206	1	-0.362795	-0.743028	-0.362795	1	-0.099018	-0.743028	-0.099018	1	0.0737595	0.210635	2.1003e-08
ENSG00000198791	CNOT7	293	1.16718	1.26802	55.6176	0.128917	0.0822837	2.34513	1	-0.0730936	-0.371433	-0.0730936	1	-0.703055	-0.371433	-0.703055	1	0.438109	2.12851e-07	0.000629265
ENSG00000155508	CNOT8	82	1.02525	1.19886	19.1533	0.206635	0.140382	1.38607	1	-0.0937581	-0.405793	-0.0937581	1	-0.672064	-0.405793	-0.672064	1	0.185478	0.00649003	0.0802749
ENSG00000115649	CNPPD1	266	0.646484	1.05213	9.25111	0.0745116	0.0914233	0.47866	1	-0.055008	-0.436432	-0.055008	1	-0.670628	-0.436432	-0.670628	1	0.147294	0.0251798	0.284528
ENSG00000257727	CNPY2	93	0.986997	0.685568	185.564	0.111787	0.0592184	11.0314	1	0.0634453	-0.69154	0.0634453	1	-0.537957	-0.69154	-0.537957	1	0.308267	1.74787e-05	3.92756e-07
ENSG00000137161	CNPY3	261	1.07437	0.761915	38.9995	0.0868425	0.0504295	1.42375	1	-0.172814	-0.438559	-0.172814	1	-0.580478	-0.438559	-0.580478	1	0.225334	1.0719e-10	1.92577e-06
ENSG00000166997	CNPY4	14	1.23562	1.66743	3.86691	0.382595	0.616811	1.12825	1	-0.225563	-0.533516	-0.225563	1	-0.611818	-0.533516	-0.611818	1	0.0752763	0.0403904	0.151186
ENSG00000162852	CNST	307	0.773657	0.639317	4.39957	0.0776129	0.0509091	0.208259	1	-0.0306238	-0.6685	-0.0306238	1	-0.48896	-0.6685	-0.48896	1	0.0728868	0.000243516	4.86532e-12
ENSG00000122756	CNTFR	108	0.62025	1.13588	3.76977	0.112628	0.248753	0.530828	1	-0.209657	-0.240212	-0.209657	1	-0.796303	-0.240212	-0.796303	1	0.0780444	0.144056	0.293029
ENSG00000044459	CNTLN	292	1.08604	0.546822	2.16188	0.0927702	0.0409629	0.093981	1	0.00470113	-0.761983	0.00470113	1	-0.432015	-0.761983	-0.432015	1	0.0755175	5.0215e-10	2.94743e-24
ENSG00000174469	CNTNAP2	404	0.779147	11.5942	14.1068	0.079703	0.655102	0.836617	1	0.120347	-0.568588	0.120347	1	-0.821564	-0.568588	-0.821564	1	0.295877	0.000256546	6.00153e-46
ENSG00000106714	CNTNAP3	38	0.911966	1.79763	1.14457	0.254642	0.442791	0.258159	1	-0.176685	-0.528681	-0.176685	1	-0.647939	-0.528681	-0.647939	1	0.0440392	0.0573397	0.0401332
ENSG00000119397	CNTRL	307	0.95392	2.87826	2.32066	0.118962	0.293055	0.181744	1	-0.0807933	-0.422509	-0.0807933	1	-0.77473	-0.422509	-0.77473	1	0.147966	8.22625e-05	2.7838e-10
ENSG00000170037	CNTROB	246	1.09654	2.11349	2.17543	0.0885589	0.152138	0.144904	1	0.255772	-0.65696	0.255772	1	-0.794433	-0.65696	-0.794433	1	0.0481583	5.84259e-11	1.81859e-12
ENSG00000106603	COA1	396	1.52618	0.666648	100.106	0.108109	0.0348881	3.75569	1	-0.0478835	-0.70895	-0.0478835	1	-0.486621	-0.70895	-0.486621	1	0.310854	1.11772e-19	6.83922e-20
ENSG00000181924	COA4	201	0.764463	0.529199	114.463	0.0925661	0.0414245	4.23193	1	-0.129587	-0.469252	-0.129587	1	-0.532448	-0.469252	-0.532448	1	0.263474	0.00236655	1.14251e-23
ENSG00000183513	COA5	180	0.946396	1.28915	21.7351	0.0653357	0.0729843	0.782662	1	-0.0202527	-0.469097	-0.0202527	1	-0.682176	-0.469097	-0.682176	1	0.0815823	6.47511e-11	5.38544e-05
ENSG00000168275	COA6	183	0.662734	0.64975	56.2473	0.0769321	0.0644663	2.7782	1	-0.0154743	-0.509838	-0.0154743	1	-0.614317	-0.509838	-0.614317	1	0.230083	0.0178906	8.89767e-08
ENSG00000162377	COA7	204	0.933131	0.466164	13.6417	0.112158	0.0629647	0.789774	1	-0.103625	-0.480708	-0.103625	1	-0.539417	-0.480708	-0.539417	1	0.194489	7.5866e-05	2.44528e-15
ENSG00000068120	COASY	253	0.58136	1.18704	24.1812	0.0923388	0.0749562	0.92509	1	-0.140358	-0.289501	-0.140358	1	-0.722095	-0.289501	-0.722095	1	0.191704	0.189553	0.00661582
ENSG00000082438	COBLL1	116	1.10295	3.88727	0.720948	0.473706	1.33768	0.221078	1	-0.185347	-0.482931	-0.185347	1	-0.722704	-0.482931	-0.722704	1	0.0791598	0.102843	0.0165053
ENSG00000100473	COCH	313	1.02784	4.08588	4.39119	0.158245	0.392496	0.401705	1	0.043478	-0.55365	0.043478	1	-0.736146	-0.55365	-0.736146	1	0.175526	0.00047731	3.15017e-14
ENSG00000166685	COG1	262	0.737493	1.13876	6.38257	0.07163	0.0746306	0.265558	1	-0.132371	-0.433291	-0.132371	1	-0.63748	-0.433291	-0.63748	1	0.0709299	0.000522715	0.0320597
ENSG00000135775	COG2	246	1.00268	0.652087	9.09554	0.0802513	0.0413731	0.324979	1	0.0546742	-0.62237	0.0546742	1	-0.557309	-0.62237	-0.557309	1	0.0840909	8.46404e-10	1.76849e-15
ENSG00000136152	COG3	214	1.08671	1.06087	2.40639	0.129296	0.0827539	0.153009	1	-0.0820414	-0.700315	-0.0820414	1	-0.490955	-0.700315	-0.490955	1	0.0432869	4.77045e-06	0.231411
ENSG00000103051	COG4	280	0.957006	1.32937	12.3395	0.0948113	0.0854992	0.539259	1	-0.044767	-0.453982	-0.044767	1	-0.690218	-0.453982	-0.690218	1	0.175704	1.18385e-06	7.27244e-05
ENSG00000164597	COG5	317	0.942244	1.10301	5.37407	0.0827965	0.0697757	0.242729	1	-0.0554467	-0.635963	-0.0554467	1	-0.552229	-0.635963	-0.552229	1	0.0738936	8.87372e-08	0.0704272
ENSG00000133103	COG6	273	0.876282	1.42524	3.24754	0.0764271	0.0921717	0.153786	1	-0.0703408	-0.557408	-0.0703408	1	-0.627125	-0.557408	-0.627125	1	0.0732355	7.41376e-07	3.06053e-06
ENSG00000168434	COG7	157	0.901475	1.23104	5.73961	0.0640967	0.074772	0.242408	1	0.0922548	-0.572382	0.0922548	1	-0.696099	-0.572382	-0.696099	1	0.0428471	1.79174e-09	0.00118834
ENSG00000213380	COG8	276	1.03844	0.706901	17.7224	0.0740666	0.0533619	0.800512	1	0.0652345	-0.598827	0.0652345	1	-0.623156	-0.598827	-0.623156	1	0.181677	1.90275e-12	4.53308e-08
ENSG00000121058	COIL	148	0.810119	0.740929	7.0813	0.0793232	0.0503609	0.252106	1	-0.0576721	-0.508073	-0.0576721	1	-0.579488	-0.508073	-0.579488	1	0.0622	7.07547e-05	4.28589e-07
ENSG00000060718	COL11A1	114	0.672354	1.34754	0.870948	0.170576	0.205457	0.0923031	1	-0.231142	-0.482256	-0.231142	1	-0.559978	-0.482256	-0.559978	1	0.0358363	0.157245	0.046771
ENSG00000197467	COL13A1	291	1.60221	93.4146	0.130815	0.387589	114.347	0.158439	1	-0.0280045	-0.0576116	-0.0280045	1	-0.995563	-0.0576116	-0.995563	1	0.301386	0.00238878	0.209822
ENSG00000182871	COL18A1	365	0.943838	0.670736	6.3304	0.0964278	0.0563639	0.337686	1	0.0340147	-0.671505	0.0340147	1	-0.518496	-0.671505	-0.518496	1	0.177191	2.88837e-06	5.75658e-09
ENSG00000108821	COL1A1	60	0.522174	1.36193	3.37835	0.132893	0.249758	0.393273	1	-0.237317	-0.550723	-0.237317	1	-0.343328	-0.550723	-0.343328	1	0.101365	0.434035	0.0763911
ENSG00000164692	COL1A2	335	0.625093	2.43019	5.43025	0.11398	0.20087	0.334654	1	0.0360231	-0.532852	0.0360231	1	-0.700367	-0.532852	-0.700367	1	0.156685	0.136609	3.36059e-12
ENSG00000050767	COL23A1	254	1.12107	5.18845	0.458698	0.256741	0.894826	0.0810421	1	-0.00225565	-0.571699	-0.00225565	1	-0.758286	-0.571699	-0.758286	1	0.0995289	0.00813654	2.34014e-06
ENSG00000160963	COL26A1	358	0.683531	0.353497	5.36683	0.161782	0.0612852	0.376822	1	0.0512462	-0.647965	0.0512462	1	-0.537873	-0.647965	-0.537873	1	0.210992	0.12869	4.10224e-23
ENSG00000196739	COL27A1	272	1.23049	6.11839	0.599399	0.232343	0.855198	0.0876239	1	-0.00214458	-0.559641	-0.00214458	1	-0.781172	-0.559641	-0.781172	1	0.0814104	0.000926627	3.44338e-09
ENSG00000139219	COL2A1	192	1.10664	2.35389	1.3045	0.337554	0.684934	0.320359	1	0.0465062	-0.494365	0.0465062	1	-0.817483	-0.494365	-0.817483	1	0.117658	0.0369521	0.0247666
ENSG00000187498	COL4A1	370	0.785818	2.10256	2.22975	0.142479	0.188623	0.146086	1	-0.021549	-0.536195	-0.021549	1	-0.699156	-0.536195	-0.699156	1	0.173461	0.0227929	5.58685e-09
ENSG00000134871	COL4A2	394	1.84185	2.07835	3.30395	0.240081	0.216373	0.283496	1	-0.0146645	-0.612632	-0.0146645	1	-0.682569	-0.612632	-0.682569	1	0.214147	2.14342e-08	4.69298e-07
ENSG00000113163	COL4A3BP	224	1.04391	1.58636	8.09588	0.0803011	0.117622	0.432539	1	-0.00194274	-0.540068	-0.00194274	1	-0.701301	-0.540068	-0.701301	1	0.118315	5.61307e-11	6.25151e-07
ENSG00000204262	COL5A2	259	7.29019	19.2448	0.0778604	4.89983	16.6754	0.0725013	1	-0.0670561	-0.531993	-0.0670561	1	-0.801799	-0.531993	-0.801799	1	0.496673	0.0835067	0.137466
ENSG00000142156	COL6A1	352	0.493936	6.75843	6.03584	0.142396	0.669431	0.535851	1	-0.0624068	-0.301693	-0.0624068	1	-0.851753	-0.301693	-0.851753	1	0.386	0.516971	1.34845e-16
ENSG00000142173	COL6A2	357	0.438051	8.60251	1.90657	0.0657994	0.920653	0.183138	1	-0.107255	-0.231365	-0.107255	1	-0.883813	-0.231365	-0.883813	1	0.176826	0.826451	1.49455e-15
ENSG00000112280	COL9A1	185	1.1462	0.719694	1.74687	0.219157	0.121033	0.167533	1	0.0138587	-0.698311	0.0138587	1	-0.519627	-0.698311	-0.519627	1	0.0893216	0.00180577	0.0108377
ENSG00000049089	COL9A2	123	1.03992	5.96324	1.13721	0.178102	3.09043	0.552369	1	0.0153983	-0.167983	0.0153983	1	-0.981815	-0.167983	-0.981815	1	0.0974543	0.00149096	0.0554508
ENSG00000092758	COL9A3	159	0.78849	1.46534	3.12941	0.238859	0.320483	0.445454	1	-0.140663	-0.435427	-0.140663	1	-0.68639	-0.435427	-0.68639	1	0.144084	0.114479	0.0742565
ENSG00000130309	COLGALT1	338	0.833763	1.41549	11.7319	0.0943536	0.0867615	0.513681	1	0.0165661	-0.462236	0.0165661	1	-0.717396	-0.462236	-0.717396	1	0.2799	0.000230565	1.26133e-06
ENSG00000173163	COMMD1	212	1.21306	0.775388	28.4624	0.114961	0.0549898	1.25482	1	-0.138463	-0.575428	-0.138463	1	-0.522547	-0.575428	-0.522547	1	0.162467	1.46417e-09	3.14482e-05
ENSG00000145781	COMMD10	309	1.35667	0.647331	20.6485	0.150349	0.0602804	1.36289	1	0.0194807	-0.731817	0.0194807	1	-0.513939	-0.731817	-0.513939	1	0.340222	1.42524e-08	6.29724e-09
ENSG00000114744	COMMD2	306	1.07174	1.22509	25.3404	0.105162	0.0929693	1.23018	1	-0.0183186	-0.409194	-0.0183186	1	-0.720349	-0.409194	-0.720349	1	0.295286	5.59248e-08	0.00803052
ENSG00000148444	COMMD3	12	1.17166	8.46174	2.18427	0.526836	6.68344	1.5338	1	-0.355587	-0.220244	-0.355587	1	-0.828288	-0.220244	-0.828288	1	0.0380017	0.117138	0.146574
ENSG00000140365	COMMD4	99	1.08868	0.654321	104.282	0.119761	0.0592351	5.95938	1	-0.323579	-0.73361	-0.323579	1	-0.198222	-0.73361	-0.198222	1	0.199962	1.82397e-06	3.62006e-08
ENSG00000170619	COMMD5	335	1.24469	0.809418	18.4089	0.10097	0.0584496	0.806878	1	0.00346941	-0.551474	0.00346941	1	-0.619874	-0.551474	-0.619874	1	0.197478	6.60312e-13	0.000613477
ENSG00000188243	COMMD6	210	1.09701	1.02808	80.9414	0.097245	0.0680814	3.77391	1	0.113032	-0.620191	0.113032	1	-0.658584	-0.620191	-0.658584	1	0.282421	2.08478e-09	0.340231
ENSG00000149600	COMMD7	251	0.986404	1.09733	20.1032	0.107323	0.105165	1.2115	1	-0.132114	-0.462417	-0.132114	1	-0.644542	-0.462417	-0.644542	1	0.238744	4.54299e-06	0.177801
ENSG00000110442	COMMD9	33	1.35403	0.70587	26.2094	0.216662	0.0895958	2.17084	1	-0.235717	-0.733433	-0.235717	1	-0.27846	-0.733433	-0.27846	1	0.0821886	0.000223989	0.00130668
ENSG00000093010	COMT	291	0.543935	0.434245	17.3343	0.117904	0.0929587	1.30828	1	-0.198528	-0.449973	-0.198528	1	-0.451771	-0.449973	-0.451771	1	0.397756	0.354848	1.84093e-09
ENSG00000122218	COPA	299	1.02714	1.94055	16.6991	0.0597622	0.117939	0.793572	1	-0.0407301	-0.488727	-0.0407301	1	-0.721969	-0.488727	-0.721969	1	0.219533	5.01574e-17	1.6775e-14
ENSG00000129083	COPB1	187	1.1091	1.7312	19.1361	0.140066	0.147209	1.18111	1	-0.106329	-0.457994	-0.106329	1	-0.690136	-0.457994	-0.690136	1	0.294364	1.13247e-05	7.72828e-07
ENSG00000184432	COPB2	226	0.992104	1.74348	33.916	0.0878261	0.105284	1.59458	1	-0.0705751	-0.562072	-0.0705751	1	-0.641901	-0.562072	-0.641901	1	0.242566	3.08684e-08	1.03365e-11
ENSG00000105669	COPE	275	0.343359	1.53587	152.611	0.250567	0.0805006	5.47243	1	-0.0811484	-0.326634	-0.0811484	1	-0.732103	-0.326634	-0.732103	1	0.424294	0.7338	7.70102e-11
ENSG00000181789	COPG1	58	0.966198	1.61048	20.3486	0.20072	0.213154	1.84718	1	-0.135824	-0.297891	-0.135824	1	-0.757384	-0.297891	-0.757384	1	0.187769	0.0119632	0.00295535
ENSG00000172301	COPRS	57	1.39366	0.870414	20.1099	0.635505	0.141477	2.51209	1	0.0838263	-0.774823	0.0838263	1	-0.493189	-0.774823	-0.493189	1	0.116642	0.0826945	0.181882
ENSG00000166200	COPS2	176	0.938648	0.680009	20.2548	0.0871869	0.0378746	0.667462	1	0.0119052	-0.524514	0.0119052	1	-0.603397	-0.524514	-0.603397	1	0.0880625	6.06698e-07	5.83338e-15
ENSG00000141030	COPS3	216	1.02078	0.590096	73.5147	0.139194	0.0432901	3.00123	1	-0.112665	-0.410398	-0.112665	1	-0.601664	-0.410398	-0.601664	1	0.333216	0.000117664	2.79763e-18
ENSG00000121022	COPS5	30	2.21223	0.654813	26.5282	0.86887	0.343716	7.28112	1	-0.379804	-0.486228	-0.379804	1	-0.504197	-0.486228	-0.504197	1	0.83377	0.0295488	0.16208
ENSG00000168090	COPS6	47	0.896401	1.17885	112.654	0.233275	0.1474	10.0601	1	-0.162788	-0.404731	-0.162788	1	-0.701735	-0.404731	-0.701735	1	0.29281	0.0481629	0.115728
ENSG00000111652	COPS7A	242	0.90551	1.06005	20.2035	0.09457	0.0839612	0.946934	1	-0.117776	-0.391301	-0.117776	1	-0.66903	-0.391301	-0.66903	1	0.186332	1.30914e-05	0.237598
ENSG00000144524	COPS7B	182	0.968249	1.20472	19.2662	0.212951	0.102136	1.11903	1	0.0246133	-0.544151	0.0246133	1	-0.679019	-0.544151	-0.679019	1	0.199534	0.014585	0.0232671
ENSG00000198612	COPS8	92	1.22642	0.911967	44.101	0.236566	0.120647	3.3547	1	0.00338562	-0.404816	0.00338562	1	-0.684706	-0.404816	-0.684706	1	0.413082	0.00141606	0.233754
ENSG00000111481	COPZ1	54	1.05228	1.4511	73.3154	0.170833	0.202911	7.10276	1	0.0558984	-0.459672	0.0558984	1	-0.746296	-0.459672	-0.746296	1	0.31637	0.00107546	0.0153327
ENSG00000135469	COQ10A	79	0.939886	1.21983	8.16083	0.128674	0.0987321	0.436476	1	-0.1618	-0.414764	-0.1618	1	-0.603384	-0.414764	-0.603384	1	0.0439005	0.000507343	0.014472
ENSG00000115520	COQ10B	142	0.819851	1.60945	8.60434	0.102274	0.132849	0.506818	1	0.0689034	-0.465951	0.0689034	1	-0.756612	-0.465951	-0.756612	1	0.120893	0.00107427	4.95865e-06
ENSG00000173085	COQ2	206	0.88973	0.515288	18.9292	0.0952338	0.0452783	0.790451	1	-0.130798	-0.449569	-0.130798	1	-0.528754	-0.449569	-0.528754	1	0.152943	3.07977e-05	8.59313e-22
ENSG00000132423	COQ3	265	0.494471	0.661195	13.7866	0.119946	0.0577315	0.647127	1	0.00812748	-0.566873	0.00812748	1	-0.57746	-0.566873	-0.57746	1	0.140563	0.518366	6.61656e-09
ENSG00000167113	COQ4	145	1.01004	0.824391	31.3912	0.103192	0.0745945	1.61151	1	-0.0747163	-0.516931	-0.0747163	1	-0.57562	-0.516931	-0.57562	1	0.157821	1.07092e-06	0.00996665
ENSG00000110871	COQ5	299	0.82525	1.03459	25.1994	0.112646	0.0830139	1.15389	1	-0.174639	-0.337168	-0.174639	1	-0.698241	-0.337168	-0.698241	1	0.24765	0.00208561	0.338598
ENSG00000119723	COQ6	268	1.09122	1.88216	8.24282	0.0922754	0.131771	0.454445	1	0.0401714	-0.515816	0.0401714	1	-0.730448	-0.515816	-0.730448	1	0.0975498	3.36853e-10	6.42686e-11
ENSG00000167186	COQ7	237	0.803075	1.1978	9.85643	0.0889504	0.095025	0.563271	1	0.149101	-0.568201	0.149101	1	-0.716198	-0.568201	-0.716198	1	0.11789	0.000386215	0.019235
ENSG00000088682	COQ9	138	0.896008	0.69139	22.2766	0.115582	0.064956	1.16871	1	0.0982228	-0.605573	0.0982228	1	-0.612077	-0.605573	-0.612077	1	0.120856	0.000405719	2.55388e-06
ENSG00000102879	CORO1A	101	0.956793	0.29128	4.62131	0.207696	0.115531	0.428263	1	-0.0714096	-0.62087	-0.0714096	1	-0.405991	-0.62087	-0.405991	1	0.0763789	0.0151027	9.04246e-09
ENSG00000172725	CORO1B	20	0.459112	1.45132	26.436	0.375583	0.499976	5.25126	1	-0.301384	-0.0549734	-0.301384	1	-0.80078	-0.0549734	-0.80078	1	0.263791	0.542708	0.189653
ENSG00000110880	CORO1C	238	1.03403	1.65682	23.3118	0.0999588	0.122975	1.23229	1	0.0633518	-0.47068	0.0633518	1	-0.748883	-0.47068	-0.748883	1	0.260552	1.08164e-07	1.08956e-07
ENSG00000106789	CORO2A	282	0.746895	0.769835	3.13498	0.121102	0.0830958	0.174739	1	-0.119351	-0.568766	-0.119351	1	-0.494884	-0.568766	-0.494884	1	0.171426	0.0212093	0.00299203
ENSG00000262246	CORO7	238	0.854499	1.41324	4.13378	0.0977015	0.113693	0.228547	1	-0.155239	-0.461203	-0.155239	1	-0.630519	-0.461203	-0.630519	1	0.10126	0.000174934	0.000170946
ENSG00000103187	COTL1	282	1.02752	0.246966	70.9843	0.132722	0.0261089	2.61397	1	-0.0833059	-0.463879	-0.0833059	1	-0.470107	-0.463879	-0.470107	1	0.25961	4.49114e-05	5.3955e-86
ENSG00000006695	COX10	364	0.893833	0.599846	9.9916	0.122301	0.0377778	0.357011	1	-0.0830059	-0.596338	-0.0830059	1	-0.506348	-0.596338	-0.506348	1	0.116319	0.000698616	2.60364e-23
ENSG00000166260	COX11	350	1.1939	1.22112	21.2194	0.0689486	0.0588238	0.854252	1	-0.0179878	-0.696328	-0.0179878	1	-0.549017	-0.696328	-0.549017	1	0.147777	2.24954e-21	0.000100076
ENSG00000178449	COX14	25	1.38116	0.680008	40.7876	0.442411	0.142337	4.78694	1	0.00947039	-0.720202	0.00947039	1	-0.489641	-0.720202	-0.489641	1	0.137166	0.0294796	0.0174599
ENSG00000014919	COX15	238	0.92744	0.888988	10.8303	0.053146	0.0483224	0.385119	1	-0.0302782	-0.626555	-0.0302782	1	-0.548582	-0.626555	-0.548582	1	0.0767764	2.15602e-14	0.0112403
ENSG00000133983	COX16	365	0.766707	1.12361	54.0346	0.0400214	0.0614104	2.1912	1	-0.0933181	-0.649708	-0.0933181	1	-0.541354	-0.649708	-0.541354	1	0.285279	4.97052e-11	0.0224329
ENSG00000138495	COX17	159	0.899954	1.53342	52.1358	0.0802674	0.110126	2.8763	1	-0.0361705	-0.625778	-0.0361705	1	-0.610207	-0.625778	-0.610207	1	0.254271	8.24088e-07	1.52298e-06
ENSG00000163626	COX18	213	0.882024	0.474215	3.82254	0.0867646	0.0403792	0.167639	1	-0.0314346	-0.661425	-0.0314346	1	-0.455051	-0.661425	-0.455051	1	0.0393032	8.49842e-06	4.18183e-29
ENSG00000240230	COX19	227	1.29172	1.16309	2.40411	0.133804	0.0875036	0.145214	1	-0.0241868	-0.694543	-0.0241868	1	-0.547491	-0.694543	-0.547491	1	0.0778499	6.08832e-09	0.0318307
ENSG00000203667	COX20	169	1.06917	0.457662	23.0376	0.112805	0.0619411	1.51262	1	0.0270877	-0.63971	0.0270877	1	-0.553916	-0.63971	-0.553916	1	0.243343	5.88555e-07	1.11881e-15
ENSG00000131143	COX4I1	160	0.972471	0.816553	556.067	0.05938	0.0513941	22.6024	1	0.0308209	-0.522932	0.0308209	1	-0.673261	-0.522932	-0.673261	1	0.399708	1.64625e-13	0.000237491
ENSG00000178741	COX5A	203	0.984359	0.672105	534.141	0.0520924	0.0366658	16.1488	1	-0.0626487	-0.608015	-0.0626487	1	-0.527315	-0.608015	-0.527315	1	0.25605	1.26654e-17	1.28222e-16
ENSG00000111775	COX6A1	205	0.670323	0.985114	522.858	0.0666328	0.0636012	27.204	1	0.00585523	-0.701275	0.00585523	1	-0.550699	-0.701275	-0.550699	1	0.494436	0.0056595	0.407594
ENSG00000126267	COX6B1	110	1.39532	0.737571	253.103	0.0991585	0.0594945	11.7477	1	-0.244144	-0.371287	-0.244144	1	-0.607352	-0.371287	-0.607352	1	0.394973	3.99672e-15	1.23051e-05
ENSG00000164919	COX6C	129	1.19797	2.22493	132.245	0.315754	0.257947	11.6548	1	-0.22631	-0.0819833	-0.22631	1	-0.797842	-0.0819833	-0.797842	1	1.29614	0.0144383	2.73658e-06
ENSG00000112695	COX7A2	45	1.39645	1.16544	244.706	0.260468	0.111905	33.901	1	-0.160538	-0.918227	-0.160538	1	-0.154075	-0.918227	-0.154075	1	0.239935	0.000660242	0.0733802
ENSG00000115944	COX7A2L	303	1.01712	0.898908	84.6054	0.0830879	0.0530925	3.11323	1	-0.0740612	-0.400543	-0.0740612	1	-0.663254	-0.400543	-0.663254	1	0.391471	8.15554e-10	0.0289288
ENSG00000127184	COX7C	15	0.644295	0.41943	783.693	0.236953	0.187665	117.933	1	-0.542913	-0.626503	-0.542913	1	-0.105455	-0.626503	-0.105455	1	0.573991	0.276953	0.00464948
ENSG00000160111	CPAMD8	54	0.882398	2.11642	0.967658	0.225707	0.30532	0.141615	1	0.141126	-0.779484	0.141126	1	-0.58998	-0.779484	-0.58998	1	0.0281452	0.0481612	0.00030247
ENSG00000108582	CPD	238	0.855229	2.85852	2.07209	0.094157	0.217881	0.137971	1	-0.0318348	-0.466613	-0.0318348	1	-0.75249	-0.466613	-0.75249	1	0.108261	0.000102218	9.074e-16
ENSG00000113742	CPEB4	138	1.01319	0.590758	1.18062	0.131389	0.0650951	0.0726865	1	-0.218978	-0.689498	-0.218978	1	-0.292544	-0.689498	-0.292544	1	0.0235487	7.38785e-05	2.08673e-09
ENSG00000135678	CPM	135	1.08162	0.916474	0.978812	0.185649	0.156706	0.131556	1	-0.0305759	-0.763753	-0.0305759	1	-0.457065	-0.763753	-0.457065	1	0.0708433	0.00106626	0.297463
ENSG00000214078	CPNE1	247	1.21592	1.57638	60.1438	0.139538	0.133212	4.78331	1	-0.120183	-0.728851	-0.120183	1	-0.47591	-0.728851	-0.47591	1	0.459983	2.94591e-07	1.10402e-05
ENSG00000140848	CPNE2	23	1.35715	0.750065	2.58954	0.50891	0.280868	0.565602	1	-0.243074	-0.668876	-0.243074	1	-0.281297	-0.668876	-0.281297	1	0.0628821	0.0538357	0.192058
ENSG00000085719	CPNE3	365	1.07326	1.28004	23.1491	0.0871168	0.0684135	0.8242	1	-0.0784624	-0.412415	-0.0784624	1	-0.706252	-0.412415	-0.706252	1	0.151567	8.23776e-11	2.62384e-05
ENSG00000139117	CPNE8	112	0.958742	1.84428	2.40843	0.170875	0.248111	0.293226	1	0.0451717	-0.6828	0.0451717	1	-0.656513	-0.6828	-0.656513	1	0.0725004	0.00419706	0.000466861
ENSG00000080819	CPOX	217	0.80687	0.376965	2.06557	0.106755	0.0525413	0.115786	1	-0.0363224	-0.678079	-0.0363224	1	-0.382762	-0.678079	-0.382762	1	0.0558054	0.00222731	1.45765e-25
ENSG00000103381	CPPED1	190	0.998395	1.33611	3.66615	0.122163	0.126018	0.262705	1	-0.0235751	-0.631238	-0.0235751	1	-0.595986	-0.631238	-0.595986	1	0.108749	3.33443e-05	0.00416025
ENSG00000104324	CPQ	28	1.11879	1.96623	1.31434	0.289962	0.37569	0.267544	1	0.0776103	-0.770242	0.0776103	1	-0.549342	-0.770242	-0.549342	1	0.0416876	0.0214155	0.00822239
ENSG00000021826	CPS1	227	0.814962	1.3483	0.816185	0.117025	0.139375	0.0662301	1	-0.00417617	-0.559292	-0.00417617	1	-0.669261	-0.559292	-0.669261	1	0.0486587	0.00382602	0.00658538
ENSG00000165934	CPSF2	196	0.97309	0.678812	12.2965	0.0599753	0.0381554	0.38567	1	-0.0802682	-0.586119	-0.0802682	1	-0.516317	-0.586119	-0.516317	1	0.0911236	1.11204e-13	4.27353e-15
ENSG00000119203	CPSF3	116	1.23675	0.833076	34.7665	0.136082	0.0732713	2.2094	1	-0.191639	-0.725703	-0.191639	1	-0.353056	-0.725703	-0.353056	1	0.212557	1.75365e-07	0.0122985
ENSG00000127054	CPSF3L	177	0.808796	0.727717	40.8848	0.0811797	0.0576154	1.93639	1	0.0534952	-0.517988	0.0534952	1	-0.63	-0.517988	-0.63	1	0.216349	9.84986e-05	2.35379e-06
ENSG00000160917	CPSF4	208	0.89972	0.830992	12.225	0.0771385	0.0637323	0.587002	1	0.0693844	-0.561131	0.0693844	1	-0.638	-0.561131	-0.638	1	0.108073	2.62176e-07	0.00431563
ENSG00000111605	CPSF6	309	1.1537	0.72233	40.2882	0.0714637	0.0420067	1.43549	1	-0.034511	-0.545838	-0.034511	1	-0.579769	-0.545838	-0.579769	1	0.260932	4.21473e-18	8.53193e-11
ENSG00000149532	CPSF7	106	0.800765	0.995891	8.30706	0.135582	0.128017	0.632893	1	-0.000793071	-0.45167	-0.000793071	1	-0.674477	-0.45167	-0.674477	1	0.181041	0.0143641	0.48723
ENSG00000110090	CPT1A	44	0.81935	0.879224	2.54161	0.241232	0.240005	0.365677	1	-0.32108	-0.633738	-0.32108	1	-0.265793	-0.633738	-0.265793	1	0.0776436	0.0964461	0.30875
ENSG00000205560	CPT1B	211	1.21017	1.23452	1.21849	0.168316	0.123152	0.0996343	1	0.0668623	-0.661777	0.0668623	1	-0.62008	-0.661777	-0.62008	1	0.044793	1.82945e-05	0.0291221
ENSG00000169169	CPT1C	112	0.553942	0.397678	9.23797	0.108465	0.0878455	0.75881	1	0.0958533	-0.678288	0.0958533	1	-0.485411	-0.678288	-0.485411	1	0.11532	0.309982	2.21558e-10
ENSG00000157184	CPT2	290	0.965717	1.2345	5.89122	0.110602	0.0798369	0.258828	1	-0.0203128	-0.452949	-0.0203128	1	-0.70525	-0.452949	-0.70525	1	0.109482	1.70505e-05	0.00179005
ENSG00000106066	CPVL	340	1.05547	0.361826	27.1854	0.115173	0.0313239	1.0695	1	-0.0151458	-0.685022	-0.0151458	1	-0.429625	-0.685022	-0.429625	1	0.207128	1.07321e-06	5.25289e-61
ENSG00000088882	CPXM1	92	0.533694	2.2885	11.4633	0.086839	0.30361	1.1902	1	-0.12231	-0.321163	-0.12231	1	-0.782251	-0.321163	-0.782251	1	0.17969	0.34947	2.68658e-05
ENSG00000109625	CPZ	309	0.746399	1.03481	4.76123	0.133487	0.128885	0.343867	1	-0.01535	-0.578669	-0.01535	1	-0.61812	-0.578669	-0.61812	1	0.128388	0.0329386	0.393648
ENSG00000197721	CR1L	210	1.00002	1.29133	2.43173	0.189415	0.220794	0.319873	1	0.060367	-0.656784	0.060367	1	-0.6581	-0.656784	-0.6581	1	0.0857515	0.00446357	0.0942357
ENSG00000166426	CRABP1	219	0.712477	0.109259	122.123	0.124508	0.0321054	7.77597	1	-0.147673	-0.515442	-0.147673	1	-0.298954	-0.515442	-0.298954	1	0.461862	0.0446724	1.90914e-73
ENSG00000169372	CRADD	208	1.3135	1.0083	6.88101	0.1583	0.0925456	0.484826	1	0.102486	-0.751886	0.102486	1	-0.571603	-0.751886	-0.571603	1	0.0798021	3.21067e-07	0.464299
ENSG00000095321	CRAT	154	1.00665	3.82774	2.7077	0.127146	0.490987	0.298762	1	0.0406617	-0.360571	0.0406617	1	-0.887209	-0.360571	-0.887209	1	0.0824457	5.23954e-05	2.28919e-08
ENSG00000130545	CRB3	141	0.51782	0.153658	9.15319	0.156737	0.0782119	0.51624	1	-0.0426917	-0.58643	-0.0426917	1	-0.341733	-0.58643	-0.341733	1	0.0846874	0.454823	1.92591e-20
ENSG00000113851	CRBN	210	0.881512	0.932838	20.2448	0.0742876	0.0608941	0.938529	1	-0.0206839	-0.661371	-0.0206839	1	-0.562038	-0.661371	-0.562038	1	0.111276	3.2377e-07	0.135667
ENSG00000241258	CRCP	242	1.05934	0.770453	11.7112	0.0995981	0.0622282	0.593556	1	-0.115346	-0.570718	-0.115346	1	-0.528261	-0.570718	-0.528261	1	0.14862	2.70616e-08	0.000139496
ENSG00000118260	CREB1	275	1.00697	0.713421	21.9302	0.0721421	0.0433643	0.889565	1	-0.066529	-0.732361	-0.066529	1	-0.426975	-0.732361	-0.426975	1	0.120189	8.46304e-12	1.01923e-10
ENSG00000107175	CREB3	23	0.414628	1.34436	21.413	0.244076	0.386042	4.498	1	0.0755475	-0.444368	0.0755475	1	-0.807599	-0.444368	-0.807599	1	0.270853	0.634918	0.191492
ENSG00000157613	CREB3L1	69	1.05749	1.04791	2.96221	0.22119	0.170084	0.373722	1	-0.0810667	-0.761429	-0.0810667	1	-0.325874	-0.761429	-0.325874	1	0.0889283	0.00707352	0.389544
ENSG00000182158	CREB3L2	301	1.09599	1.78979	3.67178	0.0970673	0.114791	0.185558	1	-0.0507672	-0.510691	-0.0507672	1	-0.708782	-0.510691	-0.708782	1	0.0812701	1.31546e-09	1.76236e-11
ENSG00000143578	CREB3L4	148	0.846003	0.705797	7.44961	0.112901	0.0775485	0.482257	1	0.0884964	-0.601781	0.0884964	1	-0.621006	-0.601781	-0.621006	1	0.073982	0.00129968	0.000108625
ENSG00000005339	CREBBP	123	0.65761	1.0396	4.40271	0.088552	0.114237	0.380051	1	-0.0527357	-0.710582	-0.0527357	1	-0.497663	-0.710582	-0.497663	1	0.0693364	0.0388155	0.364735
ENSG00000111269	CREBL2	133	1.16243	1.74597	1.60074	0.162828	0.194129	0.140124	1	-0.102554	-0.493084	-0.102554	1	-0.678593	-0.493084	-0.678593	1	0.0807523	4.08182e-05	9.47314e-05
ENSG00000137504	CREBZF	86	1.12903	0.98738	3.83829	0.225344	0.11821	0.30509	1	-0.00680616	-0.64749	-0.00680616	1	-0.542497	-0.64749	-0.542497	1	0.0739318	0.00325545	0.457618
ENSG00000143162	CREG1	168	1.11057	0.537424	11.7427	0.215893	0.0620763	0.785777	1	-0.122407	-0.619894	-0.122407	1	-0.445363	-0.619894	-0.445363	1	0.179123	0.00263146	2.45568e-12
ENSG00000163703	CRELD1	118	0.983658	3.9896	4.23955	0.158295	0.647741	0.615813	1	-0.0412942	-0.404283	-0.0412942	1	-0.842365	-0.404283	-0.842365	1	0.125608	0.001397	5.13705e-06
ENSG00000184164	CRELD2	142	1.26808	0.889736	22.5815	0.176188	0.124569	1.93315	1	-0.00728596	-0.536355	-0.00728596	1	-0.65197	-0.536355	-0.65197	1	0.288771	1.25991e-05	0.188798
ENSG00000095794	CREM	159	1.00907	1.08866	19.9927	0.112734	0.0771702	0.973452	1	-0.290558	-0.628191	-0.290558	1	-0.390428	-0.628191	-0.390428	1	0.0865244	6.18976e-06	0.12617
ENSG00000145708	CRHBP	37	0.972211	1.42384	3.18641	0.359955	3.23218	7.29519	1	0.216014	-0.286392	0.216014	1	-0.995957	-0.286392	-0.995957	1	0.0520299	0.0991776	0.448222
ENSG00000204650	CRHR1-IT1	93	0.588051	0.962731	31.5918	0.155799	0.0891011	7.55035	1	0.0686052	-0.980951	0.0686052	1	-0.21027	-0.980951	-0.21027	1	0.0952428	0.286685	0.338369
ENSG00000150938	CRIM1	326	0.893905	1.64474	0.467716	0.136217	0.175708	0.0412609	1	0.0742721	-0.643148	0.0742721	1	-0.696889	-0.643148	-0.696889	1	0.061551	0.00204536	0.000142149
ENSG00000146215	CRIP3	213	0.642561	0.0335337	17.1367	0.115545	0.0376925	0.956761	1	-0.0551907	-0.612841	-0.0551907	1	-0.303582	-0.612841	-0.303582	1	0.15749	0.109325	6.54904e-67
ENSG00000119878	CRIPT	134	1.00485	0.907895	10.3693	0.0798717	0.0583559	0.436302	1	-0.0562925	-0.641473	-0.0562925	1	-0.504943	-0.641473	-0.504943	1	0.100784	1.88361e-09	0.058451
ENSG00000121005	CRISPLD1	305	1.37078	1.40696	5.71865	0.128653	0.117763	0.347542	1	-0.0885155	-0.641377	-0.0885155	1	-0.551018	-0.641377	-0.551018	1	0.144363	3.38655e-11	0.000313667
ENSG00000167193	CRK	234	0.929733	1.10778	10.3076	0.0753928	0.0625698	0.378308	1	-0.131609	-0.455108	-0.131609	1	-0.620333	-0.455108	-0.620333	1	0.0914857	1.81914e-08	0.0431526
ENSG00000099942	CRKL	270	0.820619	0.954203	9.68082	0.117862	0.0707197	0.487709	1	-0.00689222	-0.581832	-0.00689222	1	-0.610322	-0.581832	-0.610322	1	0.258193	0.00347545	0.258904
ENSG00000006016	CRLF1	362	0.822099	0.198649	2.30499	0.190287	0.063118	0.189251	1	-0.0787696	-0.372566	-0.0787696	1	-0.549451	-0.372566	-0.549451	1	0.102712	0.0456899	4.60434e-31
ENSG00000176390	CRLF3	367	1.94365	1.90594	6.72685	0.175016	0.138717	0.491289	1	-0.133931	-0.732455	-0.133931	1	-0.461353	-0.732455	-0.461353	1	0.328555	1.48008e-15	1.10159e-10
ENSG00000088766	CRLS1	175	0.898771	0.761075	17.7539	0.104126	0.0725712	0.997774	1	-0.129414	-0.562363	-0.129414	1	-0.521187	-0.562363	-0.521187	1	0.133932	8.97674e-05	0.000603054
ENSG00000072832	CRMP1	350	0.736184	0.474804	19.4471	0.13923	0.0534051	1.04535	1	-0.268643	-0.629854	-0.268643	1	-0.284268	-0.629854	-0.284268	1	0.329812	0.0453578	1.35549e-20
ENSG00000101343	CRNKL1	200	0.658959	0.884032	4.88004	0.089932	0.077778	0.245677	1	-0.0557963	-0.465399	-0.0557963	1	-0.650206	-0.465399	-0.650206	1	0.127937	0.0393428	0.0687793
ENSG00000058453	CROCC	210	1.72206	1.13662	4.15867	0.241205	0.0828653	0.446566	1	0.028884	-0.930474	0.028884	1	-0.296453	-0.930474	-0.296453	1	0.0619488	4.47852e-07	0.0503597
ENSG00000005469	CROT	67	0.99896	1.98329	1.25665	0.24626	0.403035	0.227133	1	0.0300715	-0.625498	0.0300715	1	-0.686948	-0.625498	-0.686948	1	0.0548135	0.023461	0.00873986
ENSG00000170275	CRTAP	347	0.916272	1.6532	36.9929	0.112142	0.120888	1.85601	1	-0.110533	-0.306776	-0.110533	1	-0.749463	-0.306776	-0.749463	1	0.399005	0.000119873	6.12081e-08
ENSG00000105662	CRTC1	73	0.926882	1.11589	2.02215	0.192119	0.149771	0.200196	1	-0.213347	-0.597556	-0.213347	1	-0.496602	-0.597556	-0.496602	1	0.0399809	0.0147598	0.220843
ENSG00000160741	CRTC2	176	1.15604	1.1828	2.93145	0.109031	0.105478	0.17472	1	-0.0721354	-0.595198	-0.0721354	1	-0.563986	-0.595198	-0.563986	1	0.0418455	5.15931e-09	0.0424306
ENSG00000140577	CRTC3	129	1.10786	3.11545	0.607901	0.185175	0.411479	0.070567	1	-0.149183	-0.478658	-0.149183	1	-0.713089	-0.478658	-0.713089	1	0.0393585	0.000665514	5.07205e-07
ENSG00000008405	CRY1	233	0.987301	1.09827	6.39556	0.114021	0.0834498	0.297777	1	-0.0522895	-0.421767	-0.0522895	1	-0.667797	-0.421767	-0.667797	1	0.12736	1.40784e-05	0.120083
ENSG00000121671	CRY2	149	0.838116	1.27236	2.18905	0.0819176	0.101144	0.119169	1	-0.0514227	-0.456601	-0.0514227	1	-0.69396	-0.456601	-0.69396	1	0.0361835	3.07009e-05	0.00395735
ENSG00000196431	CRYBA4	15	1.45637	0.281796	3.93425	0.357535	0.566179	0.586924	1	-0.25023	-0.792448	-0.25023	1	-0.0253809	-0.792448	-0.0253809	1	0.0157594	0.0101132	0.114336
ENSG00000100058	CRYBB2P1	266	1.0508	0.78388	15.875	0.115233	0.0671689	1.32629	1	0.167377	-0.868978	0.167377	1	-0.482604	-0.868978	-0.482604	1	0.184007	1.46066e-06	0.000727429
ENSG00000118231	CRYGD	78	0.526911	0.165787	7.01989	0.158231	0.106013	0.64878	1	-0.0532089	-0.612579	-0.0532089	1	-0.291364	-0.612579	-0.291364	1	0.0604266	0.432706	1.05878e-11
ENSG00000229150	CRYGEP	197	0.55991	0.282548	5.87717	0.125589	0.112228	0.774584	1	-0.0735564	-0.768319	-0.0735564	1	-0.287384	-0.768319	-0.287384	1	0.163778	0.316938	5.93108e-10
ENSG00000165475	CRYL1	94	0.315508	1.07525	2.13158	0.12006	0.169613	0.237464	1	-0.039348	-0.52447	-0.039348	1	-0.616368	-0.52447	-0.616368	1	0.0370967	0.936078	0.32917
ENSG00000103316	CRYM	91	0.740456	0.00893442	7.19857	0.190704	0.0906728	0.691264	1	-0.0785693	-0.662487	-0.0785693	1	-0.238417	-0.662487	-0.238417	1	0.108545	0.105342	2.26578e-18
ENSG00000116791	CRYZ	300	0.695041	2.47128	5.55132	0.148769	0.411104	0.866122	1	-0.101461	-0.625434	-0.101461	1	-0.594196	-0.625434	-0.594196	1	0.552634	0.0954295	0.000201453
ENSG00000205758	CRYZL1	166	1.044	1.90925	13.3576	0.0702456	0.102989	0.611869	1	0.0123086	-0.566565	0.0123086	1	-0.712765	-0.566565	-0.712765	1	0.0616327	4.81836e-13	7.9584e-16
ENSG00000062485	CS	70	1.6017	1.07279	36.1595	0.456632	0.186028	4.06728	1	0.0703023	-0.498286	0.0703023	1	-0.705868	-0.498286	-0.705868	1	0.541759	0.0092897	0.348419
ENSG00000139631	CSAD	60	1.13621	2.42454	1.51944	0.158805	0.306675	0.154569	1	-0.192348	-0.366254	-0.192348	1	-0.750394	-0.366254	-0.750394	1	0.0347041	9.04156e-05	1.02449e-05
ENSG00000009307	CSDE1	252	0.92833	0.832093	89.3559	0.0648379	0.0418517	2.9413	1	-0.000132866	-0.574687	-0.000132866	1	-0.598908	-0.574687	-0.598908	1	0.270528	1.18643e-10	3.98437e-05
ENSG00000124207	CSE1L	336	1.21411	0.689077	62.9562	0.109284	0.051033	2.54916	1	-0.0728137	-0.446852	-0.0728137	1	-0.616211	-0.446852	-0.616211	1	0.555921	1.19745e-10	1.534e-09
ENSG00000103653	CSK	93	1.06857	1.4242	3.561	0.207983	0.225844	0.376586	1	-0.0750477	-0.506353	-0.0750477	1	-0.653893	-0.506353	-0.653893	1	0.125552	0.00377001	0.031789
ENSG00000121904	CSMD2	311	0.497593	1.07781	0.918051	0.141276	0.13734	0.0895602	1	-0.134003	-0.721423	-0.134003	1	-0.437945	-0.721423	-0.437945	1	0.0719386	0.50679	0.28572
ENSG00000113712	CSNK1A1	299	1.02522	0.95996	57.7778	0.0547764	0.0404076	1.85987	1	0.0230937	-0.687839	0.0230937	1	-0.57761	-0.687839	-0.57761	1	0.165782	1.93656e-19	0.161269
ENSG00000141551	CSNK1D	109	1.0043	1.64488	15.3585	0.113589	0.179385	1.28223	1	-0.000268505	-0.530951	-0.000268505	1	-0.709075	-0.530951	-0.709075	1	0.204098	1.10804e-05	0.000247039
ENSG00000213923	CSNK1E	367	1.17363	0.746584	13.8024	0.114025	0.0552112	0.802937	1	-0.0574525	-0.759591	-0.0574525	1	-0.450549	-0.759591	-0.450549	1	0.145622	3.98393e-09	3.0567e-06
ENSG00000169118	CSNK1G1	185	0.971041	1.52078	2.22663	0.0818352	0.102138	0.114652	1	-0.0697905	-0.584827	-0.0697905	1	-0.62804	-0.584827	-0.62804	1	0.0375022	1.79833e-08	4.26415e-07
ENSG00000133275	CSNK1G2	85	0.921329	0.92414	5.598	0.0987596	0.104368	0.396317	1	0.0263333	-0.551359	0.0263333	1	-0.62197	-0.551359	-0.62197	1	0.0909283	2.64813e-05	0.234694
ENSG00000151292	CSNK1G3	275	0.944281	0.934199	10.6942	0.0907165	0.0544343	0.41577	1	-0.00444449	-0.578413	-0.00444449	1	-0.59723	-0.578413	-0.59723	1	0.10839	8.3391e-07	0.113893
ENSG00000101266	CSNK2A1	280	1.15893	1.19099	30.3599	0.132613	0.091476	1.49872	1	-0.0665106	-0.455924	-0.0665106	1	-0.673064	-0.455924	-0.673064	1	0.371545	5.90469e-07	0.0188593
ENSG00000070770	CSNK2A2	304	0.430511	0.864658	12.1129	0.0513203	0.0649809	0.548755	1	-0.0689662	-0.521777	-0.0689662	1	-0.575365	-0.521777	-0.575365	1	0.2525	0.911629	0.0190569
ENSG00000104218	CSPP1	46	0.844765	1.39348	4.59173	0.127855	0.184262	0.549143	1	0.0641857	-0.731388	0.0641857	1	-0.580154	-0.731388	-0.580154	1	0.0581033	0.00498168	0.0192301
ENSG00000144655	CSRNP1	209	1.37231	4.61524	0.979158	0.169484	0.577073	0.115675	1	0.0787193	-0.49912	0.0787193	1	-0.844089	-0.49912	-0.844089	1	0.0890954	3.08187e-07	1.07162e-09
ENSG00000110925	CSRNP2	154	0.747869	1.58655	2.3322	0.0966901	0.167047	0.181844	1	0.0251559	-0.486721	0.0251559	1	-0.738288	-0.486721	-0.738288	1	0.0622727	0.005669	0.000294139
ENSG00000178662	CSRNP3	228	0.534278	0.568369	1.95877	0.104055	0.0991551	0.166571	1	0.0306659	-0.626088	0.0306659	1	-0.567522	-0.626088	-0.567522	1	0.0566927	0.371072	1.019e-05
ENSG00000159176	CSRP1	92	0.345903	0.70633	10.604	0.111321	0.213997	1.3115	1	0.046165	-0.451114	0.046165	1	-0.667748	-0.451114	-0.667748	1	0.169473	0.91513	0.0867079
ENSG00000175183	CSRP2	186	1.13437	0.452734	168.687	0.0762924	0.0358597	7.29187	1	-0.0692378	-0.818766	-0.0692378	1	-0.303348	-0.818766	-0.303348	1	0.174448	1.01958e-14	9.31627e-35
ENSG00000149474	CSRP2BP	324	0.768129	0.709529	6.33727	0.0937139	0.0433695	0.233799	1	-0.0224935	-0.604593	-0.0224935	1	-0.552876	-0.604593	-0.552876	1	0.0826836	0.00224901	4.74667e-11
ENSG00000101439	CST3	197	1.31505	1.65565	15.7018	0.184977	0.250086	1.56759	1	0.0142137	-0.459848	0.0142137	1	-0.760021	-0.459848	-0.760021	1	0.273153	8.69231e-06	0.00472159
ENSG00000175315	CST6	18	1.73098	1.48851	2.33755	0.583703	0.342436	0.463607	1	-0.00125347	-0.696016	-0.00125347	1	-0.443597	-0.696016	-0.443597	1	0.0216064	0.0260857	0.0870934
ENSG00000160213	CSTB	69	0.980087	0.524966	37.8254	0.117045	0.0733724	2.61331	1	0.101148	-0.712283	0.101148	1	-0.521887	-0.712283	-0.521887	1	0.257885	5.74297e-05	6.89252e-09
ENSG00000101138	CSTF1	126	1.37125	0.589796	20.6418	0.191753	0.0619334	1.09324	1	-0.308337	-0.500595	-0.308337	1	-0.399328	-0.500595	-0.399328	1	0.173166	6.50928e-06	4.88763e-10
ENSG00000177613	CSTF2T	170	0.971138	0.749839	5.68221	0.107212	0.063012	0.262745	1	-0.0950636	-0.502459	-0.0950636	1	-0.534438	-0.502459	-0.534438	1	0.116955	9.84135e-06	5.3287e-05
ENSG00000176102	CSTF3	337	0.921483	1.18125	25.1314	0.091609	0.0885755	1.39522	1	0.0574381	-0.606642	0.0574381	1	-0.677224	-0.606642	-0.677224	1	0.323674	2.99104e-06	0.0207548
ENSG00000150527	CTAGE5	302	1.13542	0.873268	4.06401	0.102857	0.0521767	0.166909	1	-0.000670337	-0.633615	-0.000670337	1	-0.574866	-0.633615	-0.574866	1	0.0927518	1.06115e-09	0.0078671
ENSG00000159692	CTBP1	333	0.95519	1.40705	17.0979	0.0945772	0.0911953	0.984996	1	-0.010992	-0.722189	-0.010992	1	-0.544173	-0.722189	-0.544173	1	0.218507	1.13404e-06	5.54086e-06
ENSG00000175029	CTBP2	354	1.12546	0.362141	29.8493	0.114372	0.026222	1.53192	1	0.0363831	-0.868452	0.0363831	1	-0.347276	-0.868452	-0.347276	1	0.204543	4.31516e-08	1.33428e-77
ENSG00000117151	CTBS	254	1.17211	5.7139	1.12138	0.120432	0.698845	0.120158	1	-0.0703831	-0.309806	-0.0703831	1	-0.877927	-0.309806	-0.877927	1	0.0952951	3.09682e-08	5.23384e-11
ENSG00000178971	CTC1	178	1.03985	1.1372	4.11379	0.171285	0.117713	0.298033	1	-0.0861619	-0.618403	-0.0861619	1	-0.545485	-0.618403	-0.545485	1	0.0899239	0.000954775	0.122694
ENSG00000102974	CTCF	115	0.806152	0.807668	8.29929	0.117921	0.086321	0.505343	1	-0.200131	-0.551775	-0.200131	1	-0.466251	-0.551775	-0.466251	1	0.137829	0.0053439	0.0139355
ENSG00000175826	CTDNEP1	221	0.98299	1.01935	8.66923	0.133446	0.0921944	0.498361	1	-0.066134	-0.499177	-0.066134	1	-0.627486	-0.499177	-0.627486	1	0.140275	0.000183589	0.416986
ENSG00000060069	CTDP1	178	0.730813	1.03343	2.40491	0.149482	0.14191	0.221208	1	0.0919271	-0.596276	0.0919271	1	-0.645615	-0.596276	-0.645615	1	0.118412	0.0621869	0.407019
ENSG00000144579	CTDSP1	167	1.3365	3.08329	1.34664	0.168528	0.366368	0.139133	1	-0.0267756	-0.465199	-0.0267756	1	-0.800361	-0.465199	-0.800361	1	0.0549814	8.60264e-07	2.9078e-08
ENSG00000175215	CTDSP2	89	0.978168	0.971662	8.49977	0.108567	0.0931133	0.63427	1	0.028554	-0.631351	0.028554	1	-0.630682	-0.631351	-0.630682	1	0.0683339	1.52004e-05	0.380801
ENSG00000144677	CTDSPL	146	0.915369	0.618156	2.32274	0.158098	0.118243	0.210721	1	-0.0515468	-0.703396	-0.0515468	1	-0.446107	-0.703396	-0.446107	1	0.0669334	0.00477282	0.000769746
ENSG00000137770	CTDSPL2	48	1.09379	0.994995	6.78299	0.167191	0.131677	0.747007	1	0.0873846	-0.80277	0.0873846	1	-0.4859	-0.80277	-0.4859	1	0.0874852	0.000455783	0.484923
ENSG00000118523	CTGF	33	0.2667	2.6056	9.98466	0.205759	1.26195	3.32745	1	-0.149094	-0.0930051	-0.149094	1	-0.823329	-0.0930051	-0.823329	1	0.175288	0.867082	0.106516
ENSG00000116761	CTH	221	0.826105	0.767593	10.3783	0.0998148	0.0774516	0.563877	1	0.0672432	-0.594072	0.0672432	1	-0.61596	-0.594072	-0.61596	1	0.123603	0.00063107	0.00150375
ENSG00000044115	CTNNA1	273	1.00975	0.928504	53.9418	0.0428423	0.0363752	1.48067	1	0.0830933	-0.562006	0.0830933	1	-0.683015	-0.562006	-0.683015	1	0.132249	7.91108e-27	0.0251895
ENSG00000119326	CTNNAL1	288	1.17249	0.845028	36.9308	0.0946487	0.0406998	1.18889	1	-0.0541977	-0.559456	-0.0541977	1	-0.591068	-0.559456	-0.591068	1	0.155235	4.82667e-12	8.58945e-05
ENSG00000168036	CTNNB1	374	0.827256	1.29876	61.0167	0.0671863	0.0741619	2.94341	1	0.110215	-0.681397	0.110215	1	-0.661866	-0.681397	-0.661866	1	0.43357	8.24083e-07	3.40608e-05
ENSG00000178585	CTNNBIP1	172	1.20623	1.32549	6.18612	0.206837	0.177874	0.60928	1	-0.00546913	-0.591907	-0.00546913	1	-0.642747	-0.591907	-0.642747	1	0.262173	0.000400126	0.0345132
ENSG00000132792	CTNNBL1	59	0.970298	0.88128	30.589	0.135692	0.0884618	2.10186	1	0.0184441	-0.712448	0.0184441	1	-0.503678	-0.712448	-0.503678	1	0.138549	0.00051081	0.092499
ENSG00000198561	CTNND1	320	1.3508	1.00659	12.7935	0.10503	0.0725294	0.571268	1	-0.0436354	-0.525547	-0.0436354	1	-0.635508	-0.525547	-0.635508	1	0.195587	5.96946e-15	0.463851
ENSG00000040531	CTNS	294	1.06236	0.940382	5.66808	0.098654	0.0701692	0.276118	1	-0.0262209	-0.600004	-0.0262209	1	-0.560812	-0.600004	-0.560812	1	0.0928443	1.46644e-08	0.198113
ENSG00000171793	CTPS1	238	1.43433	0.684844	36.3894	0.126544	0.0468569	1.60121	1	0.00460919	-0.699974	0.00460919	1	-0.488273	-0.699974	-0.488273	1	0.249564	1.33079e-12	6.57519e-11
ENSG00000198730	CTR9	231	0.784131	1.02944	11.1727	0.0654881	0.0539492	0.37836	1	0.00343945	-0.410663	0.00343945	1	-0.685803	-0.410663	-0.685803	1	0.117712	1.07707e-05	0.292934
ENSG00000064601	CTSA	173	1.16293	0.969275	19.4473	0.113992	0.0697213	0.998285	1	0.0271301	-0.6388	0.0271301	1	-0.568596	-0.6388	-0.568596	1	0.162208	1.46302e-08	0.330001
ENSG00000164733	CTSB	349	0.870664	3.3038	11.863	0.114787	0.246424	0.725837	1	0.0729914	-0.392033	0.0729914	1	-0.842001	-0.392033	-0.842001	1	0.255136	0.000680289	5.6476e-19
ENSG00000109861	CTSC	322	1.23453	0.466817	149.557	0.100258	0.0363693	6.04357	1	0.0312788	-0.674183	0.0312788	1	-0.504768	-0.674183	-0.504768	1	0.390629	9.75161e-13	7.34609e-38
ENSG00000117984	CTSD	207	0.639513	0.844121	69.9351	0.180981	0.0563054	2.78526	1	-0.0317544	-0.3692	-0.0317544	1	-0.701586	-0.3692	-0.701586	1	0.289009	0.220837	0.00307559
ENSG00000174080	CTSF	185	0.510879	0.695668	5.18639	0.102332	0.136828	0.671431	1	0.144727	-0.708271	0.144727	1	-0.611391	-0.708271	-0.611391	1	0.131449	0.457725	0.0136823
ENSG00000103811	CTSH	294	0.733952	0.749204	9.19642	0.102261	0.0959332	0.57357	1	-0.0787768	-0.553512	-0.0787768	1	-0.567006	-0.553512	-0.567006	1	0.111948	0.0114332	0.00470359
ENSG00000143387	CTSK	22	1.92282	0.485241	2.2158	0.938852	0.188092	0.820863	1	0.109502	-0.91704	0.109502	1	-0.384548	-0.91704	-0.384548	1	0.0381412	0.0730547	0.00655308
ENSG00000135047	CTSL	75	1.04245	1.33517	18.7114	0.346085	0.221506	2.16561	1	0.146844	-0.596813	0.146844	1	-0.734792	-0.596813	-0.734792	1	0.221589	0.0607057	0.0673079
ENSG00000136943	CTSV	111	1.08338	1.66147	35.9496	0.194931	0.244648	3.35795	1	-0.0116665	-0.373002	-0.0116665	1	-0.777266	-0.373002	-0.777266	1	0.351859	0.00171333	0.00398295
ENSG00000085733	CTTN	301	0.918381	1.07192	46.4676	0.119478	0.0765636	2.37681	1	-0.0124986	-0.556307	-0.0124986	1	-0.647626	-0.556307	-0.647626	1	0.546904	0.000266495	0.174139
ENSG00000077063	CTTNBP2	82	0.350088	4.83615e-19	6.72258	0.104571	0.126538	0.771626	1	-0.0273717	-0.595789	-0.0273717	1	-0.315423	-0.595789	-0.315423	1	0.153509	0.922183	6.74101e-12
ENSG00000143079	CTTNBP2NL	305	1.09459	1.25811	5.62713	0.0880677	0.0930414	0.30145	1	0.00809798	-0.60063	0.00809798	1	-0.66108	-0.60063	-0.66108	1	0.119904	3.74928e-11	0.00293961
ENSG00000142544	CTU1	86	0.72049	0.462446	2.17758	0.207507	0.116915	0.235932	1	-0.0662484	-0.634586	-0.0662484	1	-0.415727	-0.634586	-0.415727	1	0.0516863	0.145531	7.56379e-06
ENSG00000174177	CTU2	324	0.93501	0.592774	16.2527	0.122877	0.0518777	0.72621	1	-0.0401428	-0.54983	-0.0401428	1	-0.537156	-0.54983	-0.537156	1	0.217063	0.000229474	3.14255e-14
ENSG00000178531	CTXN1	148	1.08358	1.21143	4.65698	0.328207	0.276817	0.680782	1	-0.241775	-0.522659	-0.241775	1	-0.51916	-0.522659	-0.51916	1	0.207532	0.0387434	0.223115
ENSG00000107874	CUEDC2	223	0.952425	1.32154	33.3937	0.0866334	0.0879118	1.44167	1	-0.00617147	-0.375715	-0.00617147	1	-0.743513	-0.375715	-0.743513	1	0.189562	2.04439e-07	0.00015935
ENSG00000055130	CUL1	256	0.779864	0.355653	16.2724	0.0989681	0.0414357	0.883409	1	-0.171413	-0.757009	-0.171413	1	-0.263293	-0.757009	-0.263293	1	0.217861	0.00253079	5.01214e-39
ENSG00000108094	CUL2	271	0.686175	0.97972	10.1403	0.0907954	0.0599701	0.369389	1	-0.0533438	-0.403086	-0.0533438	1	-0.663409	-0.403086	-0.663409	1	0.117719	0.0206448	0.36775
ENSG00000036257	CUL3	302	1.08418	0.884548	11.1678	0.101711	0.0625609	0.606586	1	-0.0269284	-0.722567	-0.0269284	1	-0.497212	-0.722567	-0.497212	1	0.133906	1.14021e-08	0.0329814
ENSG00000139842	CUL4A	245	1.20605	0.838789	20.9208	0.0953526	0.0665931	1.09586	1	-0.0250303	-0.656823	-0.0250303	1	-0.555847	-0.656823	-0.555847	1	0.176746	1.08699e-12	0.00811074
ENSG00000166266	CUL5	299	1.07854	1.33605	16.2995	0.0717455	0.071305	0.6329	1	-0.0342275	-0.525019	-0.0342275	1	-0.667239	-0.525019	-0.667239	1	0.116772	9.25689e-15	1.88216e-06
ENSG00000112659	CUL9	96	0.609547	3.13603	0.374466	0.167021	0.656235	0.0606989	1	-0.266981	-0.348133	-0.266981	1	-0.708464	-0.348133	-0.708464	1	0.0248342	0.256759	0.000791114
ENSG00000119929	CUTC	331	0.922673	0.58804	23.2213	0.0615712	0.0368156	0.825992	1	-0.0284364	-0.648385	-0.0284364	1	-0.506866	-0.648385	-0.506866	1	0.124762	1.67023e-11	3.87683e-25
ENSG00000257923	CUX1	375	1.29595	1.26486	6.55169	0.171421	0.0900873	0.537204	1	0.085042	-0.849668	0.085042	1	-0.479251	-0.849668	-0.479251	1	0.113292	2.3821e-06	0.00174321
ENSG00000138161	CUZD1	72	0.535957	0.521554	0.832047	0.285137	0.31226	0.31231	1	0.285242	-0.597298	0.285242	1	-0.818599	-0.597298	-0.818599	1	0.0733926	0.450009	0.0650223
ENSG00000163510	CWC22	235	0.862726	0.527901	14.6745	0.129157	0.0456059	0.650774	1	-0.0371871	-0.530257	-0.0371871	1	-0.570925	-0.530257	-0.570925	1	0.20698	0.00270143	3.41934e-21
ENSG00000108296	CWC25	175	1.14815	1.19825	6.29324	0.0780605	0.0624821	0.238715	1	-0.0647884	-0.616217	-0.0647884	1	-0.56436	-0.616217	-0.56436	1	0.0479792	1.44227e-14	0.000893869
ENSG00000153015	CWC27	393	0.967325	2.42279	33.064	0.0965136	0.181478	1.64516	1	-0.0992489	-0.424916	-0.0992489	1	-0.728159	-0.424916	-0.728159	1	0.350078	9.27899e-07	2.17269e-14
ENSG00000095485	CWF19L1	110	1.13088	0.735346	10.3377	0.140925	0.0767234	0.700505	1	0.049296	-0.668365	0.049296	1	-0.556938	-0.668365	-0.556938	1	0.113298	9.50794e-06	0.000402359
ENSG00000152404	CWF19L2	302	1.04002	0.923603	5.27985	0.087213	0.0522408	0.208357	1	-0.0593907	-0.637361	-0.0593907	1	-0.539696	-0.637361	-0.539696	1	0.113652	9.79277e-10	0.0723413
ENSG00000154639	CXADR	293	1.21292	0.643624	37.5859	0.122151	0.0687029	2.11463	1	-0.0722409	-0.47827	-0.0722409	1	-0.62857	-0.47827	-0.62857	1	0.562362	7.12961e-09	2.00754e-07
ENSG00000107562	CXCL12	298	1.4663	0.166058	14.2472	0.193072	0.0499176	0.988471	1	-0.0682621	-0.792442	-0.0682621	1	-0.268181	-0.792442	-0.268181	1	0.21575	4.81328e-07	7.38725e-45
ENSG00000124875	CXCL6	56	0.383676	9.59255e-28	4.5699	0.126486	0.129811	0.386532	1	-0.0665652	-0.553489	-0.0665652	1	-0.0838687	-0.553489	-0.0838687	1	0.0862454	0.81904	1.66838e-10
ENSG00000154832	CXXC1	283	0.916602	0.741668	19.9093	0.0954247	0.0512096	0.747018	1	-0.0281373	-0.420187	-0.0281373	1	-0.61938	-0.420187	-0.61938	1	0.167049	8.92226e-06	4.09195e-07
ENSG00000171604	CXXC5	38	1.13683	0.63998	27.1692	0.23345	0.114478	3.3286	1	0.0051503	-0.677604	0.0051503	1	-0.517149	-0.677604	-0.517149	1	0.107695	0.0049491	0.00169048
ENSG00000008283	CYB561	149	0.875214	0.698799	6.74206	0.122047	0.0850982	0.436706	1	0.0448574	-0.634017	0.0448574	1	-0.530131	-0.634017	-0.530131	1	0.0950084	0.00125926	0.000269116
ENSG00000162144	CYB561A3	15	1.48742	0.689078	4.96577	0.698947	0.315513	2.21736	1	0.624959	-0.893673	0.624959	1	-0.805881	-0.893673	-0.805881	1	0.10383	0.0915722	0.171928
ENSG00000114395	CYB561D2	62	1.01362	0.888897	16.1628	0.118556	0.101956	1.05123	1	-0.322759	-0.378029	-0.322759	1	-0.551239	-0.378029	-0.551239	1	0.0588097	2.9075e-05	0.140133
ENSG00000166347	CYB5A	143	0.828064	1.37534e-17	79.5743	0.2322	0.0464026	9.46331	1	-0.0530474	-0.633101	-0.0530474	1	-0.419547	-0.633101	-0.419547	1	0.820154	0.0799597	1.31337e-46
ENSG00000103018	CYB5B	330	1.0582	1.11868	49.0388	0.12146	0.0724135	2.17746	1	0.00642729	-0.487792	0.00642729	1	-0.677534	-0.487792	-0.677534	1	0.404515	3.08306e-06	0.051094
ENSG00000182224	CYB5D1	61	1.151	0.411237	3.33545	0.142047	0.0765431	0.220821	1	-0.251663	-0.66957	-0.251663	1	-0.237019	-0.66957	-0.237019	1	0.029661	1.243e-05	1.00712e-10
[truncated: 7,831 more rows]
