# Supplementary material for: Monoallelic gene expression in developing cells increases genetic noise and Shannon entropy
Source: Commun Biol. 2025 Jun 4;8:857. doi: 10.1038/s42003-025-08128-2 (PMC12137721; doi:10.1038/s42003-025-08128-2)
Supplement: Supplementary file 12 — Supplementary Data 10 [file 42003_2025_8128_MOESM12_ESM.xlsx]

## Sheet: Supplemental Data 10
ensembl_id	gene	n	n_pos	n_neg	beta_0	beta_1	beta_2	beta_3	sd_beta_0	sd_beta_1	sd_beta_2	sd_beta_3	corr_beta_00	corr_beta_10	corr_beta_20	corr_beta_30	corr_beta_01	corr_beta_11	corr_beta_21	corr_beta_31	corr_beta_02	corr_beta_12	corr_beta_22	corr_beta_32	corr_beta_03	corr_beta_13	corr_beta_23	corr_beta_33	res_var	p_beta_0	p_beta_1	p_beta_3
	imprinted gene	number of cell populations	number of cell populations with positive average expression bias	number of cell populations with negative average expression bias	genetic noise change from average expression bias 0 to +1 (ξηb+)	genetic noise change from day 0 to day 3 of differentiation (ξηd)	genetic noise at biallelic expression and day 0 of differentiation (η0)	genetic noise change from average expression bias 0 to −1 (ξηb-)	estimated standard deviations on the regression parameters				correlation coeﬃcients of the regression parameters																residual variance	approximated p-values of the regression parameters testing the null-hypothesis of 1
ENSG00000110455	ACCS	75	64	10	1.07103	1.16884	2.65257	1.31704	0.12173	0.105	0.183711	0.410813	1	0.0147841	-0.688643	0.437921	0.0147841	1	-0.568607	-0.080144	-0.688643	-0.568607	1	-0.391244	0.437921	-0.080144	-0.391244	1	15.5466	0.280692	0.0561368	0.221413
ENSG00000092847	AGO1	83	62	19	1.23617	1.07919	0.666521	3.01432	0.113013	0.079269	0.0298295	0.751569	1	-0.181725	-0.450232	0.334311	-0.181725	1	-0.570155	-0.0976705	-0.450232	-0.570155	1	-0.330081	0.334311	-0.0976705	-0.330081	1	9.77529	0.019927	0.160414	0.00447666
ENSG00000042286	AIFM2	196	178	16	1.08517	1.38158	1.59194	0.858317	0.0590473	0.0616176	0.0620793	0.372651	1	0.05087	-0.667189	0.220155	0.05087	1	-0.620365	0.0760453	-0.667189	-0.620365	1	-0.256492	0.220155	0.0760453	-0.256492	1	9.43303	0.0754091	1.75788e-09	0.352108
ENSG00000166199	ALKBH3	258	217	40	1.23449	1.23061	1.14767	1.83184	0.0524676	0.0413426	0.0287419	0.32683	1	0.0372447	-0.563062	0.261175	0.0372447	1	-0.646888	-0.0651642	-0.563062	-0.646888	1	-0.242267	0.261175	-0.0651642	-0.242267	1	5.78492	5.91721e-06	3.1109e-08	0.00575699
ENSG00000167311	ART5	190	169	19	1.12669	1.44995	1.3896	1.1117	0.0573301	0.0640609	0.0489074	0.583823	1	-0.0512226	-0.629942	0.25531	-0.0512226	1	-0.570671	-0.131101	-0.629942	-0.570671	1	-0.179497	0.25531	-0.131101	-0.179497	1	8.45058	0.0141673	1.97135e-11	0.424239
ENSG00000099889	ARVCF	240	216	22	1.07784	1.17918	1.95988	1.28287	0.0607892	0.0474905	0.0635763	0.449832	1	0.0556228	-0.671706	0.262067	0.0556228	1	-0.607971	-0.0457567	-0.671706	-0.607971	1	-0.233674	0.262067	-0.0457567	-0.233674	1	8.86893	0.100819	0.000101993	0.265031
ENSG00000078237	C12orf5	290	244	46	0.925506	1.09898	0.94901	1.05409	0.0452246	0.0335383	0.0184973	0.332417	1	-0.108207	-0.36968	0.207415	-0.108207	1	-0.666289	-0.0732947	-0.36968	-0.666289	1	-0.202253	0.207415	-0.0732947	-0.202253	1	5.05574	0.0503072	0.00171349	0.435427
ENSG00000004948	CALCR	210	197	11	1.20834	0.562707	2.42825	2.02684	0.108404	0.0323249	0.130877	0.612463	1	-0.0649915	-0.695444	0.375844	-0.0649915	1	-0.591306	0.15492	-0.695444	-0.591306	1	-0.4336	0.375844	0.15492	-0.4336	1	9.46779	0.027999	1.47017e-30	0.0475708
ENSG00000159228	CBR1	281	242	39	1.12489	1.76172	0.63301	1.09873	0.0459476	0.0554307	0.0146976	0.139866	1	-0.0996348	-0.428953	0.201366	-0.0996348	1	-0.676466	0.100086	-0.428953	-0.676466	1	-0.298646	0.201366	0.100086	-0.298646	1	6.01224	0.00348911	2.02355e-33	0.240433
ENSG00000112149	CD83	225	188	33	1.04894	1.94606	1.45134	1.11836	0.051937	0.0767712	0.0441148	0.271522	1	-0.129306	-0.608595	0.363254	-0.129306	1	-0.507332	-0.171545	-0.608595	-0.507332	1	-0.288655	0.363254	-0.171545	-0.288655	1	8.69228	0.173548	3.31186e-27	0.33166
ENSG00000173575	CHD2	384	370	14	0.99944	0.999759	0.890995	0.199907	0.0423144	0.0217358	0.0165478	0.504597	1	-0.0594749	-0.72349	0.154606	-0.0594749	1	-0.486296	-0.0435039	-0.72349	-0.486296	1	-0.133106	0.154606	-0.0435039	-0.133106	1	3.47858	0.494723	0.495574	0.0568301
ENSG00000253958	CLDN23	185	162	23	1.03535	1.2027	2.38507	1.49259	0.0571712	0.0531861	0.0826517	0.371919	1	-0.227077	-0.621743	0.336549	-0.227077	1	-0.456867	-0.00365703	-0.621743	-0.456867	1	-0.36449	0.336549	-0.00365703	-0.36449	1	8.6763	0.268573	9.47353e-05	0.0935112
ENSG00000044090	CUL7	79	59	19	1.04972	0.918624	1.69323	0.918166	0.0884778	0.0716063	0.0976118	0.39313	1	-0.305145	-0.344372	0.320623	-0.305145	1	-0.632235	0.184534	-0.344372	-0.632235	1	-0.537787	0.320623	0.184534	-0.537787	1	10.6869	0.287903	0.129696	0.417834
ENSG00000128185	DGCR6L	201	160	41	1.02745	1.25156	0.560244	1.659	0.0490632	0.0501317	0.0154375	0.473184	1	0.0993775	-0.446532	0.177363	0.0993775	1	-0.742473	-0.0682645	-0.446532	-0.742473	1	-0.171001	0.177363	-0.0682645	-0.171001	1	5.43173	0.288207	5.81872e-07	0.0826425
ENSG00000185559	DLK1	47	31	15	0.892729	0.73755	4.57685	0.0227166	0.132571	0.0843636	0.4461	0.314813	1	-0.0712118	-0.606353	0.521439	-0.0712118	1	-0.551473	0.0226874	-0.606353	-0.551473	1	-0.576278	0.521439	0.0226874	-0.576278	1	18.8897	0.211439	0.00165367	0.00168404
ENSG00000130816	DNMT1	339	289	49	1.04611	1.51978	0.534876	1.19977	0.069733	0.048849	0.0122681	0.431865	1	0.0263578	-0.522761	0.263811	0.0263578	1	-0.685434	-0.032027	-0.522761	-0.685434	1	-0.256067	0.263811	-0.032027	-0.256067	1	6.25563	0.254451	2.84027e-23	0.321983
ENSG00000187609	EXD3	277	236	38	1.21567	0.913718	1.93006	1.00329	0.0710604	0.0379746	0.067297	0.2727	1	0.106916	-0.699737	0.310109	0.106916	1	-0.602452	0.0722425	-0.699737	-0.602452	1	-0.34673	0.310109	0.0722425	-0.34673	1	10.8626	0.00131856	0.0119296	0.495185
ENSG00000267673	FDX1L	284	225	52	1.01934	1.47862	0.887818	1.3081	0.0531412	0.0505494	0.0205426	0.270777	1	-0.10423	-0.415334	0.241117	-0.10423	1	-0.651427	-0.0929287	-0.415334	-0.651427	1	-0.215152	0.241117	-0.0929287	-0.215152	1	6.50019	0.358071	6.18893e-19	0.128084
ENSG00000114279	FGF12	327	299	28	1.04535	1.0711	1.49759	1.74733	0.0755624	0.0415001	0.0509651	0.430542	1	-0.106186	-0.701506	0.284274	-0.106186	1	-0.437141	-0.0438135	-0.701506	-0.437141	1	-0.283268	0.284274	-0.0438135	-0.283268	1	12.3099	0.274403	0.0438103	0.0417771
ENSG00000106571	GLI3	222	204	17	0.961829	1.35986	2.22132	2.15091	0.0812526	0.0642159	0.0956625	0.670457	1	-0.00620071	-0.733024	0.306648	-0.00620071	1	-0.47257	-0.0969487	-0.733024	-0.47257	1	-0.277166	0.306648	-0.0969487	-0.277166	1	14.621	0.31949	3.14461e-08	0.0437353
ENSG00000087460	GNAS	400	373	27	0.90154	0.993942	0.578144	1.35028	0.037303	0.0307714	0.014434	0.819698	1	0.13492	-0.693162	0.174045	0.13492	1	-0.641931	-0.0336943	-0.693162	-0.641931	1	-0.151477	0.174045	-0.0336943	-0.151477	1	6.68351	0.0043159	0.42201	0.334685
ENSG00000176533	GNG7	256	215	38	0.910686	1.14365	1.56846	0.295895	0.055033	0.0414081	0.0452669	0.280918	1	-0.0682522	-0.645184	0.334641	-0.0682522	1	-0.53183	-0.091813	-0.645184	-0.53183	1	-0.296735	0.334641	-0.091813	-0.296735	1	8.10212	0.0529279	0.00030688	0.00641299
ENSG00000198825	INPP5F	324	306	17	1.30045	1.19527	0.856634	2.77482	0.052455	0.0391151	0.0274986	0.949799	1	0.0876737	-0.789404	0.311532	0.0876737	1	-0.543261	-0.0102869	-0.789404	-0.543261	1	-0.291301	0.311532	-0.0102869	-0.291301	1	6.65348	1.17356e-08	4.91198e-07	0.0312943
ENSG00000185507	IRF7	190	156	29	1.15933	1.06445	1.47967	1.28089	0.0720014	0.0513214	0.0485736	0.318343	1	0.0161482	-0.483282	0.226527	0.0161482	1	-0.70307	0.0420709	-0.483282	-0.70307	1	-0.271584	0.226527	0.0420709	-0.271584	1	8.34245	0.0140636	0.105372	0.18936
ENSG00000128607	KLHDC10	216	195	17	1.13677	1.0424	2.19624	0.981397	0.0720142	0.0496966	0.0864369	0.447444	1	-0.0528556	-0.712103	0.300134	-0.0528556	1	-0.506785	0.131136	-0.712103	-0.506785	1	-0.375302	0.300134	0.131136	-0.375302	1	9.89809	0.0294515	0.197252	0.483438
ENSG00000187772	LIN28B	311	287	22	1.02924	1.32356	0.718415	1.38989	0.0380571	0.0357918	0.0152883	0.359855	1	0.0320506	-0.626871	0.212783	0.0320506	1	-0.635052	-0.00847239	-0.626871	-0.635052	1	-0.204228	0.212783	-0.00847239	-0.204228	1	4.73656	0.221419	9.05649e-18	0.139723
ENSG00000078070	MCCC1	280	256	24	1.03203	0.847569	1.09661	1.31658	0.0388067	0.0259448	0.0259006	0.237189	1	-0.0267266	-0.6058	0.190236	-0.0267266	1	-0.615069	0.122324	-0.6058	-0.615069	1	-0.268572	0.190236	0.122324	-0.268572	1	5.30002	0.204918	6.06595e-09	0.0915379
ENSG00000124615	MOCS1	164	135	28	1.16467	1.83392	1.11743	1.19832	0.0739011	0.0873556	0.0397023	0.408418	1	-0.0346763	-0.544222	0.325608	-0.0346763	1	-0.638012	-0.0424035	-0.544222	-0.638012	1	-0.312304	0.325608	-0.0424035	-0.312304	1	7.75887	0.0136307	1.12551e-17	0.313964
ENSG00000135900	MRPL44	254	185	67	1.20808	1.22351	0.626198	1.02842	0.125209	0.0418628	0.0155819	0.357351	1	0.107018	-0.535994	0.242195	0.107018	1	-0.706096	-0.0894057	-0.535994	-0.706096	1	-0.211053	0.242195	-0.0894057	-0.211053	1	5.29204	0.0488953	1.04879e-07	0.468336
ENSG00000122390	NAA60	275	232	42	1.0346	1.0896	0.89392	1.38272	0.0504505	0.0334214	0.0190098	0.386799	1	0.041612	-0.461303	0.190243	0.041612	1	-0.699906	0.0339347	-0.461303	-0.699906	1	-0.246642	0.190243	0.0339347	-0.246642	1	5.17107	0.246706	0.00389558	0.161658
ENSG00000166833	NAV2	316	303	10	1.15854	1.80265	1.25219	2.40349	0.0913282	0.0719794	0.0567524	0.70272	1	-0.0414229	-0.847476	0.390605	-0.0414229	1	-0.385886	-0.139436	-0.847476	-0.385886	1	-0.32551	0.390605	-0.139436	-0.32551	1	9.62196	0.0417775	7.88866e-25	0.0233349
ENSG00000100138	NHP2L1	315	300	15	1.01918	1.28297	0.458241	0.521649	0.061317	0.0476832	0.0133144	0.650576	1	0.069003	-0.674306	0.164466	0.069003	1	-0.61381	-0.0781378	-0.674306	-0.61381	1	-0.119553	0.164466	-0.0781378	-0.119553	1	7.6499	0.377338	3.93414e-09	0.231364
ENSG00000169992	NLGN2	222	181	36	1.11935	0.93505	1.91591	1.02629	0.0657185	0.0432525	0.0660276	0.208856	1	-0.124457	-0.563643	0.3122	-0.124457	1	-0.546282	0.040933	-0.563643	-0.546282	1	-0.374791	0.3122	0.040933	-0.374791	1	11.2153	0.0353608	0.0673178	0.449964
ENSG00000182667	NTM	181	168	11	1.02268	3.54394	1.4278	1.41624	0.08956	0.162387	0.0575156	0.400689	1	-0.24834	-0.756945	0.376909	-0.24834	1	-0.242	-0.257022	-0.756945	-0.242	1	-0.298546	0.376909	-0.257022	-0.298546	1	11.0882	0.400185	1.44452e-35	0.150157
ENSG00000112874	NUDT12	304	273	29	1.11018	1.16971	1.25931	1.59012	0.0514121	0.0358558	0.0282571	0.479265	1	-0.0741673	-0.551829	0.219578	-0.0741673	1	-0.603679	0.0387279	-0.551829	-0.603679	1	-0.26036	0.219578	0.0387279	-0.26036	1	6.00054	0.016454	1.70544e-06	0.109586
ENSG00000021762	OSBPL5	127	117	10	1.10676	1.38623	2.64719	1.50844	0.0782851	0.0774759	0.123139	0.341013	1	0.0775863	-0.693165	0.25769	0.0775863	1	-0.61459	0.00020682	-0.693165	-0.61459	1	-0.248539	0.25769	0.00020682	-0.248539	1	11.3451	0.0875679	1.02676e-06	0.0692642
ENSG00000149269	PAK1	280	253	25	0.934929	1.63596	0.725691	0.637572	0.0353614	0.0507589	0.0180814	0.303549	1	-0.0314876	-0.606261	0.203602	-0.0314876	1	-0.595079	-0.120492	-0.606261	-0.595079	1	-0.134782	0.203602	-0.120492	-0.134782	1	6.37544	0.0334089	4.08352e-29	0.116758
ENSG00000178184	PARD6G	264	243	18	1.02128	1.21466	2.03356	0.6484	0.0656023	0.0480315	0.070235	0.439914	1	-0.127986	-0.731473	0.312675	-0.127986	1	-0.434467	0.00987157	-0.731473	-0.434467	1	-0.327864	0.312675	0.00987157	-0.327864	1	9.0028	0.372965	5.86808e-06	0.212438
ENSG00000100889	PCK2	122	92	27	0.99382	1.28411	0.912494	1.23778	0.0658601	0.0654056	0.0349521	0.30716	1	0.0834905	-0.607664	0.358634	0.0834905	1	-0.616399	-0.0381102	-0.607664	-0.616399	1	-0.379862	0.358634	-0.0381102	-0.379862	1	6.37156	0.462701	1.48983e-05	0.220206
ENSG00000133256	PDE6B	120	98	21	1.03578	0.921938	2.0675	1.05702	0.0722161	0.0455432	0.0889523	0.255588	1	0.105496	-0.69202	0.378658	0.105496	1	-0.586355	0.151711	-0.69202	-0.586355	1	-0.466587	0.378658	0.151711	-0.466587	1	9.12555	0.310626	0.0445971	0.411932
ENSG00000090857	PDPR	303	287	13	1.06336	1.61681	1.21239	1.16315	0.0749102	0.0649269	0.0462593	0.55618	1	-0.0345155	-0.779888	0.2652	-0.0345155	1	-0.467652	-0.0623161	-0.779888	-0.467652	1	-0.22904	0.2652	-0.0623161	-0.22904	1	9.50512	0.199164	3.53966e-19	0.384735
ENSG00000112419	PHACTR2	375	363	11	1.0884	1.12585	0.883597	2.1027	0.0608145	0.0315057	0.0211821	0.606785	1	-0.0678853	-0.703383	0.189647	-0.0678853	1	-0.488501	-0.0493146	-0.703383	-0.488501	1	-0.168487	0.189647	-0.0493146	-0.168487	1	6.17995	0.0734586	3.90962e-05	0.0349907
ENSG00000153404	PLEKHG4B	211	193	16	0.996528	2.07388	1.07751	1.15115	0.0505629	0.0808402	0.0321343	0.303799	1	-0.0114883	-0.647434	0.245022	-0.0114883	1	-0.553844	-0.0719311	-0.647434	-0.553844	1	-0.219096	0.245022	-0.0719311	-0.219096	1	7.70275	0.472662	7.86848e-30	0.309673
ENSG00000106617	PRKAG2	220	205	14	1.00798	0.930629	1.7053	1.01875	0.0586353	0.0342169	0.0492912	0.294801	1	-0.223926	-0.615495	0.237746	-0.223926	1	-0.454784	0.00906012	-0.615495	-0.454784	1	-0.269245	0.237746	0.00906012	-0.269245	1	7.28252	0.445903	0.0219257	0.474674
ENSG00000160310	PRMT2	340	321	18	0.989359	0.969262	0.73419	1.76651	0.0367481	0.0258476	0.0131967	0.39894	1	-0.0959264	-0.479963	0.121531	-0.0959264	1	-0.625425	0.0535583	-0.479963	-0.625425	1	-0.176325	0.121531	0.0535583	-0.176325	1	4.74026	0.386162	0.117603	0.0277655
ENSG00000104679	R3HCC1	339	253	82	1.10087	1.20145	0.858604	1.39668	0.0620491	0.0373178	0.0175517	0.257324	1	-0.0132607	-0.409113	0.233015	-0.0132607	1	-0.696665	-0.0675066	-0.409113	-0.696665	1	-0.238525	0.233015	-0.0675066	-0.238525	1	5.69732	0.0524807	6.38508e-08	0.062061
ENSG00000075785	RAB7A	351	330	20	1.14171	1.06215	0.510356	0.940204	0.0429512	0.0284567	0.0105578	0.649185	1	0.00288823	-0.642681	0.156335	0.00288823	1	-0.591059	-0.0179712	-0.642681	-0.591059	1	-0.148126	0.156335	-0.0179712	-0.148126	1	4.99847	0.000534889	0.0148095	0.463332
ENSG00000136238	RAC1	374	359	15	1.04707	1.0966	0.483366	1.53683	0.0693012	0.0362626	0.0137518	0.894301	1	-0.033963	-0.720656	0.167984	-0.033963	1	-0.51399	-0.0794608	-0.720656	-0.51399	1	-0.123929	0.167984	-0.0794608	-0.123929	1	7.55298	0.248697	0.004032	0.274344
ENSG00000164292	RHOBTB3	375	310	63	0.98976	0.35282	1.80355	1.22104	0.0791716	0.0157315	0.0479119	0.231986	1	-0.0697148	-0.472982	0.194159	-0.0697148	1	-0.615705	0.200016	-0.472982	-0.615705	1	-0.373609	0.194159	0.200016	-0.373609	1	11.132	0.44858	1.32252e-140	0.170647
ENSG00000110315	RNF141	302	251	50	1.05495	1.21802	0.860307	1.67677	0.0636608	0.0388268	0.0186872	0.440163	1	-0.0324804	-0.468278	0.24198	-0.0324804	1	-0.669244	-0.0229969	-0.468278	-0.669244	1	-0.256413	0.24198	-0.0229969	-0.256413	1	5.36779	0.194372	2.25086e-08	0.0626104
ENSG00000108387	SEPT4	130	102	24	1.20999	1.68096	1.84954	1.09864	0.079923	0.0825486	0.0681665	0.232833	1	-0.256306	-0.580647	0.383167	-0.256306	1	-0.390502	-0.173891	-0.580647	-0.390502	1	-0.353646	0.383167	-0.173891	-0.353646	1	10.4086	0.00483605	9.03807e-14	0.336271
ENSG00000145423	SFRP2	266	221	42	1.03138	2.47913	0.450183	1.83411	0.0967109	0.190664	0.0204721	0.421105	1	-0.131881	-0.424795	0.254347	-0.131881	1	-0.675278	-0.086233	-0.424795	-0.675278	1	-0.198999	0.254347	-0.086233	-0.198999	1	18.9486	0.372938	9.65517e-14	0.0243319
ENSG00000087266	SH3BP2	156	145	10	1.0139	1.25673	1.87846	1.99062	0.0765349	0.0599063	0.0846685	0.571311	1	-0.118288	-0.74673	0.348592	-0.118288	1	-0.40894	0.019587	-0.74673	-0.40894	1	-0.375542	0.348592	0.019587	-0.375542	1	11.3361	0.428066	1.61085e-05	0.0424782
ENSG00000110628	SLC22A18	218	194	23	1.31768	0.733749	1.97306	2.38935	0.0873469	0.0332462	0.0900645	0.442034	1	0.0619544	-0.804581	0.419226	0.0619544	1	-0.508515	0.0344358	-0.804581	-0.508515	1	-0.41752	0.419226	0.0344358	-0.41752	1	9.4632	0.000172865	3.68229e-14	0.000954358
ENSG00000033867	SLC4A7	338	315	23	1.08114	1.15197	1.00641	2.36114	0.0568257	0.0309104	0.0216713	0.547983	1	-0.0377531	-0.662282	0.258902	-0.0377531	1	-0.553329	-0.00961098	-0.662282	-0.553329	1	-0.257254	0.258902	-0.00961098	-0.257254	1	4.90939	0.0771296	6.92655e-07	0.00674236
ENSG00000111728	ST8SIA1	184	155	23	0.992532	0.7988	2.40135	0.810188	0.0693409	0.0367829	0.0809636	0.539115	1	-0.315367	-0.360048	0.261543	-0.315367	1	-0.63852	0.0188266	-0.360048	-0.63852	1	-0.294212	0.261543	0.0188266	-0.294212	1	6.84845	0.457177	7.44772e-08	0.362595
ENSG00000105825	TFPI2	101	69	32	1.27699	1.54351	1.46343	1.69796	0.118786	0.0953019	0.067135	0.264488	1	-0.157553	-0.459203	0.394686	-0.157553	1	-0.606716	0.0249619	-0.459203	-0.606716	1	-0.469162	0.394686	0.0249619	-0.469162	1	9.53091	0.0108885	6.3604e-08	0.00484571
ENSG00000041988	THAP3	334	277	55	0.988912	1.17258	1.02461	1.51616	0.0617553	0.0325902	0.018948	0.321411	1	-0.0146267	-0.39846	0.157998	-0.0146267	1	-0.699473	-0.0679843	-0.39846	-0.699473	1	-0.148654	0.157998	-0.0679843	-0.148654	1	4.99685	0.428808	1.08577e-07	0.0546231
ENSG00000138050	THUMPD2	257	236	19	1.05118	1.50944	1.03411	1.28396	0.0487889	0.0533491	0.0287238	0.3114	1	-0.0480756	-0.63258	0.23896	-0.0480756	1	-0.570975	-0.0636177	-0.63258	-0.570975	1	-0.204566	0.23896	-0.0636177	-0.204566	1	7.12115	0.147565	5.92802e-19	0.181353
ENSG00000141510	TP53	188	161	27	1.00773	1.45558	0.58683	1.35161	0.0547279	0.0579375	0.0175822	0.29814	1	0.191942	-0.661669	0.213284	0.191942	1	-0.680142	0.0678693	-0.661669	-0.680142	1	-0.248788	0.213284	0.0678693	-0.248788	1	5.93975	0.443905	1.533e-13	0.11989
ENSG00000167632	TRAPPC9	310	293	16	1.14174	1.08913	1.6877	1.60917	0.06787	0.0379307	0.0519648	0.466132	1	-0.0626694	-0.748527	0.292942	-0.0626694	1	-0.461269	-0.0753236	-0.748527	-0.461269	1	-0.25711	0.292942	-0.0753236	-0.25711	1	7.73498	0.0187958	0.00971118	0.0961189
ENSG00000173915	USMG5	256	226	26	1.02591	1.2025	0.410249	0.304582	0.0480144	0.0535524	0.0133412	0.594272	1	-0.00724026	-0.569896	0.214954	-0.00724026	1	-0.638427	0.0321082	-0.569896	-0.638427	1	-0.242387	0.214954	0.0321082	-0.242387	1	9.73576	0.294948	9.73982e-05	0.121513
ENSG00000114316	USP4	212	183	26	1.09173	1.14826	0.946202	1.34527	0.0476539	0.0388274	0.0227405	0.488958	1	-0.149491	-0.467445	0.21397	-0.149491	1	-0.619649	0.0329016	-0.467445	-0.619649	1	-0.261145	0.21397	0.0329016	-0.261145	1	5.34163	0.0278011	8.86284e-05	0.240449
ENSG00000184939	ZFP90	288	262	24	1.02985	0.954523	1.72805	0.942165	0.0422543	0.0322286	0.0425046	0.392187	1	-0.0705166	-0.589956	0.238516	-0.0705166	1	-0.575796	0.0319263	-0.589956	-0.575796	1	-0.273622	0.238516	0.0319263	-0.273622	1	6.70175	0.240278	0.07966	0.441433
ENSG00000149054	ZNF215	308	281	27	0.960539	1.68022	1.23967	0.924954	0.04259	0.0600888	0.0334747	0.377542	1	0.0150808	-0.612148	0.234778	0.0150808	1	-0.63698	-0.0456921	-0.612148	-0.63698	1	-0.203124	0.234778	-0.0456921	-0.203124	1	7.21803	0.177455	2.51474e-25	0.421285
ENSG00000130844	ZNF331	372	358	12	1.03462	1.46184	0.926676	1.25907	0.039532	0.0393581	0.0223054	0.393758	1	0.0891513	-0.73568	0.0983232	0.0891513	1	-0.60242	-0.0248845	-0.73568	-0.60242	1	-0.0789336	0.0983232	-0.0248845	-0.0789336	1	4.92229	0.190899	1.57627e-27	0.255494
ENSG00000151789	ZNF385D	96	85	10	1.22704	1.83593	1.96349	1.43033	0.119902	0.116404	0.114288	0.458728	1	-0.213332	-0.786305	0.383295	-0.213332	1	-0.199685	-0.186749	-0.786305	-0.199685	1	-0.360537	0.383295	-0.186749	-0.360537	1	14.4643	0.0307138	8.74074e-11	0.175327
ENSG00000240225	ZNF542	213	167	42	1.07166	1.38712	1.04872	1.52763	0.0468835	0.0496058	0.0278428	0.251277	1	0.0237197	-0.54652	0.327004	0.0237197	1	-0.653046	-0.034483	-0.54652	-0.653046	1	-0.33154	0.327004	-0.034483	-0.33154	1	5.81831	0.0639473	1.41699e-13	0.018473
