# Supplementary material for: Monoallelic gene expression in developing cells increases genetic noise and Shannon entropy
Source: Commun Biol. 2025 Jun 4;8:857. doi: 10.1038/s42003-025-08128-2 (PMC12137721; doi:10.1038/s42003-025-08128-2)
Supplement: Supplementary file 13 — Supplementary Data 11 [file 42003_2025_8128_MOESM13_ESM.xlsx]

## Sheet: Supplemental Data 11
ensembl_id	gene	n	n_female	n_male	beta_0	beta_1	beta_2	beta_3	sd_beta_0	sd_beta_1	sd_beta_2	sd_beta_3	corr_beta_00	corr_beta_10	corr_beta_20	corr_beta_30	corr_beta_01	corr_beta_11	corr_beta_21	corr_beta_31	corr_beta_02	corr_beta_12	corr_beta_22	corr_beta_32	corr_beta_03	corr_beta_13	corr_beta_23	corr_beta_33	res_var	p_beta_0	p_beta_1	p_beta_3
	imprinted gene	number of cell populations	number of cell populations from female donors	number of cell populations from male donors	genetic noise change from bi- to monoallelic expression, female donors (ξηb,female)	genetic noise change from day 0 to day 3 of differentiation (ξηd)	genetic noise at biallelic expression and day 0 of differentiation (η0)	genetic noise change from bi- to monoallelic expression, male donors (ξηb,male)	estimated standard deviations on the regression parameters				correlation coeﬃcients of the regression parameters																residual variance	approximated p-values of the regression parameters testing the null-hypothesis of 1
ENSG00000110455	ACCS	75	42	33	1.25062	1.16083	2.69757	0.862834	0.134206	0.0982359	0.171072	0.121328	1	0.00189926	-0.602629	0.518942	0.00189926	1	-0.599959	0.0335949	-0.602629	-0.599959	1	-0.572299	0.518942	0.0335949	-0.572299	1	13.7691	0.0329826	0.0530049	0.131027
ENSG00000162390	ACOT11	125	81	44	1.04143	0.857826	1.66878	1.05665	0.0761078	0.0585059	0.0688286	0.0747463	1	-0.0374863	-0.651969	0.500598	-0.0374863	1	-0.484842	-0.0109785	-0.651969	-0.484842	1	-0.56561	0.500598	-0.0109785	-0.56561	1	9.38816	0.293609	0.00828165	0.225
ENSG00000146856	AGBL3	259	157	102	1.04191	1.3514	2.1644	1.03546	0.0569923	0.0466082	0.0736077	0.0663637	1	-0.010925	-0.7397	0.665894	-0.010925	1	-0.491204	-0.0213523	-0.7397	-0.491204	1	-0.667369	0.665894	-0.0213523	-0.667369	1	7.0462	0.23141	4.13306e-13	0.296783
ENSG00000092847	AGO1	83	54	29	1.43244	1.08383	0.67091	1.19023	0.248733	0.0828198	0.032795	0.113852	1	-0.0856334	-0.535104	0.402482	-0.0856334	1	-0.561977	-0.168475	-0.535104	-0.561977	1	-0.360547	0.402482	-0.168475	-0.360547	1	10.4247	0.0430041	0.157273	0.0493543
ENSG00000042286	AIFM2	196	115	81	1.08959	1.38455	1.5855	1.08438	0.0627044	0.0617933	0.061445	0.0791382	1	0.0229337	-0.593439	0.486416	0.0229337	1	-0.619999	0.0735953	-0.593439	-0.619999	1	-0.560804	0.486416	0.0735953	-0.560804	1	9.45168	0.0773366	1.49701e-09	0.143841
ENSG00000166199	ALKBH3	258	151	107	1.20311	1.23553	1.15618	1.2431	0.0675014	0.0416145	0.0288273	0.0605488	1	0.0405595	-0.468031	0.33812	0.0405595	1	-0.666797	0.0319748	-0.468031	-0.666797	1	-0.445518	0.33812	0.0319748	-0.445518	1	5.86048	0.00144258	2.04144e-08	3.91514e-05
ENSG00000167311	ART5	190	121	69	1.14101	1.44631	1.39082	1.10675	0.0636773	0.0636397	0.0485947	0.0695229	1	-0.0720538	-0.535184	0.455757	-0.0720538	1	-0.595865	0.0314774	-0.535184	-0.595865	1	-0.529726	0.455757	0.0314774	-0.529726	1	8.43966	0.0140069	2.09439e-11	0.0631859
ENSG00000099889	ARVCF	240	155	85	1.11405	1.18035	1.95841	1.03541	0.0712237	0.0473816	0.063062	0.0695095	1	0.0568065	-0.616201	0.462663	0.0568065	1	-0.620737	0.0507088	-0.616201	-0.620737	1	-0.517967	0.462663	0.0507088	-0.517967	1	8.83344	0.0553241	8.98949e-05	0.305458
ENSG00000167601	AXL	70	42	28	1.09981	1.77488	0.968995	0.829228	0.171709	0.138969	0.0565562	0.150012	1	-0.246849	-0.379372	0.359879	-0.246849	1	-0.558629	-0.149704	-0.379372	-0.558629	1	-0.345839	0.359879	-0.149704	-0.345839	1	11.412	0.281509	2.4671e-07	0.129538
ENSG00000166619	BLCAP	78	52	26	0.992304	1.5807	0.683005	1.06589	0.0617584	0.0769819	0.027914	0.0777101	1	0.0460161	-0.67445	0.512186	0.0460161	1	-0.555912	0.107475	-0.67445	-0.555912	1	-0.599892	0.512186	0.107475	-0.599892	1	5.24055	0.450581	4.71186e-11	0.199629
ENSG00000078237	C12orf5	290	189	101	0.893934	1.10578	0.940504	1.1545	0.0459383	0.0333078	0.0183628	0.0982829	1	-0.114214	-0.29616	0.243042	-0.114214	1	-0.682823	0.0173104	-0.29616	-0.682823	1	-0.361359	0.243042	0.0173104	-0.361359	1	4.93398	0.0108315	0.00082834	0.0585289
ENSG00000004948	CALCR	210	130	80	1.11844	0.544126	2.51426	1.30671	0.106629	0.0308362	0.127932	0.124921	1	-0.0450951	-0.68196	0.68135	-0.0450951	1	-0.577246	-0.161782	-0.68196	-0.577246	1	-0.541438	0.68135	-0.161782	-0.541438	1	9.3806	0.13399	1.72379e-34	0.00745439
ENSG00000159228	CBR1	281	169	112	1.03902	1.78217	0.631262	1.21753	0.0535527	0.0551881	0.0143305	0.0573379	1	-0.135687	-0.346242	0.309282	-0.135687	1	-0.673221	0.0191104	-0.346242	-0.673221	1	-0.402557	0.309282	0.0191104	-0.402557	1	5.85541	0.233441	5.81488e-35	9.11048e-05
ENSG00000112149	CD83	225	136	89	1.05437	1.95073	1.45293	1.03326	0.0566394	0.0761489	0.0434611	0.0647329	1	-0.0739454	-0.55131	0.43885	-0.0739454	1	-0.552211	-0.111079	-0.55131	-0.552211	1	-0.444146	0.43885	-0.111079	-0.444146	1	8.69096	0.169085	1.00524e-27	0.303942
ENSG00000173575	CHD2	384	240	144	1.03061	1.00041	0.886868	0.972945	0.0468233	0.0218037	0.0165257	0.0488797	1	-0.0236949	-0.68955	0.576872	-0.0236949	1	-0.49476	-0.0780452	-0.68955	-0.49476	1	-0.580639	0.576872	-0.0780452	-0.580639	1	3.48613	0.256828	0.492485	0.290119
ENSG00000253958	CLDN23	185	121	64	1.02803	1.20118	2.41237	1.00773	0.0579565	0.0532616	0.08075	0.076566	1	-0.224063	-0.570188	0.514368	-0.224063	1	-0.466502	-0.177743	-0.570188	-0.466502	1	-0.467347	0.514368	-0.177743	-0.467347	1	8.7526	0.314583	0.000107522	0.459856
ENSG00000170373	CST1	85	53	32	1.15628	1.17328	3.14328	0.996691	0.160156	0.0981464	0.324668	0.17317	1	-0.179387	-0.779999	0.724741	-0.179387	1	-0.297805	-0.137829	-0.779999	-0.297805	1	-0.724393	0.724741	-0.137829	-0.724393	1	23.7829	0.166042	0.0406234	0.492401
ENSG00000044090	CUL7	79	39	40	1.15644	0.916781	1.67868	1.00661	0.12274	0.0685383	0.083678	0.0945812	1	-0.315296	-0.2587	0.418016	-0.315296	1	-0.589901	-0.291018	-0.2587	-0.589901	1	-0.306695	0.418016	-0.291018	-0.306695	1	10.4835	0.103193	0.114242	0.472223
ENSG00000183628	DGCR6	241	148	93	0.939818	1.09862	2.01427	0.960762	0.0670938	0.0491276	0.106493	0.071969	1	-0.198541	-0.83744	0.779816	-0.198541	1	-0.188721	-0.216249	-0.83744	-0.188721	1	-0.77143	0.779816	-0.216249	-0.77143	1	12.8233	0.185319	0.0229146	0.29306
ENSG00000128185	DGCR6L	201	122	79	0.935403	1.25189	0.564653	1.15676	0.0569875	0.0493279	0.0151964	0.069316	1	0.105235	-0.37841	0.185627	0.105235	1	-0.760495	0.0403448	-0.37841	-0.760495	1	-0.286997	0.185627	0.0403448	-0.286997	1	5.28345	0.129184	3.85816e-07	0.01241
ENSG00000185559	DLK1	47	24	23	1.022	0.755168	3.90493	1.01308	0.202124	0.0943601	0.392497	0.189937	1	-0.0683415	-0.55345	0.487479	-0.0683415	1	-0.562939	-0.0725764	-0.55345	-0.562939	1	-0.515989	0.487479	-0.0725764	-0.515989	1	22.4274	0.456907	0.00644887	0.472704
ENSG00000130816	DNMT1	339	214	125	1.01548	1.51529	0.5331	1.25042	0.0706872	0.0484391	0.0121042	0.133665	1	0.0361863	-0.46938	0.34085	0.0361863	1	-0.689606	-0.0116439	-0.46938	-0.689606	1	-0.394687	0.34085	-0.0116439	-0.394687	1	6.19527	0.413384	2.90004e-23	0.0309365
ENSG00000187609	EXD3	277	175	102	1.26317	0.912854	1.92096	1.15179	0.0796227	0.0378581	0.0658025	0.0873525	1	0.0707274	-0.632511	0.46812	0.0707274	1	-0.602362	0.112714	-0.632511	-0.602362	1	-0.564901	0.46812	0.112714	-0.564901	1	10.8229	0.00053789	0.0110461	0.0416934
ENSG00000109794	FAM149A	130	66	64	1.11734	1.41652	2.64576	0.853933	0.110886	0.0740521	0.140456	0.0930821	1	-0.00695807	-0.763123	0.652524	-0.00695807	1	-0.369357	-0.0791495	-0.763123	-0.369357	1	-0.706084	0.652524	-0.0791495	-0.706084	1	13.1025	0.146003	5.71322e-08	0.0595515
ENSG00000185442	FAM174B	364	230	134	1.12054	1.00192	1.07025	1.19297	0.0532135	0.02547	0.0254148	0.0562986	1	-0.0318411	-0.730551	0.636605	-0.0318411	1	-0.473058	0.0121304	-0.730551	-0.473058	1	-0.668873	0.636605	0.0121304	-0.668873	1	4.65219	0.0120457	0.470024	0.000339722
ENSG00000267673	FDX1L	284	183	101	0.990731	1.48334	0.891566	1.04596	0.0654135	0.0506317	0.0204876	0.067668	1	-0.0988596	-0.362905	0.262499	-0.0988596	1	-0.667346	-0.0607253	-0.362905	-0.667346	1	-0.29119	0.262499	-0.0607253	-0.29119	1	6.51757	0.443712	3.51437e-19	0.248787
ENSG00000114279	FGF12	327	201	126	1.04354	1.07224	1.50846	1.02379	0.0809723	0.0416754	0.0508797	0.0925861	1	-0.0937809	-0.648193	0.524816	-0.0937809	1	-0.446728	-0.0884695	-0.648193	-0.446728	1	-0.55959	0.524816	-0.0884695	-0.55959	1	12.4186	0.29556	0.0419792	0.398679
ENSG00000106571	GLI3	222	139	83	1.03738	1.37614	2.21465	0.911006	0.109328	0.0651702	0.0977364	0.0823933	1	0.0557278	-0.698815	0.543276	0.0557278	1	-0.499151	-0.0155718	-0.698815	-0.499151	1	-0.601125	0.543276	-0.0155718	-0.601125	1	14.7313	0.366385	1.33809e-08	0.140643
ENSG00000087460	GNAS	400	249	151	0.87988	0.995379	0.579088	0.927956	0.0408482	0.0307468	0.0143339	0.0462739	1	0.118787	-0.616705	0.458631	0.118787	1	-0.651985	0.124312	-0.616705	-0.651985	1	-0.554264	0.458631	0.124312	-0.554264	1	6.66992	0.00173374	0.440307	0.0601448
ENSG00000176533	GNG7	256	162	94	0.901277	1.13389	1.55263	0.953789	0.069782	0.0413441	0.0451734	0.0611417	1	-0.0287168	-0.601181	0.4824	-0.0287168	1	-0.554331	-0.0585525	-0.601181	-0.554331	1	-0.507167	0.4824	-0.0585525	-0.507167	1	8.24598	0.0791911	0.000681651	0.225236
ENSG00000106070	GRB10	291	190	101	1.12028	1.09772	1.3876	0.974872	0.0820922	0.0442778	0.0506485	0.0806994	1	-0.115578	-0.694379	0.585516	-0.115578	1	-0.405473	-0.174846	-0.694379	-0.405473	1	-0.566367	0.585516	-0.174846	-0.566367	1	11.5293	0.0719812	0.0140508	0.377871
ENSG00000152208	GRID2	303	199	104	0.995052	1.7885	1.49913	1.06528	0.127178	0.105477	0.109606	0.147	1	-0.381261	-0.879752	0.84743	-0.381261	1	0.0441666	-0.337848	-0.879752	0.0441666	1	-0.846083	0.84743	-0.337848	-0.846083	1	18.2265	0.484495	4.28078e-13	0.32864
ENSG00000167244	IGF2	28	17	11	0.668619	1.00294	3.5749	0.871916	0.125545	0.158781	0.518955	0.155052	1	0.0260046	-0.341148	0.371929	0.0260046	1	-0.862944	0.36835	-0.341148	-0.862944	1	-0.608156	0.371929	0.36835	-0.608156	1	12.0425	0.00717903	0.492695	0.208451
ENSG00000198825	INPP5F	324	187	137	1.26137	1.19281	0.86431	1.34144	0.0514625	0.0390289	0.0269645	0.0643687	1	0.0968278	-0.731486	0.626595	0.0968278	1	-0.559501	0.0599091	-0.731486	-0.559501	1	-0.663156	0.626595	0.0599091	-0.663156	1	6.65565	3.23065e-07	6.298e-07	1.05661e-07
ENSG00000185507	IRF7	190	118	72	1.16707	1.06222	1.48331	1.15134	0.0887662	0.0520005	0.0481334	0.0913747	1	-0.0887659	-0.355265	0.276119	-0.0887659	1	-0.706409	0.118522	-0.355265	-0.706409	1	-0.427295	0.276119	0.118522	-0.427295	1	8.34842	0.0306902	0.116519	0.0496744
ENSG00000171988	JMJD1C	381	235	146	1.07956	1.61571	0.717916	1.08436	0.0513493	0.0435365	0.0177419	0.0627783	1	-0.0318846	-0.656261	0.56138	-0.0318846	1	-0.520408	-0.0383912	-0.656261	-0.520408	1	-0.587065	0.56138	-0.0383912	-0.587065	1	6.21777	0.0610696	4.99296e-37	0.0899017
ENSG00000128607	KLHDC10	216	128	88	1.14956	1.04357	2.19565	1.10276	0.073053	0.0492903	0.0840622	0.0958649	1	-0.0886224	-0.645644	0.575057	-0.0886224	1	-0.491522	-0.0206718	-0.645644	-0.491522	1	-0.620621	0.575057	-0.0206718	-0.620621	1	9.8884	0.0209291	0.188884	0.142494
ENSG00000185513	L3MBTL1	156	99	57	0.853452	0.952635	2.7133	0.883473	0.0824635	0.0485434	0.184175	0.0811958	1	0.118827	-0.863757	0.798394	0.118827	1	-0.45461	0.0680095	-0.863757	-0.45461	1	-0.805217	0.798394	0.0680095	-0.805217	1	11.1393	0.038774	0.165376	0.0766521
ENSG00000187772	LIN28B	311	195	116	1.00211	1.32445	0.719318	1.08302	0.0401086	0.035676	0.0151363	0.0524714	1	0.0221899	-0.55631	0.435261	0.0221899	1	-0.641665	0.0382087	-0.55631	-0.641665	1	-0.495951	0.435261	0.0382087	-0.495951	1	4.71284	0.479047	6.10445e-18	0.0573112
ENSG00000139679	LPAR6	43	33	10	0.983973	1.16173	1.84082	1.29141	0.18028	0.248721	0.231336	0.515651	1	0.133435	-0.607933	0.368894	0.133435	1	-0.758787	0.159301	-0.607933	-0.758787	1	-0.411949	0.368894	0.159301	-0.411949	1	22.3586	0.464808	0.259668	0.287613
ENSG00000187391	MAGI2	366	228	138	1.34854	1.15553	1.58565	1.32799	0.0992236	0.0357401	0.0640595	0.107685	1	-0.127213	-0.867453	0.832491	-0.127213	1	-0.23086	-0.124446	-0.867453	-0.23086	1	-0.833353	0.832491	-0.124446	-0.833353	1	6.93836	0.000249903	8.80115e-06	0.00124526
ENSG00000078070	MCCC1	280	179	101	1.00042	0.84277	1.10027	1.10353	0.0410609	0.0254368	0.0254948	0.0529326	1	-0.0175504	-0.558078	0.449153	-0.0175504	1	-0.60517	-0.0379492	-0.558078	-0.60517	1	-0.476836	0.449153	-0.0379492	-0.476836	1	5.24883	0.49591	1.1391e-09	0.0257431
ENSG00000124615	MOCS1	164	90	74	1.0951	1.84052	1.10815	1.33337	0.0771212	0.0861403	0.0382629	0.106071	1	-0.0339215	-0.436459	0.382529	-0.0339215	1	-0.662146	0.00669602	-0.436459	-0.662146	1	-0.472799	0.382529	0.00669602	-0.472799	1	7.51116	0.109662	3.05983e-18	0.000997029
ENSG00000135900	MRPL44	254	163	91	0.95659	1.21892	0.63286	1.30934	0.176087	0.0410757	0.0159969	0.136344	1	0.0821916	-0.518117	0.310779	0.0821916	1	-0.705049	0.0824421	-0.518117	-0.705049	1	-0.390362	0.310779	0.0824421	-0.390362	1	5.22409	0.402739	1.09879e-07	0.0120664
ENSG00000122390	NAA60	275	160	115	1.02353	1.08921	0.896624	1.05182	0.0565551	0.0334778	0.0188039	0.0776982	1	0.0175443	-0.374812	0.226555	0.0175443	1	-0.708352	0.0580088	-0.374812	-0.708352	1	-0.351179	0.226555	0.0580088	-0.351179	1	5.18504	0.338857	0.00408377	0.252691
ENSG00000147813	NAPRT1	232	148	84	1.24842	1.16205	0.879318	1.26749	0.0584826	0.046952	0.0286681	0.0682658	1	0.0257378	-0.611765	0.47054	0.0257378	1	-0.560748	-0.0576567	-0.611765	-0.560748	1	-0.509414	0.47054	-0.0576567	-0.509414	1	7.91327	1.57286e-05	0.000332135	5.89297e-05
ENSG00000166833	NAV2	316	202	114	1.11748	1.8186	1.26908	1.14173	0.0883367	0.072359	0.0563132	0.100835	1	-0.0124019	-0.809888	0.757024	-0.0124019	1	-0.422172	-0.0232265	-0.809888	-0.422172	1	-0.753101	0.757024	-0.0232265	-0.753101	1	9.72876	0.0922634	2.13981e-25	0.0804284
ENSG00000182636	NDN	47	30	17	1.39117	1.1895	0.790572	1.35674	0.156666	0.109587	0.0777865	0.164516	1	-0.228501	-0.7913	0.738319	-0.228501	1	-0.281241	-0.097806	-0.7913	-0.281241	1	-0.743141	0.738319	-0.097806	-0.743141	1	6.75343	0.00821985	0.0454696	0.0178517
ENSG00000100138	NHP2L1	315	197	118	0.973096	1.2703	0.454411	1.23315	0.0621529	0.0463422	0.013072	0.0933747	1	0.0838499	-0.623891	0.485431	0.0838499	1	-0.607678	0.0122581	-0.623891	-0.607678	1	-0.540712	0.485431	0.0122581	-0.540712	1	7.42632	0.332708	6.83371e-09	0.00652162
ENSG00000169992	NLGN2	222	141	81	1.11147	0.937815	1.90902	1.13106	0.0747481	0.0433554	0.0643744	0.0832467	1	-0.148412	-0.508013	0.408305	-0.148412	1	-0.540709	-0.048056	-0.508013	-0.540709	1	-0.456597	0.408305	-0.048056	-0.456597	1	11.2239	0.0686638	0.0764572	0.0584251
ENSG00000182667	NTM	181	113	68	1.18014	3.67281	1.40847	0.855736	0.100294	0.158825	0.0548376	0.0878315	1	-0.145179	-0.728532	0.610276	-0.145179	1	-0.300189	-0.235748	-0.728532	-0.300189	1	-0.60807	0.610276	-0.235748	-0.60807	1	10.2664	0.0370908	7.16065e-39	0.0511301
ENSG00000112874	NUDT12	304	198	106	1.06665	1.16546	1.2673	1.16449	0.0571929	0.0356146	0.0277929	0.066716	1	-0.0502959	-0.501524	0.376942	-0.0502959	1	-0.607415	-0.0890961	-0.501524	-0.607415	1	-0.387625	0.376942	-0.0890961	-0.387625	1	5.98219	0.122404	2.5369e-06	0.00711905
ENSG00000021762	OSBPL5	127	83	44	1.10413	1.38562	2.65804	1.11331	0.0848132	0.0779746	0.123951	0.0991385	1	0.0932382	-0.650886	0.50057	0.0932382	1	-0.61872	0.0298048	-0.650886	-0.61872	1	-0.536362	0.50057	0.0298048	-0.536362	1	11.4826	0.110949	1.2168e-06	0.127633
ENSG00000183378	OVCH2	117	73	44	1.03879	0.247328	4.85258	1.03738	0.099965	0.0148742	0.280383	0.0914504	1	0.0184328	-0.616348	0.581852	0.0184328	1	-0.665272	-0.103845	-0.616348	-0.665272	1	-0.469578	0.581852	-0.103845	-0.469578	1	9.0931	0.349365	8.92118e-80	0.341745
ENSG00000149269	PAK1	280	177	103	0.906045	1.62276	0.727806	0.970212	0.041492	0.0499311	0.0181308	0.0418653	1	0.0193655	-0.562332	0.425594	0.0193655	1	-0.610149	-0.0522395	-0.562332	-0.610149	1	-0.454558	0.425594	-0.0522395	-0.454558	1	6.35106	0.012162	6.43157e-29	0.238681
ENSG00000178184	PARD6G	264	173	91	1.02989	1.2149	2.01914	1.03606	0.0707018	0.0480573	0.0680322	0.0746218	1	-0.125243	-0.681517	0.619241	-0.125243	1	-0.437335	-0.120786	-0.681517	-0.437335	1	-0.610732	0.619241	-0.120786	-0.610732	1	9.02891	0.336397	5.80007e-06	0.314658
ENSG00000100889	PCK2	122	80	42	0.85449	1.31192	0.9239	1.02691	0.0957151	0.0667124	0.0337453	0.067815	1	-0.0830686	-0.426593	0.33952	-0.0830686	1	-0.63319	0.148593	-0.426593	-0.63319	1	-0.533977	0.33952	0.148593	-0.533977	1	6.24766	0.0655627	3.92931e-06	0.346111
ENSG00000133256	PDE6B	120	84	36	1.04315	0.92166	2.0692	1.0166	0.077749	0.0452017	0.0852477	0.0979461	1	0.105402	-0.660602	0.414066	0.105402	1	-0.579156	0.0339285	-0.660602	-0.579156	1	-0.474656	0.414066	0.0339285	-0.474656	1	9.12023	0.289966	0.0428661	0.432841
ENSG00000090857	PDPR	303	197	106	1.07562	1.61932	1.21313	1.03669	0.0783344	0.064916	0.045878	0.0848401	1	-0.0185371	-0.739027	0.667333	-0.0185371	1	-0.480007	-0.0360339	-0.739027	-0.480007	1	-0.668683	0.667333	-0.0360339	-0.668683	1	9.49544	0.167567	2.6292e-19	0.332855
ENSG00000242265	PEG10	106	56	50	1.39994	1.47625	0.700535	1.41061	0.629151	0.0746534	0.302547	0.628394	1	-0.102009	-0.995581	0.995461	-0.102009	1	0.0349218	-0.094443	-0.995581	0.0349218	1	-0.995845	0.995461	-0.094443	-0.995845	1	7.40027	0.263203	2.63792e-09	0.257476
ENSG00000112419	PHACTR2	375	235	140	1.07501	1.1291	0.885484	1.09895	0.0637681	0.0316695	0.0212393	0.0780893	1	-0.0693089	-0.647033	0.54088	-0.0693089	1	-0.495689	-0.0352581	-0.647033	-0.495689	1	-0.578568	0.54088	-0.0352581	-0.578568	1	6.22619	0.120111	2.79907e-05	0.102953
ENSG00000181649	PHLDA2	148	93	55	1.11376	1.6912	1.49494	1.17068	0.0897849	0.0876959	0.0838907	0.0920425	1	-0.11542	-0.797264	0.750472	-0.11542	1	-0.333672	-0.0853951	-0.797264	-0.333672	1	-0.758988	0.750472	-0.0853951	-0.758988	1	9.34813	0.103596	3.63047e-13	0.0328688
ENSG00000171033	PKIA	39	20	19	1.16319	2.30623	1.2094	0.957818	0.177261	0.290426	0.1059	0.184562	1	-0.156612	-0.701798	0.595862	-0.156612	1	-0.358218	0.0446292	-0.701798	-0.358218	1	-0.709342	0.595862	0.0446292	-0.709342	1	10.4722	0.181771	3.62035e-05	0.410274
ENSG00000118495	PLAGL1	84	54	30	1.16424	0.754443	2.35267	1.14539	0.128872	0.0702991	0.251215	0.146393	1	0.0277945	-0.76456	0.76647	0.0277945	1	-0.566427	-0.000576494	-0.76456	-0.566427	1	-0.694859	0.76647	-0.000576494	-0.694859	1	13.4198	0.103104	0.000390506	0.161823
ENSG00000153404	PLEKHG4B	211	135	76	0.985218	2.07629	1.07994	1.0068	0.0572078	0.0806925	0.032007	0.0619498	1	-0.0085668	-0.583887	0.434744	-0.0085668	1	-0.565736	-0.00294076	-0.583887	-0.565736	1	-0.500404	0.434744	-0.00294076	-0.500404	1	7.70868	0.39818	5.32532e-30	0.45633
ENSG00000158528	PPP1R9A	346	213	133	1.07057	1.38867	1.273	1.04097	0.0704744	0.0466348	0.0428742	0.0768021	1	-0.0156799	-0.740864	0.661475	-0.0156799	1	-0.469856	-0.0121908	-0.740864	-0.469856	1	-0.682957	0.661475	-0.0121908	-0.682957	1	8.42923	0.158697	9.59754e-16	0.297023
ENSG00000106617	PRKAG2	220	128	92	1.03411	0.928869	1.70988	0.956146	0.0629895	0.0340998	0.0487656	0.0719641	1	-0.23277	-0.548565	0.529027	-0.23277	1	-0.454155	-0.149975	-0.548565	-0.454155	1	-0.531331	0.529027	-0.149975	-0.531331	1	7.23581	0.294344	0.0190779	0.271456
ENSG00000160310	PRMT2	340	219	121	0.970054	0.969891	0.735258	1.04216	0.0396071	0.0259852	0.013232	0.0579441	1	-0.116923	-0.407877	0.3036	-0.116923	1	-0.627859	-0.000155965	-0.407877	-0.627859	1	-0.382018	0.3036	-0.000155965	-0.382018	1	4.77408	0.225068	0.123697	0.233659
ENSG00000148426	PROSER2	176	113	63	1.18128	0.706208	2.81095	1.07454	0.0780681	0.0329552	0.119893	0.0907229	1	0.0982102	-0.68109	0.538116	0.0982102	1	-0.610164	0.0346498	-0.68109	-0.610164	1	-0.561479	0.538116	0.0346498	-0.561479	1	10.4077	0.0106994	3.46915e-16	0.206205
ENSG00000104679	R3HCC1	339	213	126	1.0366	1.20285	0.853099	1.59935	0.0623538	0.0363524	0.0170355	0.134914	1	-0.0137819	-0.364266	0.248251	-0.0137819	1	-0.705456	-0.00932894	-0.364266	-0.705456	1	-0.326691	0.248251	-0.00932894	-0.326691	1	5.42796	0.278826	2.48437e-08	6.04964e-06
ENSG00000075785	RAB7A	351	217	134	1.12795	1.06212	0.510012	1.17162	0.0465976	0.0284276	0.0104842	0.0562306	1	0.00657044	-0.586235	0.440332	0.00657044	1	-0.596715	0.00058659	-0.586235	-0.596715	1	-0.487271	0.440332	0.00058659	-0.487271	1	4.99081	0.00317538	0.0147679	0.00122406
ENSG00000136238	RAC1	374	231	143	0.993489	1.09882	0.483525	1.15009	0.0716632	0.0360113	0.0136403	0.0869452	1	-0.0307145	-0.669829	0.571621	-0.0307145	1	-0.520699	-0.0193303	-0.669829	-0.520699	1	-0.596806	0.571621	-0.0193303	-0.596806	1	7.47012	0.463828	0.00318218	0.0425725
ENSG00000136237	RAPGEF5	149	91	58	1.4533	1.15216	2.14646	1.1945	0.174943	0.070582	0.151307	0.169832	1	0.0574477	-0.794772	0.656906	0.0574477	1	-0.407139	-0.0338228	-0.794772	-0.407139	1	-0.698764	0.656906	-0.0338228	-0.698764	1	21.8105	0.00527188	0.0163744	0.126992
ENSG00000139687	RB1	54	36	18	0.866475	1.10152	1.22592	0.825747	0.0827469	0.114172	0.07984	0.162905	1	0.103696	-0.61311	0.372413	0.103696	1	-0.700701	-0.0991995	-0.61311	-0.700701	1	-0.290933	0.372413	-0.0991995	-0.290933	1	9.96637	0.0564477	0.189082	0.144955
ENSG00000139194	RBP5	74	48	26	0.821932	0.927001	3.42634	0.924866	0.100922	0.0792147	0.219513	0.104745	1	0.120497	-0.610858	0.43466	0.120497	1	-0.6445	0.031261	-0.610858	-0.6445	1	-0.492597	0.43466	0.031261	-0.492597	1	16.0885	0.0410133	0.179968	0.237785
ENSG00000164292	RHOBTB3	375	231	144	0.980768	0.350406	1.8102	1.04409	0.0883322	0.0153574	0.0473463	0.111791	1	-0.0854613	-0.409391	0.290437	-0.0854613	1	-0.601944	0.0591464	-0.409391	-0.601944	1	-0.44448	0.290437	0.0591464	-0.44448	1	11.1543	0.413882	2.68421e-144	0.346756
ENSG00000110315	RNF141	302	168	134	1.02885	1.21719	0.859775	1.21013	0.0644452	0.0388052	0.0187622	0.129176	1	-0.0265035	-0.40257	0.326487	-0.0265035	1	-0.664064	-0.0360014	-0.40257	-0.664064	1	-0.409202	0.326487	-0.0360014	-0.409202	1	5.36711	0.32734	2.47457e-08	0.0524264
ENSG00000108387	SEPT4	130	82	48	1.36665	1.67478	1.81522	1.14347	0.109715	0.0805624	0.0667421	0.0840483	1	-0.210029	-0.574454	0.474847	-0.210029	1	-0.396858	-0.220373	-0.574454	-0.396858	1	-0.461436	0.474847	-0.220373	-0.461436	1	10.0319	0.000547924	4.53803e-14	0.0451485
ENSG00000145423	SFRP2	266	172	94	0.917162	2.53058	0.45288	1.21414	0.108271	0.193905	0.0204855	0.12906	1	-0.167365	-0.341485	0.324455	-0.167365	1	-0.686889	-0.0199355	-0.341485	-0.686889	1	-0.357894	0.324455	-0.0199355	-0.357894	1	18.9112	0.222449	4.02804e-14	0.0491319
ENSG00000127990	SGCE	37	21	16	1.21748	1.05493	1.18715	1.09316	0.206935	0.0802362	0.120042	0.182785	1	-0.138236	-0.845254	0.811724	-0.138236	1	-0.215056	-0.161826	-0.845254	-0.215056	1	-0.825613	0.811724	-0.161826	-0.825613	1	9.1018	0.150458	0.2492	0.306831
ENSG00000087266	SH3BP2	156	97	59	0.995434	1.2552	1.91092	0.986524	0.0816163	0.0606651	0.0839835	0.0843949	1	-0.0817587	-0.701441	0.605444	-0.0817587	1	-0.4208	-0.152097	-0.701441	-0.4208	1	-0.599184	0.605444	-0.152097	-0.599184	1	11.5803	0.477731	2.20637e-05	0.436674
ENSG00000196470	SIAH1	370	232	138	0.9974	1.2251	1.0854	1.01767	0.0490125	0.0329747	0.0372384	0.0515115	1	0.0999775	-0.8583	0.80192	0.0999775	1	-0.453791	0.0861007	-0.8583	-0.453791	1	-0.813982	0.80192	0.0861007	-0.813982	1	5.09468	0.478861	1.81341e-11	0.365921
ENSG00000110628	SLC22A18	218	137	81	1.35775	0.731629	2.0084	1.20971	0.095015	0.0332898	0.0894123	0.0904422	1	0.0400612	-0.751591	0.657654	0.0400612	1	-0.513807	0.0615255	-0.751591	-0.513807	1	-0.691278	0.657654	0.0615255	-0.691278	1	9.608	0.000107498	2.63877e-14	0.0106779
ENSG00000033867	SLC4A7	338	215	123	1.07988	1.15272	1.01362	1.05	0.0661611	0.0312083	0.0217146	0.0640819	1	-0.0374487	-0.602485	0.4908	-0.0374487	1	-0.561206	-0.0283354	-0.602485	-0.561206	1	-0.522179	0.4908	-0.0283354	-0.522179	1	4.99165	0.114081	7.71292e-07	0.217913
ENSG00000128739	SNRPN	231	137	94	1.11616	1.32298	0.394672	1.15084	0.0780942	0.0393677	0.0247616	0.0828962	1	0.0176924	-0.945556	0.926089	0.0176924	1	-0.245093	0.0088608	-0.945556	-0.245093	1	-0.926834	0.926089	0.0088608	-0.926834	1	5.43221	0.0691378	8.6444e-15	0.0350706
ENSG00000214265	SNURF	263	155	108	1.15647	1.38447	0.514366	1.20858	0.0834768	0.0393886	0.0352897	0.0878874	1	0.0307707	-0.962305	0.946871	0.0307707	1	-0.214186	0.0238817	-0.962305	-0.214186	1	-0.949678	0.946871	0.0238817	-0.949678	1	4.76052	0.0310019	1.14059e-19	0.00918095
ENSG00000111728	ST8SIA1	184	112	72	1.08119	0.813421	2.37099	0.856237	0.0763232	0.0369039	0.0770027	0.0826472	1	-0.235534	-0.356643	0.434825	-0.235534	1	-0.656808	-0.309457	-0.356643	-0.656808	1	-0.199212	0.434825	-0.309457	-0.199212	1	6.59585	0.144428	5.24466e-07	0.04183
ENSG00000105825	TFPI2	101	53	48	1.30557	1.52445	1.49153	1.29735	0.158088	0.0960942	0.0679125	0.132074	1	-0.0485863	-0.492265	0.402461	-0.0485863	1	-0.609307	-0.183527	-0.492265	-0.609307	1	-0.362315	0.402461	-0.183527	-0.362315	1	9.83322	0.0280836	1.84932e-07	0.0133082
ENSG00000041988	THAP3	334	202	132	0.902486	1.17858	1.0296	1.02789	0.0987506	0.032873	0.0191978	0.0682025	1	-0.0687215	-0.344143	0.219932	-0.0687215	1	-0.691992	0.018397	-0.344143	-0.691992	1	-0.307028	0.219932	0.018397	-0.307028	1	5.01814	0.162066	5.40496e-08	0.341425
ENSG00000138050	THUMPD2	257	161	96	1.06419	1.51336	1.03439	1.03194	0.0565515	0.0534863	0.0287914	0.05698	1	-0.0129553	-0.598366	0.464398	-0.0129553	1	-0.582408	-0.0629057	-0.598366	-0.582408	1	-0.468942	0.464398	-0.0629057	-0.468942	1	7.12931	0.128718	4.19375e-19	0.287816
ENSG00000141510	TP53	188	128	60	0.988667	1.45323	0.589326	1.03748	0.0612774	0.0579416	0.0175605	0.0720451	1	0.185784	-0.60353	0.382211	0.185784	1	-0.682197	0.124833	-0.60353	-0.682197	1	-0.487716	0.382211	0.124833	-0.487716	1	5.97118	0.426738	1.9601e-13	0.301771
ENSG00000167632	TRAPPC9	310	198	112	1.13363	1.09269	1.69439	1.12932	0.0684457	0.0381049	0.0518628	0.086979	1	-0.04666	-0.702961	0.613269	-0.04666	1	-0.473827	-0.0615497	-0.702961	-0.473827	1	-0.623678	0.613269	-0.0615497	-0.623678	1	7.76227	0.0259008	0.00778451	0.0690535
ENSG00000114062	UBE3A	209	114	95	0.994868	1.13228	0.79208	0.99294	0.0470529	0.0361045	0.0230756	0.0516077	1	0.0602782	-0.721624	0.608652	0.0602782	1	-0.523295	-0.0395877	-0.721624	-0.523295	1	-0.622272	0.608652	-0.0395877	-0.622272	1	5.25667	0.456628	0.000158261	0.445665
ENSG00000173915	USMG5	256	166	90	0.986143	1.20061	0.40725	1.16692	0.0505269	0.0529494	0.0128348	0.0721556	1	-0.00858876	-0.510241	0.359339	-0.00858876	1	-0.643227	-0.0201215	-0.510241	-0.643227	1	-0.395313	0.359339	-0.0201215	-0.395313	1	9.55172	0.392056	9.4713e-05	0.010756
ENSG00000114316	USP4	212	151	61	1.09695	1.14713	0.948269	1.08002	0.056953	0.0387881	0.0223167	0.0586869	1	-0.147206	-0.419703	0.337539	-0.147206	1	-0.620576	-0.106625	-0.419703	-0.620576	1	-0.321061	0.337539	-0.106625	-0.321061	1	5.34714	0.0450954	9.74898e-05	0.0871109
ENSG00000184939	ZFP90	288	176	112	1.05674	0.956862	1.72658	0.978626	0.0458699	0.032201	0.0413508	0.0553765	1	-0.0562084	-0.528403	0.411335	-0.0562084	1	-0.581623	-0.0789679	-0.528403	-0.581623	1	-0.433934	0.411335	-0.0789679	-0.433934	1	6.65668	0.108546	0.0907136	0.349903
ENSG00000149054	ZNF215	308	189	119	0.923272	1.67927	1.22092	1.24164	0.0415592	0.0576338	0.0319146	0.0748592	1	0.0202577	-0.565812	0.447192	0.0202577	1	-0.637914	0.00725132	-0.565812	-0.637914	1	-0.484157	0.447192	0.00725132	-0.484157	1	6.70704	0.0329159	5.81986e-27	0.00069144
ENSG00000130844	ZNF331	372	233	139	1.01865	1.46074	0.926542	1.06945	0.0415066	0.0392398	0.0222678	0.0494794	1	0.0932325	-0.690773	0.573458	0.0932325	1	-0.601405	0.0544198	-0.690773	-0.601405	1	-0.604346	0.573458	0.0544198	-0.604346	1	4.90771	0.326695	1.47981e-27	0.0806483
ENSG00000151789	ZNF385D	96	49	47	1.16955	1.84544	1.9739	1.26832	0.129493	0.115662	0.112778	0.132537	1	-0.179846	-0.704432	0.6156	-0.179846	1	-0.224785	-0.188365	-0.704432	-0.224785	1	-0.699181	0.6156	-0.188365	-0.699181	1	14.385	0.0968336	4.78419e-11	0.0229113
ENSG00000240225	ZNF542	213	139	74	1.07298	1.39231	1.05985	1.04426	0.0542189	0.0502234	0.0275688	0.0599072	1	0.044576	-0.463358	0.324027	0.044576	1	-0.683659	-0.00127694	-0.463358	-0.683659	1	-0.397873	0.324027	-0.00127694	-0.397873	1	5.91605	0.0898818	1.35381e-13	0.230412
ENSG00000160352	ZNF714	252	156	96	0.991594	1.29923	0.818085	1.12792	0.0460613	0.0418266	0.0240778	0.0454267	1	0.0401408	-0.7057	0.618129	0.0401408	1	-0.538493	0.0298038	-0.7057	-0.538493	1	-0.656376	0.618129	0.0298038	-0.656376	1	5.59668	0.427674	4.72804e-12	0.0026273
